# Supplementary material for: Novel high-resolution targeted sequencing of the cervicovaginal microbiome
Source: BMC Biol. 2021 Dec 16;19:267. doi: 10.1186/s12915-021-01204-z (PMC8680041; doi:10.1186/s12915-021-01204-z)
Supplement: Supplementary file 1 — Additional file 1. List of validated microbes with identifiers (.xlsx). List of 434 microbes selected for the in silico design and validation of smMIPs. [file 12915_2021_1204_MOESM1_ESM.xlsx]

## Sheet: 434 microbes and identifiers
>strains/species	Downloaded Version of Genomes	Taxonomy ID/Assembly ID of the downloaded version
Abiotrophia defectiva ATCC 49176	Abiotrophia defectiva ATCC 49176	592010
Acidaminococcus intestini	Acidaminococcus intestini strain D21	GCA_000174215.1
Actinobaculum massiliense	Actinobaculum massiliense ACS-171-V-Col2	883066
Actinomyces neuii	Actinomyces neuii BVS029A5	888439
Actinomyces odontolyticus ATCC 17982	Actinomyces odontolyticus ATCC 17982	411466
Actinomyces sp. oral taxon 171	Actinomyces sp. oral taxon 171 str. F0337	706439
Actinomyces urogenitalis DSM 15434	Actinomyces urogenitalis DSM 15434	525246
Aerococcus christensenii	Aerococcus christensenii DSM 15819 = CCUG 28831 strain DSM 15819	525247
Akkermansia muciniphila ATCC BAA-835	Akkermansia muciniphila ATCC BAA-835	349741
Alistipes putredinis DSM 17216	Alistipes putredinis DSM 17216	445970
Alloprevotella rava	Alloprevotella rava F0323	679199
Alloprevotella tannerae ATCC 51259	Alloprevotella tannerae ATCC 51259	626522
Anaerococcus hydrogenalis	Anaerococcus hydrogenalis DSM 7454	561177
Anaerococcus lactolyticus	Anaerococcus lactolyticus ATCC 51172	525254
Anaerococcus obesiensis	Anaerococcus obesiensis ph10	1118056
Anaerococcus prevotii	Anaerococcus prevotii DSM 20548	525919
Anaerococcus tetradius	Anaerococcus tetradius ATCC 35098	525255
Anaerococcus vaginalis	Anaerococcus vaginalis ATCC 51170	655811
Anaerotruncus colihominis DSM 17241	Anaerotruncus colihominis DSM 17241	445972
Arcanobacterium haemolyticum DSM 20595	Arcanobacterium haemolyticum DSM 20595	644284
Aspergillus fumigatus	Aspergillus fumigatus Af293	330879
Aspergillus oryzae	Aspergillus oryzae RIB40	510516
Aspergillus tubingensis	Aspergillus tubingensis CBS 134.48	767770
Atopobium parvulum DSM 20469	Atopobium parvulum DSM 20469	521095
Atopobium rimae ATCC 49626	Atopobium rimae ATCC 49626	553184
Atopobium vaginae	Atopobium vaginae DSM 15829	525256
Bacteroides caccae ATCC 43185	Bacteroides caccae ATCC 43185	411901
Bacteroides cellulosilyticus DSM 14838	Bacteroides cellulosilyticus DSM 14838	537012
Bacteroides coprocola DSM 17136	Bacteroides coprocola DSM 17136	470145
Bacteroides coprophilus DSM 18228 = JCM 13818	Bacteroides coprophilus DSM 18228 = JCM 13818	547042
Bacteroides dorei 5_1_36/D4	Bacteroides dorei 5_1_36/D4	556260
Bacteroides dorei DSM 17855	Bacteroides dorei DSM 17855	483217
Bacteroides eggerthii DSM 20697	Bacteroides eggerthii DSM 20697	483216
Bacteroides finegoldii DSM 17565	Bacteroides finegoldii DSM 17565	483215
Bacteroides fragilis	Bacteroides fragilis YCH46	295405
Bacteroides fragilis 3_1_12	Bacteroides fragilis 3_1_12	457424
Bacteroides fragilis 638R	Bacteroides fragilis 638R	862962
Bacteroides intestinalis DSM 17393	Bacteroides intestinalis DSM 17393	471870
Bacteroides ovatus ATCC 8483	Bacteroides ovatus ATCC 8483	411476
Bacteroides ovatus SD CMC 3f	Bacteroides ovatus SD CMC 3f	702443
Bacteroides pectinophilus ATCC 43243	[Bacteroides] pectinophilus ATCC 4324	GCF_000155855.1
Bacteroides plebeius DSM 17135	Bacteroides plebeius DSM 17135	484018
Bacteroides sp. 1_1_14	Bacteroides sp. 1_1_14	469585
Bacteroides sp. 2_1_33B	Bacteroides sp. 2_1_33B	469589
Bacteroides sp. 2_2_4	Bacteroides sp. 2_2_4	469590
Bacteroides sp. 3_1_19	Bacteroides sp. 3_1_19	469592
Bacteroides sp. 3_1_23	Bacteroides sp. 3_1_23	GCF_000162555.1
Bacteroides sp. 3_1_33FAA	Bacteroides sp. 3_1_33FAA	457391
Bacteroides sp. 3_2_5	Bacteroides sp. 3_2_5	457392
Bacteroides sp. 4_3_47FAA	Bacteroides sp. 4_3_47FAA	457394
Bacteroides sp. 9_1_42FAA	Bacteroides sp. 9_1_42FAA	457395
Bacteroides sp. D2	Bacteroides sp. D2	556259
Bacteroides stercoris ATCC 43183	Bacteroides stercoris ATCC 43183	449673
Bacteroides thetaiotaomicron	Bacteroides thetaiotaomicron VPI-5482	226186
Bacteroides uniformis ATCC 8492	Bacteroides uniformis ATCC 8492	411479
Bacteroides vulgatus	Bacteroides vulgatus ATCC 8482	435590
Bacteroides vulgatus PC510	Bacteroides vulgatus PC510	702446
Bifidobacterium adolescentis L2-32	Bifidobacterium adolescentis L2-32	411481
Bifidobacterium angulatum JCM 7096	Bifidobacterium angulatum DSM 20098 = JCM 7096	518635
Bifidobacterium animalis subsp lactis Bl-04	Bifidobacterium animalis subsp. lactis Bl-04	580050
Bifidobacterium animalis subsp lactis V9	Bifidobacterium animalis subsp. lactis V9	573236
Bifidobacterium bifidum NCIMB 41171	Bifidobacterium bifidum NCIMB 41171	398513
Bifidobacterium breve	Bifidobacterium breve DSM 20213 = JCM 1192	518634
Bifidobacterium catenulatum	Bifidobacterium catenulatum DSM 16992 = JCM 1194 = LMG 11043	566552
Bifidobacterium dentium ATCC 27678	Bifidobacterium dentium ATCC 27678	473819
Bifidobacterium dentium ATCC 27679	Bifidobacterium dentium ATCC 27679	871562
Bifidobacterium dentium Bd1	Bifidobacterium dentium Bd1	401473
Bifidobacterium gallicum DSM20093	Bifidobacterium gallicum DSM 20093 = LMG 11596	561180
Bifidobacterium kashiwanohense	Bifidobacterium kashiwanohense JCM 15439 = DSM 21854	1150460
Bifidobacterium longum	Bifidobacterium longum subsp. longum ATCC 55813	548480
Bifidobacterium longum subsp infantis ATCC 15697 = JCM 1222 = DSM 20088	Bifidobacterium longum subsp. infantis ATCC 15697	391904
Bifidobacterium longum subsp infantis CCUG 52486	Bifidobacterium longum subsp. infantis CCUG 52486	537937
Bifidobacterium longum subsp longum JDM301	Bifidobacterium longum subsp. longum JDM301	759350
Bifidobacterium pseudocatenulatum	Bifidobacterium pseudocatenulatum DSM 20438 = JCM 1200 = LMG 10505 strain DSM 20438	GCF_000173435.1
Bifidobacterium pseudocatenulatum DSM 20438 = JCM 1200 = LMG 10505	Bifidobacterium pseudocatenulatum DSM 20438 = JCM 1200 = LMG 10505	547043
Blautia hansenii DSM 20583	Blautia hansenii DSM 20583	537007
Blautia obeum ATCC 29174	Blautia obeum ATCC 29174	411459
Bulleidia extructa W1219	Bulleidia extructa W1219	679192
Burkholderia cenocepacia J2315	Burkholderia cenocepacia J2315	216591
Burkholderiales bacterium 1_1_47	Burkholderiales bacterium 1_1_47	469610
Butyrivibrio crossotus DSM 2876	Butyrivibrio crossotus DSM 2876	511680
Campylobacter concisus 13826	Campylobacter concisus 13826	360104
Campylobacter hominis ATCC BAA-381	Campylobacter hominis ATCC BAA-381	360107
Campylobacter ureolyticus	Campylobacter ureolyticus DSM 20703	1121102
Candida albicans	Candida albicans SC5314	237561
Candida castellii	Candida castellii CBS 4332	1279086
Candida dubliniensis	Candida dubliniensis CD36	573826
Candida glabrata	[Candida] glabrata strain CBS138	GCA_000002545.2
Candida maltosa	Candida maltosa Xu316	1245528
Candida orthopsilosis	Candida orthopsilosis Co 90-125	1136231
Candida parapsilosis	Candida parapsilosis strain CDC317	GCA_000182765.2
Candida sojae	Candida sojae strain GF41	GCA_001442715.1
Candida viswanathii	Candida viswanathii strain ATCC 20962	GCA_003327735.1
candidate division TM7 single cell isolate TM7a	candidate_division_TM7_single_cell_isolate_TM7a	GCA_000170635.1
Capnocytophaga gingivalis ATCC 33624	Capnocytophaga gingivalis ATCC 33624	553178
Capnocytophaga ochracea DSM 7271	Capnocytophaga ochracea DSM 7271	521097
Capnocytophaga sputigena ATCC 33612	Capnocytophaga sputigena ATCC 33612	553177
Catonella morbi	Catonella morbi ATCC 51271	592026
Chlamydia trachomatis	Chlamydia trachomatis D/UW-3/CX	272561
Clostridioides difficile M120	Clostridium difficile M120	699035
Clostridioides difficile M68	Clostridium difficile M68	699037
Clostridium bolteae ATCC BAA 613	[Clostridium] bolteae ATCC BAA-613	411902
Clostridium botulinum D str. 1873	Clostridium botulinum D str. 1873	592027
Clostridium leptum DSM 753	[Clostridium] leptum DSM 753	428125
Clostridium perfringens C str. JGS1495	Clostridium perfringens C	79668
Clostridium scindens ATCC 35704	[Clostridium] scindens ATCC 35704	411468
Clostridium sp. 7_2_42FAA	Clostridium sp. 7_2_43FAA	457396
Clostridium sp. M62 1	Clostridium sp. M62/1	411486
Clostridium sp. SS2/1	Clostridium sp. SS2/1	411484
Collinsella aerofaciens	Collinsella aerofaciens ATCC 25986	411903
Coprinus comatus	Coprinus comatus strain MG80	GCA_003316025.1
Coprococcus comes	Coprococcus comes ATCC 27758	470146
Corynebacterium amycolatum	Corynebacterium amycolatum SK46	553204
Corynebacterium aurimucosum	Corynebacterium aurimucosum ATCC 700975	548476
Corynebacterium glucuronolyticum	Corynebacterium glucuronolyticum ATCC 51867	548477
Corynebacterium jeikeium	Corynebacterium jeikeium K411	306537
Corynebacterium kroppenstedtii DSM 44385	Corynebacterium kroppenstedtii DSM 44385	645127
Corynebacterium matruchotii ATCC 33806	Corynebacterium matruchotii ATCC 33806	566549
Corynebacterium pseudogenitalium ATCC 33035	Corynebacterium pseudogenitalium ATCC 33035	525264
Corynebacterium striatum ATCC 6940	Corynebacterium striatum ATCC 6940	525268
Corynebacterium tuberculostearicum SK141	Corynebacterium tuberculostearicum SK141	553206
Corynebacterium urealyticum	Corynebacterium urealyticum DSM 7109	504474
Corynebacterium vitaeruminis	Corynebacterium vitaeruminis DSM 20294	1224164
Cryptobacterium curtum DSM 15641	Cryptobacterium curtum DSM 15641	469378
Cutibacterium acnes J139	Cutibacterium acnes J139	679194
Cutibacterium acnes J165	Cutibacterium acnes J165	679195
Cutibacterium acnes SK137	Propionibacterium acnes SK137	553199
Cutibacterium acnes SK187	Cutibacterium acnes SK187	686659
Dialister invisus DSM 15470	Dialister invisus DSM 15470	592028
Dialister micraerophilus	Dialister micraerophilus DSM 19965	888062
Dorea formicigenerans ATCC 27755	Dorea formicigenerans ATCC 27755	411461
Dorea longicatena DSM 13814	Dorea longicatena DSM 13814	411462
Enhydrobacter aerosaccus SK60	Enhydrobacter aerosaccus SK60	553217
Entamoeba histolytica	Entamoeba histolytica HM-1:IMSS	294381
Enterococcus durans	Enterococcus durans IPLA 655	1288492
Enterococcus faecalis	Enterococcus faecalis V583	226185
Enterococcus faecium	Enterococcus faecium TX0133a04	749523
Enterococcus hirae	Enterococcus hirae ATCC 9790	768486
Enterococcus mundtii	Enterococcus mundtii crl1656	1072576
Enterococcus raffinosus	Enterococcus raffinosus ATCC 49464	1158602
Enterococcus ratti	Enterococcus ratti strain DSM 15687	GCF_001886195.1
Enterococcus rivorum	Enterococcus rivorum strain LMG 25899 1	GCF_001742285.1
Enterococcus thailandicus	Enterococcus thailandicus strain F0711D 46	GCF_001652875.1
Enterococcus villorum	Enterococcus villorum ATCC 700913	1158604
Escherichia coli	Escherichia coli str. K-12 substr. MG1655	511145
Eubacterium eligens ATCC 27750	[Eubacterium] eligens ATCC 27750	515620
Eubacterium rectale ATCC 33656	[Eubacterium] rectale ATCC 33656	515619
Eubacterium siraeum DSM 15702	[Eubacterium] siraeum DSM 15702	428128
Eubacterium ventriosum ATCC 27560	Eubacterium ventriosum ATCC 27560	411463
Eubacterium yurii subsp margaretiae ATCC 43715	[Eubacterium] yurii subsp. margaretiae ATCC 43715	864565
Faecalibacterium prausnitzii	Faecalibacterium prausnitzii M21/2	411485
Faecalibacterium prausnitzii A2-165	Faecalibacterium prausnitzii A2-165	411483
Fenollaria massiliensis	Fenollaria massiliensis strain 9401234	GCF_000312505.2
Filifactor alocis ATCC 35896	Filifactor alocis ATCC 35896	546269
Finegoldia magna	Finegoldia magna ATCC 29328	334413
Finegoldia magna ACS 171 V Col3	Finegoldia magna ACS-171-V-Col3	768713
Finegoldia magna ATCC 53516	Finegoldia magna ATCC 53516	525282
Fusobacterium equinum	Fusobacterium equinum strain CMW8396	GCF_001546395.1
Fusobacterium gonidiaformans	Fusobacterium gonidiaformans 3-1-5R	469605
Fusobacterium gonidiaformans ATCC 25563	Fusobacterium gonidiaformans ATCC 25563	469615
Fusobacterium mortiferum ATCC 9817	Fusobacterium mortiferum ATCC 9817	469616
Fusobacterium nucleatum	Fusobacterium nucleatum subsp. nucleatum ATCC 25586	190304
Fusobacterium nucleatum subsp animalis D11	Fusobacterium nucleatum subsp. animalis D11	556264
Fusobacterium nucleatum subsp nucleatum ATCC 23726	Fusobacterium nucleatum subsp. nucleatum ATCC 23726	525283
Fusobacterium nucleatum subsp polymorphum ATCC 10953	Fusobacterium nucleatum subsp. polymorphum ATCC 10953	393480
Fusobacterium nucleatum subsp vincentii 4_1_13	Fusobacterium nucleatum subsp. vincentii 4_1_13	469606
Fusobacterium nucleatum subsp vincentii ATCC 49256	Fusobacterium nucleatum subsp. vincentii ATCC 49256	209882
Fusobacterium nucleatum subsp. animalis 3_1_33	Fusobacterium nucleatum subsp. animalis 3_1_33	469603
Fusobacterium nucleatum subsp. animalis 7_1	Fusobacterium nucleatum subsp. animalis 7_1	457405
Fusobacterium nucleatum subsp. vincentii 3_1_27	Fusobacterium nucleatum subsp. vincentii 3_1_27	469602
Fusobacterium nucleatum subsp. vincentii 3_1_36A2	Fusobacterium nucleatum subsp. vincentii 3_1_36A2	469604
Fusobacterium periodonticum 1_1_41FAA	Fusobacterium periodonticum 1_1_41FAA	469621
Fusobacterium periodonticum 2_1_31	Fusobacterium periodonticum 2_1_31	469599
Fusobacterium periodonticum ATCC 33693	Fusobacterium periodonticum ATCC 33693	546275
Gardnerella vaginalis	Gardnerella vaginalis 409-05	553190
Gardnerella vaginalis 5-1	Gardnerella vaginalis 5-1	682148
Gardnerella vaginalis AMD	Gardnerella vaginalis AMD	682147
Gardnerella vaginalis ATCC 14019	Gardnerella vaginalis ATCC 14019	525284
Gemella asaccharolytica	Gemella asaccharolytica strain KA00071	GCF_001553005.1
Gemella haemolysans	Gemella haemolysans ATCC 10379	546270
Gemella sanguinis	Gemella sanguinis M325	562983
Giardia intestinalis	Giardia intestinalis ATCC 50581 strain GS/M clone H7	598745
Granulicatella elegans	Granulicatella elegans ATCC 700633	626369
Haemophilus ducreyi 35000HP	Haemophilus ducreyi 35000HP	233412
Haemophilus parainfluenzae	Haemophilus parainfluenzae ATCC 33392	888828
Helicobacter pylori B128	Helicobacter pylori B128	544406
Helicobacter pylori B8	Helicobacter pylori B8	693745
Hepacivirus C	Hepatitis C virus genotype 1	41856
Hepatitis B virus	Hepatitis B virus (strain ayw) genome	GCF_000861825.2
Herbaspirillum seropedicae SmR1	Herbaspirillum seropedicae SmR1	757424
Human alphaherpesvirus 1	Human alphaherpesvirus 1 strain 17	10299
Human alphaherpesvirus 2	Human herpesvirus 2 strain HG52	10315
Human immunodeficiency virus	Human immunodeficiency virus 1	11676
Hungatella hathewayi DSM 13479	Hungatella hathewayi DSM 13479	566550
Jonquetella anthropi	Jonquetella anthropi E3_33 E1	645512
Lactobacillus acidophilus	Lactobacillus acidophilus NCFM	272621
Lactobacillus acidophilus ATCC 4796	Lactobacillus acidophilus ATCC 4796	525306
Lactobacillus agilis	Lactobacillus agilis strain Marseille	GCF_001243975.1
Lactobacillus amylolyticus DSM 11664	Lactobacillus amylolyticus DSM 11664	585524
Lactobacillus amylovorus	Lactobacillus amylovorus GRL 1112	695560
Lactobacillus antri DSM 16041	Lactobacillus antri DSM 16041	525309
Lactobacillus casei	Lactobacillus casei str. Zhang	498216
Lactobacillus coleohominis	Lactobacillus coleohominis 101-4-CHN	575594
Lactobacillus crispatus	Lactobacillus crispatus ST1	748671
Lactobacillus crispatus 125-2-CHN	Lactobacillus crispatus 125-2-CHN	575595
Lactobacillus crispatus 214-1	Lactobacillus crispatus 214-1	679188
Lactobacillus crispatus JV-V01	Lactobacillus crispatus JV-V01	491076
Lactobacillus crispatus MV-1A-US	Lactobacillus crispatus MV-1A-US	575596
Lactobacillus crispatus MV-3A-US	Lactobacillus crispatus MV-3A-US	575597
Lactobacillus curieae	Lactobacillus curieae strain CCTCC:M:2011381	GCF_000785105.2
Lactobacillus delbrueckii	Lactobacillus delbrueckii subsp. bulgaricus ATCC BAA-365	321956
Lactobacillus delbrueckii subsp bulgaricus ATCC 11842	Lactobacillus delbrueckii subsp. bulgaricus ATCC 11842	390333
Lactobacillus delbrueckii subsp bulgaricus PB2003/044-T3-4	Lactobacillus delbrueckii subsp. bulgaricus PB2003/044-T3-4	784613
Lactobacillus fermentum	Lactobacillus fermentum CECT 5716	712938
Lactobacillus fermentum 28 3-CHN	Lactobacillus fermentum 28-3-CHN	575599
Lactobacillus fermentum ATCC 14931	Lactobacillus fermentum ATCC 14931	525325
Lactobacillus fermentum CECT 5716	Lactobacillus fermentum IFO 3956	334390
Lactobacillus gallinarum	Lactobacillus gallinarum DSM 10532 = JCM 2011	1423748
Lactobacillus gasseri	Lactobacillus gasseri ATCC 33323	324831
Lactobacillus gasseri 202-4	Lactobacillus gasseri 202-4	630527
Lactobacillus gasseri 224-1	Lactobacillus gasseri 224-1	679196
Lactobacillus gasseri JV-V03	Lactobacillus gasseri JV-V03	525326
Lactobacillus gasseri MV-22	Lactobacillus gasseri MV-22	559301
Lactobacillus hamsteri	Lactobacillus hamsteri DSM 5661 = JCM 6256	1423754
Lactobacillus helveticus	Lactobacillus helveticus DSM 20075 = CGMCC 1.1877	585520
Lactobacillus helveticus DSM 20075 = CGMCC 11877	Lactobacillus helveticus DPC 4571	405566
Lactobacillus iners	Lactobacillus iners LactinV 11V1-d	879300
Lactobacillus iners AB-1	Lactobacillus iners AB-1	713605
Lactobacillus iners DSM 13335	Lactobacillus iners DSM 13335	525328
Lactobacillus ingluviei	Lactobacillus ingluviei str. Autruche 4	1203076
Lactobacillus jensenii	Lactobacillus jensenii 1153	440497
Lactobacillus jensenii 269-3	Lactobacillus jensenii 269-3	596325
Lactobacillus jensenii 27-2-CHN	Lactobacillus jensenii 27-2-CHN	575606
Lactobacillus jensenii JV-V16	Lactobacillus jensenii JV-V16	525329
Lactobacillus jensenii SJ-7A-US	Lactobacillus jensenii SJ-7A-US	575607
Lactobacillus johnsonii	Lactobacillus johnsonii NCC 533	257314
Lactobacillus johnsonii ATCC 33200	Lactobacillus johnsonii ATCC 33200	525330
Lactobacillus johnsonii FI9785	Lactobacillus johnsonii FI9785	633699
Lactobacillus kefiranofaciens	Lactobacillus kefiranofaciens ZW3	1033837
Lactobacillus kitasatonis	Lactobacillus kitasatonis DSM 16761 = JCM 1039	1423767
Lactobacillus mucosae	Lactobacillus mucosae LM1	1130798
Lactobacillus oris	Lactobacillus oris PB013-T2-3	908339
Lactobacillus plantarum	Lactobacillus plantarum JDM1	644042
Lactobacillus pontis	Lactobacillus pontis DSM 8475	1423794
Lactobacillus psittaci	Lactobacillus psittaci DSM 15354	1122152
Lactobacillus reuteri	Lactobacillus reuteri CF48-3A	525341
Lactobacillus reuteri 100 23	Lactobacillus reuteri 100-23	349123
Lactobacillus reuteri CF48 3A	Lactobacillus reuteri JCM 1112	557433
Lactobacillus reuteri SD2112	Lactobacillus reuteri SD2112	491077
Lactobacillus ruminis	Lactobacillus ruminis ATCC 25644	525362
Lactobacillus salivarius CECT 5713	Lactobacillus salivarius CECT 5713	712961
Lactobacillus taiwanensis	Lactobacillus taiwanensis DSM 21401	1423809
Lactobacillus ultunensis DSM 16047	Lactobacillus ultunensis DSM 16047	525365
Lactobacillus vaginalis	Lactobacillus vaginalis DSM 5837 = ATCC 49540	1423814
Lawsonella clevelandensis	Lawsonella clevelandensis strain X1698	GCA_001281505.1
Leptotrichia buccalis C 1013 b	Leptotrichia buccalis DSM 1135	523794
Leptotrichia goodfellowii F0264	Leptotrichia goodfellowii F0264	596323
Leptotrichia hofstadii F0254	Leptotrichia hofstadii F0254	634994
Mageeibacillus indolicus	Mageeibacillus indolicus UPII9-5	699246
Megasphaera genomosp type 1	Megasphaera genomosp. type_1 str. 28L	699218
Megasphaera micronuciformis	Megasphaera micronuciformis F0359	706434
Millerozyma farinosa	Millerozyma farinosa CBS 7064	559304
Mobiluncus curtisii	Mobiluncus curtisii subsp. curtisii ATCC 35241	585198
Mobiluncus curtisii ATCC 43063	Mobiluncus curtisii ATCC 43063	548479
Mobiluncus mulieris	Mobiluncus mulieris ATCC 35239	871571
Mobiluncus mulieris 28-1	Mobiluncus mulieris 28-1	596328
Mobiluncus mulieris ATCC 35243	Mobiluncus mulieris ATCC 35243	585199
Molluscum contagiosum virus	Molluscum contagiosum virus subtype 1	10280
Morganella morganii	Morganella morganii subsp. morganii	180434
Mycobacteroides abscessus	Mycobacterium abscessus	36809
Mycoplasma genitalium	Mycoplasma genitalium G37	243273
Mycoplasma hominis	Mycoplasma hominis ATCC 23114	347256
Nakaseomyces delphensis	Nakaseomyces delphensis CBS 2170	1279113
Naumovozyma castellii	Naumovozyma castellii CBS 4309	1064592
Neisseria flavescens NRL30031 H210	Neisseria flavescens NRL30031/H210	546264
Neisseria flavescens SK114	Neisseria flavescens SK114	596320
Neisseria gonorrhoeae	Neisseria gonorrhoeae FA 1090	242231
Neisseria meningitidis	Neisseria meningitidis MC58	122586
Neisseria mucosa ATCC 25996	Neisseria mucosa ATCC 25996	546266
Neisseria sicca ATCC 29256	Neisseria sicca ATCC 29256	547045
Neisseria subflava NJ9703	Neisseria subflava NJ9703	546268
Olsenella uli DSM 7084	Olsenella uli DSM 7084	633147
Oribacterium sinus F0268	Oribacterium sinus F0268	585501
Oribacterium sp. oral taxon 078 str. F0262	Oribacterium sp. oral taxon 078 str. F0262	608534
Pantoea dispersa	Pantoea dispersa EGD-AAK13	1358411
Parabacteroides distasonis ATCC 8503	Parabacteroides distasonis ATCC 8503	435591
Parabacteroides johnsonii DSM 18315	Parabacteroides johnsonii DSM 18315	537006
Parabacteroides merdae ATCC 43184	Parabacteroides merdae ATCC 43184	411477
Parabacteroides sp. 2_1_7	Parabacteroides sp. 2_1_7	457388
Parabacteroides sp. 20_3	Parabacteroides sp. 20_3	469591
Parabacteroides sp. D13	Parabacteroides sp. D13	563193
Parastagonospora nodorum	Parastagonospora nodorum SN15	321614
Parvimonas micra	Parvimonas micra ATCC 33270	411465
Peptoniphilus asaccharolyticus	Peptoniphilus asaccharolyticus DSM 20463	573058
Peptoniphilus coxii	Peptoniphilus coxii strain DNF00729	GCF_001553115.1
Peptoniphilus duerdenii	Peptoniphilus duerdenii ATCC BAA-1640	862517
Peptoniphilus grossensis	Peptoniphilus grossensis ph5	1118057
Peptoniphilus harei	Peptoniphilus harei ACS-146-V-Sch2b	908338
Peptoniphilus lacrimalis	Peptoniphilus lacrimalis 315-B	596330
Peptoniphilus sp. oral taxon 386 str. F0131	Peptoniphilus sp. oral taxon 386 str. F0131	575609
Peptoniphilus sp. oral taxon 836 str. F0141	Peptoniphilus sp. oral taxon 836 str. F0141	768724
Peptostreptococcus anaerobius	Peptostreptococcus anaerobius 653-L	596329
Phascolarctobacterium succinatutens	Phascolarctobacterium succinatutens YIT 12067	626939
Phytophthora infestans	Phytophthora infestans T30-4	403677
Porphyromonas endodontalis ATCC 35406	Porphyromonas endodontalis ATCC 35406	553175
Porphyromonas gingivalis ATCC 33277	Porphyromonas gingivalis ATCC 33277	431947
Porphyromonas uenonis	Porphyromonas uenonis 60-3	596327
Prevotella amnii	Prevotella amnii CRIS 21A-A	679191
Prevotella bergensis DSM 17361	Prevotella bergensis DSM 17361	585502
Prevotella bivia	Prevotella bivia JCVIHMP010	553171
Prevotella bryantii B14	Prevotella bryantii B14	752555
Prevotella buccae D17	Prevotella buccae D17	575611
Prevotella buccalis	Prevotella buccalis ATCC 35310	679190
Prevotella copri	Prevotella copri DSM 18205	537011
Prevotella corporis	Prevotella corporis strain MJR7716	GCF_001546595.1
Prevotella denticola	Prevotella denticola CRIS 18C-A	944557
Prevotella disiens	Prevotella disiens FB035-09AN	866771
Prevotella marshii DSM 16973 = JCM 13450	Prevotella marshii DSM 16973 = JCM 13450	862515
Prevotella melaninogenica	Prevotella melaninogenica D18	575612
Prevotella melaninogenica D18	Prevotella melaninogenica ATCC 25845	553174
Prevotella oris C735	Prevotella oris C735	563008
Prevotella oris F0302	Prevotella oris F0302	649760
Prevotella ruminicola 23	Prevotella ruminicola 23	264731
Prevotella sp. oral taxon 299 str. F0039	Prevotella sp. oral taxon 299 str. F0039	575614
Prevotella sp. oral taxon 317 str. F0108	Prevotella sp. oral taxon 317 str. F0108	575615
Prevotella sp. oral taxon 472 str. F0295	Prevotella sp. oral taxon 472 str. F0295	619693
Prevotella stercorea	Prevotella stercorea DSM 18206	1002367
Prevotella timonensis	Prevotella timonensis CRIS 5C-B1	679189
Prevotella veroralis F0319	Prevotella veroralis F0319	649761
Prevotellamassilia timonensis	Prevotellamassilia timonensis strain Marseille-P2831	GCF_900106785.1
Primate T-lymphotropic virus 1	Human T-lymphotropic virus 1	11908
Primate T-lymphotropic virus 2	Human T-lymphotropic virus 2	11909
Propionimicrobium lymphophilum	Propionimicrobium lymphophilum DSM 4903	1123001
Pseudoflavonifractor capillosus ATCC 29799	Pseudoflavonifractor capillosus ATCC 29799	411467
Pseudomonas entomophila L48	Pseudomonas entomophila str. L48	384676
Pseudomonas fluorescens Pf0-1	Pseudomonas fluorescens Pf0-1	205922
Pseudomonas fluorescens SBW25	Pseudomonas fluorescens SBW25	216595
Pseudomonas protegens Pf-5	Pseudomonas protegens Pf-5	220664
Pseudomonas putida GB-1	Pseudomonas putida GB-1	76869
Pseudomonas putida KT2440	Pseudomonas putida KT2440	160488
Pseudomonas putida W619	Pseudomonas putida W619	390235
Pseudomonas sp. UK4	Pseudomonas sp. UK4	452680
Raoultella planticola	Raoultella planticola ATCC 33531	1005996
Roseburia faecis	Roseburia faecis strain 2789STDY5608863	GCF_001405615.1
Roseburia intestinalis L1-82	Roseburia intestinalis L1-82	536231
Roseburia inulinivorans DSM 16841	Roseburia inulinivorans DSM 16841	622312
Rothia dentocariosa ATCC 17931	Rothia dentocariosa ATCC 17931	762948
Rothia dentocariosa M567	Rothia dentocariosa M567	563032
Rothia mucilaginosa ATCC 25296	Rothia mucilaginosa ATCC 25296	553201
Rothia mucilaginosa DY 18	Rothia mucilaginosa DY-18	680646
Ruminococcus albus 8	Ruminococcus albus 8	246199
Ruminococcus lactaris ATCC 29176	Ruminococcus lactaris ATCC 29176	471875
Ruminococcus sp. 5_1_39BFAA	Ruminococcus sp. 5_1_39BFAA	457412
Ruminococcus torques ATCC 27756	[Ruminococcus] torques ATCC 27756	411460
Saccharomyces pastorianus	Saccharomyces pastorianus Weihenstephan 34/70	520522
Sarcoptes scabiei	Sarcoptes scabiei isolate Arlian Lab	GCA_000828355.1
Schistosoma haematobium	Schistosoma haematobium	6185
Shuttleworthia satelles DSM 14600	Shuttleworthia satelles DSM 14600	626523
Slackia exigua ATCC 700122	Slackia exigua ATCC 700122	649764
Sneathia amnii	Sneathia amnii strain SN35	GCF_000973085.1
Sneathia sanguinegens	Sneathia sanguinegens strain CCUG:41628	GCF_001517935.1
Solobacterium moorei	Solobacterium moorei F0204	706433
Sphingobium japonicum UT26S	Sphingobium japonicum UT26S	452662
Sphingomonas sp. SKA58	Sphingomonas sp. SKA58	314266
Sphingopyxis alaskensis RB2256	Sphingopyxis alaskensis RB2256	317655
Staphylococcus aureus	Staphylococcus aureus RF122	273036
Staphylococcus capitis SK14	Staphylococcus capitis SK14	553212
Staphylococcus caprae	Staphylococcus caprae M23864:W1	525378
Staphylococcus devriesei	Staphylococcus devriesei strain CCUG 58238	GCF_002902625.1
Staphylococcus epidermidis	Staphylococcus epidermidis ATCC 12228	176280
Staphylococcus epidermidis BCM HMP0060	Staphylococcus epidermidis BCM-HMP0060	525374
Staphylococcus epidermidis M23864:W2grey	Staphylococcus epidermidis M23864:W2(grey)	525375
Staphylococcus epidermidis RP62A	Staphylococcus epidermidis RP62A	176279
Staphylococcus epidermidis SK135	Staphylococcus epidermidis SK135	596317
Staphylococcus epidermidis W23144	Staphylococcus epidermidis W23144	525376
Staphylococcus haemolyticus	Staphylococcus haemolyticus JCSC1435	279808
Staphylococcus hominis	Staphylococcus hominis SK119	629742
Staphylococcus petrasii	Staphylococcus petrasii subsp. jettensis strain CCUG 62657	GCF_002902105.1
Staphylococcus saprophyticus	Staphylococcus saprophyticus subsp. saprophyticus ATCC 15305	342451
Staphylococcus warneri	Staphylococcus warneri L37603	596319
Stenotrophomonas maltophilia K279a	Stenotrophomonas maltophilia K279a	522373
Streptobacillus moniliformis DSM 12112	Streptobacillus moniliformis DSM 12112	519441
Streptococcus agalactiae	Streptococcus agalactiae 2603V/R	208435
Streptococcus agalactiae 18RS21	Streptococcus agalactiae 18RS21	342613
Streptococcus agalactiae CJB111	Streptococcus agalactiae CJB111	342617
Streptococcus agalactiae COH1	Streptococcus agalactiae COH1	342616
Streptococcus agalactiae NEM316	Streptococcus agalactiae NEM316	211110
Streptococcus anginosus	Streptococcus anginosus F0211	706437
Streptococcus cristatus	Streptococcus cristatus ATCC 51100	889201
Streptococcus equi subsp equi 4047	Streptococcus equi subsp. equi 4047	553482
Streptococcus equinus	Streptococcus equinus ATCC 700338	864569
Streptococcus gallolyticus	Streptococcus gallolyticus UCN34	637909
Streptococcus gordonii str. Challis substr CH1	Streptococcus gordonii str. Challis substr. CH1	467705
Streptococcus infantarius	Streptococcus infantarius subsp. infantarius ATCC BAA-102	471872
Streptococcus intermedius	Streptococcus intermedius F0395	857292
Streptococcus lutetiensis	Streptococcus lutetiensis 033	1076934
Streptococcus macedonicus	Streptococcus macedonicus ACA-DC 198	1116231
Streptococcus mitis	Streptococcus mitis B6	365659
Streptococcus oralis subsp dentisani	Streptococcus oralis subsp. dentisani 7746	1297534
Streptococcus oralis subsp tigurinus	Streptococcus oralis subsp. tigurinus 1366	1282665
Streptococcus parasanguinis	Streptococcus parasanguinis ATCC 15912	760570
Streptococcus pasteurianus	Streptococcus pasteurianus ATCC 43144	981540
Streptococcus pneumoniae str. Canada MDR 19A	Streptococcus pneumoniae str. Canada MDR_19A	637987
Streptococcus pneumoniae str. Canada MDR 19F	Streptococcus pneumoniae str. Canada MDR_19F	637988
Streptococcus pneumoniae TCH8431/19A	Streptococcus pneumoniae TCH8431/19A	525381
Streptococcus pseudopneumoniae	Streptococcus pseudopneumoniae IS7493	1054460
Streptococcus pyogenes	Streptococcus pyogenes M1 GAS	160490
Streptococcus salivarius	Streptococcus salivarius SK126	596322
Streptococcus sanguinis	Streptococcus sanguinis SK36	388919
Streptococcus sp. 2_1_36FAA	Streptococcus sp. 2_1_36FAA	469609
Streptococcus sp. M143	Streptococcus sp. M143	563037
Streptococcus suis BM407	Streptococcus suis BM407	568814
Subdoligranulum variabile DSM 15176	Subdoligranulum variabile DSM 15176	411471
Talaromyces marneffei	Penicillium marneffei ATCC 18224	441960
Treponema pallidum	Treponema pallidum subsp. pallidum str. Chicago	666714
Trichomonas vaginalis	Trichomonas vaginalis G3	412133
Tyzzerella nexilis DSM 1787	Tyzzerella nexilis DSM 1787	500632
Ureaplasma parvum	Ureaplasma parvum serovar 3 str. ATCC 700970	273119
Ureaplasma parvum serovar 6 str. ATCC 27818	Ureaplasma parvum serovar 6 str. ATCC 27818	519851
Ureaplasma urealyticum	Ureaplasma urealyticum serovar 10 str. ATCC 33699	565575
Ureaplasma urealyticum serovar 9 str. ATCC 33175	Ureaplasma urealyticum serovar 9 str. ATCC 33175	550773
Vanderwaltozyma polyspora	Vanderwaltozyma polyspora DSM 70294 KpolScaffold93	436907
Varibaculum cambriense	Varibaculum cambriense DSM 15806	1123488
Veillonella atypica	Veillonella atypica ACS-049-V-Sch6	866776
Veillonella dispar	Veillonella dispar ATCC 17748	546273
Veillonella montpellierensis	Veillonella montpellierensis DSM 17217	1123490
Veillonella parvula ATCC 17745	Veillonella parvula ATCC 17745	686660
Veillonella parvula DSM 2008	Veillonella parvula DSM 2008	479436
Veillonella seminalis	Veillonella seminalis ACS-216-V-Col6b	883156
Veillonella sp. 3_1_44	Veillonella sp. 3_1_44	457416
Veillonella sp. 6_1_27	Veillonella sp. 6_1_27	450749
Weissella cibaria	Weissella cibaria KACC 11862	911104
Weissella confusa	Weissella confusa LBAE C39-2	1127131
Weissella koreensis	Weissella koreensis KACC 15510	1045854
