# Supplementary material for: Novel high-resolution targeted sequencing of the cervicovaginal microbiome
Source: BMC Biol. 2021 Dec 16;19:267. doi: 10.1186/s12915-021-01204-z (PMC8680041; doi:10.1186/s12915-021-01204-z)
Supplement: Supplementary file 3 — Additional file 3. Cervicovaginal microbiome panel (.xlsx). First sheet. CVMP: list of 321 microbes profiled by CiRNAseq. Second sheet. CVMP – with isolates: list of 321 microbes including bacteria isolates. Third sheet. Common genera with 16S rRNA-seq: list of 38 genera analyzed to compare 16S rRNA-seq and CiRNAseq. [file 12915_2021_1204_MOESM3_ESM.xlsx]

## Sheet: CVMP
Cervicovaginal microbiome panel (CVMP)	Species	Genera
xxxAbiotrophia_defectiva_ATCC_49176	1	1
xxxAcidaminococcus_intestini	1	1
xxxActinobaculum_massiliense	1	1
xxxActinomyces_neuii	1	1
xxxActinomyces_odontolyticus_ATCC_17982	1
xxxActinomyces_sp_oral_taxon_171	1
xxxActinomyces_urogenitalis_DSM_15434	1
xxxAerococcus_christensenii	1	1
xxxAkkermansia_muciniphila_ATCC_BAA-835	1	1
xxxAlistipes_putredinis_DSM_17216	1	1
xxxAlloprevotella_rava	1	1
xxxAlloprevotella_tannerae_ATCC_51259	1
xxxAnaerococcus_hydrogenalis	1	1
xxxAnaerococcus_lactolyticus	1
xxxAnaerococcus_prevotii	1
xxxAnaerococcus_tetradius	1
xxxAnaerococcus_vaginalis	1
xxxAnaerotruncus_colihominis_DSM_17241	1	1
xxxArcanobacterium_haemolyticum_DSM_20595	1	1
xxxAspergillus_fumigatus	1
xxxAspergillus_oryzae	1	1
xxxAtopobium_parvulum_DSM_20469	1	1
xxxAtopobium_rimae_ATCC_49626	1
xxxAtopobium_vaginae	1
xxxBacteroides_caccae_ATCC_43185	1	1
xxxBacteroides_cellulosilyticus_DSM_14838	1
xxxBacteroides_coprocola_DSM_17136	1
xxxBacteroides_coprophilus_DSM_18228	1
xxxBacteroides_dorei	1
xxxBacteroides_eggerthii_DSM_20697	1
xxxBacteroides_finegoldii_DSM_17565	1
xxxBacteroides_fragilis	1
xxxBacteroides_intestinalis_DSM_17393	1
xxxBacteroides_ovatus_ATCC_8483	1
xxxBacteroides_pectinophilus_ATCC_43243	1
xxxBacteroides_plebeius_DSM_17135	1
xxxBacteroides_sp_1_1_14	1
xxxBacteroides_sp_2_1_33B	1
xxxBacteroides_sp_2_2_4	1
xxxBacteroides_sp_3_1_19	1
xxxBacteroides_sp_3_1_23	1
xxxBacteroides_sp_3_1_33FAA	1
xxxBacteroides_sp_3_2_5	1
xxxBacteroides_sp_4_3_47FAA	1
xxxBacteroides_sp_9_1_42FAA	1
xxxBacteroides_stercoris_ATCC_43183	1
xxxBacteroides_thetaiotaomicron	1
xxxBacteroides_uniformis_ATCC_8492	1
xxxBacteroides_vulgatus	1
xxxBifidobacterium_adolescentis_L2-32	1	1
xxxBifidobacterium_angulatum_JCM_7096	1
xxxBifidobacterium_animalis_subsp_lactis_Bl-04	1
xxxBifidobacterium_bifidum_NCIMB_41171	1
xxxBifidobacterium_breve	1
xxxBifidobacterium_catenulatum	1
xxxBifidobacterium_dentium_ATCC_27678	1
xxxBifidobacterium_gallicum_DSM20093_GCF_000741205.1_Bifgalcum	1
xxxBifidobacterium_kashiwanohense	1
xxxBifidobacterium_longum	1
xxxBifidobacterium_pseudocatenulatum	1
xxxBlautia_hansenii_DSM_20583	1	1
xxxBlautia_obeum_ATCC_29174	1
xxxBulleidia_extructa_W1219	1	1
xxxBurkholderia_cenocepacia_J2315	1	1
xxxBurkholderiales_bacterium_1_1_47	1	1
xxxButyrivibrio_crossotus_DSM_2876	1	1
xxxCampylobacter_ureolyticus	1	1
xxxCandida_albicans	1	1
xxxCandida_castellii	1
xxxCandida_dubliniensis	1
xxxCandida_glabrata_54v2	1
xxxCandida_orthopsilosis	1
xxxCandida_parapsilosis	1
xxxCandida_sojae	1
xxxCandida_viswanathii	1
xxxCapnocytophaga_gingivalis_ATCC_33624	1	1
xxxCapnocytophaga_ochracea_DSM_7271	1
xxxCapnocytophaga_sputigena_ATCC_33612	1
xxxCatonella_morbi	1	1
xxxChlamydia_trachomatis	1	1
xxxClostridioides_difficile	1	1
xxxClostridium_bolteae_ATCC_BAA-613_GCF_000154365.1_ASM15436v1	1
xxxClostridium_botulinum_D_str_1873	1
xxxClostridium_leptum_DSM_753_GCF_000154345.1_ASM15434v1	1
xxxClostridium_perfringens_C_str_JGS1495	1
xxxClostridium_scindens_ATCC_35704_GCF_000154505.1_ASM15450v1	1
xxxClostridium_sp_7_2_43FAA	1
xxxClostridium_sp_M62_1	1
xxxClostridium_sp_SS2_1	1
xxxCollinsella_aerofaciens	1	1
xxxCoprococcus_comes	1	1
xxxCorynebacterium_amycolatum	1	1
xxxCorynebacterium_aurimucosum	1
xxxCorynebacterium_jeikeium	1
xxxCorynebacterium_kroppenstedtii_DSM_44385	1
xxxCorynebacterium_matruchotii_ATCC_33806	1
xxxCorynebacterium_pseudogenitalium_ATCC_33035	1
xxxCorynebacterium_striatum_ATCC_6940	1
xxxCorynebacterium_tuberculostearicum_SK141	1
xxxCorynebacterium_urealyticum	1
xxxCorynebacterium_vitaeruminis	1
xxxCryptobacterium_curtum_DSM_15641	1	1
xxxCutibacterium_acnes_J165	1	1
xxxDialister_invisus_DSM_15470	1	1
xxxDialister_micraerophilus	1
xxxDorea_formicigenerans_ATCC_27755	1	1
xxxDorea_longicatena_DSM_13814	1
xxxEnhydrobacter_aerosaccus_SK60	1	1
xxxEntamoeba_histolytica	1	1
xxxEnterococcus_durans	1	1
xxxEnterococcus_faecalis	1
xxxEnterococcus_faecium	1
xxxEnterococcus_hirae	1
xxxEnterococcus_mundtii	1
xxxEnterococcus_raffinosus	1
xxxEnterococcus_ratti	1
xxxEnterococcus_rivorum	1
xxxEnterococcus_thailandicus	1
xxxEnterococcus_villorum	1
xxxEscherichia_coli	1	1
xxxEubacterium_eligens_ATCC_27750_GCF_000146185.1_ASM14618v1	1	1
xxxEubacterium_rectale_ATCC_33656_GCF_000020605.1_ASM2060v1	1
xxxEubacterium_siraeum_DSM_15702_GCF_000382085.1_ASM38208v1	1
xxxEubacterium_ventriosum_ATCC_27560	1
xxxEubacterium_yurii_subsp_margaretiae_ATCC	1
xxxFaecalibacterium_prausnitzii	1	1
xxxFenollaria_massiliensis	1	1
xxxFilifactor_alocis_ATCC_35896	1	1
xxxFinegoldia_magna	1	1
xxxFusobacterium_equinum	1	1
xxxFusobacterium_gonidiaformans	1
xxxFusobacterium_mortiferum_ATCC_9817	1
xxxFusobacterium_nucleatum	1
xxxFusobacterium_periodonticum_1_1_41FAA	1
xxxGardnerella_vaginalis	1	1
xxxGemella_asaccharolytica	1	1
xxxGemella_haemolysans	1
xxxGemella_sanguinis	1
xxxGiardia_intestinalis	1	1
xxxGranulicatella_elegans	1	1
xxxHaemophilus_ducreyi_35000HP_GCF_000007945.1_ASM794v1	1	1
xxxHaemophilus_parainfluenzae	1	1
xxxHerbaspirillum_seropedicae_SmR1	1	1
xxxJonquetella_anthropi	1	1
xxxLactobacillus_acidophilus	1	1
xxxLactobacillus_agilis	1
xxxLactobacillus_amylolyticus_DSM_11664	1
xxxLactobacillus_amylovorus	1
xxxLactobacillus_antri_DSM_16041	1
xxxLactobacillus_casei	1
xxxLactobacillus_coleohominis	1
xxxLactobacillus_crispatus	1
xxxLactobacillus_curieae	1
xxxLactobacillus_delbrueckii	1
xxxLactobacillus_fermentum	1
xxxLactobacillus_gallinarum	1
xxxLactobacillus_gasseri	1
xxxLactobacillus_hamsteri	1
xxxLactobacillus_helveticus	1
xxxLactobacillus_iners	1
xxxLactobacillus_ingluviei	1
xxxLactobacillus_jensenii_269-3	1
xxxLactobacillus_johnsonii	1
xxxLactobacillus_kefiranofaciens	1
xxxLactobacillus_kitasatonis	1
xxxLactobacillus_mucosae	1
xxxLactobacillus_oris	1
xxxLactobacillus_plantarum	1
xxxLactobacillus_pontis	1
xxxLactobacillus_psittaci	1
xxxLactobacillus_reuteri	1
xxxLactobacillus_ruminis	1
xxxLactobacillus_salivarius_CECT_5713	1
xxxLactobacillus_taiwanensis	1
xxxLactobacillus_ultunensis_DSM_16047	1
xxxLactobacillus_vaginalis	1
xxxLawsonella_clevelandensis	1	1
xxxLeptotrichia_buccalis_C-1013-b	1	1
xxxLeptotrichia_goodfellowii_F0264	1
xxxLeptotrichia_hofstadii_F0254	1
xxxMageeibacillus_indolicus	1	1
xxxMegasphaera_genomosp_type_1	1	1
xxxMegasphaera_micronuciformis	1
xxxMillerozyma_farinosa	1	1
xxxMobiluncus_curtisii	1	1
xxxMobiluncus_mulieris	1
xxxMorganella_morganii	1	1
xxxMycobacteroides_abscessus	1	1
xxxMycoplasma_hominis	1	1
xxxNakaseomyces_delphensis	1	1
xxxNaumovozyma_castellii	1	1
xxxNeisseria_flavescens_NRL30031_H210	1	1
xxxNeisseria_gonorrhoeae	1
xxxNeisseria_meningitidis	1
xxxNeisseria_mucosa_ATCC_25996	1
xxxNeisseria_sicca_ATCC_29256	1
xxxNeisseria_subflava_NJ9703	1
xxxOlsenella_uli_DSM_7084	1	1
xxxOribacterium_sinus_F0268	1	1
xxxOribacterium_sp_oral_taxon_078_str_F0262	1
xxxPantoea_dispersa	1	1
xxxParabacteroides_distasonis_ATCC_8503	1	1
xxxParabacteroides_johnsonii_DSM_18315	1
xxxParabacteroides_merdae_ATCC_43184	1
xxxParabacteroides_sp_20_3	1
xxxParabacteroides_sp_2_1_7	1
xxxParabacteroides_sp_D13	1
xxxParastagonospora_nodorum	1	1
xxxParvimonas_micra	1	1
xxxPeptoniphilus_asaccharolyticus	1	1
xxxPeptoniphilus_coxii	1
xxxPeptoniphilus_duerdenii	1
xxxPeptoniphilus_harei	1
xxxPeptoniphilus_lacrimalis	1
xxxPeptoniphilus_sp_oral_taxon_386_str_F0131	1
xxxPeptoniphilus_sp_oral_taxon_836_str_F0141	1
xxxPeptostreptococcus_anaerobius	1	1
xxxPhascolarctobacterium_succinatutens	1	1
xxxPhytophthora_infestans	1	1
xxxPorphyromonas_endodontalis_ATCC_35406	1	1
xxxPorphyromonas_gingivalis_ATCC_33277	1
xxxPrevotella_amnii	1	1
xxxPrevotella_bergensis_DSM_17361	1
xxxPrevotella_bivia	1
xxxPrevotella_bryantii_B14	1
xxxPrevotella_buccae_D17	1
xxxPrevotella_buccalis	1
xxxPrevotella_copri	1
xxxPrevotella_corporis	1
xxxPrevotella_denticola	1
xxxPrevotella_disiens	1
xxxPrevotella_marshii_DSM_16973	1
xxxPrevotella_melaninogenica	1
xxxPrevotella_oris_C735	1
xxxPrevotella_ruminicola_23	1
xxxPrevotella_sp_oral_taxon_299_str_F0039	1
xxxPrevotella_sp_oral_taxon_317_str_F0108	1
xxxPrevotella_sp_oral_taxon_472_str_F0295	1
xxxPrevotella_timonensis	1
xxxPrevotella_veroralis_F0319	1
xxxPrevotellamassilia_timonensis	1	1
xxxPropionimicrobium_lymphophilum	1	1
xxxPseudoflavonifractor_capillosus_ATCC_29799	1	1
xxxPseudomonas_entomophila_L48	1	1
xxxPseudomonas_fluorescens_Pf0-1	1
xxxPseudomonas_protegens_Pf-5	1
xxxPseudomonas_putida_GB-1	1
xxxPseudomonas_sp_UK4	1
xxxRaoultella_planticola	1	1
xxxRoseburia_faecis_GCF_001405615.1_13414_6_47	1	1
xxxRoseburia_intestinalis_L1-82	1
xxxRoseburia_inulinivorans_DSM_16841	1
xxxRothia_dentocariosa_ATCC_17931	1	1
xxxRothia_mucilaginosa_ATCC_25296	1
xxxRuminococcus_albus_8	1	1
xxxRuminococcus_lactaris_ATCC_29176	1
xxxRuminococcus_sp_5_1_39BFAA	1
xxxRuminococcus_torques_ATCC_27756_GCF_000153925.1_ASM15392v1	1
xxxSarcoptes_scabiei	1	1
xxxSchistosoma_haematobium	1	1
xxxShuttleworthia_satelles_DSM_14600	1	1
xxxSlackia_exigua_ATCC_700122	1	1
xxxSneathia_amnii	1	1
xxxSneathia_sanguinegens	1
xxxSolobacterium_moorei	1	1
xxxSphingobium_japonicum_UT26S	1	1
xxxSphingomonas_sp_SKA58	1	1
xxxSphingopyxis_alaskensis_RB2256	1	1
xxxStaphylococcus_aureus	1	1
xxxStaphylococcus_capitis_SK14	1
xxxStaphylococcus_caprae	1
xxxStaphylococcus_devriesei	1
xxxStaphylococcus_epidermidis	1
xxxStaphylococcus_epidermidis_BCM-HMP0060	1
xxxStaphylococcus_haemolyticus	1
xxxStaphylococcus_hominis	1
xxxStaphylococcus_petrasii	1
xxxStaphylococcus_saprophyticus	1
xxxStaphylococcus_warneri	1
xxxStenotrophomonas_maltophilia_K279a	1	1
xxxStreptobacillus_moniliformis_DSM_12112	1	1
xxxStreptococcus_agalactiae	1	1
xxxStreptococcus_anginosus	1
xxxStreptococcus_cristatus	1
xxxStreptococcus_equi_subsp_equi_4047	1
xxxStreptococcus_equinus	1
xxxStreptococcus_gallolyticus	1
xxxStreptococcus_gordonii_str_Challis_substr._CH1	1
xxxStreptococcus_infantarius	1
xxxStreptococcus_intermedius	1
xxxStreptococcus_lutetiensis	1
xxxStreptococcus_macedonicus	1
xxxStreptococcus_mitis	1
xxxStreptococcus_oralis_subsp_tigurinus	1
xxxStreptococcus_parasanguinis	1
xxxStreptococcus_pasteurianus	1
xxxStreptococcus_pneumoniae_TCH8431_19A	1
xxxStreptococcus_pseudopneumoniae	1
xxxStreptococcus_pyogenes	1
xxxStreptococcus_salivarius	1
xxxStreptococcus_sanguinis	1
xxxStreptococcus_sp_2_1_36FAA	1
xxxStreptococcus_sp_M143	1
xxxStreptococcus_suis_BM407	1
xxxSubdoligranulum_variabile_DSM_15176	1	1
xxxTalaromyces_marneffei	1	1
xxxTreponema_pallidum	1	1
xxxTyzzerella_nexilis_DSM_1787	1	1
xxxUreaplasma_parvum	1	1
xxxUreaplasma_urealyticum	1	1
xxxVanderwaltozyma_polyspora	1	1
xxxVaribaculum_cambriense	1	1
xxxVeillonella_atypica	1	1
xxxVeillonella_dispar	1
xxxVeillonella_parvula_ATCC_17745	1
xxxVeillonella_seminalis	1
xxxVeillonella_sp_3_1_44	1
xxxVeillonella_sp_6_1_27	1
xxxWeissella_cibaria	1	1
xxxWeissella_confusa	1
xxxWeissella_koreensis	1
Total annotations in the panel	321	107

## Sheet: CVMP - with isolates
Cervicovaginal microbiome panel (CVMP), including isolates
xxxAbiotrophia_defectiva_ATCC_49176
xxxAcidaminococcus_intestini
xxxActinobaculum_massiliense
xxxActinomyces_neuii
xxxActinomyces_odontolyticus_ATCC_17982
xxxActinomyces_sp_oral_taxon_171
xxxActinomyces_urogenitalis_DSM_15434
xxxAerococcus_christensenii
xxxAkkermansia_muciniphila_ATCC_BAA-835
xxxAlistipes_putredinis_DSM_17216
xxxAlloprevotella_rava
xxxAlloprevotella_tannerae_ATCC_51259
xxxAnaerococcus_hydrogenalis
xxxAnaerococcus_lactolyticus
xxxAnaerococcus_prevotii
xxxAnaerococcus_tetradius
xxxAnaerococcus_vaginalis
xxxAnaerotruncus_colihominis_DSM_17241
xxxArcanobacterium_haemolyticum_DSM_20595
xxxAspergillus_fumigatus
xxxAspergillus_oryzae
xxxAtopobium_parvulum_DSM_20469
xxxAtopobium_rimae_ATCC_49626
xxxAtopobium_vaginae
xxxBacteroides_caccae_ATCC_43185
xxxBacteroides_cellulosilyticus_DSM_14838
xxxBacteroides_coprocola_DSM_17136
xxxBacteroides_coprophilus_DSM_18228
xxxBacteroides_dorei
xxxBacteroides_eggerthii_DSM_20697
xxxBacteroides_finegoldii_DSM_17565
xxxBacteroides_fragilis
xxxBacteroides_fragilis_3_1_12
xxxBacteroides_fragilis_638R
xxxBacteroides_intestinalis_DSM_17393
xxxBacteroides_ovatus_ATCC_8483
xxxBacteroides_ovatus_SD_CMC_3
xxxBacteroides_pectinophilus_ATCC_43243
xxxBacteroides_plebeius_DSM_17135
xxxBacteroides_sp_1_1_14
xxxBacteroides_sp_2_1_33B
xxxBacteroides_sp_2_2_4
xxxBacteroides_sp_3_1_19
xxxBacteroides_sp_3_1_23
xxxBacteroides_sp_3_1_33FAA
xxxBacteroides_sp_3_2_5
xxxBacteroides_sp_4_3_47FAA
xxxBacteroides_sp_9_1_42FAA
xxxBacteroides_stercoris_ATCC_43183
xxxBacteroides_thetaiotaomicron
xxxBacteroides_uniformis_ATCC_8492
xxxBacteroides_vulgatus
xxxBacteroides_vulgatus_PC510
xxxBifidobacterium_adolescentis_L2-32
xxxBifidobacterium_angulatum_JCM_7096
xxxBifidobacterium_animalis_subsp_lactis_Bl-04
xxxBifidobacterium_animalis_subsp_lactis_V9
xxxBifidobacterium_bifidum_NCIMB_41171
xxxBifidobacterium_breve
xxxBifidobacterium_catenulatum
xxxBifidobacterium_dentium_ATCC_27678
xxxBifidobacterium_dentium_ATCC_27679
xxxBifidobacterium_dentium_Bd1
xxxBifidobacterium_gallicum_DSM20093_GCF_000741205.1_Bifgalcum
xxxBifidobacterium_kashiwanohense
xxxBifidobacterium_longum
xxxBifidobacterium_longum_subsp_infantis_ATCC_15697
xxxBifidobacterium_longum_subsp_infantis_CCUG_52486
xxxBifidobacterium_longum_subsp_longum_JDM301
xxxBifidobacterium_pseudocatenulatum
xxxBlautia_hansenii_DSM_20583
xxxBlautia_obeum_ATCC_29174
xxxBulleidia_extructa_W1219
xxxBurkholderia_cenocepacia_J2315
xxxBurkholderiales_bacterium_1_1_47
xxxButyrivibrio_crossotus_DSM_2876
xxxCampylobacter_ureolyticus
xxxCandida_albicans
xxxCandida_castellii
xxxCandida_dubliniensis
xxxCandida_glabrata_54v2
xxxCandida_orthopsilosis
xxxCandida_parapsilosis
xxxCandida_sojae
xxxCandida_viswanathii
xxxCapnocytophaga_gingivalis_ATCC_33624
xxxCapnocytophaga_ochracea_DSM_7271
xxxCapnocytophaga_sputigena_ATCC_33612
xxxCatonella_morbi
xxxChlamydia_trachomatis
xxxClostridioides_difficile
xxxClostridium_bolteae_ATCC_BAA-613_GCF_000154365.1_ASM15436v1
xxxClostridium_botulinum_D_str_1873
xxxClostridium_leptum_DSM_753_GCF_000154345.1_ASM15434v1
xxxClostridium_perfringens_C_str_JGS1495
xxxClostridium_scindens_ATCC_35704_GCF_000154505.1_ASM15450v1
xxxClostridium_sp_7_2_43FAA
xxxClostridium_sp_M62_1
xxxClostridium_sp_SS2_1
xxxCollinsella_aerofaciens
xxxCoprococcus_comes
xxxCorynebacterium_amycolatum
xxxCorynebacterium_aurimucosum
xxxCorynebacterium_jeikeium
xxxCorynebacterium_kroppenstedtii_DSM_44385
xxxCorynebacterium_matruchotii_ATCC_33806
xxxCorynebacterium_pseudogenitalium_ATCC_33035
xxxCorynebacterium_striatum_ATCC_6940
xxxCorynebacterium_tuberculostearicum_SK141
xxxCorynebacterium_urealyticum
xxxCorynebacterium_vitaeruminis
xxxCryptobacterium_curtum_DSM_15641
xxxCutibacterium_acnes_J165
xxxCutibacterium_acnes_J139
xxxCutibacterium_acnes_SK137
xxxCutibacterium_acnes_SK187
xxxDialister_invisus_DSM_15470
xxxDialister_micraerophilus
xxxDorea_formicigenerans_ATCC_27755
xxxDorea_longicatena_DSM_13814
xxxEnhydrobacter_aerosaccus_SK60
xxxEntamoeba_histolytica
xxxEnterococcus_durans
xxxEnterococcus_faecalis
xxxEnterococcus_faecium
xxxEnterococcus_hirae
xxxEnterococcus_mundtii
xxxEnterococcus_raffinosus
xxxEnterococcus_ratti
xxxEnterococcus_rivorum
xxxEnterococcus_thailandicus
xxxEnterococcus_villorum
xxxEscherichia_coli
xxxEubacterium_eligens_ATCC_27750_GCF_000146185.1_ASM14618v1
xxxEubacterium_rectale_ATCC_33656_GCF_000020605.1_ASM2060v1
xxxEubacterium_siraeum_DSM_15702_GCF_000382085.1_ASM38208v1
xxxEubacterium_ventriosum_ATCC_27560
xxxEubacterium_yurii_subsp_margaretiae_ATCC
xxxFaecalibacterium_prausnitzii
xxxFaecalibacterium_prausnitzii_A2-165
xxxFenollaria_massiliensis
xxxFilifactor_alocis_ATCC_35896
xxxFinegoldia_magna
xxxFinegoldia_magna_ACS-171-V-Col3
xxxFinegoldia_magna_ATCC_53516
xxxFusobacterium_equinum
xxxFusobacterium_gonidiaformans
xxxFusobacterium_gonidiaformans_ATCC_25563
xxxFusobacterium_mortiferum_ATCC_9817
xxxFusobacterium_nucleatum
xxxFusobacterium_nucleatum_subsp_animalis_3_1_33
xxxFusobacterium_nucleatum_subsp_animalis_7_1
xxxFusobacterium_nucleatum_subsp_animalis_D11
xxxFusobacterium_nucleatum_subsp_nucleatum_ATCC_23726
xxxFusobacterium_nucleatum_subsp_polymorphum_ATCC_10953
xxxFusobacterium_nucleatum_subsp_vincentii_3_1_27
xxxFusobacterium_nucleatum_subsp_vincentii_3_1_36A2
xxxFusobacterium_nucleatum_subsp_vincentii_4_1_13
xxxFusobacterium_nucleatum_subsp_vincentii_ATCC_49256
xxxFusobacterium_periodonticum_1_1_41FAA
xxxFusobacterium_periodonticum_2_1_31
xxxFusobacterium_periodonticum_ATCC_33693
xxxGardnerella_vaginalis
xxxGardnerella_vaginalis_5-1
xxxGardnerella_vaginalis_AMD
xxxGardnerella_vaginalis_ATCC_14019
xxxGemella_asaccharolytica
xxxGemella_haemolysans
xxxGemella_sanguinis
xxxGiardia_intestinalis
xxxGranulicatella_elegans
xxxHaemophilus_ducreyi_35000HP_GCF_000007945.1_ASM794v1
xxxHaemophilus_parainfluenzae
xxxHerbaspirillum_seropedicae_SmR1
xxxJonquetella_anthropi
xxxLactobacillus_acidophilus
xxxLactobacillus_acidophilus_ATCC_4796
xxxLactobacillus_agilis
xxxLactobacillus_amylolyticus_DSM_11664
xxxLactobacillus_amylovorus
xxxLactobacillus_antri_DSM_16041
xxxLactobacillus_casei
xxxLactobacillus_coleohominis
xxxLactobacillus_crispatus
xxxLactobacillus_crispatus_214-1
xxxLactobacillus_crispatus_JV-V01
xxxLactobacillus_crispatus_MV-1A-US
xxxLactobacillus_crispatus_MV-3A-US
xxxLactobacillus_crispatus_125-2-CHN
xxxLactobacillus_curieae
xxxLactobacillus_delbrueckii
xxxLactobacillus_delbrueckii_subsp_bulgaricus_ATCC_11842
xxxLactobacillus_delbrueckii_subsp_bulgaricus_PB2003_044-T3-4
xxxLactobacillus_fermentum
xxxLactobacillus_fermentum_28-3-CHN
xxxLactobacillus_fermentum_ATCC_14931
xxxLactobacillus_fermentum_CECT_5716
xxxLactobacillus_gallinarum
xxxLactobacillus_gasseri_224-1
xxxLactobacillus_gasseri
xxxLactobacillus_gasseri_202-4
xxxLactobacillus_gasseri_JV-V03
xxxLactobacillus_gasseri_MV-22
xxxLactobacillus_hamsteri
xxxLactobacillus_helveticus
xxxLactobacillus_helveticus_DSM_20075
xxxLactobacillus_iners
xxxLactobacillus_iners_AB-1
xxxLactobacillus_iners_DSM_13335
xxxLactobacillus_ingluviei
xxxLactobacillus_jensenii_269-3
xxxLactobacillus_jensenii_27-2-CHN
xxxLactobacillus_jensenii_JV-V16
xxxLactobacillus_jensenii_SJ-7A-US
xxxLactobacillus_johnsonii
xxxLactobacillus_johnsonii_ATCC_33200
xxxLactobacillus_johnsonii_FI9785
xxxLactobacillus_kefiranofaciens
xxxLactobacillus_kitasatonis
xxxLactobacillus_mucosae
xxxLactobacillus_oris
xxxLactobacillus_plantarum
xxxLactobacillus_pontis
xxxLactobacillus_psittaci
xxxLactobacillus_reuteri
xxxLactobacillus_ruminis
xxxLactobacillus_salivarius_CECT_5713
xxxLactobacillus_taiwanensis
xxxLactobacillus_ultunensis_DSM_16047
xxxLactobacillus_vaginalis
xxxLawsonella_clevelandensis
xxxLeptotrichia_buccalis_C-1013-b
xxxLeptotrichia_goodfellowii_F0264
xxxLeptotrichia_hofstadii_F0254
xxxMageeibacillus_indolicus
xxxMegasphaera_genomosp_type_1
xxxMegasphaera_micronuciformis
xxxMillerozyma_farinosa
xxxMobiluncus_curtisii
xxxMobiluncus_curtisii_ATCC_43063
xxxMobiluncus_mulieris
xxxMobiluncus_mulieris_28-1
xxxMobiluncus_mulieris_ATCC_35243
xxxMorganella_morganii
xxxMycobacteroides_abscessus
xxxMycoplasma_hominis
xxxNakaseomyces_delphensis
xxxNaumovozyma_castellii
xxxNeisseria_flavescens_NRL30031_H210
xxxNeisseria_flavescens_SK114
xxxNeisseria_gonorrhoeae
xxxNeisseria_meningitidis
xxxNeisseria_mucosa_ATCC_25996
xxxNeisseria_sicca_ATCC_29256
xxxNeisseria_subflava_NJ9703
xxxOlsenella_uli_DSM_7084
xxxOribacterium_sinus_F0268
xxxOribacterium_sp_oral_taxon_078_str_F0262
xxxPantoea_dispersa
xxxParabacteroides_distasonis_ATCC_8503
xxxParabacteroides_johnsonii_DSM_18315
xxxParabacteroides_merdae_ATCC_43184
xxxParabacteroides_sp_20_3
xxxParabacteroides_sp_2_1_7
xxxParabacteroides_sp_D13
xxxParastagonospora_nodorum
xxxParvimonas_micra
xxxPeptoniphilus_asaccharolyticus
xxxPeptoniphilus_coxii
xxxPeptoniphilus_duerdenii
xxxPeptoniphilus_harei
xxxPeptoniphilus_lacrimalis
xxxPeptoniphilus_sp_oral_taxon_386_str_F0131
xxxPeptoniphilus_sp_oral_taxon_836_str_F0141
xxxPeptostreptococcus_anaerobius
xxxPhascolarctobacterium_succinatutens
xxxPhytophthora_infestans
xxxPorphyromonas_endodontalis_ATCC_35406
xxxPorphyromonas_gingivalis_ATCC_33277
xxxPrevotella_amnii
xxxPrevotella_bergensis_DSM_17361
xxxPrevotella_bivia
xxxPrevotella_bryantii_B14
xxxPrevotella_buccae_D17
xxxPrevotella_buccalis
xxxPrevotella_copri
xxxPrevotella_corporis
xxxPrevotella_denticola
xxxPrevotella_disiens
xxxPrevotella_marshii_DSM_16973
xxxPrevotella_melaninogenica
xxxPrevotella_melaninogenica_D18
xxxPrevotella_oris_C735
xxxPrevotella_oris_F0302
xxxPrevotella_ruminicola_23
xxxPrevotella_sp_oral_taxon_299_str_F0039
xxxPrevotella_sp_oral_taxon_317_str_F0108
xxxPrevotella_sp_oral_taxon_472_str_F0295
xxxPrevotella_timonensis
xxxPrevotella_veroralis_F0319
xxxPrevotellamassilia_timonensis
xxxPropionimicrobium_lymphophilum
xxxPseudoflavonifractor_capillosus_ATCC_29799
xxxPseudomonas_entomophila_L48
xxxPseudomonas_fluorescens_Pf0-1
xxxPseudomonas_fluorescens_SBW25
xxxPseudomonas_protegens_Pf-5
xxxPseudomonas_putida_GB-1
xxxPseudomonas_putida_KT2440
xxxPseudomonas_putida_W619
xxxPseudomonas_sp_UK4
xxxRaoultella_planticola
xxxRoseburia_faecis_GCF_001405615.1_13414_6_47
xxxRoseburia_intestinalis_L1-82
xxxRoseburia_inulinivorans_DSM_16841
xxxRothia_dentocariosa_ATCC_17931
xxxRothia_dentocariosa_M567
xxxRothia_mucilaginosa_ATCC_25296
xxxRothia_mucilaginosa_DY-18
xxxRuminococcus_albus_8
xxxRuminococcus_lactaris_ATCC_29176
xxxRuminococcus_sp_5_1_39BFAA
xxxRuminococcus_torques_ATCC_27756_GCF_000153925.1_ASM15392v1
xxxSarcoptes_scabiei
xxxSchistosoma_haematobium
xxxShuttleworthia_satelles_DSM_14600
xxxSlackia_exigua_ATCC_700122
xxxSneathia_amnii
xxxSneathia_sanguinegens
xxxSolobacterium_moorei
xxxSphingobium_japonicum_UT26S
xxxSphingomonas_sp_SKA58
xxxSphingopyxis_alaskensis_RB2256
xxxStaphylococcus_aureus
xxxStaphylococcus_capitis_SK14
xxxStaphylococcus_caprae
xxxStaphylococcus_devriesei
xxxStaphylococcus_epidermidis
xxxStaphylococcus_epidermidis_BCM-HMP0060
xxxStaphylococcus_epidermidis_M23864W2grey
xxxStaphylococcus_epidermidis_RP62A
xxxStaphylococcus_epidermidis_SK135
xxxStaphylococcus_epidermidis_W23144
xxxStaphylococcus_haemolyticus
xxxStaphylococcus_hominis
xxxStaphylococcus_petrasii
xxxStaphylococcus_saprophyticus
xxxStaphylococcus_warneri
xxxStenotrophomonas_maltophilia_K279a
xxxStreptobacillus_moniliformis_DSM_12112
xxxStreptococcus_agalactiae
xxxStreptococcus_agalactiae_18RS21
xxxStreptococcus_agalactiae_CJB111
xxxStreptococcus_agalactiae_COH1
xxxStreptococcus_agalactiae_NEM316
xxxStreptococcus_anginosus
xxxStreptococcus_cristatus
xxxStreptococcus_equi_subsp_equi_4047
xxxStreptococcus_equinus
xxxStreptococcus_gallolyticus
xxxStreptococcus_gordonii_str_Challis_substr._CH1
xxxStreptococcus_infantarius
xxxStreptococcus_intermedius
xxxStreptococcus_lutetiensis
xxxStreptococcus_macedonicus
xxxStreptococcus_mitis
xxxStreptococcus_oralis_subsp_tigurinus
xxxStreptococcus_oralis_subsp_dentisani
xxxStreptococcus_parasanguinis
xxxStreptococcus_pasteurianus
xxxStreptococcus_pneumoniae_TCH8431_19A
xxxStreptococcus_pneumoniae_str_Canada_MDR_19F
xxxStreptococcus_pneumoniae_str_Canada_MDR_19A
xxxStreptococcus_pseudopneumoniae
xxxStreptococcus_pyogenes
xxxStreptococcus_salivarius
xxxStreptococcus_sanguinis
xxxStreptococcus_sp_2_1_36FAA
xxxStreptococcus_sp_M143
xxxStreptococcus_suis_BM407
xxxSubdoligranulum_variabile_DSM_15176
xxxTalaromyces_marneffei
xxxTreponema_pallidum
xxxTyzzerella_nexilis_DSM_1787
xxxUreaplasma_parvum
xxxUreaplasma_parvum_serovar_6_str_ATCC_27818
xxxUreaplasma_urealyticum
xxxUreaplasma_urealyticum_serovar_9_str_ATCC_33175
xxxVanderwaltozyma_polyspora
xxxVaribaculum_cambriense
xxxVeillonella_atypica
xxxVeillonella_dispar
xxxVeillonella_parvula_ATCC_17745
xxxVeillonella_parvula_DSM_2008
xxxVeillonella_seminalis
xxxVeillonella_sp_3_1_44
xxxVeillonella_sp_6_1_27
xxxWeissella_cibaria
xxxWeissella_confusa
xxxWeissella_koreensis

## Sheet: Common genera with 16S rRNA-seq
Genera
Acinetobacter
Actinomyces
Aerococcus
Anaerococcus
Arcanobacterium
Atopobium
Bacillus
Bacteroides
Bifidobacterium
Blautia
Corynebacterium
Dialister
Dorea
Enterococcus
Enhydrobacter
Escherichia
Eubacterium
Fenollaria
Finegoldia
Fusobacterium
Gardnerella
Gemella
Lactobacillus
Mageibacillus
Megasphaera
Mobiluncus
Parvimonas
Peptoniphilus
Peptostreptococcus
Porphyromonas
Prevotella
Shuttleworthia
Slackia
Sneathia
Staphylococcus
Streptococcus
Ureaplasma
Varibaculum
Total: 38
