# Supplementary material for: Novel high-resolution targeted sequencing of the cervicovaginal microbiome
Source: BMC Biol. 2021 Dec 16;19:267. doi: 10.1186/s12915-021-01204-z (PMC8680041; doi:10.1186/s12915-021-01204-z)
Supplement: Supplementary file 8 — Additional file 8. Raw data File 1. In vitro experiment A (.xlsx). Raw data from SeqNext following CiRNAseq for the in vitro experiment, part A. Values represent URC. [file 12915_2021_1204_MOESM8_ESM.xlsx]

## Sheet: Mix of bacteria
xxxAbiotrophia_defectiva	xxxAbiotrophia_defectiva_ATCC_49176	[1236..1337]	both	0	0	dropout	0% (0/102)	0% (0/102)	100% (102/102)	0% (0/102)			0		0		Bifidobacterium_angulatum_JCM_7096_GCF_0010251551_ASM102515v1_NZ_AP012322_1_rna0_0019
xxxAbiotrophia_defectiva	xxxAbiotrophia_defectiva_ATCC_49176	[934..1039]	both	0	0	dropout	0% (0/106)	0% (0/106)	100% (106/106)	0% (0/106)			0		0		Cutibacterium_acnes_J139_NZ_ADFS01000001_1_rna32_0028
xxxAbiotrophia_defectiva	xxxAbiotrophia_defectiva_ATCC_49176	[474..590]	both	0	0	dropout	0% (0/117)	0% (0/117)	100% (117/117)	0% (0/117)			0		0		Eubacterium_siraeum_DSM_15702_GCF_0003820851_ASM38208v1_NZ_KB907544_1__0016
xxxAbiotrophia_defectiva	xxxAbiotrophia_defectiva_ATCC_49176	[1382..1484]	both	0	0	dropout	0% (0/103)	0% (0/103)	100% (103/103)	0% (0/103)			0		0		Eubacterium_siraeum_DSM_15702_GCF_0003820851_ASM38208v1_NZ_KB907544_1__0020
xxxAbiotrophia_defectiva	xxxAbiotrophia_defectiva_ATCC_49176	[641..746]	both	0	0	dropout	0% (0/106)	0% (0/106)	100% (106/106)	0% (0/106)			0		0		Faecalibacterium_prausnitzii_NZ_DS483500_1_rna34_0106
xxxAbiotrophia_defectiva	xxxAbiotrophia_defectiva_ATCC_49176	[654..897]	both	0	0	dropout	0% (0/244)	0% (0/244)	100% (244/244)	0% (0/244)			0		0		Mageeibacillus_indolicus_NC_013895_2_rna7_0011
xxxAbiotrophia_defectiva	xxxAbiotrophia_defectiva_ATCC_49176	[27..129]	both	0	0	dropout	0% (0/103)	0% (0/103)	100% (103/103)	0% (0/103)			0		0		Prevotella_copri_NZ_GG703855_1_rna43_0029
xxxAbiotrophia_defectiva	xxxAbiotrophia_defectiva_ATCC_49176	[172..276]	both	0	0	dropout	0% (0/105)	0% (0/105)	100% (105/105)	0% (0/105)			0		0		Shuttleworthia_satelles_DSM_14600_NZ_GG665866_1_rna19_0005
xxxAbiotrophia_defectiva	xxxAbiotrophia_defectiva_ATCC_49176	[316..422]	both	0	0	dropout	0% (0/107)	0% (0/107)	100% (107/107)	0% (0/107)			0		0		Streptococcus_macedonicus_NC_016749_1_rna66_0143
xxxAbiotrophia_defectiva	xxxAbiotrophia_defectiva_ATCC_49176	[1088..1192]	both	0	0	dropout	0% (0/105)	0% (0/105)	100% (105/105)	0% (0/105)			0		0		Veillonella_seminalis_NZ_JH992937_1_rna41_0017
xxxAcidaminococcus_intes	xxxAcidaminococcus_intestini	[323..428]	both	0	0	dropout	0% (0/106)	0% (0/106)	100% (106/106)	0% (0/106)			0		0		Cutibacterium_acnes_J139_NZ_ADFS01000001_1_rna32_0028
xxxAcidaminococcus_intes	xxxAcidaminococcus_intestini	[30..135]	both	0	0	dropout	0% (0/106)	0% (0/106)	100% (106/106)	0% (0/106)			0		0		Faecalibacterium_prausnitzii_NZ_DS483500_1_rna34_0106
xxxAcidaminococcus_intes	xxxAcidaminococcus_intestini	[178..283]	both	0	0	dropout	0% (0/106)	0% (0/106)	100% (106/106)	0% (0/106)			0		0		Veillonella_seminalis_NZ_JH992937_1_rna41_0017
xxxActinobaculum_massili	xxxActinobaculum_massiliense	[775..875]	both	0	0	dropout	0% (0/101)	0% (0/101)	100% (101/101)	0% (0/101)			0		0		Bifidobacterium_angulatum_JCM_7096_GCF_0010251551_ASM102515v1_NZ_AP012322_1_rna0_0019
xxxActinobaculum_massili	xxxActinobaculum_massiliense	[624..727]	both	0	0	dropout	0% (0/104)	0% (0/104)	100% (104/104)	0% (0/104)			0		0		Cutibacterium_acnes_J139_NZ_ADFS01000001_1_rna32_0028
xxxActinobaculum_massili	xxxActinobaculum_massiliense	[478..583]	both	0	0	dropout	0% (0/106)	0% (0/106)	100% (106/106)	0% (0/106)			0		0		Eubacterium_siraeum_DSM_15702_GCF_0003820851_ASM38208v1_NZ_KB907544_1__0020
xxxActinobaculum_massili	xxxActinobaculum_massiliense	[180..286]	both	0	0	dropout	0% (0/107)	0% (0/107)	100% (107/107)	0% (0/107)			0		0		Faecalibacterium_prausnitzii_NZ_DS483500_1_rna34_0106
xxxActinobaculum_massili	xxxActinobaculum_massiliense	[193..438]	both	0	0	dropout	0% (0/246)	0% (0/246)	100% (246/246)	0% (0/246)			0		0		Mageeibacillus_indolicus_NC_013895_2_rna7_0011
xxxActinobaculum_massili	xxxActinobaculum_massiliense	[27..131]	both	0	0	dropout	0% (0/105)	0% (0/105)	100% (105/105)	0% (0/105)			0		0		Prevotella_copri_NZ_GG703855_1_rna43_0029
xxxActinomyces_neuii	xxxActinomyces_neuii	[631..733]	both	0	0	dropout	0% (0/103)	0% (0/103)	100% (103/103)	0% (0/103)			0		0		Bifidobacterium_angulatum_JCM_7096_GCF_0010251551_ASM102515v1_NZ_AP012322_1_rna0_0019
xxxActinomyces_neuii	xxxActinomyces_neuii	[775..877]	both	0	0	dropout	0% (0/103)	0% (0/103)	100% (103/103)	0% (0/103)			0		0		Cutibacterium_acnes_J139_NZ_ADFS01000001_1_rna32_0028
xxxActinomyces_neuii	xxxActinomyces_neuii	[182..428]	both	0	0	dropout	0% (0/247)	0% (0/247)	100% (247/247)	0% (0/247)			0		0		Faecalibacterium_prausnitzii_NZ_DS483500_1_rna34_0106
xxxActinomyces_neuii	xxxActinomyces_neuii	[168..276]	both	0	0	dropout	0% (0/109)	0% (0/109)	100% (109/109)	0% (0/109)			0		0		Mageeibacillus_indolicus_NC_013895_2_rna7_0011
xxxActinomyces_neuii	xxxActinomyces_neuii	[477..581]	both	0	0	dropout	0% (0/105)	0% (0/105)	100% (105/105)	0% (0/105)			0		0		Prevotella_copri_NZ_GG703855_1_rna43_0029
xxxActinomyces_neuii	xxxActinomyces_neuii	[24..128]	both	0	0	dropout	0% (0/105)	0% (0/105)	100% (105/105)	0% (0/105)			0		0		Shuttleworthia_satelles_DSM_14600_NZ_GG665866_1_rna19_0005
xxxActinomyces_neuii	xxxActinomyces_neuii	[926..1022]	both	0	0	dropout	0% (0/97)	0% (0/97)	100% (97/97)	0% (0/97)			0		0		Veillonella_seminalis_NZ_JH992937_1_rna41_0017
xxxActinomyces_odontolyt	xxxActinomyces_odontolyticus_ATCC_17982	[323..428]	both	0	0	dropout	0% (0/106)	0% (0/106)	100% (106/106)	0% (0/106)			0		0		Bifidobacterium_angulatum_JCM_7096_GCF_0010251551_ASM102515v1_NZ_AP012322_1_rna0_0019
xxxActinomyces_odontolyt	xxxActinomyces_odontolyticus_ATCC_17982	[25..131]	both	0	0	dropout	0% (0/107)	0% (0/107)	100% (107/107)	0% (0/107)			0		0		Cutibacterium_acnes_J139_NZ_ADFS01000001_1_rna32_0028
xxxActinomyces_odontolyt	xxxActinomyces_odontolyticus_ATCC_17982	[172..278]	both	0	0	dropout	0% (0/107)	0% (0/107)	100% (107/107)	0% (0/107)			0		0		Eubacterium_siraeum_DSM_15702_GCF_0003820851_ASM38208v1_NZ_KB907544_1__0020
xxxActinomyces_odontolyt	xxxActinomyces_odontolyticus_ATCC_17982	[481..586]	both	0	0	dropout	0% (0/106)	0% (0/106)	100% (106/106)	0% (0/106)			0		0		Faecalibacterium_prausnitzii_NZ_DS483500_1_rna34_0106
xxxActinomyces_odontolyt	xxxActinomyces_odontolyticus_ATCC_17982	[494..737]	both	0	0	dropout	0% (0/244)	0% (0/244)	100% (244/244)	0% (0/244)			0		0		Mageeibacillus_indolicus_NC_013895_2_rna7_0011
xxxActinomyces_odontolyt	xxxActinomyces_odontolyticus_ATCC_17982	[774..878]	both	0	0	dropout	0% (0/105)	0% (0/105)	100% (105/105)	0% (0/105)			0		0		Prevotella_copri_NZ_GG703855_1_rna43_0029
xxxActinomyces_odontolyt	xxxActinomyces_odontolyticus_ATCC_17982	[927..1031]	both	1	1	dropout	0% (0/105)	0% (0/105)	100% (105/105)	0% (0/105)	36	36	2	16	2		Shuttleworthia_satelles_DSM_14600_NZ_GG665866_1_rna19_0005
xxxActinomyces_sp_oral_t	xxxActinomyces_sp_oral_taxon_171	[784..877]	both	0	0	dropout	0% (0/94)	0% (0/94)	100% (94/94)	0% (0/94)			0		0		Bifidobacterium_angulatum_JCM_7096_GCF_0010251551_ASM102515v1_NZ_AP012322_1_rna0_0019
xxxActinomyces_sp_oral_t	xxxActinomyces_sp_oral_taxon_171	[479..586]	both	0	0	dropout	0% (0/108)	0% (0/108)	100% (108/108)	0% (0/108)			0		0		Cutibacterium_acnes_J139_NZ_ADFS01000001_1_rna32_0028
xxxActinomyces_sp_oral_t	xxxActinomyces_sp_oral_taxon_171	[633..739]	both	0	0	dropout	0% (0/107)	0% (0/107)	100% (107/107)	0% (0/107)			0		0		Eubacterium_siraeum_DSM_15702_GCF_0003820851_ASM38208v1_NZ_KB907544_1__0020
xxxActinomyces_sp_oral_t	xxxActinomyces_sp_oral_taxon_171	[180..288]	both	0	0	dropout	0% (0/109)	0% (0/109)	100% (109/109)	0% (0/109)			0		0		Faecalibacterium_prausnitzii_NZ_DS483500_1_rna34_0106
xxxActinomyces_sp_oral_t	xxxActinomyces_sp_oral_taxon_171	[193..442]	both	0	0	dropout	0% (0/250)	0% (0/250)	100% (250/250)	0% (0/250)			0		0		Mageeibacillus_indolicus_NC_013895_2_rna7_0011
xxxActinomyces_sp_oral_t	xxxActinomyces_sp_oral_taxon_171	[27..131]	both	0	0	dropout	0% (0/105)	0% (0/105)	100% (105/105)	0% (0/105)			0		0		Prevotella_copri_NZ_GG703855_1_rna43_0029
xxxActinomyces_urogenita	xxxActinomyces_urogenitalis_DSM_15434	[23..116]	both	0	0	dropout	0% (0/94)	0% (0/94)	100% (94/94)	0% (0/94)			0		0		Bifidobacterium_angulatum_JCM_7096_GCF_0010251551_ASM102515v1_NZ_AP012322_1_rna0_0019
xxxActinomyces_urogenita	xxxActinomyces_urogenitalis_DSM_15434	[314..421]	both	0	0	dropout	0% (0/108)	0% (0/108)	100% (108/108)	0% (0/108)			0		0		Cutibacterium_acnes_J139_NZ_ADFS01000001_1_rna32_0028
xxxActinomyces_urogenita	xxxActinomyces_urogenitalis_DSM_15434	[161..267]	both	0	0	dropout	0% (0/107)	0% (0/107)	100% (107/107)	0% (0/107)			0		0		Eubacterium_siraeum_DSM_15702_GCF_0003820851_ASM38208v1_NZ_KB907544_1__0020
xxxActinomyces_urogenita	xxxActinomyces_urogenitalis_DSM_15434	[472..718]	both	0	0	dropout	0% (0/247)	0% (0/247)	100% (247/247)	0% (0/247)			0		0		Faecalibacterium_prausnitzii_NZ_DS483500_1_rna34_0106
xxxActinomyces_urogenita	xxxActinomyces_urogenitalis_DSM_15434	[458..566]	both	0	0	dropout	0% (0/109)	0% (0/109)	100% (109/109)	0% (0/109)			0		0		Mageeibacillus_indolicus_NC_013895_2_rna7_0011
xxxAerococcus_christense	xxxAerococcus_christensenii	[933..1038]	both	0	0	dropout	0% (0/106)	0% (0/106)	100% (106/106)	0% (0/106)			0		0		Cutibacterium_acnes_J139_NZ_ADFS01000001_1_rna32_0028
xxxAerococcus_christense	xxxAerococcus_christensenii	[322..438]	both	0	0	dropout	0% (0/117)	0% (0/117)	100% (117/117)	0% (0/117)			0		0		Eubacterium_siraeum_DSM_15702_GCF_0003820851_ASM38208v1_NZ_KB907544_1__0016
xxxAerococcus_christense	xxxAerococcus_christensenii	[1085..1190]	both	0	0	dropout	0% (0/106)	0% (0/106)	100% (106/106)	0% (0/106)			0		0		Eubacterium_siraeum_DSM_15702_GCF_0003820851_ASM38208v1_NZ_KB907544_1__0020
xxxAerococcus_christense	xxxAerococcus_christensenii	[489..594]	both	0	0	dropout	0% (0/106)	0% (0/106)	100% (106/106)	0% (0/106)			0		0		Faecalibacterium_prausnitzii_NZ_DS483500_1_rna34_0106
xxxAerococcus_christense	xxxAerococcus_christensenii	[502..896]	both	0	0	dropout	0% (0/395)	0% (0/395)	100% (395/395)	0% (0/395)			0		0		Mageeibacillus_indolicus_NC_013895_2_rna7_0011
xxxAerococcus_christense	xxxAerococcus_christensenii	[27..129]	both	0	0	dropout	0% (0/103)	0% (0/103)	100% (103/103)	0% (0/103)			0		0		Prevotella_copri_NZ_GG703855_1_rna43_0029
xxxAerococcus_christense	xxxAerococcus_christensenii	[172..276]	both	0	0	dropout	0% (0/105)	0% (0/105)	100% (105/105)	0% (0/105)			0		0		Shuttleworthia_satelles_DSM_14600_NZ_GG665866_1_rna19_0005
xxxAerococcus_christense	xxxAerococcus_christensenii	[641..746]	both	0	0	dropout	0% (0/106)	0% (0/106)	100% (106/106)	0% (0/106)			0		0		Streptococcus_macedonicus_NC_016749_1_rna66_0143
xxxAerococcus_christense	xxxAerococcus_christensenii	[1236..1340]	both	0	0	dropout	0% (0/105)	0% (0/105)	100% (105/105)	0% (0/105)			0		0		Veillonella_seminalis_NZ_JH992937_1_rna41_0017
xxxAkkermansia_muciniphi	xxxAkkermansia_muciniphila_ATCC_BAA-835	[174..275]	both	0	0	dropout	0% (0/102)	0% (0/102)	100% (102/102)	0% (0/102)			0		0		Bifidobacterium_angulatum_JCM_7096_GCF_0010251551_ASM102515v1_NZ_AP012322_1_rna0_0019
xxxAkkermansia_muciniphi	xxxAkkermansia_muciniphila_ATCC_BAA-835	[22..126]	both	0	0	dropout	0% (0/105)	0% (0/105)	100% (105/105)	0% (0/105)			0		0		Cutibacterium_acnes_J139_NZ_ADFS01000001_1_rna32_0028
xxxAlistipes_putredinis_	xxxAlistipes_putredinis_DSM_17216	[23..114]	both	0	0	dropout	0% (0/92)	0% (0/92)	100% (92/92)	0% (0/92)			0		0		Bifidobacterium_angulatum_JCM_7096_GCF_0010251551_ASM102515v1_NZ_AP012322_1_rna0_0019
xxxAlistipes_putredinis_	xxxAlistipes_putredinis_DSM_17216	[162..265]	both	0	0	dropout	0% (0/104)	0% (0/104)	100% (104/104)	0% (0/104)			0		0		Cutibacterium_acnes_J139_NZ_ADFS01000001_1_rna32_0028
xxxAlistipes_putredinis_	xxxAlistipes_putredinis_DSM_17216	[455..569]	both	0	0	dropout	0% (0/115)	0% (0/115)	100% (115/115)	0% (0/115)			0		0		Eubacterium_siraeum_DSM_15702_GCF_0003820851_ASM38208v1_NZ_KB907544_1__0016
xxxAlistipes_putredinis_	xxxAlistipes_putredinis_DSM_17216	[303..404]	both	0	0	dropout	0% (0/102)	0% (0/102)	100% (102/102)	0% (0/102)			0		0		Faecalibacterium_prausnitzii_NZ_DS483500_1_rna34_0106
xxxAlistipes_putredinis_	xxxAlistipes_putredinis_DSM_17216	[841..945]	both	0	0	dropout	0% (0/105)	0% (0/105)	100% (105/105)	0% (0/105)			0		0		Prevotella_copri_NZ_GG703855_1_rna43_0029
xxxAlistipes_putredinis_	xxxAlistipes_putredinis_DSM_17216	[608..796]	both	0	0	dropout	0% (0/189)	0% (0/189)	100% (189/189)	0% (0/189)			0		0		Prevotellamassilia_timonensis_NZ_LT629844_1_rna35_0020
xxxAlloprevotella_rava	xxxAlloprevotella_rava	[933..1024]	both	0	0	dropout	0% (0/92)	0% (0/92)	100% (92/92)	0% (0/92)			0		0		Bifidobacterium_angulatum_JCM_7096_GCF_0010251551_ASM102515v1_NZ_AP012322_1_rna0_0019
xxxAlloprevotella_rava	xxxAlloprevotella_rava	[634..738]	both	0	0	dropout	0% (0/105)	0% (0/105)	100% (105/105)	0% (0/105)			0		0		Cutibacterium_acnes_J139_NZ_ADFS01000001_1_rna32_0028
xxxAlloprevotella_rava	xxxAlloprevotella_rava	[477..591]	both	0	0	dropout	0% (0/115)	0% (0/115)	100% (115/115)	0% (0/115)			0		0		Eubacterium_siraeum_DSM_15702_GCF_0003820851_ASM38208v1_NZ_KB907544_1__0016
xxxAlloprevotella_rava	xxxAlloprevotella_rava	[790..891]	both	0	0	dropout	0% (0/102)	0% (0/102)	100% (102/102)	0% (0/102)			0		0		Faecalibacterium_prausnitzii_NZ_DS483500_1_rna34_0106
xxxAlloprevotella_rava	xxxAlloprevotella_rava	[27..131]	both	0	0	dropout	0% (0/105)	0% (0/105)	100% (105/105)	0% (0/105)			0		0		Prevotella_copri_NZ_GG703855_1_rna43_0029
xxxAlloprevotella_rava	xxxAlloprevotella_rava	[176..438]	both	0	0	dropout	0% (0/263)	0% (0/263)	100% (263/263)	0% (0/263)			0		0		Prevotellamassilia_timonensis_NZ_LT629844_1_rna35_0020
xxxAlloprevotella_tanner	xxxAlloprevotella_tannerae_ATCC_51259	[990..1081]	both	0	0	dropout	0% (0/92)	0% (0/92)	100% (92/92)	0% (0/92)			0		0		Bifidobacterium_angulatum_JCM_7096_GCF_0010251551_ASM102515v1_NZ_AP012322_1_rna0_0019
xxxAlloprevotella_tanner	xxxAlloprevotella_tannerae_ATCC_51259	[839..942]	both	0	0	dropout	0% (0/104)	0% (0/104)	100% (104/104)	0% (0/104)			0		0		Cutibacterium_acnes_J139_NZ_ADFS01000001_1_rna32_0028
xxxAlloprevotella_tanner	xxxAlloprevotella_tannerae_ATCC_51259	[532..648]	both	0	0	dropout	0% (0/117)	0% (0/117)	100% (117/117)	0% (0/117)			0		0		Eubacterium_siraeum_DSM_15702_GCF_0003820851_ASM38208v1_NZ_KB907544_1__0016
xxxAlloprevotella_tanner	xxxAlloprevotella_tannerae_ATCC_51259	[699..801]	both	0	0	dropout	0% (0/103)	0% (0/103)	100% (103/103)	0% (0/103)			0		0		Faecalibacterium_prausnitzii_NZ_DS483500_1_rna34_0106
xxxAlloprevotella_tanner	xxxAlloprevotella_tannerae_ATCC_51259	[27..130]	both	0	0	dropout	0% (0/104)	0% (0/104)	100% (104/104)	0% (0/104)			0		0		Prevotella_copri_NZ_GG703855_1_rna43_0029
xxxAlloprevotella_tanner	xxxAlloprevotella_tannerae_ATCC_51259	[175..493]	both	0	0	dropout	0% (0/319)	0% (0/319)	100% (319/319)	0% (0/319)			0		0		Prevotellamassilia_timonensis_NZ_LT629844_1_rna35_0020
xxxAnaerococcus_hydrogen	xxxAnaerococcus_hydrogenalis	[772..873]	both	0	0	dropout	0% (0/102)	0% (0/102)	100% (102/102)	0% (0/102)			0		0		Bifidobacterium_angulatum_JCM_7096_GCF_0010251551_ASM102515v1_NZ_AP012322_1_rna0_0019
xxxAnaerococcus_hydrogen	xxxAnaerococcus_hydrogenalis	[170..279]	both	0	0	dropout	0% (0/110)	0% (0/110)	100% (110/110)	0% (0/110)			0		0		Cutibacterium_acnes_J139_NZ_ADFS01000001_1_rna32_0028
xxxAnaerococcus_hydrogen	xxxAnaerococcus_hydrogenalis	[323..429]	both	0	0	dropout	0% (0/107)	0% (0/107)	100% (107/107)	0% (0/107)			0		0		Eubacterium_siraeum_DSM_15702_GCF_0003820851_ASM38208v1_NZ_KB907544_1__0020
xxxAnaerococcus_hydrogen	xxxAnaerococcus_hydrogenalis	[19..118]	both	1	1	dropout	0% (0/100)	0% (0/100)	100% (100/100)	0% (0/100)	35	36	2	16	2		Faecalibacterium_prausnitzii_NZ_DS483500_1_rna34_0106
xxxAnaerococcus_hydrogen	xxxAnaerococcus_hydrogenalis	[620..722]	both	0	0	dropout	0% (0/103)	0% (0/103)	100% (103/103)	0% (0/103)			0		0		Prevotella_copri_NZ_GG703855_1_rna43_0029
xxxAnaerococcus_hydrogen	xxxAnaerococcus_hydrogenalis	[473..577]	both	0	0	dropout	0% (0/105)	0% (0/105)	100% (105/105)	0% (0/105)			0		0		Shuttleworthia_satelles_DSM_14600_NZ_GG665866_1_rna19_0005
xxxAnaerococcus_lactolyt	xxxAnaerococcus_lactolyticus	[627..728]	both	0	0	dropout	0% (0/102)	0% (0/102)	100% (102/102)	0% (0/102)			0		0		Bifidobacterium_angulatum_JCM_7096_GCF_0010251551_ASM102515v1_NZ_AP012322_1_rna0_0019
xxxAnaerococcus_lactolyt	xxxAnaerococcus_lactolyticus	[320..429]	both	0	0	dropout	0% (0/110)	0% (0/110)	100% (110/110)	0% (0/110)			0		0		Cutibacterium_acnes_J139_NZ_ADFS01000001_1_rna32_0028
xxxAnaerococcus_lactolyt	xxxAnaerococcus_lactolyticus	[476..582]	both	0	0	dropout	0% (0/107)	0% (0/107)	100% (107/107)	0% (0/107)			0		0		Eubacterium_siraeum_DSM_15702_GCF_0003820851_ASM38208v1_NZ_KB907544_1__0020
xxxAnaerococcus_lactolyt	xxxAnaerococcus_lactolyticus	[778..878]	both	0	0	dropout	0% (0/101)	0% (0/101)	100% (101/101)	0% (0/101)			0		0		Faecalibacterium_prausnitzii_NZ_DS483500_1_rna34_0106
xxxAnaerococcus_lactolyt	xxxAnaerococcus_lactolyticus	[27..129]	both	0	0	dropout	0% (0/103)	0% (0/103)	100% (103/103)	0% (0/103)			0		0		Prevotella_copri_NZ_GG703855_1_rna43_0029
xxxAnaerococcus_lactolyt	xxxAnaerococcus_lactolyticus	[172..276]	both	0	0	dropout	0% (0/105)	0% (0/105)	100% (105/105)	0% (0/105)			0		0		Shuttleworthia_satelles_DSM_14600_NZ_GG665866_1_rna19_0005
xxxAnaerococcus_obesiens	xxxAnaerococcus_obesiensis	[21..126]	both	0	0	dropout	0% (0/106)	0% (0/106)	100% (106/106)	0% (0/106)			0		0		Anaerococcus_obesiensis_Anaerococcus_obesiensis_product_23S_0022
xxxAnaerococcus_obesiens	xxxAnaerococcus_obesiensis	[172..278]	both	4	3	dropout	0% (0/107)	0% (0/107)	100% (107/107)	0% (0/107)	34	35	8	36	7		Eubacterium_siraeum_DSM_15702_GCF_0003820851_ASM38208v1_NZ_KB907544_1__0020
xxxAnaerococcus_prevotii	xxxAnaerococcus_prevotii	[168..268]	both	0	0	dropout	0% (0/101)	0% (0/101)	100% (101/101)	0% (0/101)			0		0		Bifidobacterium_angulatum_JCM_7096_GCF_0010251551_ASM102515v1_NZ_AP012322_1_rna0_0019
xxxAnaerococcus_prevotii	xxxAnaerococcus_prevotii	[614..723]	both	0	0	dropout	0% (0/110)	0% (0/110)	100% (110/110)	0% (0/110)			0		0		Cutibacterium_acnes_J139_NZ_ADFS01000001_1_rna32_0028
xxxAnaerococcus_prevotii	xxxAnaerococcus_prevotii	[461..567]	both	0	0	dropout	0% (0/107)	0% (0/107)	100% (107/107)	0% (0/107)			0		0		Eubacterium_siraeum_DSM_15702_GCF_0003820851_ASM38208v1_NZ_KB907544_1__0020
xxxAnaerococcus_prevotii	xxxAnaerococcus_prevotii	[19..118]	both	82	82		100% (100/100)	100% (100/100)	100% (100/100)	100% (100/100)	34	35	164	1340	164		Faecalibacterium_prausnitzii_NZ_DS483500_1_rna34_0106
xxxAnaerococcus_prevotii	xxxAnaerococcus_prevotii	[318..420]	both	0	0	dropout	0% (0/103)	0% (0/103)	100% (103/103)	0% (0/103)			0		0		Prevotella_copri_NZ_GG703855_1_rna43_0029
xxxAnaerococcus_prevotii	xxxAnaerococcus_prevotii	[767..871]	both	0	0	dropout	0% (0/105)	0% (0/105)	100% (105/105)	0% (0/105)			0		0		Shuttleworthia_satelles_DSM_14600_NZ_GG665866_1_rna19_0005
xxxAnaerococcus_tetradiu	xxxAnaerococcus_tetradius	[627..727]	both	52	51		100% (101/101)	100% (101/101)	100% (101/101)	100% (101/101)	35	34	104	938	103		Bifidobacterium_angulatum_JCM_7096_GCF_0010251551_ASM102515v1_NZ_AP012322_1_rna0_0019
xxxAnaerococcus_tetradiu	xxxAnaerococcus_tetradius	[470..579]	both	23	24	expected	100% (110/110)	100% (110/110)	100% (110/110)	0% (0/110)	35	35	48	474	47		Cutibacterium_acnes_J139_NZ_ADFS01000001_1_rna32_0028
xxxAnaerococcus_tetradiu	xxxAnaerococcus_tetradius	[170..276]	both	69	69		100% (107/107)	100% (107/107)	100% (107/107)	100% (107/107)	34	35	138	1258	138		Eubacterium_siraeum_DSM_15702_GCF_0003820851_ASM38208v1_NZ_KB907544_1__0020
xxxAnaerococcus_tetradiu	xxxAnaerococcus_tetradius	[777..876]	both	15	15	expected	100% (100/100)	100% (100/100)	100% (100/100)	0% (0/100)	35	35	30	146	30		Faecalibacterium_prausnitzii_NZ_DS483500_1_rna34_0106
xxxAnaerococcus_tetradiu	xxxAnaerococcus_tetradius	[27..129]	both	113	113		100% (103/103)	100% (103/103)	100% (103/103)	100% (103/103)	34	34	228	2192	227		Prevotella_copri_NZ_GG703855_1_rna43_0029
xxxAnaerococcus_tetradiu	xxxAnaerococcus_tetradius	[322..426]	both	1060	1061		100% (105/105)	100% (105/105)	100% (105/105)	100% (105/105)	35	35	2123	22248	2122		Shuttleworthia_satelles_DSM_14600_NZ_GG665866_1_rna19_0005
xxxAnaerococcus_vaginali	xxxAnaerococcus_vaginalis	[469..575]	both	1	1	dropout	0% (0/107)	0% (0/107)	100% (107/107)	0% (0/107)	36	36	2	6	2		Anaerococcus_obesiensis_Anaerococcus_obesiensis_product_23S_0022
xxxAnaerococcus_vaginali	xxxAnaerococcus_vaginalis	[778..879]	both	0	0	dropout	0% (0/102)	0% (0/102)	100% (102/102)	0% (0/102)			0		0		Bifidobacterium_angulatum_JCM_7096_GCF_0010251551_ASM102515v1_NZ_AP012322_1_rna0_0019
xxxAnaerococcus_vaginali	xxxAnaerococcus_vaginalis	[621..730]	both	0	0	dropout	0% (0/110)	0% (0/110)	100% (110/110)	0% (0/110)			0		0		Cutibacterium_acnes_J139_NZ_ADFS01000001_1_rna32_0028
xxxAnaerococcus_vaginali	xxxAnaerococcus_vaginalis	[170..276]	both	3	3	dropout	0% (0/107)	0% (0/107)	100% (107/107)	0% (0/107)	35	35	6	30	6		Eubacterium_siraeum_DSM_15702_GCF_0003820851_ASM38208v1_NZ_KB907544_1__0020
xxxAnaerococcus_vaginali	xxxAnaerococcus_vaginalis	[929..1028]	both	0	0	dropout	0% (0/100)	0% (0/100)	100% (100/100)	0% (0/100)			0		0		Faecalibacterium_prausnitzii_NZ_DS483500_1_rna34_0106
xxxAnaerococcus_vaginali	xxxAnaerococcus_vaginalis	[27..129]	both	2	2	dropout	0% (0/103)	0% (0/103)	100% (103/103)	0% (0/103)	35	34	4	34	4		Prevotella_copri_NZ_GG703855_1_rna43_0029
xxxAnaerococcus_vaginali	xxxAnaerococcus_vaginalis	[322..426]	both	21	21	expected	100% (105/105)	100% (105/105)	100% (105/105)	0% (0/105)	35	35	42	436	42		Shuttleworthia_satelles_DSM_14600_NZ_GG665866_1_rna19_0005
xxxAnaerotruncus_colihom	xxxAnaerotruncus_colihominis_DSM_17241	[766..866]	both	0	0	dropout	0% (0/101)	0% (0/101)	100% (101/101)	0% (0/101)			0		0		Bifidobacterium_angulatum_JCM_7096_GCF_0010251551_ASM102515v1_NZ_AP012322_1_rna0_0019
xxxAnaerotruncus_colihom	xxxAnaerotruncus_colihominis_DSM_17241	[614..718]	both	0	0	dropout	0% (0/105)	0% (0/105)	100% (105/105)	0% (0/105)			0		0		Cutibacterium_acnes_J139_NZ_ADFS01000001_1_rna32_0028
xxxAnaerotruncus_colihom	xxxAnaerotruncus_colihominis_DSM_17241	[168..274]	both	0	0	dropout	0% (0/107)	0% (0/107)	100% (107/107)	0% (0/107)			0		0		Eubacterium_siraeum_DSM_15702_GCF_0003820851_ASM38208v1_NZ_KB907544_1__0020
xxxAnaerotruncus_colihom	xxxAnaerotruncus_colihominis_DSM_17241	[323..427]	both	0	0	dropout	0% (0/105)	0% (0/105)	100% (105/105)	0% (0/105)			0		0		Faecalibacterium_prausnitzii_NZ_DS483500_1_rna34_0106
xxxAnaerotruncus_colihom	xxxAnaerotruncus_colihominis_DSM_17241	[336..577]	both	0	0	dropout	0% (0/242)	0% (0/242)	100% (242/242)	0% (0/242)			0		0		Mageeibacillus_indolicus_NC_013895_2_rna7_0011
xxxAnaerotruncus_colihom	xxxAnaerotruncus_colihominis_DSM_17241	[27..124]	both	0	0	dropout	0% (0/98)	0% (0/98)	100% (98/98)	0% (0/98)			0		0		Prevotella_copri_NZ_GG703855_1_rna43_0029
xxxArcanobacterium_haemo	xxxArcanobacterium_haemolyticum_DSM_20595	[924..1026]	both	0	0	dropout	0% (0/103)	0% (0/103)	100% (103/103)	0% (0/103)			0		0		Bifidobacterium_angulatum_JCM_7096_GCF_0010251551_ASM102515v1_NZ_AP012322_1_rna0_0019
xxxArcanobacterium_haemo	xxxArcanobacterium_haemolyticum_DSM_20595	[25..127]	both	0	0	dropout	0% (0/103)	0% (0/103)	100% (103/103)	0% (0/103)			0		0		Cutibacterium_acnes_J139_NZ_ADFS01000001_1_rna32_0028
xxxArcanobacterium_haemo	xxxArcanobacterium_haemolyticum_DSM_20595	[774..879]	both	0	0	dropout	0% (0/106)	0% (0/106)	100% (106/106)	0% (0/106)			0		0		Eubacterium_siraeum_DSM_15702_GCF_0003820851_ASM38208v1_NZ_KB907544_1__0020
xxxArcanobacterium_haemo	xxxArcanobacterium_haemolyticum_DSM_20595	[315..421]	both	0	0	dropout	0% (0/107)	0% (0/107)	100% (107/107)	0% (0/107)			0		0		Faecalibacterium_prausnitzii_NZ_DS483500_1_rna34_0106
xxxArcanobacterium_haemo	xxxArcanobacterium_haemolyticum_DSM_20595	[436..584]	both	0	0	dropout	0% (0/149)	0% (0/149)	100% (149/149)	0% (0/149)			0		0		Mageeibacillus_indolicus_NC_013895_2_rna7_0011
xxxArcanobacterium_haemo	xxxArcanobacterium_haemolyticum_DSM_20595	[621..725]	both	0	0	dropout	0% (0/105)	0% (0/105)	100% (105/105)	0% (0/105)			0		0		Prevotella_copri_NZ_GG703855_1_rna43_0029
xxxArcanobacterium_haemo	xxxArcanobacterium_haemolyticum_DSM_20595	[170..274]	both	0	0	dropout	0% (0/105)	0% (0/105)	100% (105/105)	0% (0/105)			0		0		Shuttleworthia_satelles_DSM_14600_NZ_GG665866_1_rna19_0005
xxxAspergillus_fumigatus	xxxAspergillus_fumigatus	[28..132]	both	0	0	dropout	0% (0/105)	0% (0/105)	100% (105/105)	0% (0/105)			0		0		Aspergillus_tubingensis_KT326815_1_product_18S_0002
xxxAspergillus_fumigatus	xxxAspergillus_fumigatus	[173..281]	both	0	0	dropout	0% (0/109)	0% (0/109)	100% (109/109)	0% (0/109)			0		0		Coprinus_comatus_Coprinus_comatus_product_18S_0002
xxxAspergillus_fumigatus	xxxAspergillus_fumigatus	[322..430]	both	0	0	dropout	0% (0/109)	0% (0/109)	100% (109/109)	0% (0/109)			0		0		Saccharomyces_pastorianus_Saccharomyces_pastorianus_product_26S_0001
xxxAspergillus_oryzae	xxxAspergillus_oryzae	[21..125]	both	0	0	dropout	0% (0/105)	0% (0/105)	100% (105/105)	0% (0/105)			0		0		Aspergillus_tubingensis_KT326815_1_product_18S_0002
xxxAspergillus_oryzae	xxxAspergillus_oryzae	[172..280]	both	0	0	dropout	0% (0/109)	0% (0/109)	100% (109/109)	0% (0/109)			0		0		Coprinus_comatus_Coprinus_comatus_product_18S_0002
xxxAtopobium_parvulum_DS	xxxAtopobium_parvulum_DSM_20469	[323..424]	both	0	0	dropout	0% (0/102)	0% (0/102)	100% (102/102)	0% (0/102)			0		0		Bifidobacterium_angulatum_JCM_7096_GCF_0010251551_ASM102515v1_NZ_AP012322_1_rna0_0019
xxxAtopobium_parvulum_DS	xxxAtopobium_parvulum_DSM_20469	[466..567]	both	0	0	dropout	0% (0/102)	0% (0/102)	100% (102/102)	0% (0/102)			0		0		Cutibacterium_acnes_J139_NZ_ADFS01000001_1_rna32_0028
xxxAtopobium_parvulum_DS	xxxAtopobium_parvulum_DSM_20469	[25..130]	both	0	0	dropout	0% (0/106)	0% (0/106)	100% (106/106)	0% (0/106)			0		0		Eubacterium_siraeum_DSM_15702_GCF_0003820851_ASM38208v1_NZ_KB907544_1__0020
xxxAtopobium_parvulum_DS	xxxAtopobium_parvulum_DSM_20469	[179..281]	both	0	0	dropout	0% (0/103)	0% (0/103)	100% (103/103)	0% (0/103)			0		0		Faecalibacterium_prausnitzii_NZ_DS483500_1_rna34_0106
xxxAtopobium_rimae_ATCC_	xxxAtopobium_rimae_ATCC_49626	[168..269]	both	0	0	dropout	0% (0/102)	0% (0/102)	100% (102/102)	0% (0/102)			0		0		Bifidobacterium_angulatum_JCM_7096_GCF_0010251551_ASM102515v1_NZ_AP012322_1_rna0_0019
xxxAtopobium_rimae_ATCC_	xxxAtopobium_rimae_ATCC_49626	[25..126]	both	0	0	dropout	0% (0/102)	0% (0/102)	100% (102/102)	0% (0/102)			0		0		Cutibacterium_acnes_J139_NZ_ADFS01000001_1_rna32_0028
xxxAtopobium_rimae_ATCC_	xxxAtopobium_rimae_ATCC_49626	[462..567]	both	0	0	dropout	0% (0/106)	0% (0/106)	100% (106/106)	0% (0/106)			0		0		Eubacterium_siraeum_DSM_15702_GCF_0003820851_ASM38208v1_NZ_KB907544_1__0020
xxxAtopobium_rimae_ATCC_	xxxAtopobium_rimae_ATCC_49626	[311..413]	both	0	0	dropout	0% (0/103)	0% (0/103)	100% (103/103)	0% (0/103)			0		0		Faecalibacterium_prausnitzii_NZ_DS483500_1_rna34_0106
xxxAtopobium_vaginae	xxxAtopobium_vaginae	[175..277]	both	0	0	dropout	0% (0/103)	0% (0/103)	100% (103/103)	0% (0/103)			0		0		Bifidobacterium_angulatum_JCM_7096_GCF_0010251551_ASM102515v1_NZ_AP012322_1_rna0_0019
xxxAtopobium_vaginae	xxxAtopobium_vaginae	[319..420]	both	0	0	dropout	0% (0/102)	0% (0/102)	100% (102/102)	0% (0/102)			0		0		Cutibacterium_acnes_J139_NZ_ADFS01000001_1_rna32_0028
xxxAtopobium_vaginae	xxxAtopobium_vaginae	[25..130]	both	0	0	dropout	0% (0/106)	0% (0/106)	100% (106/106)	0% (0/106)			0		0		Eubacterium_siraeum_DSM_15702_GCF_0003820851_ASM38208v1_NZ_KB907544_1__0020
xxxBacteroides_caccae_AT	xxxBacteroides_caccae_ATCC_43185	[0..0]	both	0	0		-1	-1	-1	-1			0		0		Bifidobacterium_angulatum_JCM_7096_GCF_0010251551_ASM102515v1_NZ_AP012322_1_rna0_0019
xxxBacteroides_caccae_AT	xxxBacteroides_caccae_ATCC_43185	[25..127]	both	0	0	dropout	0% (0/103)	0% (0/103)	100% (103/103)	0% (0/103)			0		0		Cutibacterium_acnes_J139_NZ_ADFS01000001_1_rna32_0028
xxxBacteroides_caccae_AT	xxxBacteroides_caccae_ATCC_43185	[317..431]	both	0	0	dropout	0% (0/115)	0% (0/115)	100% (115/115)	0% (0/115)			0		0		Eubacterium_siraeum_DSM_15702_GCF_0003820851_ASM38208v1_NZ_KB907544_1__0016
xxxBacteroides_caccae_AT	xxxBacteroides_caccae_ATCC_43185	[165..266]	both	0	0	dropout	0% (0/102)	0% (0/102)	100% (102/102)	0% (0/102)			0		0		Faecalibacterium_prausnitzii_NZ_DS483500_1_rna34_0106
xxxBacteroides_caccae_AT	xxxBacteroides_caccae_ATCC_43185	[805..909]	both	0	0	dropout	0% (0/105)	0% (0/105)	100% (105/105)	0% (0/105)			0		0		Prevotella_copri_NZ_GG703855_1_rna43_0029
xxxBacteroides_caccae_AT	xxxBacteroides_caccae_ATCC_43185	[470..760]	both	0	0	dropout	0% (0/291)	0% (0/291)	100% (291/291)	0% (0/291)			0		0		Prevotellamassilia_timonensis_NZ_LT629844_1_rna35_0020
xxxBacteroides_cellulosi	xxxBacteroides_cellulosilyticus_DSM_14838	[881..972]	both	0	0	dropout	0% (0/92)	0% (0/92)	100% (92/92)	0% (0/92)			0		0		Bifidobacterium_angulatum_JCM_7096_GCF_0010251551_ASM102515v1_NZ_AP012322_1_rna0_0019
xxxBacteroides_cellulosi	xxxBacteroides_cellulosilyticus_DSM_14838	[731..833]	both	0	0	dropout	0% (0/103)	0% (0/103)	100% (103/103)	0% (0/103)			0		0		Cutibacterium_acnes_J139_NZ_ADFS01000001_1_rna32_0028
xxxBacteroides_cellulosi	xxxBacteroides_cellulosilyticus_DSM_14838	[574..688]	both	0	0	dropout	0% (0/115)	0% (0/115)	100% (115/115)	0% (0/115)			0		0		Eubacterium_siraeum_DSM_15702_GCF_0003820851_ASM38208v1_NZ_KB907544_1__0016
xxxBacteroides_cellulosi	xxxBacteroides_cellulosilyticus_DSM_14838	[27..131]	both	0	0	dropout	0% (0/105)	0% (0/105)	100% (105/105)	0% (0/105)			0		0		Prevotella_copri_NZ_GG703855_1_rna43_0029
xxxBacteroides_cellulosi	xxxBacteroides_cellulosilyticus_DSM_14838	[176..535]	both	0	0	dropout	0% (0/360)	0% (0/360)	100% (360/360)	0% (0/360)			0		0		Prevotellamassilia_timonensis_NZ_LT629844_1_rna35_0020
xxxBacteroides_coprocola	xxxBacteroides_coprocola_DSM_17136	[22..128]	both	0	0	dropout	0% (0/107)	0% (0/107)	100% (107/107)	0% (0/107)			0		0		Bacteroides_dorei_01
xxxBacteroides_coprocola	xxxBacteroides_coprocola_DSM_17136	[173..264]	both	0	0	dropout	0% (0/92)	0% (0/92)	100% (92/92)	0% (0/92)			0		0		Bifidobacterium_angulatum_JCM_7096_GCF_0010251551_ASM102515v1_NZ_AP012322_1_rna0_0019
xxxBacteroides_coprocola	xxxBacteroides_coprocola_DSM_17136	[312..414]	both	0	0	dropout	0% (0/103)	0% (0/103)	100% (103/103)	0% (0/103)			0		0		Cutibacterium_acnes_J139_NZ_ADFS01000001_1_rna32_0028
xxxBacteroides_coprocola	xxxBacteroides_coprocola_DSM_17136	[937..1051]	both	0	0	dropout	0% (0/115)	0% (0/115)	100% (115/115)	0% (0/115)			0		0		Eubacterium_siraeum_DSM_15702_GCF_0003820851_ASM38208v1_NZ_KB907544_1__0016
xxxBacteroides_coprocola	xxxBacteroides_coprocola_DSM_17136	[1102..1203]	both	0	0	dropout	0% (0/102)	0% (0/102)	100% (102/102)	0% (0/102)			0		0		Faecalibacterium_prausnitzii_NZ_DS483500_1_rna34_0106
xxxBacteroides_coprocola	xxxBacteroides_coprocola_DSM_17136	[460..564]	both	0	0	dropout	0% (0/105)	0% (0/105)	100% (105/105)	0% (0/105)			0		0		Prevotella_copri_NZ_GG703855_1_rna43_0029
xxxBacteroides_coprocola	xxxBacteroides_coprocola_DSM_17136	[609..898]	both	0	0	dropout	0% (0/290)	0% (0/290)	100% (290/290)	0% (0/290)			0		0		Prevotellamassilia_timonensis_NZ_LT629844_1_rna35_0020
xxxBacteroides_coprophil	xxxBacteroides_coprophilus_DSM_18228	[25..131]	both	0	0	dropout	0% (0/107)	0% (0/107)	100% (107/107)	0% (0/107)			0		0		Bacteroides_dorei_01
xxxBacteroides_coprophil	xxxBacteroides_coprophilus_DSM_18228	[1103..1194]	both	0	0	dropout	0% (0/92)	0% (0/92)	100% (92/92)	0% (0/92)			0		0		Bifidobacterium_angulatum_JCM_7096_GCF_0010251551_ASM102515v1_NZ_AP012322_1_rna0_0019
xxxBacteroides_coprophil	xxxBacteroides_coprophilus_DSM_18228	[804..908]	both	0	0	dropout	0% (0/105)	0% (0/105)	100% (105/105)	0% (0/105)			0		0		Cutibacterium_acnes_J139_NZ_ADFS01000001_1_rna32_0028
xxxBacteroides_coprophil	xxxBacteroides_coprophilus_DSM_18228	[647..761]	both	0	0	dropout	0% (0/115)	0% (0/115)	100% (115/115)	0% (0/115)			0		0		Eubacterium_siraeum_DSM_15702_GCF_0003820851_ASM38208v1_NZ_KB907544_1__0016
xxxBacteroides_coprophil	xxxBacteroides_coprophilus_DSM_18228	[960..1061]	both	0	0	dropout	0% (0/102)	0% (0/102)	100% (102/102)	0% (0/102)			0		0		Faecalibacterium_prausnitzii_NZ_DS483500_1_rna34_0106
xxxBacteroides_coprophil	xxxBacteroides_coprophilus_DSM_18228	[177..281]	both	0	0	dropout	0% (0/105)	0% (0/105)	100% (105/105)	0% (0/105)			0		0		Prevotella_copri_NZ_GG703855_1_rna43_0029
xxxBacteroides_coprophil	xxxBacteroides_coprophilus_DSM_18228	[326..608]	both	0	0	dropout	0% (0/283)	0% (0/283)	100% (283/283)	0% (0/283)			0		0		Prevotellamassilia_timonensis_NZ_LT629844_1_rna35_0020
xxxBacteroides_dorei	xxxBacteroides_dorei	[1062..1153]	both	0	0	dropout	0% (0/92)	0% (0/92)	100% (92/92)	0% (0/92)			0		0		Bifidobacterium_angulatum_JCM_7096_GCF_0010251551_ASM102515v1_NZ_AP012322_1_rna0_0019
xxxBacteroides_dorei	xxxBacteroides_dorei	[763..867]	both	0	0	dropout	0% (0/105)	0% (0/105)	100% (105/105)	0% (0/105)			0		0		Cutibacterium_acnes_J139_NZ_ADFS01000001_1_rna32_0028
xxxBacteroides_dorei	xxxBacteroides_dorei	[24..139]	both	0	0	dropout	0% (0/116)	0% (0/116)	100% (116/116)	0% (0/116)			0		0		Eubacterium_siraeum_DSM_15702_GCF_0003820851_ASM38208v1_NZ_KB907544_1__0016
xxxBacteroides_dorei	xxxBacteroides_dorei	[919..1020]	both	0	0	dropout	0% (0/102)	0% (0/102)	100% (102/102)	0% (0/102)			0		0		Faecalibacterium_prausnitzii_NZ_DS483500_1_rna34_0106
xxxBacteroides_dorei	xxxBacteroides_dorei	[187..291]	both	0	0	dropout	0% (0/105)	0% (0/105)	100% (105/105)	0% (0/105)			0		0		Prevotella_copri_NZ_GG703855_1_rna43_0029
xxxBacteroides_dorei	xxxBacteroides_dorei	[336..566]	both	0	0	dropout	0% (0/231)	0% (0/231)	100% (231/231)	0% (0/231)			0		0		Prevotellamassilia_timonensis_NZ_LT629844_1_rna35_0020
xxxBacteroides_eggerthii	xxxBacteroides_eggerthii_DSM_20697	[901..992]	both	0	0	dropout	0% (0/92)	0% (0/92)	100% (92/92)	0% (0/92)			0		0		Bifidobacterium_angulatum_JCM_7096_GCF_0010251551_ASM102515v1_NZ_AP012322_1_rna0_0019
xxxBacteroides_eggerthii	xxxBacteroides_eggerthii_DSM_20697	[751..853]	both	0	0	dropout	0% (0/103)	0% (0/103)	100% (103/103)	0% (0/103)			0		0		Cutibacterium_acnes_J139_NZ_ADFS01000001_1_rna32_0028
xxxBacteroides_eggerthii	xxxBacteroides_eggerthii_DSM_20697	[447..561]	both	0	0	dropout	0% (0/115)	0% (0/115)	100% (115/115)	0% (0/115)			0		0		Eubacterium_siraeum_DSM_15702_GCF_0003820851_ASM38208v1_NZ_KB907544_1__0016
xxxBacteroides_eggerthii	xxxBacteroides_eggerthii_DSM_20697	[612..713]	both	0	0	dropout	0% (0/102)	0% (0/102)	100% (102/102)	0% (0/102)			0		0		Faecalibacterium_prausnitzii_NZ_DS483500_1_rna34_0106
xxxBacteroides_eggerthii	xxxBacteroides_eggerthii_DSM_20697	[27..131]	both	0	0	dropout	0% (0/105)	0% (0/105)	100% (105/105)	0% (0/105)			0		0		Prevotella_copri_NZ_GG703855_1_rna43_0029
xxxBacteroides_eggerthii	xxxBacteroides_eggerthii_DSM_20697	[176..408]	both	0	0	dropout	0% (0/233)	0% (0/233)	100% (233/233)	0% (0/233)			0		0		Prevotellamassilia_timonensis_NZ_LT629844_1_rna35_0020
xxxBacteroides_finegoldi	xxxBacteroides_finegoldii_DSM_17565	[25..127]	both	0	0	dropout	0% (0/103)	0% (0/103)	100% (103/103)	0% (0/103)			0		0		Cutibacterium_acnes_J139_NZ_ADFS01000001_1_rna32_0028
xxxBacteroides_finegoldi	xxxBacteroides_finegoldii_DSM_17565	[165..266]	both	0	0	dropout	0% (0/102)	0% (0/102)	100% (102/102)	0% (0/102)			0		0		Faecalibacterium_prausnitzii_NZ_DS483500_1_rna34_0106
xxxBacteroides_finegoldi	xxxBacteroides_finegoldii_DSM_17565	[695..799]	both	0	0	dropout	0% (0/105)	0% (0/105)	100% (105/105)	0% (0/105)			0		0		Prevotella_copri_NZ_GG703855_1_rna43_0029
xxxBacteroides_finegoldi	xxxBacteroides_finegoldii_DSM_17565	[311..650]	both	0	0	dropout	0% (0/340)	0% (0/340)	100% (340/340)	0% (0/340)			0		0		Prevotellamassilia_timonensis_NZ_LT629844_1_rna35_0020
xxxBacteroides_fragilis	xxxBacteroides_fragilis	[867..958]	both	0	0	dropout	0% (0/92)	0% (0/92)	100% (92/92)	0% (0/92)			0		0		Bifidobacterium_angulatum_JCM_7096_GCF_0010251551_ASM102515v1_NZ_AP012322_1_rna0_0019
xxxBacteroides_fragilis	xxxBacteroides_fragilis	[559..673]	both	0	0	dropout	0% (0/115)	0% (0/115)	100% (115/115)	0% (0/115)			0		0		Eubacterium_siraeum_DSM_15702_GCF_0003820851_ASM38208v1_NZ_KB907544_1__0016
xxxBacteroides_fragilis	xxxBacteroides_fragilis	[724..825]	both	0	0	dropout	0% (0/102)	0% (0/102)	100% (102/102)	0% (0/102)			0		0		Faecalibacterium_prausnitzii_NZ_DS483500_1_rna34_0106
xxxBacteroides_fragilis	xxxBacteroides_fragilis	[27..131]	both	0	0	dropout	0% (0/105)	0% (0/105)	100% (105/105)	0% (0/105)			0		0		Prevotella_copri_NZ_GG703855_1_rna43_0029
xxxBacteroides_fragilis	xxxBacteroides_fragilis	[176..520]	both	0	0	dropout	0% (0/345)	0% (0/345)	100% (345/345)	0% (0/345)			0		0		Prevotellamassilia_timonensis_NZ_LT629844_1_rna35_0020
xxxBacteroides_fragilis_	xxxBacteroides_fragilis_3_1_12	[940..1031]	both	0	0	dropout	0% (0/92)	0% (0/92)	100% (92/92)	0% (0/92)			0		0		Bifidobacterium_angulatum_JCM_7096_GCF_0010251551_ASM102515v1_NZ_AP012322_1_rna0_0019
xxxBacteroides_fragilis_	xxxBacteroides_fragilis_3_1_12	[641..745]	both	0	0	dropout	0% (0/105)	0% (0/105)	100% (105/105)	0% (0/105)			0		0		Cutibacterium_acnes_J139_NZ_ADFS01000001_1_rna32_0028
xxxBacteroides_fragilis_	xxxBacteroides_fragilis_3_1_12	[484..598]	both	0	0	dropout	0% (0/115)	0% (0/115)	100% (115/115)	0% (0/115)			0		0		Eubacterium_siraeum_DSM_15702_GCF_0003820851_ASM38208v1_NZ_KB907544_1__0016
xxxBacteroides_fragilis_	xxxBacteroides_fragilis_3_1_12	[797..898]	both	0	0	dropout	0% (0/102)	0% (0/102)	100% (102/102)	0% (0/102)			0		0		Faecalibacterium_prausnitzii_NZ_DS483500_1_rna34_0106
xxxBacteroides_fragilis_	xxxBacteroides_fragilis_3_1_12	[27..131]	both	0	0	dropout	0% (0/105)	0% (0/105)	100% (105/105)	0% (0/105)			0		0		Prevotella_copri_NZ_GG703855_1_rna43_0029
xxxBacteroides_fragilis_	xxxBacteroides_fragilis_3_1_12	[176..445]	both	0	0	dropout	0% (0/270)	0% (0/270)	100% (270/270)	0% (0/270)			0		0		Prevotellamassilia_timonensis_NZ_LT629844_1_rna35_0020
xxxBacteroides_fragilis_	xxxBacteroides_fragilis_638R	[949..1040]	both	0	0	dropout	0% (0/92)	0% (0/92)	100% (92/92)	0% (0/92)			0		0		Bifidobacterium_angulatum_JCM_7096_GCF_0010251551_ASM102515v1_NZ_AP012322_1_rna0_0019
xxxBacteroides_fragilis_	xxxBacteroides_fragilis_638R	[650..754]	both	0	0	dropout	0% (0/105)	0% (0/105)	100% (105/105)	0% (0/105)			0		0		Cutibacterium_acnes_J139_NZ_ADFS01000001_1_rna32_0028
xxxBacteroides_fragilis_	xxxBacteroides_fragilis_638R	[493..607]	both	0	0	dropout	0% (0/115)	0% (0/115)	100% (115/115)	0% (0/115)			0		0		Eubacterium_siraeum_DSM_15702_GCF_0003820851_ASM38208v1_NZ_KB907544_1__0016
xxxBacteroides_fragilis_	xxxBacteroides_fragilis_638R	[806..907]	both	0	0	dropout	0% (0/102)	0% (0/102)	100% (102/102)	0% (0/102)			0		0		Faecalibacterium_prausnitzii_NZ_DS483500_1_rna34_0106
xxxBacteroides_fragilis_	xxxBacteroides_fragilis_638R	[27..131]	both	0	0	dropout	0% (0/105)	0% (0/105)	100% (105/105)	0% (0/105)			0		0		Prevotella_copri_NZ_GG703855_1_rna43_0029
xxxBacteroides_fragilis_	xxxBacteroides_fragilis_638R	[176..454]	both	0	0	dropout	0% (0/279)	0% (0/279)	100% (279/279)	0% (0/279)			0		0		Prevotellamassilia_timonensis_NZ_LT629844_1_rna35_0020
xxxBacteroides_intestina	xxxBacteroides_intestinalis_DSM_17393	[951..1042]	both	0	0	dropout	0% (0/92)	0% (0/92)	100% (92/92)	0% (0/92)			0		0		Bifidobacterium_angulatum_JCM_7096_GCF_0010251551_ASM102515v1_NZ_AP012322_1_rna0_0019
xxxBacteroides_intestina	xxxBacteroides_intestinalis_DSM_17393	[25..127]	both	0	0	dropout	0% (0/103)	0% (0/103)	100% (103/103)	0% (0/103)			0		0		Cutibacterium_acnes_J139_NZ_ADFS01000001_1_rna32_0028
xxxBacteroides_intestina	xxxBacteroides_intestinalis_DSM_17393	[320..434]	both	0	0	dropout	0% (0/115)	0% (0/115)	100% (115/115)	0% (0/115)			0		0		Eubacterium_siraeum_DSM_15702_GCF_0003820851_ASM38208v1_NZ_KB907544_1__0016
xxxBacteroides_intestina	xxxBacteroides_intestinalis_DSM_17393	[808..909]	both	0	0	dropout	0% (0/102)	0% (0/102)	100% (102/102)	0% (0/102)			0		0		Faecalibacterium_prausnitzii_NZ_DS483500_1_rna34_0106
xxxBacteroides_intestina	xxxBacteroides_intestinalis_DSM_17393	[173..277]	both	0	0	dropout	0% (0/105)	0% (0/105)	100% (105/105)	0% (0/105)			0		0		Prevotella_copri_NZ_GG703855_1_rna43_0029
xxxBacteroides_intestina	xxxBacteroides_intestinalis_DSM_17393	[481..763]	both	0	0	dropout	0% (0/283)	0% (0/283)	100% (283/283)	0% (0/283)			0		0		Prevotellamassilia_timonensis_NZ_LT629844_1_rna35_0020
xxxBacteroides_ovatus_AT	xxxBacteroides_ovatus_ATCC_8483	[22..127]	both	0	0	dropout	0% (0/106)	0% (0/106)	100% (106/106)	0% (0/106)			0		0		Bacteroides_sp_3_1_23_01
xxxBacteroides_ovatus_AT	xxxBacteroides_ovatus_ATCC_8483	[172..263]	both	0	0	dropout	0% (0/92)	0% (0/92)	100% (92/92)	0% (0/92)			0		0		Bifidobacterium_angulatum_JCM_7096_GCF_0010251551_ASM102515v1_NZ_AP012322_1_rna0_0019
xxxBacteroides_ovatus_AT	xxxBacteroides_ovatus_ATCC_8483	[311..413]	both	0	0	dropout	0% (0/103)	0% (0/103)	100% (103/103)	0% (0/103)			0		0		Cutibacterium_acnes_J139_NZ_ADFS01000001_1_rna32_0028
xxxBacteroides_ovatus_AT	xxxBacteroides_ovatus_ATCC_8483	[603..717]	both	0	0	dropout	0% (0/115)	0% (0/115)	100% (115/115)	0% (0/115)			0		0		Eubacterium_siraeum_DSM_15702_GCF_0003820851_ASM38208v1_NZ_KB907544_1__0016
xxxBacteroides_ovatus_AT	xxxBacteroides_ovatus_ATCC_8483	[451..552]	both	0	0	dropout	0% (0/102)	0% (0/102)	100% (102/102)	0% (0/102)			0		0		Faecalibacterium_prausnitzii_NZ_DS483500_1_rna34_0106
xxxBacteroides_ovatus_AT	xxxBacteroides_ovatus_ATCC_8483	[1136..1240]	both	0	0	dropout	0% (0/105)	0% (0/105)	100% (105/105)	0% (0/105)			0		0		Prevotella_copri_NZ_GG703855_1_rna43_0029
xxxBacteroides_ovatus_AT	xxxBacteroides_ovatus_ATCC_8483	[756..1091]	both	0	0	dropout	0% (0/336)	0% (0/336)	100% (336/336)	0% (0/336)			0		0		Prevotellamassilia_timonensis_NZ_LT629844_1_rna35_0020
xxxBacteroides_ovatus_SD	xxxBacteroides_ovatus_SD_CMC_3	[22..126]	both	0	0	dropout	0% (0/105)	0% (0/105)	100% (105/105)	0% (0/105)			0		0		Bacteroides_sp_3_1_23_01
xxxBacteroides_ovatus_SD	xxxBacteroides_ovatus_SD_CMC_3	[171..262]	both	0	0	dropout	0% (0/92)	0% (0/92)	100% (92/92)	0% (0/92)			0		0		Bifidobacterium_angulatum_JCM_7096_GCF_0010251551_ASM102515v1_NZ_AP012322_1_rna0_0019
xxxBacteroides_ovatus_SD	xxxBacteroides_ovatus_SD_CMC_3	[310..412]	both	0	0	dropout	0% (0/103)	0% (0/103)	100% (103/103)	0% (0/103)			0		0		Cutibacterium_acnes_J139_NZ_ADFS01000001_1_rna32_0028
xxxBacteroides_ovatus_SD	xxxBacteroides_ovatus_SD_CMC_3	[602..716]	both	0	0	dropout	0% (0/115)	0% (0/115)	100% (115/115)	0% (0/115)			0		0		Eubacterium_siraeum_DSM_15702_GCF_0003820851_ASM38208v1_NZ_KB907544_1__0016
xxxBacteroides_ovatus_SD	xxxBacteroides_ovatus_SD_CMC_3	[450..551]	both	0	0	dropout	0% (0/102)	0% (0/102)	100% (102/102)	0% (0/102)			0		0		Faecalibacterium_prausnitzii_NZ_DS483500_1_rna34_0106
xxxBacteroides_ovatus_SD	xxxBacteroides_ovatus_SD_CMC_3	[759..863]	both	0	0	dropout	0% (0/105)	0% (0/105)	100% (105/105)	0% (0/105)			0		0		Prevotella_copri_NZ_GG703855_1_rna43_0029
xxxBacteroides_pectinoph	xxxBacteroides_pectinophilus_ATCC_43243	[23..123]	both	0	0	dropout	0% (0/101)	0% (0/101)	100% (101/101)	0% (0/101)			0		0		Bifidobacterium_angulatum_JCM_7096_GCF_0010251551_ASM102515v1_NZ_AP012322_1_rna0_0019
xxxBacteroides_pectinoph	xxxBacteroides_pectinophilus_ATCC_43243	[171..276]	both	0	0	dropout	0% (0/106)	0% (0/106)	100% (106/106)	0% (0/106)			0		0		Cutibacterium_acnes_J139_NZ_ADFS01000001_1_rna32_0028
xxxBacteroides_pectinoph	xxxBacteroides_pectinophilus_ATCC_43243	[619..731]	both	0	0	dropout	0% (0/113)	0% (0/113)	100% (113/113)	0% (0/113)			0		0		Eubacterium_siraeum_DSM_15702_GCF_0003820851_ASM38208v1_NZ_KB907544_1__0016
xxxBacteroides_pectinoph	xxxBacteroides_pectinophilus_ATCC_43243	[317..422]	both	0	0	dropout	0% (0/106)	0% (0/106)	100% (106/106)	0% (0/106)			0		0		Eubacterium_siraeum_DSM_15702_GCF_0003820851_ASM38208v1_NZ_KB907544_1__0020
xxxBacteroides_pectinoph	xxxBacteroides_pectinophilus_ATCC_43243	[463..568]	both	0	0	dropout	0% (0/106)	0% (0/106)	100% (106/106)	0% (0/106)			0		0		Faecalibacterium_prausnitzii_NZ_DS483500_1_rna34_0106
xxxBacteroides_pectinoph	xxxBacteroides_pectinophilus_ATCC_43243	[925..1028]	both	0	0	dropout	0% (0/104)	0% (0/104)	100% (104/104)	0% (0/104)			0		0		Prevotella_copri_NZ_GG703855_1_rna43_0029
xxxBacteroides_pectinoph	xxxBacteroides_pectinophilus_ATCC_43243	[777..882]	both	0	0	dropout	0% (0/106)	0% (0/106)	100% (106/106)	0% (0/106)			0		0		Shuttleworthia_satelles_DSM_14600_NZ_GG665866_1_rna19_0005
xxxBacteroides_plebeius_	xxxBacteroides_plebeius_DSM_17135	[22..128]	both	0	0	dropout	0% (0/107)	0% (0/107)	100% (107/107)	0% (0/107)			0		0		Bacteroides_dorei_01
xxxBacteroides_plebeius_	xxxBacteroides_plebeius_DSM_17135	[175..277]	both	0	0	dropout	0% (0/103)	0% (0/103)	100% (103/103)	0% (0/103)			0		0		Cutibacterium_acnes_J139_NZ_ADFS01000001_1_rna32_0028
xxxBacteroides_plebeius_	xxxBacteroides_plebeius_DSM_17135	[320..434]	both	0	0	dropout	0% (0/115)	0% (0/115)	100% (115/115)	0% (0/115)			0		0		Eubacterium_siraeum_DSM_15702_GCF_0003820851_ASM38208v1_NZ_KB907544_1__0016
xxxBacteroides_plebeius_	xxxBacteroides_plebeius_DSM_17135	[485..586]	both	0	0	dropout	0% (0/102)	0% (0/102)	100% (102/102)	0% (0/102)			0		0		Faecalibacterium_prausnitzii_NZ_DS483500_1_rna34_0106
xxxBacteroides_sp_1_1_14	xxxBacteroides_sp_1_1_14	[0..0]	both	0	0		-1	-1	-1	-1			0		0		Bifidobacterium_angulatum_JCM_7096_GCF_0010251551_ASM102515v1_NZ_AP012322_1_rna0_0019
xxxBacteroides_sp_1_1_14	xxxBacteroides_sp_1_1_14	[0..0]	both	0	0		-1	-1	-1	-1			0		0		Cutibacterium_acnes_J139_NZ_ADFS01000001_1_rna32_0028
xxxBacteroides_sp_1_1_14	xxxBacteroides_sp_1_1_14	[0..0]	both	0	0		-1	-1	-1	-1			0		0		Eubacterium_siraeum_DSM_15702_GCF_0003820851_ASM38208v1_NZ_KB907544_1__0016
xxxBacteroides_sp_1_1_14	xxxBacteroides_sp_1_1_14	[19..120]	both	0	0	dropout	0% (0/102)	0% (0/102)	100% (102/102)	0% (0/102)			0		0		Faecalibacterium_prausnitzii_NZ_DS483500_1_rna34_0106
xxxBacteroides_sp_1_1_14	xxxBacteroides_sp_1_1_14	[508..612]	both	0	0	dropout	0% (0/105)	0% (0/105)	100% (105/105)	0% (0/105)			0		0		Prevotella_copri_NZ_GG703855_1_rna43_0029
xxxBacteroides_sp_1_1_14	xxxBacteroides_sp_1_1_14	[165..463]	both	0	0	dropout	0% (0/299)	0% (0/299)	100% (299/299)	0% (0/299)			0		0		Prevotellamassilia_timonensis_NZ_LT629844_1_rna35_0020
xxxBacteroides_sp_2_1_33	xxxBacteroides_sp_2_1_33B	[482..573]	both	0	0	dropout	0% (0/92)	0% (0/92)	100% (92/92)	0% (0/92)			0		0		Bifidobacterium_angulatum_JCM_7096_GCF_0010251551_ASM102515v1_NZ_AP012322_1_rna0_0019
xxxBacteroides_sp_2_1_33	xxxBacteroides_sp_2_1_33B	[174..288]	both	0	0	dropout	0% (0/115)	0% (0/115)	100% (115/115)	0% (0/115)			0		0		Eubacterium_siraeum_DSM_15702_GCF_0003820851_ASM38208v1_NZ_KB907544_1__0016
xxxBacteroides_sp_2_1_33	xxxBacteroides_sp_2_1_33B	[339..440]	both	0	0	dropout	0% (0/102)	0% (0/102)	100% (102/102)	0% (0/102)			0		0		Faecalibacterium_prausnitzii_NZ_DS483500_1_rna34_0106
xxxBacteroides_sp_2_1_33	xxxBacteroides_sp_2_1_33B	[27..131]	both	0	0	dropout	0% (0/105)	0% (0/105)	100% (105/105)	0% (0/105)			0		0		Prevotella_copri_NZ_GG703855_1_rna43_0029
xxxBacteroides_sp_2_2_4	xxxBacteroides_sp_2_2_4	[21..128]	both	0	0	dropout	0% (0/108)	0% (0/108)	100% (108/108)	0% (0/108)			0		0		Bacteroides_sp_3_1_23_01
xxxBacteroides_sp_2_2_4	xxxBacteroides_sp_2_2_4	[1152..1243]	both	0	0	dropout	0% (0/92)	0% (0/92)	100% (92/92)	0% (0/92)			0		0		Bifidobacterium_angulatum_JCM_7096_GCF_0010251551_ASM102515v1_NZ_AP012322_1_rna0_0019
xxxBacteroides_sp_2_2_4	xxxBacteroides_sp_2_2_4	[1002..1104]	both	0	0	dropout	0% (0/103)	0% (0/103)	100% (103/103)	0% (0/103)			0		0		Cutibacterium_acnes_J139_NZ_ADFS01000001_1_rna32_0028
xxxBacteroides_sp_2_2_4	xxxBacteroides_sp_2_2_4	[698..812]	both	0	0	dropout	0% (0/115)	0% (0/115)	100% (115/115)	0% (0/115)			0		0		Eubacterium_siraeum_DSM_15702_GCF_0003820851_ASM38208v1_NZ_KB907544_1__0016
xxxBacteroides_sp_2_2_4	xxxBacteroides_sp_2_2_4	[863..964]	both	0	0	dropout	0% (0/102)	0% (0/102)	100% (102/102)	0% (0/102)			0		0		Faecalibacterium_prausnitzii_NZ_DS483500_1_rna34_0106
xxxBacteroides_sp_2_2_4	xxxBacteroides_sp_2_2_4	[175..279]	both	0	0	dropout	0% (0/105)	0% (0/105)	100% (105/105)	0% (0/105)			0		0		Prevotella_copri_NZ_GG703855_1_rna43_0029
xxxBacteroides_sp_2_2_4	xxxBacteroides_sp_2_2_4	[324..659]	both	0	0	dropout	0% (0/336)	0% (0/336)	100% (336/336)	0% (0/336)			0		0		Prevotellamassilia_timonensis_NZ_LT629844_1_rna35_0020
xxxBacteroides_sp_3_1_19	xxxBacteroides_sp_3_1_19	[23..114]	both	0	0	dropout	0% (0/92)	0% (0/92)	100% (92/92)	0% (0/92)			0		0		Bifidobacterium_angulatum_JCM_7096_GCF_0010251551_ASM102515v1_NZ_AP012322_1_rna0_0019
xxxBacteroides_sp_3_1_19	xxxBacteroides_sp_3_1_19	[309..413]	both	0	0	dropout	0% (0/105)	0% (0/105)	100% (105/105)	0% (0/105)			0		0		Cutibacterium_acnes_J139_NZ_ADFS01000001_1_rna32_0028
xxxBacteroides_sp_3_1_19	xxxBacteroides_sp_3_1_19	[456..572]	both	0	0	dropout	0% (0/117)	0% (0/117)	100% (117/117)	0% (0/117)			0		0		Eubacterium_siraeum_DSM_15702_GCF_0003820851_ASM38208v1_NZ_KB907544_1__0016
xxxBacteroides_sp_3_1_19	xxxBacteroides_sp_3_1_19	[156..257]	both	0	0	dropout	0% (0/102)	0% (0/102)	100% (102/102)	0% (0/102)			0		0		Faecalibacterium_prausnitzii_NZ_DS483500_1_rna34_0106
xxxBacteroides_sp_3_1_19	xxxBacteroides_sp_3_1_19	[902..1006]	both	0	0	dropout	0% (0/105)	0% (0/105)	100% (105/105)	0% (0/105)			0		0		Prevotella_copri_NZ_GG703855_1_rna43_0029
xxxBacteroides_sp_3_1_19	xxxBacteroides_sp_3_1_19	[611..857]	both	0	0	dropout	0% (0/247)	0% (0/247)	100% (247/247)	0% (0/247)			0		0		Prevotellamassilia_timonensis_NZ_LT629844_1_rna35_0020
xxxBacteroides_sp_3_1_23	xxxBacteroides_sp_3_1_23	[21..130]	both	0	0	dropout	0% (0/110)	0% (0/110)	100% (110/110)	0% (0/110)			0		0		Bacteroides_sp_3_1_23_01
xxxBacteroides_sp_3_1_23	xxxBacteroides_sp_3_1_23	[1225..1316]	both	0	0	dropout	0% (0/92)	0% (0/92)	100% (92/92)	0% (0/92)			0		0		Bifidobacterium_angulatum_JCM_7096_GCF_0010251551_ASM102515v1_NZ_AP012322_1_rna0_0019
xxxBacteroides_sp_3_1_23	xxxBacteroides_sp_3_1_23	[1075..1177]	both	0	0	dropout	0% (0/103)	0% (0/103)	100% (103/103)	0% (0/103)			0		0		Cutibacterium_acnes_J139_NZ_ADFS01000001_1_rna32_0028
xxxBacteroides_sp_3_1_23	xxxBacteroides_sp_3_1_23	[771..885]	both	0	0	dropout	0% (0/115)	0% (0/115)	100% (115/115)	0% (0/115)			0		0		Eubacterium_siraeum_DSM_15702_GCF_0003820851_ASM38208v1_NZ_KB907544_1__0016
xxxBacteroides_sp_3_1_23	xxxBacteroides_sp_3_1_23	[936..1037]	both	0	0	dropout	0% (0/102)	0% (0/102)	100% (102/102)	0% (0/102)			0		0		Faecalibacterium_prausnitzii_NZ_DS483500_1_rna34_0106
xxxBacteroides_sp_3_1_23	xxxBacteroides_sp_3_1_23	[177..281]	both	0	0	dropout	0% (0/105)	0% (0/105)	100% (105/105)	0% (0/105)			0		0		Prevotella_copri_NZ_GG703855_1_rna43_0029
xxxBacteroides_sp_3_1_23	xxxBacteroides_sp_3_1_23	[326..732]	both	0	0	dropout	0% (0/407)	0% (0/407)	100% (407/407)	0% (0/407)			0		0		Prevotellamassilia_timonensis_NZ_LT629844_1_rna35_0020
xxxBacteroides_sp_3_1_33	xxxBacteroides_sp_3_1_33FAA	[902..993]	both	0	0	dropout	0% (0/92)	0% (0/92)	100% (92/92)	0% (0/92)			0		0		Bifidobacterium_angulatum_JCM_7096_GCF_0010251551_ASM102515v1_NZ_AP012322_1_rna0_0019
xxxBacteroides_sp_3_1_33	xxxBacteroides_sp_3_1_33FAA	[603..707]	both	0	0	dropout	0% (0/105)	0% (0/105)	100% (105/105)	0% (0/105)			0		0		Cutibacterium_acnes_J139_NZ_ADFS01000001_1_rna32_0028
xxxBacteroides_sp_3_1_33	xxxBacteroides_sp_3_1_33FAA	[445..560]	both	0	0	dropout	0% (0/116)	0% (0/116)	100% (116/116)	0% (0/116)			0		0		Eubacterium_siraeum_DSM_15702_GCF_0003820851_ASM38208v1_NZ_KB907544_1__0016
xxxBacteroides_sp_3_1_33	xxxBacteroides_sp_3_1_33FAA	[759..860]	both	0	0	dropout	0% (0/102)	0% (0/102)	100% (102/102)	0% (0/102)			0		0		Faecalibacterium_prausnitzii_NZ_DS483500_1_rna34_0106
xxxBacteroides_sp_3_1_33	xxxBacteroides_sp_3_1_33FAA	[27..131]	both	0	0	dropout	0% (0/105)	0% (0/105)	100% (105/105)	0% (0/105)			0		0		Prevotella_copri_NZ_GG703855_1_rna43_0029
xxxBacteroides_sp_3_1_33	xxxBacteroides_sp_3_1_33FAA	[176..406]	both	0	0	dropout	0% (0/231)	0% (0/231)	100% (231/231)	0% (0/231)			0		0		Prevotellamassilia_timonensis_NZ_LT629844_1_rna35_0020
xxxBacteroides_sp_3_2_5	xxxBacteroides_sp_3_2_5	[949..1040]	both	0	0	dropout	0% (0/92)	0% (0/92)	100% (92/92)	0% (0/92)			0		0		Bifidobacterium_angulatum_JCM_7096_GCF_0010251551_ASM102515v1_NZ_AP012322_1_rna0_0019
xxxBacteroides_sp_3_2_5	xxxBacteroides_sp_3_2_5	[650..754]	both	0	0	dropout	0% (0/105)	0% (0/105)	100% (105/105)	0% (0/105)			0		0		Cutibacterium_acnes_J139_NZ_ADFS01000001_1_rna32_0028
xxxBacteroides_sp_3_2_5	xxxBacteroides_sp_3_2_5	[493..607]	both	0	0	dropout	0% (0/115)	0% (0/115)	100% (115/115)	0% (0/115)			0		0		Eubacterium_siraeum_DSM_15702_GCF_0003820851_ASM38208v1_NZ_KB907544_1__0016
xxxBacteroides_sp_3_2_5	xxxBacteroides_sp_3_2_5	[806..907]	both	0	0	dropout	0% (0/102)	0% (0/102)	100% (102/102)	0% (0/102)			0		0		Faecalibacterium_prausnitzii_NZ_DS483500_1_rna34_0106
xxxBacteroides_sp_3_2_5	xxxBacteroides_sp_3_2_5	[27..131]	both	0	0	dropout	0% (0/105)	0% (0/105)	100% (105/105)	0% (0/105)			0		0		Prevotella_copri_NZ_GG703855_1_rna43_0029
xxxBacteroides_sp_3_2_5	xxxBacteroides_sp_3_2_5	[176..454]	both	0	0	dropout	0% (0/279)	0% (0/279)	100% (279/279)	0% (0/279)			0		0		Prevotellamassilia_timonensis_NZ_LT629844_1_rna35_0020
xxxBacteroides_sp_4_3_47	xxxBacteroides_sp_4_3_47FAA	[23..114]	both	0	0	dropout	0% (0/92)	0% (0/92)	100% (92/92)	0% (0/92)			0		0		Bifidobacterium_angulatum_JCM_7096_GCF_0010251551_ASM102515v1_NZ_AP012322_1_rna0_0019
xxxBacteroides_sp_4_3_47	xxxBacteroides_sp_4_3_47FAA	[162..264]	both	0	0	dropout	0% (0/103)	0% (0/103)	100% (103/103)	0% (0/103)			0		0		Cutibacterium_acnes_J139_NZ_ADFS01000001_1_rna32_0028
xxxBacteroides_sp_4_3_47	xxxBacteroides_sp_4_3_47FAA	[454..569]	both	0	0	dropout	0% (0/116)	0% (0/116)	100% (116/116)	0% (0/116)			0		0		Eubacterium_siraeum_DSM_15702_GCF_0003820851_ASM38208v1_NZ_KB907544_1__0016
xxxBacteroides_sp_4_3_47	xxxBacteroides_sp_4_3_47FAA	[302..403]	both	0	0	dropout	0% (0/102)	0% (0/102)	100% (102/102)	0% (0/102)			0		0		Faecalibacterium_prausnitzii_NZ_DS483500_1_rna34_0106
xxxBacteroides_sp_4_3_47	xxxBacteroides_sp_4_3_47FAA	[888..991]	both	0	0	dropout	0% (0/104)	0% (0/104)	100% (104/104)	0% (0/104)			0		0		Prevotella_copri_NZ_GG703855_1_rna43_0029
xxxBacteroides_sp_4_3_47	xxxBacteroides_sp_4_3_47FAA	[608..843]	both	0	0	dropout	0% (0/236)	0% (0/236)	100% (236/236)	0% (0/236)			0		0		Prevotellamassilia_timonensis_NZ_LT629844_1_rna35_0020
xxxBacteroides_sp_9_1_42	xxxBacteroides_sp_9_1_42FAA	[902..993]	both	0	0	dropout	0% (0/92)	0% (0/92)	100% (92/92)	0% (0/92)			0		0		Bifidobacterium_angulatum_JCM_7096_GCF_0010251551_ASM102515v1_NZ_AP012322_1_rna0_0019
xxxBacteroides_sp_9_1_42	xxxBacteroides_sp_9_1_42FAA	[603..707]	both	0	0	dropout	0% (0/105)	0% (0/105)	100% (105/105)	0% (0/105)			0		0		Cutibacterium_acnes_J139_NZ_ADFS01000001_1_rna32_0028
xxxBacteroides_sp_9_1_42	xxxBacteroides_sp_9_1_42FAA	[445..560]	both	0	0	dropout	0% (0/116)	0% (0/116)	100% (116/116)	0% (0/116)			0		0		Eubacterium_siraeum_DSM_15702_GCF_0003820851_ASM38208v1_NZ_KB907544_1__0016
xxxBacteroides_sp_9_1_42	xxxBacteroides_sp_9_1_42FAA	[759..860]	both	0	0	dropout	0% (0/102)	0% (0/102)	100% (102/102)	0% (0/102)			0		0		Faecalibacterium_prausnitzii_NZ_DS483500_1_rna34_0106
xxxBacteroides_sp_9_1_42	xxxBacteroides_sp_9_1_42FAA	[27..131]	both	0	0	dropout	0% (0/105)	0% (0/105)	100% (105/105)	0% (0/105)			0		0		Prevotella_copri_NZ_GG703855_1_rna43_0029
xxxBacteroides_sp_9_1_42	xxxBacteroides_sp_9_1_42FAA	[176..406]	both	0	0	dropout	0% (0/231)	0% (0/231)	100% (231/231)	0% (0/231)			0		0		Prevotellamassilia_timonensis_NZ_LT629844_1_rna35_0020
xxxBacteroides_stercoris	xxxBacteroides_stercoris_ATCC_43183	[22..128]	both	0	0	dropout	0% (0/107)	0% (0/107)	100% (107/107)	0% (0/107)			0		0		Bacteriodes_dorei_01
xxxBacteroides_stercoris	xxxBacteroides_stercoris_ATCC_43183	[1138..1229]	both	0	0	dropout	0% (0/92)	0% (0/92)	100% (92/92)	0% (0/92)			0		0		Bifidobacterium_angulatum_JCM_7096_GCF_0010251551_ASM102515v1_NZ_AP012322_1_rna0_0019
xxxBacteroides_stercoris	xxxBacteroides_stercoris_ATCC_43183	[988..1090]	both	0	0	dropout	0% (0/103)	0% (0/103)	100% (103/103)	0% (0/103)			0		0		Cutibacterium_acnes_J139_NZ_ADFS01000001_1_rna32_0028
xxxBacteroides_stercoris	xxxBacteroides_stercoris_ATCC_43183	[684..798]	both	0	0	dropout	0% (0/115)	0% (0/115)	100% (115/115)	0% (0/115)			0		0		Eubacterium_siraeum_DSM_15702_GCF_0003820851_ASM38208v1_NZ_KB907544_1__0016
xxxBacteroides_stercoris	xxxBacteroides_stercoris_ATCC_43183	[849..950]	both	0	0	dropout	0% (0/102)	0% (0/102)	100% (102/102)	0% (0/102)			0		0		Faecalibacterium_prausnitzii_NZ_DS483500_1_rna34_0106
xxxBacteroides_stercoris	xxxBacteroides_stercoris_ATCC_43183	[177..281]	both	0	0	dropout	0% (0/105)	0% (0/105)	100% (105/105)	0% (0/105)			0		0		Prevotella_copri_NZ_GG703855_1_rna43_0029
xxxBacteroides_stercoris	xxxBacteroides_stercoris_ATCC_43183	[326..645]	both	0	0	dropout	0% (0/320)	0% (0/320)	100% (320/320)	0% (0/320)			0		0		Prevotellamassilia_timonensis_NZ_LT629844_1_rna35_0020
xxxBacteroides_thetaiota	xxxBacteroides_thetaiotaomicron	[968..1059]	both	0	0	dropout	0% (0/92)	0% (0/92)	100% (92/92)	0% (0/92)			0		0		Bifidobacterium_angulatum_JCM_7096_GCF_0010251551_ASM102515v1_NZ_AP012322_1_rna0_0019
xxxBacteroides_thetaiota	xxxBacteroides_thetaiotaomicron	[818..920]	both	0	0	dropout	0% (0/103)	0% (0/103)	100% (103/103)	0% (0/103)			0		0		Cutibacterium_acnes_J139_NZ_ADFS01000001_1_rna32_0028
xxxBacteroides_thetaiota	xxxBacteroides_thetaiotaomicron	[514..628]	both	0	0	dropout	0% (0/115)	0% (0/115)	100% (115/115)	0% (0/115)			0		0		Eubacterium_siraeum_DSM_15702_GCF_0003820851_ASM38208v1_NZ_KB907544_1__0016
xxxBacteroides_thetaiota	xxxBacteroides_thetaiotaomicron	[679..780]	both	0	0	dropout	0% (0/102)	0% (0/102)	100% (102/102)	0% (0/102)			0		0		Faecalibacterium_prausnitzii_NZ_DS483500_1_rna34_0106
xxxBacteroides_thetaiota	xxxBacteroides_thetaiotaomicron	[27..131]	both	0	0	dropout	0% (0/105)	0% (0/105)	100% (105/105)	0% (0/105)			0		0		Prevotella_copri_NZ_GG703855_1_rna43_0029
xxxBacteroides_thetaiota	xxxBacteroides_thetaiotaomicron	[176..475]	both	0	0	dropout	0% (0/300)	0% (0/300)	100% (300/300)	0% (0/300)			0		0		Prevotellamassilia_timonensis_NZ_LT629844_1_rna35_0020
xxxBacteroides_uniformis	xxxBacteroides_uniformis_ATCC_8492	[22..128]	both	0	0	dropout	0% (0/107)	0% (0/107)	100% (107/107)	0% (0/107)			0		0		Bacteroides_dorei_01
xxxBacteroides_uniformis	xxxBacteroides_uniformis_ATCC_8492	[173..264]	both	0	0	dropout	0% (0/92)	0% (0/92)	100% (92/92)	0% (0/92)			0		0		Bifidobacterium_angulatum_JCM_7096_GCF_0010251551_ASM102515v1_NZ_AP012322_1_rna0_0019
xxxBacteroides_uniformis	xxxBacteroides_uniformis_ATCC_8492	[1115..1217]	both	0	0	dropout	0% (0/103)	0% (0/103)	100% (103/103)	0% (0/103)			0		0		Cutibacterium_acnes_J139_NZ_ADFS01000001_1_rna32_0028
xxxBacteroides_uniformis	xxxBacteroides_uniformis_ATCC_8492	[461..575]	both	0	0	dropout	0% (0/115)	0% (0/115)	100% (115/115)	0% (0/115)			0		0		Eubacterium_siraeum_DSM_15702_GCF_0003820851_ASM38208v1_NZ_KB907544_1__0016
xxxBacteroides_uniformis	xxxBacteroides_uniformis_ATCC_8492	[976..1077]	both	0	0	dropout	0% (0/102)	0% (0/102)	100% (102/102)	0% (0/102)			0		0		Faecalibacterium_prausnitzii_NZ_DS483500_1_rna34_0106
xxxBacteroides_uniformis	xxxBacteroides_uniformis_ATCC_8492	[314..418]	both	0	0	dropout	0% (0/105)	0% (0/105)	100% (105/105)	0% (0/105)			0		0		Prevotella_copri_NZ_GG703855_1_rna43_0029
xxxBacteroides_uniformis	xxxBacteroides_uniformis_ATCC_8492	[622..931]	both	0	0	dropout	0% (0/310)	0% (0/310)	100% (310/310)	0% (0/310)			0		0		Prevotellamassilia_timonensis_NZ_LT629844_1_rna35_0020
xxxBacteroides_vulgatus	xxxBacteroides_vulgatus	[23..114]	both	0	0	dropout	0% (0/92)	0% (0/92)	100% (92/92)	0% (0/92)			0		0		Bifidobacterium_angulatum_JCM_7096_GCF_0010251551_ASM102515v1_NZ_AP012322_1_rna0_0019
xxxBacteroides_vulgatus	xxxBacteroides_vulgatus	[892..994]	both	0	0	dropout	0% (0/103)	0% (0/103)	100% (103/103)	0% (0/103)			0		0		Cutibacterium_acnes_J139_NZ_ADFS01000001_1_rna32_0028
xxxBacteroides_vulgatus	xxxBacteroides_vulgatus	[161..276]	both	0	0	dropout	0% (0/116)	0% (0/116)	100% (116/116)	0% (0/116)			0		0		Eubacterium_siraeum_DSM_15702_GCF_0003820851_ASM38208v1_NZ_KB907544_1__0016
xxxBacteroides_vulgatus	xxxBacteroides_vulgatus	[753..854]	both	0	0	dropout	0% (0/102)	0% (0/102)	100% (102/102)	0% (0/102)			0		0		Faecalibacterium_prausnitzii_NZ_DS483500_1_rna34_0106
xxxBacteroides_vulgatus	xxxBacteroides_vulgatus	[595..699]	both	0	0	dropout	0% (0/105)	0% (0/105)	100% (105/105)	0% (0/105)			0		0		Prevotella_copri_NZ_GG703855_1_rna43_0029
xxxBacteroides_vulgatus	xxxBacteroides_vulgatus	[323..558]	both	0	0	dropout	0% (0/236)	0% (0/236)	100% (236/236)	0% (0/236)			0		0		Prevotellamassilia_timonensis_NZ_LT629844_1_rna35_0020
xxxBacteroides_vulgatus_	xxxBacteroides_vulgatus_PC510	[23..114]	both	0	0	dropout	0% (0/92)	0% (0/92)	100% (92/92)	0% (0/92)			0		0		Bifidobacterium_angulatum_JCM_7096_GCF_0010251551_ASM102515v1_NZ_AP012322_1_rna0_0019
xxxBacteroides_vulgatus_	xxxBacteroides_vulgatus_PC510	[162..264]	both	0	0	dropout	0% (0/103)	0% (0/103)	100% (103/103)	0% (0/103)			0		0		Cutibacterium_acnes_J139_NZ_ADFS01000001_1_rna32_0028
xxxBacteroides_vulgatus_	xxxBacteroides_vulgatus_PC510	[730..845]	both	0	0	dropout	0% (0/116)	0% (0/116)	100% (116/116)	0% (0/116)			0		0		Eubacterium_siraeum_DSM_15702_GCF_0003820851_ASM38208v1_NZ_KB907544_1__0016
xxxBacteroides_vulgatus_	xxxBacteroides_vulgatus_PC510	[302..403]	both	0	0	dropout	0% (0/102)	0% (0/102)	100% (102/102)	0% (0/102)			0		0		Faecalibacterium_prausnitzii_NZ_DS483500_1_rna34_0106
xxxBacteroides_vulgatus_	xxxBacteroides_vulgatus_PC510	[888..992]	both	0	0	dropout	0% (0/105)	0% (0/105)	100% (105/105)	0% (0/105)			0		0		Prevotella_copri_NZ_GG703855_1_rna43_0029
xxxBacteroides_vulgatus_	xxxBacteroides_vulgatus_PC510	[448..683]	both	0	0	dropout	0% (0/236)	0% (0/236)	100% (236/236)	0% (0/236)			0		0		Prevotellamassilia_timonensis_NZ_LT629844_1_rna35_0020
xxxBifidobacterium_adole	xxxBifidobacterium_adolescentis_L2-32	[477..577]	both	0	0	dropout	0% (0/101)	0% (0/101)	100% (101/101)	0% (0/101)			0		0		Bifidobacterium_angulatum_JCM_7096_GCF_0010251551_ASM102515v1_NZ_AP012322_1_rna0_0019
xxxBifidobacterium_adole	xxxBifidobacterium_adolescentis_L2-32	[329..436]	both	0	0	dropout	0% (0/108)	0% (0/108)	100% (108/108)	0% (0/108)			0		0		Mageeibacillus_indolicus_NC_013895_2_rna7_0011
xxxBifidobacterium_adole	xxxBifidobacterium_adolescentis_L2-32	[27..131]	both	0	0	dropout	0% (0/105)	0% (0/105)	100% (105/105)	0% (0/105)			0		0		Prevotella_copri_NZ_GG703855_1_rna43_0029
xxxBifidobacterium_adole	xxxBifidobacterium_adolescentis_L2-32	[174..278]	both	0	0	dropout	0% (0/105)	0% (0/105)	100% (105/105)	0% (0/105)			0		0		Shuttleworthia_satelles_DSM_14600_NZ_GG665866_1_rna19_0005
xxxBifidobacterium_angul	xxxBifidobacterium_angulatum_JCM_7096	[171..275]	both	0	0	dropout	0% (0/105)	0% (0/105)	100% (105/105)	0% (0/105)			0		0		Bifidobacterium_angulatum_JCM_7096_GCF_0010251551_ASM102515v1_NZ_AP012322_1_rna0_0019
xxxBifidobacterium_angul	xxxBifidobacterium_angulatum_JCM_7096	[25..129]	both	0	0	dropout	0% (0/105)	0% (0/105)	100% (105/105)	0% (0/105)			0		0		Cutibacterium_acnes_J139_NZ_ADFS01000001_1_rna32_0028
xxxBifidobacterium_angul	xxxBifidobacterium_angulatum_JCM_7096	[316..423]	both	0	0	dropout	0% (0/108)	0% (0/108)	100% (108/108)	0% (0/108)			0		0		Mageeibacillus_indolicus_NC_013895_2_rna7_0011
xxxBifidobacterium_angul	xxxBifidobacterium_angulatum_JCM_7096	[471..575]	both	0	0	dropout	0% (0/105)	0% (0/105)	100% (105/105)	0% (0/105)			0		0		Prevotella_copri_NZ_GG703855_1_rna43_0029
xxxBifidobacterium_angul	xxxBifidobacterium_angulatum_JCM_7096	[624..728]	both	0	0	dropout	0% (0/105)	0% (0/105)	100% (105/105)	0% (0/105)			0		0		Shuttleworthia_satelles_DSM_14600_NZ_GG665866_1_rna19_0005
xxxBifidobacterium_anima	xxxBifidobacterium_animalis_subsp_lactis_Bl-04	[22..126]	both	0	0	dropout	0% (0/105)	0% (0/105)	100% (105/105)	0% (0/105)			0		0		Cutibacterium_acnes_J139_NZ_ADFS01000001_1_rna32_0028
xxxBifidobacterium_anima	xxxBifidobacterium_animalis_subsp_lactis_V9	[625..726]	both	0	0	dropout	0% (0/102)	0% (0/102)	100% (102/102)	0% (0/102)			0		0		Bifidobacterium_angulatum_JCM_7096_GCF_0010251551_ASM102515v1_NZ_AP012322_1_rna0_0019
xxxBifidobacterium_anima	xxxBifidobacterium_animalis_subsp_lactis_V9	[473..577]	both	0	0	dropout	0% (0/105)	0% (0/105)	100% (105/105)	0% (0/105)			0		0		Cutibacterium_acnes_J139_NZ_ADFS01000001_1_rna32_0028
xxxBifidobacterium_anima	xxxBifidobacterium_animalis_subsp_lactis_V9	[329..436]	both	0	0	dropout	0% (0/108)	0% (0/108)	100% (108/108)	0% (0/108)			0		0		Mageeibacillus_indolicus_NC_013895_2_rna7_0011
xxxBifidobacterium_anima	xxxBifidobacterium_animalis_subsp_lactis_V9	[27..131]	both	0	0	dropout	0% (0/105)	0% (0/105)	100% (105/105)	0% (0/105)			0		0		Prevotella_copri_NZ_GG703855_1_rna43_0029
xxxBifidobacterium_anima	xxxBifidobacterium_animalis_subsp_lactis_V9	[174..278]	both	0	0	dropout	0% (0/105)	0% (0/105)	100% (105/105)	0% (0/105)			0		0		Shuttleworthia_satelles_DSM_14600_NZ_GG665866_1_rna19_0005
xxxBifidobacterium_bifid	xxxBifidobacterium_bifidum_NCIMB_41171	[327..430]	both	0	0	dropout	0% (0/104)	0% (0/104)	100% (104/104)	0% (0/104)			0		0		Bifidobacterium_angulatum_JCM_7096_GCF_0010251551_ASM102515v1_NZ_AP012322_1_rna0_0019
xxxBifidobacterium_bifid	xxxBifidobacterium_bifidum_NCIMB_41171	[472..576]	both	0	0	dropout	0% (0/105)	0% (0/105)	100% (105/105)	0% (0/105)			0		0		Cutibacterium_acnes_J139_NZ_ADFS01000001_1_rna32_0028
xxxBifidobacterium_bifid	xxxBifidobacterium_bifidum_NCIMB_41171	[179..286]	both	0	0	dropout	0% (0/108)	0% (0/108)	100% (108/108)	0% (0/108)			0		0		Mageeibacillus_indolicus_NC_013895_2_rna7_0011
xxxBifidobacterium_bifid	xxxBifidobacterium_bifidum_NCIMB_41171	[27..131]	both	0	0	dropout	0% (0/105)	0% (0/105)	100% (105/105)	0% (0/105)			0		0		Prevotella_copri_NZ_GG703855_1_rna43_0029
xxxBifidobacterium_breve	xxxBifidobacterium_breve	[625..728]	both	0	0	dropout	0% (0/104)	0% (0/104)	100% (104/104)	0% (0/104)			0		0		Bifidobacterium_angulatum_JCM_7096_GCF_0010251551_ASM102515v1_NZ_AP012322_1_rna0_0019
xxxBifidobacterium_breve	xxxBifidobacterium_breve	[25..129]	both	0	0	dropout	0% (0/105)	0% (0/105)	100% (105/105)	0% (0/105)			0		0		Cutibacterium_acnes_J139_NZ_ADFS01000001_1_rna32_0028
xxxBifidobacterium_breve	xxxBifidobacterium_breve	[166..273]	both	0	0	dropout	0% (0/108)	0% (0/108)	100% (108/108)	0% (0/108)			0		0		Mageeibacillus_indolicus_NC_013895_2_rna7_0011
xxxBifidobacterium_breve	xxxBifidobacterium_breve	[321..425]	both	0	0	dropout	0% (0/105)	0% (0/105)	100% (105/105)	0% (0/105)			0		0		Prevotella_copri_NZ_GG703855_1_rna43_0029
xxxBifidobacterium_breve	xxxBifidobacterium_breve	[474..578]	both	0	0	dropout	0% (0/105)	0% (0/105)	100% (105/105)	0% (0/105)			0		0		Shuttleworthia_satelles_DSM_14600_NZ_GG665866_1_rna19_0005
xxxBifidobacterium_caten	xxxBifidobacterium_catenulatum	[477..580]	both	0	0	dropout	0% (0/104)	0% (0/104)	100% (104/104)	0% (0/104)			0		0		Bifidobacterium_angulatum_JCM_7096_GCF_0010251551_ASM102515v1_NZ_AP012322_1_rna0_0019
xxxBifidobacterium_caten	xxxBifidobacterium_catenulatum	[622..726]	both	0	0	dropout	0% (0/105)	0% (0/105)	100% (105/105)	0% (0/105)			0		0		Cutibacterium_acnes_J139_NZ_ADFS01000001_1_rna32_0028
xxxBifidobacterium_caten	xxxBifidobacterium_catenulatum	[329..436]	both	0	0	dropout	0% (0/108)	0% (0/108)	100% (108/108)	0% (0/108)			0		0		Mageeibacillus_indolicus_NC_013895_2_rna7_0011
xxxBifidobacterium_caten	xxxBifidobacterium_catenulatum	[27..131]	both	0	0	dropout	0% (0/105)	0% (0/105)	100% (105/105)	0% (0/105)			0		0		Prevotella_copri_NZ_GG703855_1_rna43_0029
xxxBifidobacterium_caten	xxxBifidobacterium_catenulatum	[174..278]	both	0	0	dropout	0% (0/105)	0% (0/105)	100% (105/105)	0% (0/105)			0		0		Shuttleworthia_satelles_DSM_14600_NZ_GG665866_1_rna19_0005
xxxBifidobacterium_denti	xxxBifidobacterium_dentium_ATCC_27678	[171..275]	both	0	0	dropout	0% (0/105)	0% (0/105)	100% (105/105)	0% (0/105)			0		0		Bifidobacterium_angulatum_JCM_7096_GCF_0010251551_ASM102515v1_NZ_AP012322_1_rna0_0019
xxxBifidobacterium_denti	xxxBifidobacterium_dentium_ATCC_27678	[25..129]	both	0	0	dropout	0% (0/105)	0% (0/105)	100% (105/105)	0% (0/105)			0		0		Cutibacterium_acnes_J139_NZ_ADFS01000001_1_rna32_0028
xxxBifidobacterium_denti	xxxBifidobacterium_dentium_ATCC_27678	[316..423]	both	0	0	dropout	0% (0/108)	0% (0/108)	100% (108/108)	0% (0/108)			0		0		Mageeibacillus_indolicus_NC_013895_2_rna7_0011
xxxBifidobacterium_denti	xxxBifidobacterium_dentium_ATCC_27678	[471..575]	both	0	0	dropout	0% (0/105)	0% (0/105)	100% (105/105)	0% (0/105)			0		0		Prevotella_copri_NZ_GG703855_1_rna43_0029
xxxBifidobacterium_denti	xxxBifidobacterium_dentium_ATCC_27678	[624..728]	both	0	0	dropout	0% (0/105)	0% (0/105)	100% (105/105)	0% (0/105)			0		0		Shuttleworthia_satelles_DSM_14600_NZ_GG665866_1_rna19_0005
xxxBifidobacterium_denti	xxxBifidobacterium_dentium_ATCC_27679	[171..274]	both	0	0	dropout	0% (0/104)	0% (0/104)	100% (104/104)	0% (0/104)			0		0		Bifidobacterium_angulatum_JCM_7096_GCF_0010251551_ASM102515v1_NZ_AP012322_1_rna0_0019
xxxBifidobacterium_denti	xxxBifidobacterium_dentium_ATCC_27679	[25..129]	both	0	0	dropout	0% (0/105)	0% (0/105)	100% (105/105)	0% (0/105)			0		0		Cutibacterium_acnes_J139_NZ_ADFS01000001_1_rna32_0028
xxxBifidobacterium_denti	xxxBifidobacterium_dentium_ATCC_27679	[315..422]	both	0	0	dropout	0% (0/108)	0% (0/108)	100% (108/108)	0% (0/108)			0		0		Mageeibacillus_indolicus_NC_013895_2_rna7_0011
xxxBifidobacterium_denti	xxxBifidobacterium_dentium_ATCC_27679	[470..574]	both	0	0	dropout	0% (0/105)	0% (0/105)	100% (105/105)	0% (0/105)			0		0		Prevotella_copri_NZ_GG703855_1_rna43_0029
xxxBifidobacterium_denti	xxxBifidobacterium_dentium_ATCC_27679	[623..727]	both	0	0	dropout	0% (0/105)	0% (0/105)	100% (105/105)	0% (0/105)			0		0		Shuttleworthia_satelles_DSM_14600_NZ_GG665866_1_rna19_0005
xxxBifidobacterium_denti	xxxBifidobacterium_dentium_Bd1	[477..581]	both	0	0	dropout	0% (0/105)	0% (0/105)	100% (105/105)	0% (0/105)			0		0		Bifidobacterium_angulatum_JCM_7096_GCF_0010251551_ASM102515v1_NZ_AP012322_1_rna0_0019
xxxBifidobacterium_denti	xxxBifidobacterium_dentium_Bd1	[623..727]	both	0	0	dropout	0% (0/105)	0% (0/105)	100% (105/105)	0% (0/105)			0		0		Cutibacterium_acnes_J139_NZ_ADFS01000001_1_rna32_0028
xxxBifidobacterium_denti	xxxBifidobacterium_dentium_Bd1	[329..436]	both	0	0	dropout	0% (0/108)	0% (0/108)	100% (108/108)	0% (0/108)			0		0		Mageeibacillus_indolicus_NC_013895_2_rna7_0011
xxxBifidobacterium_denti	xxxBifidobacterium_dentium_Bd1	[27..131]	both	0	0	dropout	0% (0/105)	0% (0/105)	100% (105/105)	0% (0/105)			0		0		Prevotella_copri_NZ_GG703855_1_rna43_0029
xxxBifidobacterium_denti	xxxBifidobacterium_dentium_Bd1	[174..278]	both	0	0	dropout	0% (0/105)	0% (0/105)	100% (105/105)	0% (0/105)			0		0		Shuttleworthia_satelles_DSM_14600_NZ_GG665866_1_rna19_0005
xxxBifidobacterium_galli	xxxBifidobacterium_gallicum_DSM20093_GCF_000741205.1_Bifgalcum	[176..281]	both	0	0	dropout	0% (0/106)	0% (0/106)	100% (106/106)	0% (0/106)			0		0		Bifidobacterium_angulatum_JCM_7096_GCF_0010251551_ASM102515v1_NZ_AP012322_1_rna0_0019
xxxBifidobacterium_galli	xxxBifidobacterium_gallicum_DSM20093_GCF_000741205.1_Bifgalcum	[474..578]	both	0	0	dropout	0% (0/105)	0% (0/105)	100% (105/105)	0% (0/105)			0		0		Cutibacterium_acnes_J139_NZ_ADFS01000001_1_rna32_0028
xxxBifidobacterium_galli	xxxBifidobacterium_gallicum_DSM20093_GCF_000741205.1_Bifgalcum	[330..437]	both	0	0	dropout	0% (0/108)	0% (0/108)	100% (108/108)	0% (0/108)			0		0		Mageeibacillus_indolicus_NC_013895_2_rna7_0011
xxxBifidobacterium_galli	xxxBifidobacterium_gallicum_DSM20093_GCF_000741205.1_Bifgalcum	[27..131]	both	0	0	dropout	0% (0/105)	0% (0/105)	100% (105/105)	0% (0/105)			0		0		Prevotella_copri_NZ_GG703855_1_rna43_0029
xxxBifidobacterium_kashi	xxxBifidobacterium_kashiwanohense	[25..129]	both	0	0	dropout	0% (0/105)	0% (0/105)	100% (105/105)	0% (0/105)			0		0		Cutibacterium_acnes_J139_NZ_ADFS01000001_1_rna32_0028
xxxBifidobacterium_kashi	xxxBifidobacterium_kashiwanohense	[166..273]	both	0	0	dropout	0% (0/108)	0% (0/108)	100% (108/108)	0% (0/108)			0		0		Mageeibacillus_indolicus_NC_013895_2_rna7_0011
xxxBifidobacterium_kashi	xxxBifidobacterium_kashiwanohense	[321..425]	both	0	0	dropout	0% (0/105)	0% (0/105)	100% (105/105)	0% (0/105)			0		0		Prevotella_copri_NZ_GG703855_1_rna43_0029
xxxBifidobacterium_kashi	xxxBifidobacterium_kashiwanohense	[474..578]	both	0	0	dropout	0% (0/105)	0% (0/105)	100% (105/105)	0% (0/105)			0		0		Shuttleworthia_satelles_DSM_14600_NZ_GG665866_1_rna19_0005
xxxBifidobacterium_longu	xxxBifidobacterium_longum	[477..580]	both	0	0	dropout	0% (0/104)	0% (0/104)	100% (104/104)	0% (0/104)			0		0		Bifidobacterium_angulatum_JCM_7096_GCF_0010251551_ASM102515v1_NZ_AP012322_1_rna0_0019
xxxBifidobacterium_longu	xxxBifidobacterium_longum	[622..726]	both	0	0	dropout	0% (0/105)	0% (0/105)	100% (105/105)	0% (0/105)			0		0		Cutibacterium_acnes_J139_NZ_ADFS01000001_1_rna32_0028
xxxBifidobacterium_longu	xxxBifidobacterium_longum	[329..436]	both	0	0	dropout	0% (0/108)	0% (0/108)	100% (108/108)	0% (0/108)			0		0		Mageeibacillus_indolicus_NC_013895_2_rna7_0011
xxxBifidobacterium_longu	xxxBifidobacterium_longum	[27..131]	both	0	0	dropout	0% (0/105)	0% (0/105)	100% (105/105)	0% (0/105)			0		0		Prevotella_copri_NZ_GG703855_1_rna43_0029
xxxBifidobacterium_longu	xxxBifidobacterium_longum	[174..278]	both	0	0	dropout	0% (0/105)	0% (0/105)	100% (105/105)	0% (0/105)			0		0		Shuttleworthia_satelles_DSM_14600_NZ_GG665866_1_rna19_0005
xxxBifidobacterium_longu	xxxBifidobacterium_longum_subsp_infantis_ATCC_15697	[477..580]	both	0	0	dropout	0% (0/104)	0% (0/104)	100% (104/104)	0% (0/104)			0		0		Bifidobacterium_angulatum_JCM_7096_GCF_0010251551_ASM102515v1_NZ_AP012322_1_rna0_0019
xxxBifidobacterium_longu	xxxBifidobacterium_longum_subsp_infantis_ATCC_15697	[622..726]	both	0	0	dropout	0% (0/105)	0% (0/105)	100% (105/105)	0% (0/105)			0		0		Cutibacterium_acnes_J139_NZ_ADFS01000001_1_rna32_0028
xxxBifidobacterium_longu	xxxBifidobacterium_longum_subsp_infantis_ATCC_15697	[318..425]	both	0	0	dropout	0% (0/108)	0% (0/108)	100% (108/108)	0% (0/108)			0		0		Mageeibacillus_indolicus_NC_013895_2_rna7_0011
xxxBifidobacterium_longu	xxxBifidobacterium_longum_subsp_infantis_ATCC_15697	[27..131]	both	0	0	dropout	0% (0/105)	0% (0/105)	100% (105/105)	0% (0/105)			0		0		Prevotella_copri_NZ_GG703855_1_rna43_0029
xxxBifidobacterium_longu	xxxBifidobacterium_longum_subsp_infantis_ATCC_15697	[174..278]	both	0	0	dropout	0% (0/105)	0% (0/105)	100% (105/105)	0% (0/105)			0		0		Shuttleworthia_satelles_DSM_14600_NZ_GG665866_1_rna19_0005
xxxBifidobacterium_longu	xxxBifidobacterium_longum_subsp_infantis_CCUG_52486	[171..274]	both	0	0	dropout	0% (0/104)	0% (0/104)	100% (104/104)	0% (0/104)			0		0		Bifidobacterium_angulatum_JCM_7096_GCF_0010251551_ASM102515v1_NZ_AP012322_1_rna0_0019
xxxBifidobacterium_longu	xxxBifidobacterium_longum_subsp_infantis_CCUG_52486	[25..129]	both	0	0	dropout	0% (0/105)	0% (0/105)	100% (105/105)	0% (0/105)			0		0		Cutibacterium_acnes_J139_NZ_ADFS01000001_1_rna32_0028
xxxBifidobacterium_longu	xxxBifidobacterium_longum_subsp_infantis_CCUG_52486	[315..422]	both	0	0	dropout	0% (0/108)	0% (0/108)	100% (108/108)	0% (0/108)			0		0		Mageeibacillus_indolicus_NC_013895_2_rna7_0011
xxxBifidobacterium_longu	xxxBifidobacterium_longum_subsp_infantis_CCUG_52486	[470..574]	both	0	0	dropout	0% (0/105)	0% (0/105)	100% (105/105)	0% (0/105)			0		0		Prevotella_copri_NZ_GG703855_1_rna43_0029
xxxBifidobacterium_longu	xxxBifidobacterium_longum_subsp_infantis_CCUG_52486	[623..727]	both	0	0	dropout	0% (0/105)	0% (0/105)	100% (105/105)	0% (0/105)			0		0		Shuttleworthia_satelles_DSM_14600_NZ_GG665866_1_rna19_0005
xxxBifidobacterium_longu	xxxBifidobacterium_longum_subsp_longum_JDM301	[477..580]	both	0	0	dropout	0% (0/104)	0% (0/104)	100% (104/104)	0% (0/104)			0		0		Bifidobacterium_angulatum_JCM_7096_GCF_0010251551_ASM102515v1_NZ_AP012322_1_rna0_0019
xxxBifidobacterium_longu	xxxBifidobacterium_longum_subsp_longum_JDM301	[622..726]	both	0	0	dropout	0% (0/105)	0% (0/105)	100% (105/105)	0% (0/105)			0		0		Cutibacterium_acnes_J139_NZ_ADFS01000001_1_rna32_0028
xxxBifidobacterium_longu	xxxBifidobacterium_longum_subsp_longum_JDM301	[329..436]	both	0	0	dropout	0% (0/108)	0% (0/108)	100% (108/108)	0% (0/108)			0		0		Mageeibacillus_indolicus_NC_013895_2_rna7_0011
xxxBifidobacterium_longu	xxxBifidobacterium_longum_subsp_longum_JDM301	[27..131]	both	0	0	dropout	0% (0/105)	0% (0/105)	100% (105/105)	0% (0/105)			0		0		Prevotella_copri_NZ_GG703855_1_rna43_0029
xxxBifidobacterium_longu	xxxBifidobacterium_longum_subsp_longum_JDM301	[174..278]	both	0	0	dropout	0% (0/105)	0% (0/105)	100% (105/105)	0% (0/105)			0		0		Shuttleworthia_satelles_DSM_14600_NZ_GG665866_1_rna19_0005
xxxBifidobacterium_pseud	xxxBifidobacterium_pseudocatenulatum	[776..878]	both	0	0	dropout	0% (0/103)	0% (0/103)	100% (103/103)	0% (0/103)			0		0		Bifidobacterium_angulatum_JCM_7096_GCF_0010251551_ASM102515v1_NZ_AP012322_1_rna0_0019
xxxBifidobacterium_pseud	xxxBifidobacterium_pseudocatenulatum	[25..129]	both	0	0	dropout	0% (0/105)	0% (0/105)	100% (105/105)	0% (0/105)			0		0		Cutibacterium_acnes_J139_NZ_ADFS01000001_1_rna32_0028
xxxBifidobacterium_pseud	xxxBifidobacterium_pseudocatenulatum	[166..273]	both	0	0	dropout	0% (0/108)	0% (0/108)	100% (108/108)	0% (0/108)			0		0		Mageeibacillus_indolicus_NC_013895_2_rna7_0011
xxxBifidobacterium_pseud	xxxBifidobacterium_pseudocatenulatum	[326..430]	both	0	0	dropout	0% (0/105)	0% (0/105)	100% (105/105)	0% (0/105)			0		0		Prevotella_copri_NZ_GG703855_1_rna43_0029
xxxBifidobacterium_pseud	xxxBifidobacterium_pseudocatenulatum	[473..577]	both	0	0	dropout	0% (0/105)	0% (0/105)	100% (105/105)	0% (0/105)			0		0		Shuttleworthia_satelles_DSM_14600_NZ_GG665866_1_rna19_0005
xxxBlautia_hansenii_DSM_	xxxBlautia_hansenii_DSM_20583	[624..724]	both	0	0	dropout	0% (0/101)	0% (0/101)	100% (101/101)	0% (0/101)			0		0		Bifidobacterium_angulatum_JCM_7096_GCF_0010251551_ASM102515v1_NZ_AP012322_1_rna0_0019
xxxBlautia_hansenii_DSM_	xxxBlautia_hansenii_DSM_20583	[322..427]	both	0	0	dropout	0% (0/106)	0% (0/106)	100% (106/106)	0% (0/106)			0		0		Cutibacterium_acnes_J139_NZ_ADFS01000001_1_rna32_0028
xxxBlautia_hansenii_DSM_	xxxBlautia_hansenii_DSM_20583	[474..579]	both	0	0	dropout	0% (0/106)	0% (0/106)	100% (106/106)	0% (0/106)			0		0		Eubacterium_siraeum_DSM_15702_GCF_0003820851_ASM38208v1_NZ_KB907544_1__0020
xxxBlautia_hansenii_DSM_	xxxBlautia_hansenii_DSM_20583	[180..284]	both	0	0	dropout	0% (0/105)	0% (0/105)	100% (105/105)	0% (0/105)			0		0		Faecalibacterium_prausnitzii_NZ_DS483500_1_rna34_0106
xxxBlautia_hansenii_DSM_	xxxBlautia_hansenii_DSM_20583	[24..128]	both	0	0	dropout	0% (0/105)	0% (0/105)	100% (105/105)	0% (0/105)			0		0		Shuttleworthia_satelles_DSM_14600_NZ_GG665866_1_rna19_0005
xxxBlautia_obeum_ATCC_29	xxxBlautia_obeum_ATCC_29174	[23..123]	both	0	0	dropout	0% (0/101)	0% (0/101)	100% (101/101)	0% (0/101)			0		0		Bifidobacterium_angulatum_JCM_7096_GCF_0010251551_ASM102515v1_NZ_AP012322_1_rna0_0019
xxxBlautia_obeum_ATCC_29	xxxBlautia_obeum_ATCC_29174	[171..276]	both	0	0	dropout	0% (0/106)	0% (0/106)	100% (106/106)	0% (0/106)			0		0		Cutibacterium_acnes_J139_NZ_ADFS01000001_1_rna32_0028
xxxBlautia_obeum_ATCC_29	xxxBlautia_obeum_ATCC_29174	[626..730]	both	0	0	dropout	0% (0/105)	0% (0/105)	100% (105/105)	0% (0/105)			0		0		Faecalibacterium_prausnitzii_NZ_DS483500_1_rna34_0106
xxxBlautia_obeum_ATCC_29	xxxBlautia_obeum_ATCC_29174	[322..425]	both	0	0	dropout	0% (0/104)	0% (0/104)	100% (104/104)	0% (0/104)			0		0		Prevotella_copri_NZ_GG703855_1_rna43_0029
xxxBlautia_obeum_ATCC_29	xxxBlautia_obeum_ATCC_29174	[468..574]	both	0	0	dropout	0% (0/107)	0% (0/107)	100% (107/107)	0% (0/107)			0		0		Shuttleworthia_satelles_DSM_14600_NZ_GG665866_1_rna19_0005
xxxBulleidia_extructa_W1	xxxBulleidia_extructa_W1219	[469..570]	both	0	0	dropout	0% (0/102)	0% (0/102)	100% (102/102)	0% (0/102)			0		0		Cutibacterium_acnes_J139_NZ_ADFS01000001_1_rna32_0028
xxxBulleidia_extructa_W1	xxxBulleidia_extructa_W1219	[323..428]	both	0	0	dropout	0% (0/106)	0% (0/106)	100% (106/106)	0% (0/106)			0		0		Eubacterium_siraeum_DSM_15702_GCF_0003820851_ASM38208v1_NZ_KB907544_1__0020
xxxBulleidia_extructa_W1	xxxBulleidia_extructa_W1219	[27..129]	both	0	0	dropout	0% (0/103)	0% (0/103)	100% (103/103)	0% (0/103)			0		0		Prevotella_copri_NZ_GG703855_1_rna43_0029
xxxBulleidia_extructa_W1	xxxBulleidia_extructa_W1219	[172..276]	both	0	0	dropout	0% (0/105)	0% (0/105)	100% (105/105)	0% (0/105)			0		0		Shuttleworthia_satelles_DSM_14600_NZ_GG665866_1_rna19_0005
xxxBurkholderia_cenocepa	xxxBurkholderia_cenocepacia_J2315	[326..426]	both	0	0	dropout	0% (0/101)	0% (0/101)	100% (101/101)	0% (0/101)			0		0		Bifidobacterium_angulatum_JCM_7096_GCF_0010251551_ASM102515v1_NZ_AP012322_1_rna0_0019
xxxBurkholderia_cenocepa	xxxBurkholderia_cenocepacia_J2315	[171..278]	both	0	0	dropout	0% (0/108)	0% (0/108)	100% (108/108)	0% (0/108)			0		0		Cutibacterium_acnes_J139_NZ_ADFS01000001_1_rna32_0028
xxxBurkholderia_cenocepa	xxxBurkholderia_cenocepacia_J2315	[19..122]	both	0	0	dropout	0% (0/104)	0% (0/104)	100% (104/104)	0% (0/104)			0		0		Faecalibacterium_prausnitzii_NZ_DS483500_1_rna34_0106
xxxBurkholderiales_bacte	xxxBurkholderiales_bacterium_1_1_47	[176..276]	both	0	0	dropout	0% (0/101)	0% (0/101)	100% (101/101)	0% (0/101)			0		0		Bifidobacterium_angulatum_JCM_7096_GCF_0010251551_ASM102515v1_NZ_AP012322_1_rna0_0019
xxxBurkholderiales_bacte	xxxBurkholderiales_bacterium_1_1_47	[22..128]	both	0	0	dropout	0% (0/107)	0% (0/107)	100% (107/107)	0% (0/107)			0		0		Cutibacterium_acnes_J139_NZ_ADFS01000001_1_rna32_0028
xxxButyrivibrio_crossotu	xxxButyrivibrio_crossotus_DSM_2876	[923..1023]	both	0	0	dropout	0% (0/101)	0% (0/101)	100% (101/101)	0% (0/101)			0		0		Bifidobacterium_angulatum_JCM_7096_GCF_0010251551_ASM102515v1_NZ_AP012322_1_rna0_0019
xxxButyrivibrio_crossotu	xxxButyrivibrio_crossotus_DSM_2876	[478..582]	both	0	0	dropout	0% (0/105)	0% (0/105)	100% (105/105)	0% (0/105)			0		0		Clostridium_bolteae_ATCC_BAA_613_GCF_0001543651_ASM15436v1_NZ_DS480694_1_rna30_0007
xxxButyrivibrio_crossotu	xxxButyrivibrio_crossotus_DSM_2876	[621..726]	both	0	0	dropout	0% (0/106)	0% (0/106)	100% (106/106)	0% (0/106)			0		0		Cutibacterium_acnes_J139_NZ_ADFS01000001_1_rna32_0028
xxxButyrivibrio_crossotu	xxxButyrivibrio_crossotus_DSM_2876	[773..878]	both	0	0	dropout	0% (0/106)	0% (0/106)	100% (106/106)	0% (0/106)			0		0		Eubacterium_siraeum_DSM_15702_GCF_0003820851_ASM38208v1_NZ_KB907544_1__0020
xxxButyrivibrio_crossotu	xxxButyrivibrio_crossotus_DSM_2876	[328..433]	both	0	0	dropout	0% (0/106)	0% (0/106)	100% (106/106)	0% (0/106)			0		0		Faecalibacterium_prausnitzii_NZ_DS483500_1_rna34_0106
xxxButyrivibrio_crossotu	xxxButyrivibrio_crossotus_DSM_2876	[27..129]	both	0	0	dropout	0% (0/103)	0% (0/103)	100% (103/103)	0% (0/103)			0		0		Prevotella_copri_NZ_GG703855_1_rna43_0029
xxxButyrivibrio_crossotu	xxxButyrivibrio_crossotus_DSM_2876	[172..276]	both	0	0	dropout	0% (0/105)	0% (0/105)	100% (105/105)	0% (0/105)			0		0		Shuttleworthia_satelles_DSM_14600_NZ_GG665866_1_rna19_0005
xxxCampylobacter_ureolyt	xxxCampylobacter_ureolyticus	[174..283]	both	0	0	dropout	0% (0/110)	0% (0/110)	100% (110/110)	0% (0/110)			0		0		Cutibacterium_acnes_J139_NZ_ADFS01000001_1_rna32_0028
xxxCampylobacter_ureolyt	xxxCampylobacter_ureolyticus	[0..0]	both	0	0		-1	-1	-1	-1			0		0		Eubacterium_siraeum_DSM_15702_GCF_0003820851_ASM38208v1_NZ_KB907544_1__0020
xxxCandida_albicans	xxxCandida_albicans	[21..125]	both	0	0	dropout	0% (0/105)	0% (0/105)	100% (105/105)	0% (0/105)			0		0		Aspergillus_tubingensis_KT326815_1_product_18S_0002
xxxCandida_albicans	xxxCandida_albicans	[172..280]	both	0	0	dropout	0% (0/109)	0% (0/109)	100% (109/109)	0% (0/109)			0		0		Coprinus_comatus_Coprinus_comatus_product_18S_0002
xxxCandida_albicans	xxxCandida_albicans	[322..431]	both	0	0	dropout	0% (0/110)	0% (0/110)	100% (110/110)	0% (0/110)			0		0		Saccharomyces_pastorianus_Saccharomyces_pastorianus_product_26S_0001
xxxCandida_castellii	xxxCandida_castellii	[170..274]	both	0	0	dropout	0% (0/105)	0% (0/105)	100% (105/105)	0% (0/105)			0		0		Aspergillus_tubingensis_KT326815_1_product_18S_0002
xxxCandida_castellii	xxxCandida_castellii	[321..429]	both	0	0	dropout	0% (0/109)	0% (0/109)	100% (109/109)	0% (0/109)			0		0		Coprinus_comatus_Coprinus_comatus_product_18S_0002
xxxCandida_castellii	xxxCandida_castellii	[22..130]	both	0	0	dropout	0% (0/109)	0% (0/109)	100% (109/109)	0% (0/109)			0		0		Saccharomyces_pastorianus_Saccharomyces_pastorianus_product_26S_0001
xxxCandida_dubliniensis	xxxCandida_dubliniensis	[21..125]	both	0	0	dropout	0% (0/105)	0% (0/105)	100% (105/105)	0% (0/105)			0		0		Aspergillus_tubingensis_KT326815_1_product_18S_0002
xxxCandida_dubliniensis	xxxCandida_dubliniensis	[172..280]	both	0	0	dropout	0% (0/109)	0% (0/109)	100% (109/109)	0% (0/109)			0		0		Coprinus_comatus_Coprinus_comatus_product_18S_0002
xxxCandida_dubliniensis	xxxCandida_dubliniensis	[322..431]	both	0	0	dropout	0% (0/110)	0% (0/110)	100% (110/110)	0% (0/110)			0		0		Saccharomyces_pastorianus_Saccharomyces_pastorianus_product_26S_0001
xxxCandida_glabrata_54v2	xxxCandida_glabrata_54v2	[28..132]	both	0	0	dropout	0% (0/105)	0% (0/105)	100% (105/105)	0% (0/105)			0		0		Aspergillus_tubingensis_KT326815_1_product_18S_0002
xxxCandida_glabrata_54v2	xxxCandida_glabrata_54v2	[172..281]	both	0	0	dropout	0% (0/110)	0% (0/110)	100% (110/110)	0% (0/110)			0		0		Saccharomyces_pastorianus_Saccharomyces_pastorianus_product_26S_0001
xxxCandida_orthopsilosis	xxxCandida_orthopsilosis	[28..132]	both	0	0	dropout	0% (0/105)	0% (0/105)	100% (105/105)	0% (0/105)			0		0		Aspergillus_tubingensis_KT326815_1_product_18S_0002
xxxCandida_orthopsilosis	xxxCandida_orthopsilosis	[171..276]	both	0	0	dropout	0% (0/106)	0% (0/106)	100% (106/106)	0% (0/106)			0		0		Candida_orthopsilosis_Candida_orthopsilosis_product_18S_0028
xxxCandida_parapsilosis	xxxCandida_parapsilosis	[28..132]	both	0	0	dropout	0% (0/105)	0% (0/105)	100% (105/105)	0% (0/105)			0		0		Aspergillus_tubingensis_KT326815_1_product_18S_0002
xxxCandida_parapsilosis	xxxCandida_parapsilosis	[171..276]	both	0	0	dropout	0% (0/106)	0% (0/106)	100% (106/106)	0% (0/106)			0		0		Candida_orthopsilosis_Candida_orthopsilosis_product_18S_0028
xxxCandida_sojae	xxxCandida_sojae	[21..125]	both	0	0	dropout	0% (0/105)	0% (0/105)	100% (105/105)	0% (0/105)			0		0		Aspergillus_tubingensis_KT326815_1_product_18S_0002
xxxCandida_sojae	xxxCandida_sojae	[172..281]	both	0	0	dropout	0% (0/110)	0% (0/110)	100% (110/110)	0% (0/110)			0		0		Saccharomyces_pastorianus_Saccharomyces_pastorianus_product_26S_0001
xxxCandida_viswanathii	xxxCandida_viswanathii	[21..125]	both	0	0	dropout	0% (0/105)	0% (0/105)	100% (105/105)	0% (0/105)			0		0		Aspergillus_tubingensis_KT326815_1_product_18S_0002
xxxCandida_viswanathii	xxxCandida_viswanathii	[172..281]	both	0	0	dropout	0% (0/110)	0% (0/110)	100% (110/110)	0% (0/110)			0		0		Saccharomyces_pastorianus_Saccharomyces_pastorianus_product_26S_0001
xxxCapnocytophaga_gingiv	xxxCapnocytophaga_gingivalis_ATCC_33624	[939..1030]	both	0	0	dropout	0% (0/92)	0% (0/92)	100% (92/92)	0% (0/92)			0		0		Bifidobacterium_angulatum_JCM_7096_GCF_0010251551_ASM102515v1_NZ_AP012322_1_rna0_0019
xxxCapnocytophaga_gingiv	xxxCapnocytophaga_gingivalis_ATCC_33624	[644..746]	both	0	0	dropout	0% (0/103)	0% (0/103)	100% (103/103)	0% (0/103)			0		0		Cutibacterium_acnes_J139_NZ_ADFS01000001_1_rna32_0028
xxxCapnocytophaga_gingiv	xxxCapnocytophaga_gingivalis_ATCC_33624	[798..897]	both	0	0	dropout	0% (0/100)	0% (0/100)	100% (100/100)	0% (0/100)			0		0		Faecalibacterium_prausnitzii_NZ_DS483500_1_rna34_0106
xxxCapnocytophaga_gingiv	xxxCapnocytophaga_gingivalis_ATCC_33624	[176..280]	both	0	0	dropout	0% (0/105)	0% (0/105)	100% (105/105)	0% (0/105)			0		0		Prevotella_copri_NZ_GG703855_1_rna43_0029
xxxCapnocytophaga_gingiv	xxxCapnocytophaga_gingivalis_ATCC_33624	[325..607]	both	0	0	dropout	0% (0/283)	0% (0/283)	100% (283/283)	0% (0/283)			0		0		Prevotellamassilia_timonensis_NZ_LT629844_1_rna35_0020
xxxCapnocytophaga_gingiv	xxxCapnocytophaga_gingivalis_ATCC_33624	[24..127]	both	0	0	dropout	0% (0/104)	0% (0/104)	100% (104/104)	0% (0/104)			0		0		Shuttleworthia_satelles_DSM_14600_NZ_GG665866_1_rna19_0005
xxxCapnocytophaga_ochrac	xxxCapnocytophaga_ochracea_DSM_7271	[23..114]	both	0	0	dropout	0% (0/92)	0% (0/92)	100% (92/92)	0% (0/92)			0		0		Bifidobacterium_angulatum_JCM_7096_GCF_0010251551_ASM102515v1_NZ_AP012322_1_rna0_0019
xxxCapnocytophaga_ochrac	xxxCapnocytophaga_ochracea_DSM_7271	[162..264]	both	0	0	dropout	0% (0/103)	0% (0/103)	100% (103/103)	0% (0/103)			0		0		Cutibacterium_acnes_J139_NZ_ADFS01000001_1_rna32_0028
xxxCapnocytophaga_ochrac	xxxCapnocytophaga_ochracea_DSM_7271	[985..1084]	both	0	0	dropout	0% (0/100)	0% (0/100)	100% (100/100)	0% (0/100)			0		0		Faecalibacterium_prausnitzii_NZ_DS483500_1_rna34_0106
xxxCapnocytophaga_ochrac	xxxCapnocytophaga_ochracea_DSM_7271	[310..414]	both	0	0	dropout	0% (0/105)	0% (0/105)	100% (105/105)	0% (0/105)			0		0		Prevotella_copri_NZ_GG703855_1_rna43_0029
xxxCapnocytophaga_ochrac	xxxCapnocytophaga_ochracea_DSM_7271	[459..791]	both	0	0	dropout	0% (0/333)	0% (0/333)	100% (333/333)	0% (0/333)			0		0		Prevotellamassilia_timonensis_NZ_LT629844_1_rna35_0020
xxxCapnocytophaga_ochrac	xxxCapnocytophaga_ochracea_DSM_7271	[831..934]	both	0	0	dropout	0% (0/104)	0% (0/104)	100% (104/104)	0% (0/104)			0		0		Shuttleworthia_satelles_DSM_14600_NZ_GG665866_1_rna19_0005
xxxCapnocytophaga_sputig	xxxCapnocytophaga_sputigena_ATCC_33612	[23..114]	both	0	0	dropout	0% (0/92)	0% (0/92)	100% (92/92)	0% (0/92)			0		0		Bifidobacterium_angulatum_JCM_7096_GCF_0010251551_ASM102515v1_NZ_AP012322_1_rna0_0019
xxxCapnocytophaga_sputig	xxxCapnocytophaga_sputigena_ATCC_33612	[307..409]	both	0	0	dropout	0% (0/103)	0% (0/103)	100% (103/103)	0% (0/103)			0		0		Cutibacterium_acnes_J139_NZ_ADFS01000001_1_rna32_0028
xxxCapnocytophaga_sputig	xxxCapnocytophaga_sputigena_ATCC_33612	[156..255]	both	0	0	dropout	0% (0/100)	0% (0/100)	100% (100/100)	0% (0/100)			0		0		Faecalibacterium_prausnitzii_NZ_DS483500_1_rna34_0106
xxxCapnocytophaga_sputig	xxxCapnocytophaga_sputigena_ATCC_33612	[450..554]	both	0	0	dropout	0% (0/105)	0% (0/105)	100% (105/105)	0% (0/105)			0		0		Prevotella_copri_NZ_GG703855_1_rna43_0029
xxxCapnocytophaga_sputig	xxxCapnocytophaga_sputigena_ATCC_33612	[583..706]	both	0	0	dropout	0% (0/124)	0% (0/124)	100% (124/124)	0% (0/124)			0		0		Shuttleworthia_satelles_DSM_14600_NZ_GG665866_1_rna19_0005
xxxCatonella_morbi	xxxCatonella_morbi	[774..874]	both	0	0	dropout	0% (0/101)	0% (0/101)	100% (101/101)	0% (0/101)			0		0		Bifidobacterium_angulatum_JCM_7096_GCF_0010251551_ASM102515v1_NZ_AP012322_1_rna0_0019
xxxCatonella_morbi	xxxCatonella_morbi	[323..428]	both	0	0	dropout	0% (0/106)	0% (0/106)	100% (106/106)	0% (0/106)			0		0		Cutibacterium_acnes_J139_NZ_ADFS01000001_1_rna32_0028
xxxCatonella_morbi	xxxCatonella_morbi	[475..580]	both	0	0	dropout	0% (0/106)	0% (0/106)	100% (106/106)	0% (0/106)			0		0		Eubacterium_siraeum_DSM_15702_GCF_0003820851_ASM38208v1_NZ_KB907544_1__0020
xxxCatonella_morbi	xxxCatonella_morbi	[30..135]	both	0	0	dropout	0% (0/106)	0% (0/106)	100% (106/106)	0% (0/106)			0		0		Faecalibacterium_prausnitzii_NZ_DS483500_1_rna34_0106
xxxCatonella_morbi	xxxCatonella_morbi	[621..724]	both	0	0	dropout	0% (0/104)	0% (0/104)	100% (104/104)	0% (0/104)			0		0		Prevotella_copri_NZ_GG703855_1_rna43_0029
xxxCatonella_morbi	xxxCatonella_morbi	[176..280]	both	0	0	dropout	0% (0/105)	0% (0/105)	100% (105/105)	0% (0/105)			0		0		Shuttleworthia_satelles_DSM_14600_NZ_GG665866_1_rna19_0005
xxxChlamydia_trachomatis	xxxChlamydia_trachomatis	[23..125]	both	0	0	dropout	0% (0/103)	0% (0/103)	100% (103/103)	0% (0/103)			0		0		Bifidobacterium_angulatum_JCM_7096_GCF_0010251551_ASM102515v1_NZ_AP012322_1_rna0_0019
xxxChlamydia_trachomatis	xxxChlamydia_trachomatis	[173..277]	both	0	0	dropout	0% (0/105)	0% (0/105)	100% (105/105)	0% (0/105)			0		0		Cutibacterium_acnes_J139_NZ_ADFS01000001_1_rna32_0028
xxxChlamydia_trachomatis	xxxChlamydia_trachomatis	[471..587]	both	0	0	dropout	0% (0/117)	0% (0/117)	100% (117/117)	0% (0/117)			0		0		Eubacterium_siraeum_DSM_15702_GCF_0003820851_ASM38208v1_NZ_KB907544_1__0016
xxxChlamydia_trachomatis	xxxChlamydia_trachomatis	[315..420]	both	0	0	dropout	0% (0/106)	0% (0/106)	100% (106/106)	0% (0/106)			0		0		Faecalibacterium_prausnitzii_NZ_DS483500_1_rna34_0106
xxxClostridioides_diffic	xxxClostridioides_difficile	[321..421]	both	0	0	dropout	0% (0/101)	0% (0/101)	100% (101/101)	0% (0/101)			0		0		Bifidobacterium_angulatum_JCM_7096_GCF_0010251551_ASM102515v1_NZ_AP012322_1_rna0_0019
xxxClostridioides_diffic	xxxClostridioides_difficile	[170..276]	both	0	0	dropout	0% (0/107)	0% (0/107)	100% (107/107)	0% (0/107)			0		0		Eubacterium_siraeum_DSM_15702_GCF_0003820851_ASM38208v1_NZ_KB907544_1__0020
xxxClostridioides_diffic	xxxClostridioides_difficile	[27..129]	both	226	226		100% (103/103)	100% (103/103)	100% (103/103)	100% (103/103)	34	34	452	4214	452		Prevotella_copri_NZ_GG703855_1_rna43_0029
xxxClostridium_bolteae_A	xxxClostridium_bolteae_ATCC_BAA-613_GCF_000154365.1_ASM15436v1	[23..125]	both	0	0	dropout	0% (0/103)	0% (0/103)	100% (103/103)	0% (0/103)			0		0		Bifidobacterium_angulatum_JCM_7096_GCF_0010251551_ASM102515v1_NZ_AP012322_1_rna0_0019
xxxClostridium_bolteae_A	xxxClostridium_bolteae_ATCC_BAA-613_GCF_000154365.1_ASM15436v1	[466..570]	both	0	0	dropout	0% (0/105)	0% (0/105)	100% (105/105)	0% (0/105)			0		0		Clostridium_bolteae_ATCC_BAA_613_GCF_0001543651_ASM15436v1_NZ_DS480694_1_rna30_0007
xxxClostridium_bolteae_A	xxxClostridium_bolteae_ATCC_BAA-613_GCF_000154365.1_ASM15436v1	[173..278]	both	0	0	dropout	0% (0/106)	0% (0/106)	100% (106/106)	0% (0/106)			0		0		Cutibacterium_acnes_J139_NZ_ADFS01000001_1_rna32_0028
xxxClostridium_bolteae_A	xxxClostridium_bolteae_ATCC_BAA-613_GCF_000154365.1_ASM15436v1	[319..424]	both	0	0	dropout	0% (0/106)	0% (0/106)	100% (106/106)	0% (0/106)			0		0		Eubacterium_siraeum_DSM_15702_GCF_0003820851_ASM38208v1_NZ_KB907544_1__0020
xxxClostridium_bolteae_A	xxxClostridium_bolteae_ATCC_BAA-613_GCF_000154365.1_ASM15436v1	[615..719]	both	0	0	dropout	0% (0/105)	0% (0/105)	100% (105/105)	0% (0/105)			0		0		Faecalibacterium_prausnitzii_NZ_DS483500_1_rna34_0106
xxxClostridium_bolteae_A	xxxClostridium_bolteae_ATCC_BAA-613_GCF_000154365.1_ASM15436v1	[768..872]	both	0	0	dropout	0% (0/105)	0% (0/105)	100% (105/105)	0% (0/105)			0		0		Prevotella_copri_NZ_GG703855_1_rna43_0029
xxxClostridium_bolteae_A	xxxClostridium_bolteae_ATCC_BAA-613_GCF_000154365.1_ASM15436v1	[921..1025]	both	0	0	dropout	0% (0/105)	0% (0/105)	100% (105/105)	0% (0/105)			0		0		Shuttleworthia_satelles_DSM_14600_NZ_GG665866_1_rna19_0005
xxxClostridium_botulinum	xxxClostridium_botulinum_D_str_1873	[25..130]	both	0	0	dropout	0% (0/106)	0% (0/106)	100% (106/106)	0% (0/106)			0		0		Cutibacterium_acnes_J139_NZ_ADFS01000001_1_rna32_0028
xxxClostridium_botulinum	xxxClostridium_botulinum_D_str_1873	[472..586]	both	0	0	dropout	0% (0/115)	0% (0/115)	100% (115/115)	0% (0/115)			0		0		Eubacterium_siraeum_DSM_15702_GCF_0003820851_ASM38208v1_NZ_KB907544_1__0016
xxxClostridium_botulinum	xxxClostridium_botulinum_D_str_1873	[320..426]	both	0	0	dropout	0% (0/107)	0% (0/107)	100% (107/107)	0% (0/107)			0		0		Eubacterium_siraeum_DSM_15702_GCF_0003820851_ASM38208v1_NZ_KB907544_1__0020
xxxClostridium_botulinum	xxxClostridium_botulinum_D_str_1873	[168..271]	both	0	0	dropout	0% (0/104)	0% (0/104)	100% (104/104)	0% (0/104)			0		0		Faecalibacterium_prausnitzii_NZ_DS483500_1_rna34_0106
xxxClostridium_botulinum	xxxClostridium_botulinum_D_str_1873	[629..731]	both	0	0	dropout	0% (0/103)	0% (0/103)	100% (103/103)	0% (0/103)			0		0		Prevotella_copri_NZ_GG703855_1_rna43_0029
xxxClostridium_leptum_DS	xxxClostridium_leptum_DSM_753_GCF_000154345.1_ASM15434v1	[23..123]	both	0	0	dropout	0% (0/101)	0% (0/101)	100% (101/101)	0% (0/101)			0		0		Bifidobacterium_angulatum_JCM_7096_GCF_0010251551_ASM102515v1_NZ_AP012322_1_rna0_0019
xxxClostridium_leptum_DS	xxxClostridium_leptum_DSM_753_GCF_000154345.1_ASM15434v1	[770..878]	both	0	0	dropout	0% (0/109)	0% (0/109)	100% (109/109)	0% (0/109)			0		0		Cutibacterium_acnes_J139_NZ_ADFS01000001_1_rna32_0028
xxxClostridium_leptum_DS	xxxClostridium_leptum_DSM_753_GCF_000154345.1_ASM15434v1	[319..424]	both	0	0	dropout	0% (0/106)	0% (0/106)	100% (106/106)	0% (0/106)			0		0		Eubacterium_siraeum_DSM_15702_GCF_0003820851_ASM38208v1_NZ_KB907544_1__0016
xxxClostridium_leptum_DS	xxxClostridium_leptum_DSM_753_GCF_000154345.1_ASM15434v1	[467..573]	both	0	0	dropout	0% (0/107)	0% (0/107)	100% (107/107)	0% (0/107)			0		0		Eubacterium_siraeum_DSM_15702_GCF_0003820851_ASM38208v1_NZ_KB907544_1__0020
xxxClostridium_leptum_DS	xxxClostridium_leptum_DSM_753_GCF_000154345.1_ASM15434v1	[178..718]	both	0	0	dropout	0% (0/541)	0% (0/541)	100% (541/541)	0% (0/541)			0		0		Faecalibacterium_prausnitzii_NZ_DS483500_1_rna34_0106
xxxClostridium_leptum_DS	xxxClostridium_leptum_DSM_753_GCF_000154345.1_ASM15434v1	[164..269]	both	0	0	dropout	0% (0/106)	0% (0/106)	100% (106/106)	0% (0/106)			0		0		Mageeibacillus_indolicus_NC_013895_2_rna7_0011
xxxClostridium_leptum_DS	xxxClostridium_leptum_DSM_753_GCF_000154345.1_ASM15434v1	[919..1016]	both	0	0	dropout	0% (0/98)	0% (0/98)	100% (98/98)	0% (0/98)			0		0		Prevotella_copri_NZ_GG703855_1_rna43_0029
xxxClostridium_perfringe	xxxClostridium_perfringens_C_str_JGS1495	[25..130]	both	0	0	dropout	0% (0/106)	0% (0/106)	100% (106/106)	0% (0/106)			0		0		Cutibacterium_acnes_J139_NZ_ADFS01000001_1_rna32_0028
xxxClostridium_perfringe	xxxClostridium_perfringens_C_str_JGS1495	[322..436]	both	0	0	dropout	0% (0/115)	0% (0/115)	100% (115/115)	0% (0/115)			0		0		Eubacterium_siraeum_DSM_15702_GCF_0003820851_ASM38208v1_NZ_KB907544_1__0016
xxxClostridium_perfringe	xxxClostridium_perfringens_C_str_JGS1495	[482..588]	both	0	0	dropout	0% (0/107)	0% (0/107)	100% (107/107)	0% (0/107)			0		0		Eubacterium_siraeum_DSM_15702_GCF_0003820851_ASM38208v1_NZ_KB907544_1__0020
xxxClostridium_perfringe	xxxClostridium_perfringens_C_str_JGS1495	[168..271]	both	0	0	dropout	0% (0/104)	0% (0/104)	100% (104/104)	0% (0/104)			0		0		Faecalibacterium_prausnitzii_NZ_DS483500_1_rna34_0106
xxxClostridium_perfringe	xxxClostridium_perfringens_C_str_JGS1495	[629..731]	both	0	0	dropout	0% (0/103)	0% (0/103)	100% (103/103)	0% (0/103)			0		0		Prevotella_copri_NZ_GG703855_1_rna43_0029
xxxClostridium_scindens_	xxxClostridium_scindens_ATCC_35704_GCF_000154505.1_ASM15450v1	[23..125]	both	0	0	dropout	0% (0/103)	0% (0/103)	100% (103/103)	0% (0/103)			0		0		Bifidobacterium_angulatum_JCM_7096_GCF_0010251551_ASM102515v1_NZ_AP012322_1_rna0_0019
xxxClostridium_scindens_	xxxClostridium_scindens_ATCC_35704_GCF_000154505.1_ASM15450v1	[466..570]	both	0	0	dropout	0% (0/105)	0% (0/105)	100% (105/105)	0% (0/105)			0		0		Clostridium_bolteae_ATCC_BAA_613_GCF_0001543651_ASM15436v1_NZ_DS480694_1_rna30_0007
xxxClostridium_scindens_	xxxClostridium_scindens_ATCC_35704_GCF_000154505.1_ASM15450v1	[173..278]	both	0	0	dropout	0% (0/106)	0% (0/106)	100% (106/106)	0% (0/106)			0		0		Cutibacterium_acnes_J139_NZ_ADFS01000001_1_rna32_0028
xxxClostridium_scindens_	xxxClostridium_scindens_ATCC_35704_GCF_000154505.1_ASM15450v1	[770..884]	both	9	10	required	87% (101/115)	87% (101/115)	100% (115/115)	0% (0/115)	33	34	21	112	20		Eubacterium_siraeum_DSM_15702_GCF_0003820851_ASM38208v1_NZ_KB907544_1__0016
xxxClostridium_scindens_	xxxClostridium_scindens_ATCC_35704_GCF_000154505.1_ASM15450v1	[319..424]	both	0	0	dropout	0% (0/106)	0% (0/106)	100% (106/106)	0% (0/106)			0		0		Eubacterium_siraeum_DSM_15702_GCF_0003820851_ASM38208v1_NZ_KB907544_1__0020
xxxClostridium_scindens_	xxxClostridium_scindens_ATCC_35704_GCF_000154505.1_ASM15450v1	[615..719]	both	0	0	dropout	0% (0/105)	0% (0/105)	100% (105/105)	0% (0/105)			0		0		Faecalibacterium_prausnitzii_NZ_DS483500_1_rna34_0106
xxxClostridium_scindens_	xxxClostridium_scindens_ATCC_35704_GCF_000154505.1_ASM15450v1	[1077..1180]	both	0	0	dropout	0% (0/104)	0% (0/104)	100% (104/104)	0% (0/104)			0		0		Prevotella_copri_NZ_GG703855_1_rna43_0029
xxxClostridium_scindens_	xxxClostridium_scindens_ATCC_35704_GCF_000154505.1_ASM15450v1	[930..1034]	both	0	0	dropout	0% (0/105)	0% (0/105)	100% (105/105)	0% (0/105)			0		0		Shuttleworthia_satelles_DSM_14600_NZ_GG665866_1_rna19_0005
xxxClostridium_sp_7_2_43	xxxClostridium_sp_7_2_43FAA	[25..130]	both	0	0	dropout	0% (0/106)	0% (0/106)	100% (106/106)	0% (0/106)			0		0		Cutibacterium_acnes_J139_NZ_ADFS01000001_1_rna32_0028
xxxClostridium_sp_7_2_43	xxxClostridium_sp_7_2_43FAA	[473..587]	both	0	0	dropout	0% (0/115)	0% (0/115)	100% (115/115)	0% (0/115)			0		0		Eubacterium_siraeum_DSM_15702_GCF_0003820851_ASM38208v1_NZ_KB907544_1__0016
xxxClostridium_sp_7_2_43	xxxClostridium_sp_7_2_43FAA	[171..277]	both	0	0	dropout	0% (0/107)	0% (0/107)	100% (107/107)	0% (0/107)			0		0		Eubacterium_siraeum_DSM_15702_GCF_0003820851_ASM38208v1_NZ_KB907544_1__0020
xxxClostridium_sp_7_2_43	xxxClostridium_sp_7_2_43FAA	[318..422]	both	0	0	dropout	0% (0/105)	0% (0/105)	100% (105/105)	0% (0/105)			0		0		Faecalibacterium_prausnitzii_NZ_DS483500_1_rna34_0106
xxxClostridium_sp_7_2_43	xxxClostridium_sp_7_2_43FAA	[635..737]	both	0	0	dropout	0% (0/103)	0% (0/103)	100% (103/103)	0% (0/103)			0		0		Prevotella_copri_NZ_GG703855_1_rna43_0029
xxxClostridium_sp_M62_1	xxxClostridium_sp_M62_1	[770..870]	both	0	0	dropout	0% (0/101)	0% (0/101)	100% (101/101)	0% (0/101)			0		0		Bifidobacterium_angulatum_JCM_7096_GCF_0010251551_ASM102515v1_NZ_AP012322_1_rna0_0019
xxxClostridium_sp_M62_1	xxxClostridium_sp_M62_1	[474..579]	both	0	0	dropout	0% (0/106)	0% (0/106)	100% (106/106)	0% (0/106)			0		0		Cutibacterium_acnes_J139_NZ_ADFS01000001_1_rna32_0028
xxxClostridium_sp_M62_1	xxxClostridium_sp_M62_1	[620..725]	both	0	0	dropout	0% (0/106)	0% (0/106)	100% (106/106)	0% (0/106)			0		0		Eubacterium_siraeum_DSM_15702_GCF_0003820851_ASM38208v1_NZ_KB907544_1__0020
xxxClostridium_sp_M62_1	xxxClostridium_sp_M62_1	[318..422]	both	0	0	dropout	0% (0/105)	0% (0/105)	100% (105/105)	0% (0/105)			0		0		Faecalibacterium_prausnitzii_NZ_DS483500_1_rna34_0106
xxxClostridium_sp_M62_1	xxxClostridium_sp_M62_1	[27..130]	both	0	0	dropout	0% (0/104)	0% (0/104)	100% (104/104)	0% (0/104)			0		0		Prevotella_copri_NZ_GG703855_1_rna43_0029
xxxClostridium_sp_M62_1	xxxClostridium_sp_M62_1	[173..277]	both	0	0	dropout	0% (0/105)	0% (0/105)	100% (105/105)	0% (0/105)			0		0		Shuttleworthia_satelles_DSM_14600_NZ_GG665866_1_rna19_0005
xxxClostridium_sp_SS2_1	xxxClostridium_sp_SS2_1	[23..123]	both	0	0	dropout	0% (0/101)	0% (0/101)	100% (101/101)	0% (0/101)			0		0		Bifidobacterium_angulatum_JCM_7096_GCF_0010251551_ASM102515v1_NZ_AP012322_1_rna0_0019
xxxClostridium_sp_SS2_1	xxxClostridium_sp_SS2_1	[325..429]	both	0	0	dropout	0% (0/105)	0% (0/105)	100% (105/105)	0% (0/105)			0		0		Clostridium_bolteae_ATCC_BAA_613_GCF_0001543651_ASM15436v1_NZ_DS480694_1_rna30_0007
xxxClostridium_sp_SS2_1	xxxClostridium_sp_SS2_1	[780..885]	both	0	0	dropout	0% (0/106)	0% (0/106)	100% (106/106)	0% (0/106)			0		0		Cutibacterium_acnes_J139_NZ_ADFS01000001_1_rna32_0028
xxxClostridium_sp_SS2_1	xxxClostridium_sp_SS2_1	[170..284]	both	0	0	dropout	0% (0/115)	0% (0/115)	100% (115/115)	0% (0/115)			0		0		Eubacterium_siraeum_DSM_15702_GCF_0003820851_ASM38208v1_NZ_KB907544_1__0016
xxxClostridium_sp_SS2_1	xxxClostridium_sp_SS2_1	[926..1031]	both	0	0	dropout	0% (0/106)	0% (0/106)	100% (106/106)	0% (0/106)			0		0		Eubacterium_siraeum_DSM_15702_GCF_0003820851_ASM38208v1_NZ_KB907544_1__0020
xxxClostridium_sp_SS2_1	xxxClostridium_sp_SS2_1	[474..578]	both	0	0	dropout	0% (0/105)	0% (0/105)	100% (105/105)	0% (0/105)			0		0		Faecalibacterium_prausnitzii_NZ_DS483500_1_rna34_0106
xxxClostridium_sp_SS2_1	xxxClostridium_sp_SS2_1	[1080..1183]	both	0	0	dropout	0% (0/104)	0% (0/104)	100% (104/104)	0% (0/104)			0		0		Prevotella_copri_NZ_GG703855_1_rna43_0029
xxxClostridium_sp_SS2_1	xxxClostridium_sp_SS2_1	[629..733]	both	0	0	dropout	0% (0/105)	0% (0/105)	100% (105/105)	0% (0/105)			0		0		Shuttleworthia_satelles_DSM_14600_NZ_GG665866_1_rna19_0005
xxxCollinsella_aerofacie	xxxCollinsella_aerofaciens	[168..268]	both	0	0	dropout	0% (0/101)	0% (0/101)	100% (101/101)	0% (0/101)			0		0		Bifidobacterium_angulatum_JCM_7096_GCF_0010251551_ASM102515v1_NZ_AP012322_1_rna0_0019
xxxCollinsella_aerofacie	xxxCollinsella_aerofaciens	[25..126]	both	0	0	dropout	0% (0/102)	0% (0/102)	100% (102/102)	0% (0/102)			0		0		Cutibacterium_acnes_J139_NZ_ADFS01000001_1_rna32_0028
xxxCollinsella_aerofacie	xxxCollinsella_aerofaciens	[310..412]	both	0	0	dropout	0% (0/103)	0% (0/103)	100% (103/103)	0% (0/103)			0		0		Faecalibacterium_prausnitzii_NZ_DS483500_1_rna34_0106
xxxCoprococcus_comes	xxxCoprococcus_comes	[933..1033]	both	0	0	dropout	0% (0/101)	0% (0/101)	100% (101/101)	0% (0/101)			0		0		Bifidobacterium_angulatum_JCM_7096_GCF_0010251551_ASM102515v1_NZ_AP012322_1_rna0_0019
xxxCoprococcus_comes	xxxCoprococcus_comes	[631..736]	both	0	0	dropout	0% (0/106)	0% (0/106)	100% (106/106)	0% (0/106)			0		0		Cutibacterium_acnes_J139_NZ_ADFS01000001_1_rna32_0028
xxxCoprococcus_comes	xxxCoprococcus_comes	[323..438]	both	0	0	dropout	0% (0/116)	0% (0/116)	100% (116/116)	0% (0/116)			0		0		Eubacterium_siraeum_DSM_15702_GCF_0003820851_ASM38208v1_NZ_KB907544_1__0016
xxxCoprococcus_comes	xxxCoprococcus_comes	[783..888]	both	0	0	dropout	0% (0/106)	0% (0/106)	100% (106/106)	0% (0/106)			0		0		Eubacterium_siraeum_DSM_15702_GCF_0003820851_ASM38208v1_NZ_KB907544_1__0020
xxxCoprococcus_comes	xxxCoprococcus_comes	[489..593]	both	0	0	dropout	0% (0/105)	0% (0/105)	100% (105/105)	0% (0/105)			0		0		Faecalibacterium_prausnitzii_NZ_DS483500_1_rna34_0106
xxxCoprococcus_comes	xxxCoprococcus_comes	[27..130]	both	0	0	dropout	0% (0/104)	0% (0/104)	100% (104/104)	0% (0/104)			0		0		Prevotella_copri_NZ_GG703855_1_rna43_0029
xxxCoprococcus_comes	xxxCoprococcus_comes	[173..277]	both	0	0	dropout	0% (0/105)	0% (0/105)	100% (105/105)	0% (0/105)			0		0		Shuttleworthia_satelles_DSM_14600_NZ_GG665866_1_rna19_0005
xxxCorynebacterium_amyco	xxxCorynebacterium_amycolatum	[170..274]	both	0	0	dropout	0% (0/105)	0% (0/105)	100% (105/105)	0% (0/105)			0		0		Bifidobacterium_angulatum_JCM_7096_GCF_0010251551_ASM102515v1_NZ_AP012322_1_rna0_0019
xxxCorynebacterium_amyco	xxxCorynebacterium_amycolatum	[25..128]	both	0	0	dropout	0% (0/104)	0% (0/104)	100% (104/104)	0% (0/104)			0		0		Cutibacterium_acnes_J139_NZ_ADFS01000001_1_rna32_0028
xxxCorynebacterium_amyco	xxxCorynebacterium_amycolatum	[319..425]	both	0	0	dropout	0% (0/107)	0% (0/107)	100% (107/107)	0% (0/107)			0		0		Eubacterium_siraeum_DSM_15702_GCF_0003820851_ASM38208v1_NZ_KB907544_1__0020
xxxCorynebacterium_amyco	xxxCorynebacterium_amycolatum	[479..723]	both	0	0	dropout	0% (0/245)	0% (0/245)	100% (245/245)	0% (0/245)			0		0		Faecalibacterium_prausnitzii_NZ_DS483500_1_rna34_0106
xxxCorynebacterium_amyco	xxxCorynebacterium_amycolatum	[465..572]	both	0	0	dropout	0% (0/108)	0% (0/108)	100% (108/108)	0% (0/108)			0		0		Mageeibacillus_indolicus_NC_013895_2_rna7_0011
xxxCorynebacterium_amyco	xxxCorynebacterium_amycolatum	[772..876]	both	0	0	dropout	0% (0/105)	0% (0/105)	100% (105/105)	0% (0/105)			0		0		Prevotella_copri_NZ_GG703855_1_rna43_0029
xxxCorynebacterium_aurim	xxxCorynebacterium_aurimucosum	[918..1017]	both	0	0	dropout	0% (0/100)	0% (0/100)	100% (100/100)	0% (0/100)			0		0		Bifidobacterium_angulatum_JCM_7096_GCF_0010251551_ASM102515v1_NZ_AP012322_1_rna0_0019
xxxCorynebacterium_aurim	xxxCorynebacterium_aurimucosum	[773..876]	both	0	0	dropout	0% (0/104)	0% (0/104)	100% (104/104)	0% (0/104)			0		0		Cutibacterium_acnes_J139_NZ_ADFS01000001_1_rna32_0028
xxxCorynebacterium_aurim	xxxCorynebacterium_aurimucosum	[170..275]	both	0	0	dropout	0% (0/106)	0% (0/106)	100% (106/106)	0% (0/106)			0		0		Eubacterium_siraeum_DSM_15702_GCF_0003820851_ASM38208v1_NZ_KB907544_1__0020
xxxCorynebacterium_aurim	xxxCorynebacterium_aurimucosum	[466..571]	both	0	0	dropout	0% (0/106)	0% (0/106)	100% (106/106)	0% (0/106)			0		0		Faecalibacterium_prausnitzii_NZ_DS483500_1_rna34_0106
xxxCorynebacterium_aurim	xxxCorynebacterium_aurimucosum	[586..599]	both	0	0	dropout	0% (0/14)	0% (0/14)	100% (14/14)	0% (0/14)			0		0		Mageeibacillus_indolicus_NC_013895_2_rna7_0011
xxxCorynebacterium_aurim	xxxCorynebacterium_aurimucosum	[27..129]	both	0	0	dropout	0% (0/103)	0% (0/103)	100% (103/103)	0% (0/103)			0		0		Prevotella_copri_NZ_GG703855_1_rna43_0029
xxxCorynebacterium_aurim	xxxCorynebacterium_aurimucosum	[321..425]	both	0	0	dropout	0% (0/105)	0% (0/105)	100% (105/105)	0% (0/105)			0		0		Shuttleworthia_satelles_DSM_14600_NZ_GG665866_1_rna19_0005
xxxCorynebacterium_jeike	xxxCorynebacterium_jeikeium	[23..122]	both	0	0	dropout	0% (0/100)	0% (0/100)	100% (100/100)	0% (0/100)			0		0		Bifidobacterium_angulatum_JCM_7096_GCF_0010251551_ASM102515v1_NZ_AP012322_1_rna0_0019
xxxCorynebacterium_jeike	xxxCorynebacterium_jeikeium	[170..273]	both	0	0	dropout	0% (0/104)	0% (0/104)	100% (104/104)	0% (0/104)			0		0		Cutibacterium_acnes_J139_NZ_ADFS01000001_1_rna32_0028
xxxCorynebacterium_jeike	xxxCorynebacterium_jeikeium	[314..420]	both	0	0	dropout	0% (0/107)	0% (0/107)	100% (107/107)	0% (0/107)			0		0		Eubacterium_siraeum_DSM_15702_GCF_0003820851_ASM38208v1_NZ_KB907544_1__0020
xxxCorynebacterium_jeike	xxxCorynebacterium_jeikeium	[474..720]	both	0	0	dropout	0% (0/247)	0% (0/247)	100% (247/247)	0% (0/247)			0		0		Faecalibacterium_prausnitzii_NZ_DS483500_1_rna34_0106
xxxCorynebacterium_jeike	xxxCorynebacterium_jeikeium	[460..568]	both	0	0	dropout	0% (0/109)	0% (0/109)	100% (109/109)	0% (0/109)			0		0		Mageeibacillus_indolicus_NC_013895_2_rna7_0011
xxxCorynebacterium_jeike	xxxCorynebacterium_jeikeium	[774..878]	both	0	0	dropout	0% (0/105)	0% (0/105)	100% (105/105)	0% (0/105)			0		0		Prevotella_copri_NZ_GG703855_1_rna43_0029
xxxCorynebacterium_jeike	xxxCorynebacterium_jeikeium	[921..1025]	both	34	34		100% (105/105)	100% (105/105)	100% (105/105)	100% (105/105)	34	35	68	354	68		Shuttleworthia_satelles_DSM_14600_NZ_GG665866_1_rna19_0005
xxxCorynebacterium_kropp	xxxCorynebacterium_kroppenstedtii_DSM_44385	[23..122]	both	0	0	dropout	0% (0/100)	0% (0/100)	100% (100/100)	0% (0/100)			0		0		Bifidobacterium_angulatum_JCM_7096_GCF_0010251551_ASM102515v1_NZ_AP012322_1_rna0_0019
xxxCorynebacterium_kropp	xxxCorynebacterium_kroppenstedtii_DSM_44385	[170..274]	both	0	0	dropout	0% (0/105)	0% (0/105)	100% (105/105)	0% (0/105)			0		0		Cutibacterium_acnes_J139_NZ_ADFS01000001_1_rna32_0028
xxxCorynebacterium_kropp	xxxCorynebacterium_kroppenstedtii_DSM_44385	[315..421]	both	0	0	dropout	0% (0/107)	0% (0/107)	100% (107/107)	0% (0/107)			0		0		Eubacterium_siraeum_DSM_15702_GCF_0003820851_ASM38208v1_NZ_KB907544_1__0020
xxxCorynebacterium_kropp	xxxCorynebacterium_kroppenstedtii_DSM_44385	[475..719]	both	0	0	dropout	0% (0/245)	0% (0/245)	100% (245/245)	0% (0/245)			0		0		Faecalibacterium_prausnitzii_NZ_DS483500_1_rna34_0106
xxxCorynebacterium_kropp	xxxCorynebacterium_kroppenstedtii_DSM_44385	[461..568]	both	0	0	dropout	0% (0/108)	0% (0/108)	100% (108/108)	0% (0/108)			0		0		Mageeibacillus_indolicus_NC_013895_2_rna7_0011
xxxCorynebacterium_kropp	xxxCorynebacterium_kroppenstedtii_DSM_44385	[918..1020]	both	0	0	dropout	0% (0/103)	0% (0/103)	100% (103/103)	0% (0/103)			0		0		Prevotella_copri_NZ_GG703855_1_rna43_0029
xxxCorynebacterium_kropp	xxxCorynebacterium_kroppenstedtii_DSM_44385	[771..875]	both	24	24	expected	100% (105/105)	100% (105/105)	100% (105/105)	0% (0/105)	35	35	50	266	49		Shuttleworthia_satelles_DSM_14600_NZ_GG665866_1_rna19_0005
xxxCorynebacterium_matru	xxxCorynebacterium_matruchotii_ATCC_33806	[325..431]	both	0	0	dropout	0% (0/107)	0% (0/107)	100% (107/107)	0% (0/107)			0		0		Bifidobacterium_angulatum_JCM_7096_GCF_0010251551_ASM102515v1_NZ_AP012322_1_rna0_0019
xxxCorynebacterium_matru	xxxCorynebacterium_matruchotii_ATCC_33806	[773..878]	both	0	0	dropout	0% (0/106)	0% (0/106)	100% (106/106)	0% (0/106)			0		0		Cutibacterium_acnes_J139_NZ_ADFS01000001_1_rna32_0028
xxxCorynebacterium_matru	xxxCorynebacterium_matruchotii_ATCC_33806	[476..582]	both	0	0	dropout	0% (0/107)	0% (0/107)	100% (107/107)	0% (0/107)			0		0		Eubacterium_siraeum_DSM_15702_GCF_0003820851_ASM38208v1_NZ_KB907544_1__0020
xxxCorynebacterium_matru	xxxCorynebacterium_matruchotii_ATCC_33806	[631..735]	both	0	0	dropout	0% (0/105)	0% (0/105)	100% (105/105)	0% (0/105)			0		0		Faecalibacterium_prausnitzii_NZ_DS483500_1_rna34_0106
xxxCorynebacterium_matru	xxxCorynebacterium_matruchotii_ATCC_33806	[644..1034]	both	0	0	dropout	0% (0/391)	0% (0/391)	100% (391/391)	0% (0/391)			0		0		Mageeibacillus_indolicus_NC_013895_2_rna7_0011
xxxCorynebacterium_matru	xxxCorynebacterium_matruchotii_ATCC_33806	[27..130]	both	0	0	dropout	0% (0/104)	0% (0/104)	100% (104/104)	0% (0/104)			0		0		Prevotella_copri_NZ_GG703855_1_rna43_0029
xxxCorynebacterium_matru	xxxCorynebacterium_matruchotii_ATCC_33806	[173..277]	both	0	0	dropout	0% (0/105)	0% (0/105)	100% (105/105)	0% (0/105)			0		0		Shuttleworthia_satelles_DSM_14600_NZ_GG665866_1_rna19_0005
xxxCorynebacterium_pseud	xxxCorynebacterium_pseudogenitalium_ATCC_33035	[23..122]	both	0	0	dropout	0% (0/100)	0% (0/100)	100% (100/100)	0% (0/100)			0		0		Bifidobacterium_angulatum_JCM_7096_GCF_0010251551_ASM102515v1_NZ_AP012322_1_rna0_0019
xxxCorynebacterium_pseud	xxxCorynebacterium_pseudogenitalium_ATCC_33035	[170..274]	both	0	0	dropout	0% (0/105)	0% (0/105)	100% (105/105)	0% (0/105)			0		0		Cutibacterium_acnes_J139_NZ_ADFS01000001_1_rna32_0028
xxxCorynebacterium_pseud	xxxCorynebacterium_pseudogenitalium_ATCC_33035	[315..420]	both	0	0	dropout	0% (0/106)	0% (0/106)	100% (106/106)	0% (0/106)			0		0		Eubacterium_siraeum_DSM_15702_GCF_0003820851_ASM38208v1_NZ_KB907544_1__0020
xxxCorynebacterium_pseud	xxxCorynebacterium_pseudogenitalium_ATCC_33035	[466..570]	both	0	0	dropout	0% (0/105)	0% (0/105)	100% (105/105)	0% (0/105)			0		0		Shuttleworthia_satelles_DSM_14600_NZ_GG665866_1_rna19_0005
xxxCorynebacterium_stria	xxxCorynebacterium_striatum_ATCC_6940	[23..122]	both	0	0	dropout	0% (0/100)	0% (0/100)	100% (100/100)	0% (0/100)			0		0		Bifidobacterium_angulatum_JCM_7096_GCF_0010251551_ASM102515v1_NZ_AP012322_1_rna0_0019
xxxCorynebacterium_stria	xxxCorynebacterium_striatum_ATCC_6940	[170..273]	both	0	0	dropout	0% (0/104)	0% (0/104)	100% (104/104)	0% (0/104)			0		0		Cutibacterium_acnes_J139_NZ_ADFS01000001_1_rna32_0028
xxxCorynebacterium_stria	xxxCorynebacterium_striatum_ATCC_6940	[314..420]	both	0	0	dropout	0% (0/107)	0% (0/107)	100% (107/107)	0% (0/107)			0		0		Eubacterium_siraeum_DSM_15702_GCF_0003820851_ASM38208v1_NZ_KB907544_1__0020
xxxCorynebacterium_stria	xxxCorynebacterium_striatum_ATCC_6940	[474..716]	both	0	0	dropout	0% (0/243)	0% (0/243)	100% (243/243)	0% (0/243)			0		0		Faecalibacterium_prausnitzii_NZ_DS483500_1_rna34_0106
xxxCorynebacterium_stria	xxxCorynebacterium_striatum_ATCC_6940	[460..566]	both	0	0	dropout	0% (0/107)	0% (0/107)	100% (107/107)	0% (0/107)			0		0		Mageeibacillus_indolicus_NC_013895_2_rna7_0011
xxxCorynebacterium_stria	xxxCorynebacterium_striatum_ATCC_6940	[768..872]	both	0	0	dropout	0% (0/105)	0% (0/105)	100% (105/105)	0% (0/105)			0		0		Shuttleworthia_satelles_DSM_14600_NZ_GG665866_1_rna19_0005
xxxCorynebacterium_tuber	xxxCorynebacterium_tuberculostearicum_SK141	[924..1023]	both	0	0	dropout	0% (0/100)	0% (0/100)	100% (100/100)	0% (0/100)			0		0		Bifidobacterium_angulatum_JCM_7096_GCF_0010251551_ASM102515v1_NZ_AP012322_1_rna0_0019
xxxCorynebacterium_tuber	xxxCorynebacterium_tuberculostearicum_SK141	[772..876]	both	0	0	dropout	0% (0/105)	0% (0/105)	100% (105/105)	0% (0/105)			0		0		Cutibacterium_acnes_J139_NZ_ADFS01000001_1_rna32_0028
xxxCorynebacterium_tuber	xxxCorynebacterium_tuberculostearicum_SK141	[170..275]	both	0	0	dropout	0% (0/106)	0% (0/106)	100% (106/106)	0% (0/106)			0		0		Eubacterium_siraeum_DSM_15702_GCF_0003820851_ASM38208v1_NZ_KB907544_1__0020
xxxCorynebacterium_tuber	xxxCorynebacterium_tuberculostearicum_SK141	[477..583]	both	0	0	dropout	0% (0/107)	0% (0/107)	100% (107/107)	0% (0/107)			0		0		Faecalibacterium_prausnitzii_NZ_DS483500_1_rna34_0106
xxxCorynebacterium_tuber	xxxCorynebacterium_tuberculostearicum_SK141	[490..735]	both	0	0	dropout	0% (0/246)	0% (0/246)	100% (246/246)	0% (0/246)			0		0		Mageeibacillus_indolicus_NC_013895_2_rna7_0011
xxxCorynebacterium_tuber	xxxCorynebacterium_tuberculostearicum_SK141	[27..129]	both	0	0	dropout	0% (0/103)	0% (0/103)	100% (103/103)	0% (0/103)			0		0		Prevotella_copri_NZ_GG703855_1_rna43_0029
xxxCorynebacterium_tuber	xxxCorynebacterium_tuberculostearicum_SK141	[321..425]	both	0	0	dropout	0% (0/105)	0% (0/105)	100% (105/105)	0% (0/105)			0		0		Shuttleworthia_satelles_DSM_14600_NZ_GG665866_1_rna19_0005
xxxCorynebacterium_ureal	xxxCorynebacterium_urealyticum	[925..1024]	both	0	0	dropout	0% (0/100)	0% (0/100)	100% (100/100)	0% (0/100)			0		0		Bifidobacterium_angulatum_JCM_7096_GCF_0010251551_ASM102515v1_NZ_AP012322_1_rna0_0019
xxxCorynebacterium_ureal	xxxCorynebacterium_urealyticum	[773..877]	both	0	0	dropout	0% (0/105)	0% (0/105)	100% (105/105)	0% (0/105)			0		0		Cutibacterium_acnes_J139_NZ_ADFS01000001_1_rna32_0028
xxxCorynebacterium_ureal	xxxCorynebacterium_urealyticum	[476..582]	both	0	0	dropout	0% (0/107)	0% (0/107)	100% (107/107)	0% (0/107)			0		0		Eubacterium_siraeum_DSM_15702_GCF_0003820851_ASM38208v1_NZ_KB907544_1__0020
xxxCorynebacterium_ureal	xxxCorynebacterium_urealyticum	[319..424]	both	0	0	dropout	0% (0/106)	0% (0/106)	100% (106/106)	0% (0/106)			0		0		Faecalibacterium_prausnitzii_NZ_DS483500_1_rna34_0106
xxxCorynebacterium_ureal	xxxCorynebacterium_urealyticum	[439..736]	both	0	0	dropout	0% (0/298)	0% (0/298)	100% (298/298)	0% (0/298)			0		0		Mageeibacillus_indolicus_NC_013895_2_rna7_0011
xxxCorynebacterium_ureal	xxxCorynebacterium_urealyticum	[27..131]	both	0	0	dropout	0% (0/105)	0% (0/105)	100% (105/105)	0% (0/105)			0		0		Prevotella_copri_NZ_GG703855_1_rna43_0029
xxxCorynebacterium_ureal	xxxCorynebacterium_urealyticum	[174..278]	both	0	0	dropout	0% (0/105)	0% (0/105)	100% (105/105)	0% (0/105)			0		0		Shuttleworthia_satelles_DSM_14600_NZ_GG665866_1_rna19_0005
xxxCorynebacterium_vitae	xxxCorynebacterium_vitaeruminis	[925..1027]	both	0	0	dropout	0% (0/103)	0% (0/103)	100% (103/103)	0% (0/103)			0		0		Bifidobacterium_angulatum_JCM_7096_GCF_0010251551_ASM102515v1_NZ_AP012322_1_rna0_0019
xxxCorynebacterium_vitae	xxxCorynebacterium_vitaeruminis	[25..128]	both	0	0	dropout	0% (0/104)	0% (0/104)	100% (104/104)	0% (0/104)			0		0		Cutibacterium_acnes_J139_NZ_ADFS01000001_1_rna32_0028
xxxCorynebacterium_vitae	xxxCorynebacterium_vitaeruminis	[469..576]	both	0	0	dropout	0% (0/108)	0% (0/108)	100% (108/108)	0% (0/108)			0		0		Eubacterium_siraeum_DSM_15702_GCF_0003820851_ASM38208v1_NZ_KB907544_1__0020
xxxCorynebacterium_vitae	xxxCorynebacterium_vitaeruminis	[617..722]	both	0	0	dropout	0% (0/106)	0% (0/106)	100% (106/106)	0% (0/106)			0		0		Faecalibacterium_prausnitzii_NZ_DS483500_1_rna34_0106
xxxCorynebacterium_vitae	xxxCorynebacterium_vitaeruminis	[737..884]	both	0	0	dropout	0% (0/148)	0% (0/148)	100% (148/148)	0% (0/148)			0		0		Mageeibacillus_indolicus_NC_013895_2_rna7_0011
xxxCorynebacterium_vitae	xxxCorynebacterium_vitaeruminis	[174..278]	both	0	0	dropout	0% (0/105)	0% (0/105)	100% (105/105)	0% (0/105)			0		0		Prevotella_copri_NZ_GG703855_1_rna43_0029
xxxCorynebacterium_vitae	xxxCorynebacterium_vitaeruminis	[321..425]	both	0	0	dropout	0% (0/105)	0% (0/105)	100% (105/105)	0% (0/105)			0		0		Shuttleworthia_satelles_DSM_14600_NZ_GG665866_1_rna19_0005
xxxCryptobacterium_curtu	xxxCryptobacterium_curtum_DSM_15641	[175..277]	both	0	0	dropout	0% (0/103)	0% (0/103)	100% (103/103)	0% (0/103)			0		0		Bifidobacterium_angulatum_JCM_7096_GCF_0010251551_ASM102515v1_NZ_AP012322_1_rna0_0019
xxxCryptobacterium_curtu	xxxCryptobacterium_curtum_DSM_15641	[319..420]	both	0	0	dropout	0% (0/102)	0% (0/102)	100% (102/102)	0% (0/102)			0		0		Cutibacterium_acnes_J139_NZ_ADFS01000001_1_rna32_0028
xxxCryptobacterium_curtu	xxxCryptobacterium_curtum_DSM_15641	[19..122]	both	0	0	dropout	0% (0/104)	0% (0/104)	100% (104/104)	0% (0/104)			0		0		Faecalibacterium_prausnitzii_NZ_DS483500_1_rna34_0106
xxxCutibacterium_acnes_J	xxxCutibacterium_acnes_J165	[926..1026]	both	0	0	dropout	0% (0/101)	0% (0/101)	100% (101/101)	0% (0/101)			0		0		Bifidobacterium_angulatum_JCM_7096_GCF_0010251551_ASM102515v1_NZ_AP012322_1_rna0_0019
xxxCutibacterium_acnes_J	xxxCutibacterium_acnes_J165	[323..429]	both	0	0	dropout	0% (0/107)	0% (0/107)	100% (107/107)	0% (0/107)			0		0		Cutibacterium_acnes_J139_NZ_ADFS01000001_1_rna32_0028
xxxCutibacterium_acnes_J	xxxCutibacterium_acnes_J165	[776..881]	both	0	0	dropout	0% (0/106)	0% (0/106)	100% (106/106)	0% (0/106)			0		0		Eubacterium_siraeum_DSM_15702_GCF_0003820851_ASM38208v1_NZ_KB907544_1__0020
xxxCutibacterium_acnes_J	xxxCutibacterium_acnes_J165	[179..286]	both	0	0	dropout	0% (0/108)	0% (0/108)	100% (108/108)	0% (0/108)			0		0		Mageeibacillus_indolicus_NC_013895_2_rna7_0011
xxxCutibacterium_acnes_J	xxxCutibacterium_acnes_J165	[24..128]	both	0	0	dropout	0% (0/105)	0% (0/105)	100% (105/105)	0% (0/105)			0		0		Shuttleworthia_satelles_DSM_14600_NZ_GG665866_1_rna19_0005
xxxCutibacterium_acnes_J	xxxCutibacterium_acnes_J165	[482..586]	both	0	0	dropout	0% (0/105)	0% (0/105)	100% (105/105)	0% (0/105)			0		0		Streptococcus_macedonicus_NC_016749_1_rna66_0143
xxxCutibacterium_acnes_J	xxxCutibacterium_acnes_J165	[628..733]	both	0	0	dropout	0% (0/106)	0% (0/106)	100% (106/106)	0% (0/106)			0		0		Veillonella_seminalis_NZ_JH992937_1_rna41_0017
xxxCutibacterium_acnes_J	xxxCutibacterium_acnes_J139	[23..123]	both	0	0	dropout	0% (0/101)	0% (0/101)	100% (101/101)	0% (0/101)			0		0		Bifidobacterium_angulatum_JCM_7096_GCF_0010251551_ASM102515v1_NZ_AP012322_1_rna0_0019
xxxCutibacterium_acnes_J	xxxCutibacterium_acnes_J139	[320..426]	both	0	0	dropout	0% (0/107)	0% (0/107)	100% (107/107)	0% (0/107)			0		0		Cutibacterium_acnes_J139_NZ_ADFS01000001_1_rna32_0028
xxxCutibacterium_acnes_J	xxxCutibacterium_acnes_J139	[168..273]	both	0	0	dropout	0% (0/106)	0% (0/106)	100% (106/106)	0% (0/106)			0		0		Eubacterium_siraeum_DSM_15702_GCF_0003820851_ASM38208v1_NZ_KB907544_1__0020
xxxCutibacterium_acnes_J	xxxCutibacterium_acnes_J139	[463..570]	both	0	0	dropout	0% (0/108)	0% (0/108)	100% (108/108)	0% (0/108)			0		0		Mageeibacillus_indolicus_NC_013895_2_rna7_0011
xxxCutibacterium_acnes_J	xxxCutibacterium_acnes_J139	[618..722]	both	0	0	dropout	0% (0/105)	0% (0/105)	100% (105/105)	0% (0/105)			0		0		Prevotella_copri_NZ_GG703855_1_rna43_0029
xxxCutibacterium_acnes_J	xxxCutibacterium_acnes_J139	[771..875]	both	0	0	dropout	0% (0/105)	0% (0/105)	100% (105/105)	0% (0/105)			0		0		Shuttleworthia_satelles_DSM_14600_NZ_GG665866_1_rna19_0005
xxxCutibacterium_acnes_S	xxxCutibacterium_acnes_SK137	[23..123]	both	0	0	dropout	0% (0/101)	0% (0/101)	100% (101/101)	0% (0/101)			0		0		Bifidobacterium_angulatum_JCM_7096_GCF_0010251551_ASM102515v1_NZ_AP012322_1_rna0_0019
xxxCutibacterium_acnes_S	xxxCutibacterium_acnes_SK137	[171..277]	both	0	0	dropout	0% (0/107)	0% (0/107)	100% (107/107)	0% (0/107)			0		0		Cutibacterium_acnes_J139_NZ_ADFS01000001_1_rna32_0028
xxxCutibacterium_acnes_S	xxxCutibacterium_acnes_SK137	[772..877]	both	0	0	dropout	0% (0/106)	0% (0/106)	100% (106/106)	0% (0/106)			0		0		Eubacterium_siraeum_DSM_15702_GCF_0003820851_ASM38208v1_NZ_KB907544_1__0020
xxxCutibacterium_acnes_S	xxxCutibacterium_acnes_SK137	[625..732]	both	0	0	dropout	0% (0/108)	0% (0/108)	100% (108/108)	0% (0/108)			0		0		Mageeibacillus_indolicus_NC_013895_2_rna7_0011
xxxCutibacterium_acnes_S	xxxCutibacterium_acnes_SK137	[323..427]	both	0	0	dropout	0% (0/105)	0% (0/105)	100% (105/105)	0% (0/105)			0		0		Prevotella_copri_NZ_GG703855_1_rna43_0029
xxxCutibacterium_acnes_S	xxxCutibacterium_acnes_SK137	[470..574]	both	0	0	dropout	0% (0/105)	0% (0/105)	100% (105/105)	0% (0/105)			0		0		Shuttleworthia_satelles_DSM_14600_NZ_GG665866_1_rna19_0005
xxxCutibacterium_acnes_S	xxxCutibacterium_acnes_SK187	[776..876]	both	0	0	dropout	0% (0/101)	0% (0/101)	100% (101/101)	0% (0/101)			0		0		Bifidobacterium_angulatum_JCM_7096_GCF_0010251551_ASM102515v1_NZ_AP012322_1_rna0_0019
xxxCutibacterium_acnes_S	xxxCutibacterium_acnes_SK187	[473..579]	both	0	0	dropout	0% (0/107)	0% (0/107)	100% (107/107)	0% (0/107)			0		0		Cutibacterium_acnes_J139_NZ_ADFS01000001_1_rna32_0028
xxxCutibacterium_acnes_S	xxxCutibacterium_acnes_SK187	[626..731]	both	0	0	dropout	0% (0/106)	0% (0/106)	100% (106/106)	0% (0/106)			0		0		Eubacterium_siraeum_DSM_15702_GCF_0003820851_ASM38208v1_NZ_KB907544_1__0020
xxxCutibacterium_acnes_S	xxxCutibacterium_acnes_SK187	[329..436]	both	0	0	dropout	0% (0/108)	0% (0/108)	100% (108/108)	0% (0/108)			0		0		Mageeibacillus_indolicus_NC_013895_2_rna7_0011
xxxCutibacterium_acnes_S	xxxCutibacterium_acnes_SK187	[27..131]	both	0	0	dropout	0% (0/105)	0% (0/105)	100% (105/105)	0% (0/105)			0		0		Prevotella_copri_NZ_GG703855_1_rna43_0029
xxxCutibacterium_acnes_S	xxxCutibacterium_acnes_SK187	[174..278]	both	0	0	dropout	0% (0/105)	0% (0/105)	100% (105/105)	0% (0/105)			0		0		Shuttleworthia_satelles_DSM_14600_NZ_GG665866_1_rna19_0005
xxxDialister_invisus_DSM	xxxDialister_invisus_DSM_15470	[637..737]	both	0	0	dropout	0% (0/101)	0% (0/101)	100% (101/101)	0% (0/101)			0		0		Bifidobacterium_angulatum_JCM_7096_GCF_0010251551_ASM102515v1_NZ_AP012322_1_rna0_0019
xxxDialister_invisus_DSM	xxxDialister_invisus_DSM_15470	[181..288]	both	0	0	dropout	0% (0/108)	0% (0/108)	100% (108/108)	0% (0/108)			0		0		Cutibacterium_acnes_J139_NZ_ADFS01000001_1_rna32_0028
xxxDialister_invisus_DSM	xxxDialister_invisus_DSM_15470	[24..138]	both	0	0	dropout	0% (0/115)	0% (0/115)	100% (115/115)	0% (0/115)			0		0		Eubacterium_siraeum_DSM_15702_GCF_0003820851_ASM38208v1_NZ_KB907544_1__0016
xxxDialister_invisus_DSM	xxxDialister_invisus_DSM_15470	[340..445]	both	0	0	dropout	0% (0/106)	0% (0/106)	100% (106/106)	0% (0/106)			0		0		Faecalibacterium_prausnitzii_NZ_DS483500_1_rna34_0106
xxxDialister_invisus_DSM	xxxDialister_invisus_DSM_15470	[488..593]	both	0	0	dropout	0% (0/106)	0% (0/106)	100% (106/106)	0% (0/106)			0		0		Veillonella_seminalis_NZ_JH992937_1_rna41_0017
xxxDialister_micraerophi	xxxDialister_micraerophilus	[23..123]	both	0	0	dropout	0% (0/101)	0% (0/101)	100% (101/101)	0% (0/101)			0		0		Bifidobacterium_angulatum_JCM_7096_GCF_0010251551_ASM102515v1_NZ_AP012322_1_rna0_0019
xxxDialister_micraerophi	xxxDialister_micraerophilus	[320..427]	both	0	0	dropout	0% (0/108)	0% (0/108)	100% (108/108)	0% (0/108)			0		0		Cutibacterium_acnes_J139_NZ_ADFS01000001_1_rna32_0028
xxxDialister_micraerophi	xxxDialister_micraerophilus	[621..737]	both	0	0	dropout	0% (0/117)	0% (0/117)	100% (117/117)	0% (0/117)			0		0		Eubacterium_siraeum_DSM_15702_GCF_0003820851_ASM38208v1_NZ_KB907544_1__0016
xxxDialister_micraerophi	xxxDialister_micraerophilus	[783..886]	both	0	0	dropout	0% (0/104)	0% (0/104)	100% (104/104)	0% (0/104)			0		0		Eubacterium_siraeum_DSM_15702_GCF_0003820851_ASM38208v1_NZ_KB907544_1__0020
xxxDialister_micraerophi	xxxDialister_micraerophilus	[465..570]	both	0	0	dropout	0% (0/106)	0% (0/106)	100% (106/106)	0% (0/106)			0		0		Faecalibacterium_prausnitzii_NZ_DS483500_1_rna34_0106
xxxDialister_micraerophi	xxxDialister_micraerophilus	[167..271]	both	0	0	dropout	0% (0/105)	0% (0/105)	100% (105/105)	0% (0/105)			0		0		Veillonella_seminalis_NZ_JH992937_1_rna41_0017
xxxDorea_formicigenerans	xxxDorea_formicigenerans_ATCC_27755	[23..123]	both	0	0	dropout	0% (0/101)	0% (0/101)	100% (101/101)	0% (0/101)			0		0		Bifidobacterium_angulatum_JCM_7096_GCF_0010251551_ASM102515v1_NZ_AP012322_1_rna0_0019
xxxDorea_formicigenerans	xxxDorea_formicigenerans_ATCC_27755	[315..419]	both	0	0	dropout	0% (0/105)	0% (0/105)	100% (105/105)	0% (0/105)			0		0		Clostridium_bolteae_ATCC_BAA_613_GCF_0001543651_ASM15436v1_NZ_DS480694_1_rna30_0007
xxxDorea_formicigenerans	xxxDorea_formicigenerans_ATCC_27755	[171..276]	both	0	0	dropout	0% (0/106)	0% (0/106)	100% (106/106)	0% (0/106)			0		0		Cutibacterium_acnes_J139_NZ_ADFS01000001_1_rna32_0028
xxxDorea_formicigenerans	xxxDorea_formicigenerans_ATCC_27755	[619..733]	both	0	0	dropout	0% (0/115)	0% (0/115)	100% (115/115)	0% (0/115)			0		0		Eubacterium_siraeum_DSM_15702_GCF_0003820851_ASM38208v1_NZ_KB907544_1__0016
xxxDorea_formicigenerans	xxxDorea_formicigenerans_ATCC_27755	[929..1034]	both	0	0	dropout	0% (0/106)	0% (0/106)	100% (106/106)	0% (0/106)			0		0		Eubacterium_siraeum_DSM_15702_GCF_0003820851_ASM38208v1_NZ_KB907544_1__0020
xxxDorea_formicigenerans	xxxDorea_formicigenerans_ATCC_27755	[464..568]	both	0	0	dropout	0% (0/105)	0% (0/105)	100% (105/105)	0% (0/105)			0		0		Faecalibacterium_prausnitzii_NZ_DS483500_1_rna34_0106
xxxDorea_formicigenerans	xxxDorea_formicigenerans_ATCC_27755	[1075..1178]	both	0	0	dropout	0% (0/104)	0% (0/104)	100% (104/104)	0% (0/104)			0		0		Prevotella_copri_NZ_GG703855_1_rna43_0029
xxxDorea_formicigenerans	xxxDorea_formicigenerans_ATCC_27755	[779..883]	both	0	0	dropout	0% (0/105)	0% (0/105)	100% (105/105)	0% (0/105)			0		0		Shuttleworthia_satelles_DSM_14600_NZ_GG665866_1_rna19_0005
xxxDorea_longicatena_DSM	xxxDorea_longicatena_DSM_13814	[935..1035]	both	0	0	dropout	0% (0/101)	0% (0/101)	100% (101/101)	0% (0/101)			0		0		Bifidobacterium_angulatum_JCM_7096_GCF_0010251551_ASM102515v1_NZ_AP012322_1_rna0_0019
xxxDorea_longicatena_DSM	xxxDorea_longicatena_DSM_13814	[633..738]	both	0	0	dropout	0% (0/106)	0% (0/106)	100% (106/106)	0% (0/106)			0		0		Cutibacterium_acnes_J139_NZ_ADFS01000001_1_rna32_0028
xxxDorea_longicatena_DSM	xxxDorea_longicatena_DSM_13814	[324..440]	both	0	0	dropout	0% (0/117)	0% (0/117)	100% (117/117)	0% (0/117)			0		0		Eubacterium_siraeum_DSM_15702_GCF_0003820851_ASM38208v1_NZ_KB907544_1__0016
xxxDorea_longicatena_DSM	xxxDorea_longicatena_DSM_13814	[785..890]	both	0	0	dropout	0% (0/106)	0% (0/106)	100% (106/106)	0% (0/106)			0		0		Eubacterium_siraeum_DSM_15702_GCF_0003820851_ASM38208v1_NZ_KB907544_1__0020
xxxDorea_longicatena_DSM	xxxDorea_longicatena_DSM_13814	[491..595]	both	0	0	dropout	0% (0/105)	0% (0/105)	100% (105/105)	0% (0/105)			0		0		Faecalibacterium_prausnitzii_NZ_DS483500_1_rna34_0106
xxxDorea_longicatena_DSM	xxxDorea_longicatena_DSM_13814	[27..131]	both	0	0	dropout	0% (0/105)	0% (0/105)	100% (105/105)	0% (0/105)			0		0		Prevotella_copri_NZ_GG703855_1_rna43_0029
xxxDorea_longicatena_DSM	xxxDorea_longicatena_DSM_13814	[174..278]	both	0	0	dropout	0% (0/105)	0% (0/105)	100% (105/105)	0% (0/105)			0		0		Shuttleworthia_satelles_DSM_14600_NZ_GG665866_1_rna19_0005
xxxEnhydrobacter_aerosac	xxxEnhydrobacter_aerosaccus_SK60	[23..121]	both	0	0	dropout	0% (0/99)	0% (0/99)	100% (99/99)	0% (0/99)			0		0		Bifidobacterium_angulatum_JCM_7096_GCF_0010251551_ASM102515v1_NZ_AP012322_1_rna0_0019
xxxEnhydrobacter_aerosac	xxxEnhydrobacter_aerosaccus_SK60	[169..274]	both	0	0	dropout	0% (0/106)	0% (0/106)	100% (106/106)	0% (0/106)			0		0		Cutibacterium_acnes_J139_NZ_ADFS01000001_1_rna32_0028
xxxEnhydrobacter_aerosac	xxxEnhydrobacter_aerosaccus_SK60	[325..565]	both	0	0	dropout	0% (0/241)	0% (0/241)	100% (241/241)	0% (0/241)			0		0		Faecalibacterium_prausnitzii_NZ_DS483500_1_rna34_0106
xxxEnhydrobacter_aerosac	xxxEnhydrobacter_aerosaccus_SK60	[311..416]	both	0	0	dropout	0% (0/106)	0% (0/106)	100% (106/106)	0% (0/106)			0		0		Mageeibacillus_indolicus_NC_013895_2_rna7_0011
xxxEntamoeba_histolytica	xxxEntamoeba_histolytica	[479..583]	both	0	0	dropout	0% (0/105)	0% (0/105)	100% (105/105)	0% (0/105)			0		0		Aspergillus_tubingensis_KT326815_1_product_18S_0002
xxxEntamoeba_histolytica	xxxEntamoeba_histolytica	[321..432]	both	0	0	dropout	0% (0/112)	0% (0/112)	100% (112/112)	0% (0/112)			0		0		Coprinus_comatus_Coprinus_comatus_product_18S_0002
xxxEntamoeba_histolytica	xxxEntamoeba_histolytica	[25..130]	both	0	0	dropout	0% (0/106)	0% (0/106)	100% (106/106)	0% (0/106)			0		0		Cutibacterium_acnes_J139_NZ_ADFS01000001_1_rna32_0028
xxxEntamoeba_histolytica	xxxEntamoeba_histolytica	[168..271]	both	0	0	dropout	0% (0/104)	0% (0/104)	100% (104/104)	0% (0/104)			0		0		Faecalibacterium_prausnitzii_NZ_DS483500_1_rna34_0106
xxxEntamoeba_histolytica	xxxEntamoeba_histolytica	[623..725]	both	0	0	dropout	0% (0/103)	0% (0/103)	100% (103/103)	0% (0/103)			0		0		Prevotella_copri_NZ_GG703855_1_rna43_0029
xxxEnterococcus_durans	xxxEnterococcus_durans	[1383..1483]	both	0	0	dropout	0% (0/101)	0% (0/101)	100% (101/101)	0% (0/101)			0		0		Bifidobacterium_angulatum_JCM_7096_GCF_0010251551_ASM102515v1_NZ_AP012322_1_rna0_0019
xxxEnterococcus_durans	xxxEnterococcus_durans	[932..1037]	both	0	0	dropout	0% (0/106)	0% (0/106)	100% (106/106)	0% (0/106)			0		0		Cutibacterium_acnes_J139_NZ_ADFS01000001_1_rna32_0028
xxxEnterococcus_durans	xxxEnterococcus_durans	[322..436]	both	0	0	dropout	0% (0/115)	0% (0/115)	100% (115/115)	0% (0/115)			0		0		Eubacterium_siraeum_DSM_15702_GCF_0003820851_ASM38208v1_NZ_KB907544_1__0016
xxxEnterococcus_durans	xxxEnterococcus_durans	[1084..1189]	both	0	0	dropout	0% (0/106)	0% (0/106)	100% (106/106)	0% (0/106)			0		0		Eubacterium_siraeum_DSM_15702_GCF_0003820851_ASM38208v1_NZ_KB907544_1__0020
xxxEnterococcus_durans	xxxEnterococcus_durans	[639..744]	both	0	0	dropout	0% (0/106)	0% (0/106)	100% (106/106)	0% (0/106)			0		0		Faecalibacterium_prausnitzii_NZ_DS483500_1_rna34_0106
xxxEnterococcus_durans	xxxEnterococcus_durans	[652..895]	both	0	0	dropout	0% (0/244)	0% (0/244)	100% (244/244)	0% (0/244)			0		0		Mageeibacillus_indolicus_NC_013895_2_rna7_0011
xxxEnterococcus_durans	xxxEnterococcus_durans	[27..129]	both	0	0	dropout	0% (0/103)	0% (0/103)	100% (103/103)	0% (0/103)			0		0		Prevotella_copri_NZ_GG703855_1_rna43_0029
xxxEnterococcus_durans	xxxEnterococcus_durans	[172..276]	both	0	0	dropout	0% (0/105)	0% (0/105)	100% (105/105)	0% (0/105)			0		0		Shuttleworthia_satelles_DSM_14600_NZ_GG665866_1_rna19_0005
xxxEnterococcus_durans	xxxEnterococcus_durans	[488..594]	both	0	0	dropout	0% (0/107)	0% (0/107)	100% (107/107)	0% (0/107)			0		0		Streptococcus_macedonicus_NC_016749_1_rna66_0143
xxxEnterococcus_durans	xxxEnterococcus_durans	[1235..1339]	both	0	0	dropout	0% (0/105)	0% (0/105)	100% (105/105)	0% (0/105)			0		0		Veillonella_seminalis_NZ_JH992937_1_rna41_0017
xxxEnterococcus_faecalis	xxxEnterococcus_faecalis	[23..124]	both	0	0	dropout	0% (0/102)	0% (0/102)	100% (102/102)	0% (0/102)			0		0		Bifidobacterium_angulatum_JCM_7096_GCF_0010251551_ASM102515v1_NZ_AP012322_1_rna0_0019
xxxEnterococcus_faecalis	xxxEnterococcus_faecalis	[779..884]	both	0	0	dropout	0% (0/106)	0% (0/106)	100% (106/106)	0% (0/106)			0		0		Cutibacterium_acnes_J139_NZ_ADFS01000001_1_rna32_0028
xxxEnterococcus_faecalis	xxxEnterococcus_faecalis	[320..434]	both	0	0	dropout	0% (0/115)	0% (0/115)	100% (115/115)	0% (0/115)			0		0		Eubacterium_siraeum_DSM_15702_GCF_0003820851_ASM38208v1_NZ_KB907544_1__0016
xxxEnterococcus_faecalis	xxxEnterococcus_faecalis	[931..1036]	both	0	0	dropout	0% (0/106)	0% (0/106)	100% (106/106)	0% (0/106)			0		0		Eubacterium_siraeum_DSM_15702_GCF_0003820851_ASM38208v1_NZ_KB907544_1__0020
xxxEnterococcus_faecalis	xxxEnterococcus_faecalis	[636..742]	both	0	0	dropout	0% (0/107)	0% (0/107)	100% (107/107)	0% (0/107)			0		0		Mageeibacillus_indolicus_NC_013895_2_rna7_0011
xxxEnterococcus_faecalis	xxxEnterococcus_faecalis	[1077..1179]	both	0	0	dropout	0% (0/103)	0% (0/103)	100% (103/103)	0% (0/103)			0		0		Prevotella_copri_NZ_GG703855_1_rna43_0029
xxxEnterococcus_faecalis	xxxEnterococcus_faecalis	[486..592]	both	0	0	dropout	0% (0/107)	0% (0/107)	100% (107/107)	0% (0/107)			0		0		Streptococcus_macedonicus_NC_016749_1_rna66_0143
xxxEnterococcus_faecalis	xxxEnterococcus_faecalis	[168..272]	both	0	0	dropout	0% (0/105)	0% (0/105)	100% (105/105)	0% (0/105)			0		0		Veillonella_seminalis_NZ_JH992937_1_rna41_0017
xxxEnterococcus_faecium	xxxEnterococcus_faecium	[25..130]	both	0	0	dropout	0% (0/106)	0% (0/106)	100% (106/106)	0% (0/106)			0		0		Cutibacterium_acnes_J139_NZ_ADFS01000001_1_rna32_0028
xxxEnterococcus_faecium	xxxEnterococcus_faecium	[924..1038]	both	0	0	dropout	0% (0/115)	0% (0/115)	100% (115/115)	0% (0/115)			0		0		Eubacterium_siraeum_DSM_15702_GCF_0003820851_ASM38208v1_NZ_KB907544_1__0016
xxxEnterococcus_faecium	xxxEnterococcus_faecium	[171..276]	both	0	0	dropout	0% (0/106)	0% (0/106)	100% (106/106)	0% (0/106)			0		0		Eubacterium_siraeum_DSM_15702_GCF_0003820851_ASM38208v1_NZ_KB907544_1__0020
xxxEnterococcus_faecium	xxxEnterococcus_faecium	[479..721]	both	0	0	dropout	0% (0/243)	0% (0/243)	100% (243/243)	0% (0/243)			0		0		Faecalibacterium_prausnitzii_NZ_DS483500_1_rna34_0106
xxxEnterococcus_faecium	xxxEnterococcus_faecium	[465..571]	both	0	0	dropout	0% (0/107)	0% (0/107)	100% (107/107)	0% (0/107)			0		0		Mageeibacillus_indolicus_NC_013895_2_rna7_0011
xxxEnterococcus_faecium	xxxEnterococcus_faecium	[1081..1183]	both	0	0	dropout	0% (0/103)	0% (0/103)	100% (103/103)	0% (0/103)			0		0		Prevotella_copri_NZ_GG703855_1_rna43_0029
xxxEnterococcus_faecium	xxxEnterococcus_faecium	[766..872]	both	0	0	dropout	0% (0/107)	0% (0/107)	100% (107/107)	0% (0/107)			0		0		Streptococcus_macedonicus_NC_016749_1_rna66_0143
xxxEnterococcus_faecium	xxxEnterococcus_faecium	[319..423]	both	0	0	dropout	0% (0/105)	0% (0/105)	100% (105/105)	0% (0/105)			0		0		Veillonella_seminalis_NZ_JH992937_1_rna41_0017
xxxEnterococcus_hirae	xxxEnterococcus_hirae	[23..123]	both	0	0	dropout	0% (0/101)	0% (0/101)	100% (101/101)	0% (0/101)			0		0		Bifidobacterium_angulatum_JCM_7096_GCF_0010251551_ASM102515v1_NZ_AP012322_1_rna0_0019
xxxEnterococcus_hirae	xxxEnterococcus_hirae	[778..883]	both	0	0	dropout	0% (0/106)	0% (0/106)	100% (106/106)	0% (0/106)			0		0		Cutibacterium_acnes_J139_NZ_ADFS01000001_1_rna32_0028
xxxEnterococcus_hirae	xxxEnterococcus_hirae	[471..585]	both	0	0	dropout	0% (0/115)	0% (0/115)	100% (115/115)	0% (0/115)			0		0		Eubacterium_siraeum_DSM_15702_GCF_0003820851_ASM38208v1_NZ_KB907544_1__0016
xxxEnterococcus_hirae	xxxEnterococcus_hirae	[168..273]	both	0	0	dropout	0% (0/106)	0% (0/106)	100% (106/106)	0% (0/106)			0		0		Eubacterium_siraeum_DSM_15702_GCF_0003820851_ASM38208v1_NZ_KB907544_1__0020
xxxEnterococcus_hirae	xxxEnterococcus_hirae	[631..735]	both	0	0	dropout	0% (0/105)	0% (0/105)	100% (105/105)	0% (0/105)			0		0		Shuttleworthia_satelles_DSM_14600_NZ_GG665866_1_rna19_0005
xxxEnterococcus_hirae	xxxEnterococcus_hirae	[313..419]	both	0	0	dropout	0% (0/107)	0% (0/107)	100% (107/107)	0% (0/107)			0		0		Streptococcus_macedonicus_NC_016749_1_rna66_0143
xxxEnterococcus_hirae	xxxEnterococcus_hirae	[932..1036]	both	0	0	dropout	0% (0/105)	0% (0/105)	100% (105/105)	0% (0/105)			0		0		Veillonella_seminalis_NZ_JH992937_1_rna41_0017
xxxEnterococcus_mundtii	xxxEnterococcus_mundtii	[1082..1183]	both	0	0	dropout	0% (0/102)	0% (0/102)	100% (102/102)	0% (0/102)			0		0		Bifidobacterium_angulatum_JCM_7096_GCF_0010251551_ASM102515v1_NZ_AP012322_1_rna0_0019
xxxEnterococcus_mundtii	xxxEnterococcus_mundtii	[929..1034]	both	0	0	dropout	0% (0/106)	0% (0/106)	100% (106/106)	0% (0/106)			0		0		Cutibacterium_acnes_J139_NZ_ADFS01000001_1_rna32_0028
xxxEnterococcus_mundtii	xxxEnterococcus_mundtii	[471..585]	both	0	0	dropout	0% (0/115)	0% (0/115)	100% (115/115)	0% (0/115)			0		0		Eubacterium_siraeum_DSM_15702_GCF_0003820851_ASM38208v1_NZ_KB907544_1__0016
xxxEnterococcus_mundtii	xxxEnterococcus_mundtii	[170..275]	both	0	0	dropout	0% (0/106)	0% (0/106)	100% (106/106)	0% (0/106)			0		0		Eubacterium_siraeum_DSM_15702_GCF_0003820851_ASM38208v1_NZ_KB907544_1__0020
xxxEnterococcus_mundtii	xxxEnterococcus_mundtii	[636..741]	both	0	0	dropout	0% (0/106)	0% (0/106)	100% (106/106)	0% (0/106)			0		0		Faecalibacterium_prausnitzii_NZ_DS483500_1_rna34_0106
xxxEnterococcus_mundtii	xxxEnterococcus_mundtii	[649..892]	both	0	0	dropout	0% (0/244)	0% (0/244)	100% (244/244)	0% (0/244)			0		0		Mageeibacillus_indolicus_NC_013895_2_rna7_0011
xxxEnterococcus_mundtii	xxxEnterococcus_mundtii	[27..129]	both	0	0	dropout	0% (0/103)	0% (0/103)	100% (103/103)	0% (0/103)			0		0		Prevotella_copri_NZ_GG703855_1_rna43_0029
xxxEnterococcus_mundtii	xxxEnterococcus_mundtii	[321..425]	both	0	0	dropout	0% (0/105)	0% (0/105)	100% (105/105)	0% (0/105)			0		0		Shuttleworthia_satelles_DSM_14600_NZ_GG665866_1_rna19_0005
xxxEnterococcus_raffinos	xxxEnterococcus_raffinosus	[23..123]	both	0	0	dropout	0% (0/101)	0% (0/101)	100% (101/101)	0% (0/101)			0		0		Bifidobacterium_angulatum_JCM_7096_GCF_0010251551_ASM102515v1_NZ_AP012322_1_rna0_0019
xxxEnterococcus_raffinos	xxxEnterococcus_raffinosus	[1375..1480]	both	0	0	dropout	0% (0/106)	0% (0/106)	100% (106/106)	0% (0/106)			0		0		Cutibacterium_acnes_J139_NZ_ADFS01000001_1_rna32_0028
xxxEnterococcus_raffinos	xxxEnterococcus_raffinosus	[1068..1182]	both	0	0	dropout	0% (0/115)	0% (0/115)	100% (115/115)	0% (0/115)			0		0		Eubacterium_siraeum_DSM_15702_GCF_0003820851_ASM38208v1_NZ_KB907544_1__0016
xxxEnterococcus_raffinos	xxxEnterococcus_raffinosus	[316..421]	both	0	0	dropout	0% (0/106)	0% (0/106)	100% (106/106)	0% (0/106)			0		0		Eubacterium_siraeum_DSM_15702_GCF_0003820851_ASM38208v1_NZ_KB907544_1__0020
xxxEnterococcus_raffinos	xxxEnterococcus_raffinosus	[475..1017]	both	0	0	dropout	0% (0/543)	0% (0/543)	100% (543/543)	0% (0/543)			0		0		Faecalibacterium_prausnitzii_NZ_DS483500_1_rna34_0106
xxxEnterococcus_raffinos	xxxEnterococcus_raffinosus	[461..567]	both	0	0	dropout	0% (0/107)	0% (0/107)	100% (107/107)	0% (0/107)			0		0		Mageeibacillus_indolicus_NC_013895_2_rna7_0011
xxxEnterococcus_raffinos	xxxEnterococcus_raffinosus	[173..275]	both	0	0	dropout	0% (0/103)	0% (0/103)	100% (103/103)	0% (0/103)			0		0		Prevotella_copri_NZ_GG703855_1_rna43_0029
xxxEnterococcus_raffinos	xxxEnterococcus_raffinosus	[1228..1332]	both	0	0	dropout	0% (0/105)	0% (0/105)	100% (105/105)	0% (0/105)			0		0		Shuttleworthia_satelles_DSM_14600_NZ_GG665866_1_rna19_0005
xxxEnterococcus_raffinos	xxxEnterococcus_raffinosus	[611..715]	both	0	0	dropout	0% (0/105)	0% (0/105)	100% (105/105)	0% (0/105)			0		0		Streptococcus_macedonicus_NC_016749_1_rna66_0143
xxxEnterococcus_raffinos	xxxEnterococcus_raffinosus	[764..869]	both	0	0	dropout	0% (0/106)	0% (0/106)	100% (106/106)	0% (0/106)			0		0		Veillonella_seminalis_NZ_JH992937_1_rna41_0017
xxxEnterococcus_ratti	xxxEnterococcus_ratti	[23..123]	both	0	0	dropout	0% (0/101)	0% (0/101)	100% (101/101)	0% (0/101)			0		0		Bifidobacterium_angulatum_JCM_7096_GCF_0010251551_ASM102515v1_NZ_AP012322_1_rna0_0019
xxxEnterococcus_ratti	xxxEnterococcus_ratti	[171..276]	both	0	0	dropout	0% (0/106)	0% (0/106)	100% (106/106)	0% (0/106)			0		0		Cutibacterium_acnes_J139_NZ_ADFS01000001_1_rna32_0028
xxxEnterococcus_ratti	xxxEnterococcus_ratti	[770..884]	both	0	0	dropout	0% (0/115)	0% (0/115)	100% (115/115)	0% (0/115)			0		0		Eubacterium_siraeum_DSM_15702_GCF_0003820851_ASM38208v1_NZ_KB907544_1__0016
xxxEnterococcus_ratti	xxxEnterococcus_ratti	[930..1035]	both	0	0	dropout	0% (0/106)	0% (0/106)	100% (106/106)	0% (0/106)			0		0		Eubacterium_siraeum_DSM_15702_GCF_0003820851_ASM38208v1_NZ_KB907544_1__0020
xxxEnterococcus_ratti	xxxEnterococcus_ratti	[462..568]	both	0	0	dropout	0% (0/107)	0% (0/107)	100% (107/107)	0% (0/107)			0		0		Mageeibacillus_indolicus_NC_013895_2_rna7_0011
xxxEnterococcus_ratti	xxxEnterococcus_ratti	[1076..1178]	both	0	0	dropout	0% (0/103)	0% (0/103)	100% (103/103)	0% (0/103)			0		0		Prevotella_copri_NZ_GG703855_1_rna43_0029
xxxEnterococcus_ratti	xxxEnterococcus_ratti	[612..718]	both	0	0	dropout	0% (0/107)	0% (0/107)	100% (107/107)	0% (0/107)			0		0		Streptococcus_macedonicus_NC_016749_1_rna66_0143
xxxEnterococcus_ratti	xxxEnterococcus_ratti	[316..420]	both	0	0	dropout	0% (0/105)	0% (0/105)	100% (105/105)	0% (0/105)			0		0		Veillonella_seminalis_NZ_JH992937_1_rna41_0017
xxxEnterococcus_rivorum	xxxEnterococcus_rivorum	[23..124]	both	0	0	dropout	0% (0/102)	0% (0/102)	100% (102/102)	0% (0/102)			0		0		Bifidobacterium_angulatum_JCM_7096_GCF_0010251551_ASM102515v1_NZ_AP012322_1_rna0_0019
xxxEnterococcus_rivorum	xxxEnterococcus_rivorum	[172..277]	both	0	0	dropout	0% (0/106)	0% (0/106)	100% (106/106)	0% (0/106)			0		0		Cutibacterium_acnes_J139_NZ_ADFS01000001_1_rna32_0028
xxxEnterococcus_rivorum	xxxEnterococcus_rivorum	[771..885]	both	0	0	dropout	0% (0/115)	0% (0/115)	100% (115/115)	0% (0/115)			0		0		Eubacterium_siraeum_DSM_15702_GCF_0003820851_ASM38208v1_NZ_KB907544_1__0016
xxxEnterococcus_rivorum	xxxEnterococcus_rivorum	[1081..1186]	both	0	0	dropout	0% (0/106)	0% (0/106)	100% (106/106)	0% (0/106)			0		0		Eubacterium_siraeum_DSM_15702_GCF_0003820851_ASM38208v1_NZ_KB907544_1__0020
xxxEnterococcus_rivorum	xxxEnterococcus_rivorum	[463..569]	both	0	0	dropout	0% (0/107)	0% (0/107)	100% (107/107)	0% (0/107)			0		0		Mageeibacillus_indolicus_NC_013895_2_rna7_0011
xxxEnterococcus_rivorum	xxxEnterococcus_rivorum	[1227..1329]	both	0	0	dropout	0% (0/103)	0% (0/103)	100% (103/103)	0% (0/103)			0		0		Prevotella_copri_NZ_GG703855_1_rna43_0029
xxxEnterococcus_rivorum	xxxEnterococcus_rivorum	[931..1035]	both	0	0	dropout	0% (0/105)	0% (0/105)	100% (105/105)	0% (0/105)			0		0		Shuttleworthia_satelles_DSM_14600_NZ_GG665866_1_rna19_0005
xxxEnterococcus_rivorum	xxxEnterococcus_rivorum	[613..719]	both	0	0	dropout	0% (0/107)	0% (0/107)	100% (107/107)	0% (0/107)			0		0		Streptococcus_macedonicus_NC_016749_1_rna66_0143
xxxEnterococcus_rivorum	xxxEnterococcus_rivorum	[317..421]	both	0	0	dropout	0% (0/105)	0% (0/105)	100% (105/105)	0% (0/105)			0		0		Veillonella_seminalis_NZ_JH992937_1_rna41_0017
xxxEnterococcus_thailand	xxxEnterococcus_thailandicus	[23..124]	both	0	0	dropout	0% (0/102)	0% (0/102)	100% (102/102)	0% (0/102)			0		0		Bifidobacterium_angulatum_JCM_7096_GCF_0010251551_ASM102515v1_NZ_AP012322_1_rna0_0019
xxxEnterococcus_thailand	xxxEnterococcus_thailandicus	[172..277]	both	0	0	dropout	0% (0/106)	0% (0/106)	100% (106/106)	0% (0/106)			0		0		Cutibacterium_acnes_J139_NZ_ADFS01000001_1_rna32_0028
xxxEnterococcus_thailand	xxxEnterococcus_thailandicus	[922..1036]	both	0	0	dropout	0% (0/115)	0% (0/115)	100% (115/115)	0% (0/115)			0		0		Eubacterium_siraeum_DSM_15702_GCF_0003820851_ASM38208v1_NZ_KB907544_1__0016
xxxEnterococcus_thailand	xxxEnterococcus_thailandicus	[1232..1337]	both	0	0	dropout	0% (0/106)	0% (0/106)	100% (106/106)	0% (0/106)			0		0		Eubacterium_siraeum_DSM_15702_GCF_0003820851_ASM38208v1_NZ_KB907544_1__0020
xxxEnterococcus_thailand	xxxEnterococcus_thailandicus	[477..719]	both	0	0	dropout	0% (0/243)	0% (0/243)	100% (243/243)	0% (0/243)			0		0		Faecalibacterium_prausnitzii_NZ_DS483500_1_rna34_0106
xxxEnterococcus_thailand	xxxEnterococcus_thailandicus	[463..569]	both	0	0	dropout	0% (0/107)	0% (0/107)	100% (107/107)	0% (0/107)			0		0		Mageeibacillus_indolicus_NC_013895_2_rna7_0011
xxxEnterococcus_thailand	xxxEnterococcus_thailandicus	[1378..1480]	both	0	0	dropout	0% (0/103)	0% (0/103)	100% (103/103)	0% (0/103)			0		0		Prevotella_copri_NZ_GG703855_1_rna43_0029
xxxEnterococcus_thailand	xxxEnterococcus_thailandicus	[1082..1186]	both	0	0	dropout	0% (0/105)	0% (0/105)	100% (105/105)	0% (0/105)			0		0		Shuttleworthia_satelles_DSM_14600_NZ_GG665866_1_rna19_0005
xxxEnterococcus_thailand	xxxEnterococcus_thailandicus	[764..870]	both	0	0	dropout	0% (0/107)	0% (0/107)	100% (107/107)	0% (0/107)			0		0		Streptococcus_macedonicus_NC_016749_1_rna66_0143
xxxEnterococcus_thailand	xxxEnterococcus_thailandicus	[317..421]	both	0	0	dropout	0% (0/105)	0% (0/105)	100% (105/105)	0% (0/105)			0		0		Veillonella_seminalis_NZ_JH992937_1_rna41_0017
xxxEnterococcus_villorum	xxxEnterococcus_villorum	[1383..1483]	both	0	0	dropout	0% (0/101)	0% (0/101)	100% (101/101)	0% (0/101)			0		0		Bifidobacterium_angulatum_JCM_7096_GCF_0010251551_ASM102515v1_NZ_AP012322_1_rna0_0019
xxxEnterococcus_villorum	xxxEnterococcus_villorum	[1081..1186]	both	0	0	dropout	0% (0/106)	0% (0/106)	100% (106/106)	0% (0/106)			0		0		Cutibacterium_acnes_J139_NZ_ADFS01000001_1_rna32_0028
xxxEnterococcus_villorum	xxxEnterococcus_villorum	[774..888]	both	0	0	dropout	0% (0/115)	0% (0/115)	100% (115/115)	0% (0/115)			0		0		Eubacterium_siraeum_DSM_15702_GCF_0003820851_ASM38208v1_NZ_KB907544_1__0016
xxxEnterococcus_villorum	xxxEnterococcus_villorum	[1233..1338]	both	0	0	dropout	0% (0/106)	0% (0/106)	100% (106/106)	0% (0/106)			0		0		Eubacterium_siraeum_DSM_15702_GCF_0003820851_ASM38208v1_NZ_KB907544_1__0020
xxxEnterococcus_villorum	xxxEnterococcus_villorum	[329..571]	both	0	0	dropout	0% (0/243)	0% (0/243)	100% (243/243)	0% (0/243)			0		0		Faecalibacterium_prausnitzii_NZ_DS483500_1_rna34_0106
xxxEnterococcus_villorum	xxxEnterococcus_villorum	[315..421]	both	0	0	dropout	0% (0/107)	0% (0/107)	100% (107/107)	0% (0/107)			0		0		Mageeibacillus_indolicus_NC_013895_2_rna7_0011
xxxEnterococcus_villorum	xxxEnterococcus_villorum	[27..129]	both	0	0	dropout	0% (0/103)	0% (0/103)	100% (103/103)	0% (0/103)			0		0		Prevotella_copri_NZ_GG703855_1_rna43_0029
xxxEnterococcus_villorum	xxxEnterococcus_villorum	[934..1038]	both	0	0	dropout	0% (0/105)	0% (0/105)	100% (105/105)	0% (0/105)			0		0		Shuttleworthia_satelles_DSM_14600_NZ_GG665866_1_rna19_0005
xxxEnterococcus_villorum	xxxEnterococcus_villorum	[616..722]	both	0	0	dropout	0% (0/107)	0% (0/107)	100% (107/107)	0% (0/107)			0		0		Streptococcus_macedonicus_NC_016749_1_rna66_0143
xxxEnterococcus_villorum	xxxEnterococcus_villorum	[169..273]	both	0	0	dropout	0% (0/105)	0% (0/105)	100% (105/105)	0% (0/105)			0		0		Veillonella_seminalis_NZ_JH992937_1_rna41_0017
xxxEscherichia_coli	xxxEscherichia_coli	[25..130]	both	0	0	dropout	0% (0/106)	0% (0/106)	100% (106/106)	0% (0/106)			0		0		Cutibacterium_acnes_J139_NZ_ADFS01000001_1_rna32_0028
xxxEscherichia_coli	xxxEscherichia_coli	[321..424]	both	0	0	dropout	0% (0/104)	0% (0/104)	100% (104/104)	0% (0/104)			0		0		Prevotella_copri_NZ_GG703855_1_rna43_0029
xxxEscherichia_coli	xxxEscherichia_coli	[174..278]	both	0	0	dropout	0% (0/105)	0% (0/105)	100% (105/105)	0% (0/105)			0		0		Shuttleworthia_satelles_DSM_14600_NZ_GG665866_1_rna19_0005
xxxEubacterium_eligens_A	xxxEubacterium_eligens_ATCC_27750_GCF_000146185.1_ASM14618v1	[23..121]	both	0	0	dropout	0% (0/99)	0% (0/99)	100% (99/99)	0% (0/99)			0		0		Bifidobacterium_angulatum_JCM_7096_GCF_0010251551_ASM102515v1_NZ_AP012322_1_rna0_0019
xxxEubacterium_eligens_A	xxxEubacterium_eligens_ATCC_27750_GCF_000146185.1_ASM14618v1	[318..424]	both	0	0	dropout	0% (0/107)	0% (0/107)	100% (107/107)	0% (0/107)			0		0		Cutibacterium_acnes_J139_NZ_ADFS01000001_1_rna32_0028
xxxEubacterium_eligens_A	xxxEubacterium_eligens_ATCC_27750_GCF_000146185.1_ASM14618v1	[618..734]	both	0	0	dropout	0% (0/117)	0% (0/117)	100% (117/117)	0% (0/117)			0		0		Eubacterium_siraeum_DSM_15702_GCF_0003820851_ASM38208v1_NZ_KB907544_1__0016
xxxEubacterium_eligens_A	xxxEubacterium_eligens_ATCC_27750_GCF_000146185.1_ASM14618v1	[166..271]	both	0	0	dropout	0% (0/106)	0% (0/106)	100% (106/106)	0% (0/106)			0		0		Eubacterium_siraeum_DSM_15702_GCF_0003820851_ASM38208v1_NZ_KB907544_1__0020
xxxEubacterium_eligens_A	xxxEubacterium_eligens_ATCC_27750_GCF_000146185.1_ASM14618v1	[462..567]	both	0	0	dropout	0% (0/106)	0% (0/106)	100% (106/106)	0% (0/106)			0		0		Faecalibacterium_prausnitzii_NZ_DS483500_1_rna34_0106
xxxEubacterium_eligens_A	xxxEubacterium_eligens_ATCC_27750_GCF_000146185.1_ASM14618v1	[927..1029]	both	0	0	dropout	0% (0/103)	0% (0/103)	100% (103/103)	0% (0/103)			0		0		Prevotella_copri_NZ_GG703855_1_rna43_0029
xxxEubacterium_eligens_A	xxxEubacterium_eligens_ATCC_27750_GCF_000146185.1_ASM14618v1	[780..884]	both	0	0	dropout	0% (0/105)	0% (0/105)	100% (105/105)	0% (0/105)			0		0		Shuttleworthia_satelles_DSM_14600_NZ_GG665866_1_rna19_0005
xxxEubacterium_rectale_A	xxxEubacterium_rectale_ATCC_33656_GCF_000020605.1_ASM2060v1	[168..268]	both	0	0	dropout	0% (0/101)	0% (0/101)	100% (101/101)	0% (0/101)			0		0		Bifidobacterium_angulatum_JCM_7096_GCF_0010251551_ASM102515v1_NZ_AP012322_1_rna0_0019
xxxEubacterium_rectale_A	xxxEubacterium_rectale_ATCC_33656_GCF_000020605.1_ASM2060v1	[316..421]	both	0	0	dropout	0% (0/106)	0% (0/106)	100% (106/106)	0% (0/106)			0		0		Cutibacterium_acnes_J139_NZ_ADFS01000001_1_rna32_0028
xxxEubacterium_rectale_A	xxxEubacterium_rectale_ATCC_33656_GCF_000020605.1_ASM2060v1	[765..870]	both	0	0	dropout	0% (0/106)	0% (0/106)	100% (106/106)	0% (0/106)			0		0		Eubacterium_siraeum_DSM_15702_GCF_0003820851_ASM38208v1_NZ_KB907544_1__0020
xxxEubacterium_rectale_A	xxxEubacterium_rectale_ATCC_33656_GCF_000020605.1_ASM2060v1	[459..563]	both	0	0	dropout	0% (0/105)	0% (0/105)	100% (105/105)	0% (0/105)			0		0		Faecalibacterium_prausnitzii_NZ_DS483500_1_rna34_0106
xxxEubacterium_rectale_A	xxxEubacterium_rectale_ATCC_33656_GCF_000020605.1_ASM2060v1	[911..1014]	both	0	0	dropout	0% (0/104)	0% (0/104)	100% (104/104)	0% (0/104)			0		0		Prevotella_copri_NZ_GG703855_1_rna43_0029
xxxEubacterium_rectale_A	xxxEubacterium_rectale_ATCC_33656_GCF_000020605.1_ASM2060v1	[615..719]	both	0	0	dropout	0% (0/105)	0% (0/105)	100% (105/105)	0% (0/105)			0		0		Shuttleworthia_satelles_DSM_14600_NZ_GG665866_1_rna19_0005
xxxEubacterium_rectale_A	xxxEubacterium_rectale_ATCC_33656_GCF_000020605.1_ASM2060v1	[18..117]	both	0	0	dropout	0% (0/100)	0% (0/100)	100% (100/100)	0% (0/100)			0		0		Streptococcus_macedonicus_NC_016749_1_rna66_0143
xxxEubacterium_siraeum_D	xxxEubacterium_siraeum_DSM_15702_GCF_000382085.1_ASM38208v1	[24..129]	both	0	0	dropout	0% (0/106)	0% (0/106)	100% (106/106)	0% (0/106)			0		0		Eubacterium_siraeum_DSM_15702_GCF_0003820851_ASM38208v1_NZ_KB907544_1__0016
xxxEubacterium_siraeum_D	xxxEubacterium_siraeum_DSM_15702_GCF_000382085.1_ASM38208v1	[172..278]	both	0	0	dropout	0% (0/107)	0% (0/107)	100% (107/107)	0% (0/107)			0		0		Eubacterium_siraeum_DSM_15702_GCF_0003820851_ASM38208v1_NZ_KB907544_1__0020
xxxEubacterium_ventriosu	xxxEubacterium_ventriosum_ATCC_27560	[23..123]	both	0	0	dropout	0% (0/101)	0% (0/101)	100% (101/101)	0% (0/101)			0		0		Bifidobacterium_angulatum_JCM_7096_GCF_0010251551_ASM102515v1_NZ_AP012322_1_rna0_0019
xxxEubacterium_ventriosu	xxxEubacterium_ventriosum_ATCC_27560	[935..1039]	both	0	0	dropout	0% (0/105)	0% (0/105)	100% (105/105)	0% (0/105)			0		0		Clostridium_bolteae_ATCC_BAA_613_GCF_0001543651_ASM15436v1_NZ_DS480694_1_rna30_0007
xxxEubacterium_ventriosu	xxxEubacterium_ventriosum_ATCC_27560	[1078..1183]	both	0	0	dropout	0% (0/106)	0% (0/106)	100% (106/106)	0% (0/106)			0		0		Cutibacterium_acnes_J139_NZ_ADFS01000001_1_rna32_0028
xxxEubacterium_ventriosu	xxxEubacterium_ventriosum_ATCC_27560	[618..734]	both	0	0	dropout	0% (0/117)	0% (0/117)	100% (117/117)	0% (0/117)			0		0		Eubacterium_siraeum_DSM_15702_GCF_0003820851_ASM38208v1_NZ_KB907544_1__0016
xxxEubacterium_ventriosu	xxxEubacterium_ventriosum_ATCC_27560	[168..273]	both	0	0	dropout	0% (0/106)	0% (0/106)	100% (106/106)	0% (0/106)			0		0		Eubacterium_siraeum_DSM_15702_GCF_0003820851_ASM38208v1_NZ_KB907544_1__0020
xxxEubacterium_ventriosu	xxxEubacterium_ventriosum_ATCC_27560	[785..890]	both	0	0	dropout	0% (0/106)	0% (0/106)	100% (106/106)	0% (0/106)			0		0		Faecalibacterium_prausnitzii_NZ_DS483500_1_rna34_0106
xxxEubacterium_ventriosu	xxxEubacterium_ventriosum_ATCC_27560	[322..425]	both	0	0	dropout	0% (0/104)	0% (0/104)	100% (104/104)	0% (0/104)			0		0		Prevotella_copri_NZ_GG703855_1_rna43_0029
xxxEubacterium_ventriosu	xxxEubacterium_ventriosum_ATCC_27560	[468..572]	both	0	0	dropout	0% (0/105)	0% (0/105)	100% (105/105)	0% (0/105)			0		0		Shuttleworthia_satelles_DSM_14600_NZ_GG665866_1_rna19_0005
xxxEubacterium_yurii_sub	xxxEubacterium_yurii_subsp_margaretiae_ATCC	[482..580]	both	0	0	dropout	0% (0/99)	0% (0/99)	100% (99/99)	0% (0/99)			0		0		Bifidobacterium_angulatum_JCM_7096_GCF_0010251551_ASM102515v1_NZ_AP012322_1_rna0_0019
xxxEubacterium_yurii_sub	xxxEubacterium_yurii_subsp_margaretiae_ATCC	[172..284]	both	0	0	dropout	0% (0/113)	0% (0/113)	100% (113/113)	0% (0/113)			0		0		Cutibacterium_acnes_J139_NZ_ADFS01000001_1_rna32_0028
xxxEubacterium_yurii_sub	xxxEubacterium_yurii_subsp_margaretiae_ATCC	[331..437]	both	0	0	dropout	0% (0/107)	0% (0/107)	100% (107/107)	0% (0/107)			0		0		Eubacterium_siraeum_DSM_15702_GCF_0003820851_ASM38208v1_NZ_KB907544_1__0020
xxxEubacterium_yurii_sub	xxxEubacterium_yurii_subsp_margaretiae_ATCC	[27..131]	both	0	0	dropout	0% (0/105)	0% (0/105)	100% (105/105)	0% (0/105)			0		0		Prevotella_copri_NZ_GG703855_1_rna43_0029
xxxFaecalibacterium_prau	xxxFaecalibacterium_prausnitzii	[25..128]	both	0	0	dropout	0% (0/104)	0% (0/104)	100% (104/104)	0% (0/104)			0		0		Cutibacterium_acnes_J139_NZ_ADFS01000001_1_rna32_0028
xxxFaecalibacterium_prau	xxxFaecalibacterium_prausnitzii	[171..276]	both	0	0	dropout	0% (0/106)	0% (0/106)	100% (106/106)	0% (0/106)			0		0		Eubacterium_siraeum_DSM_15702_GCF_0003820851_ASM38208v1_NZ_KB907544_1__0016
xxxFaecalibacterium_prau	xxxFaecalibacterium_prausnitzii	[327..431]	both	0	0	dropout	0% (0/105)	0% (0/105)	100% (105/105)	0% (0/105)			0		0		Faecalibacterium_prausnitzii_NZ_DS483500_1_rna34_0106
xxxFaecalibacterium_prau	xxxFaecalibacterium_prausnitzii	[469..566]	both	0	0	dropout	0% (0/98)	0% (0/98)	100% (98/98)	0% (0/98)			0		0		Prevotella_copri_NZ_GG703855_1_rna43_0029
xxxFaecalibacterium_prau	xxxFaecalibacterium_prausnitzii_A2-165	[614..717]	both	0	0	dropout	0% (0/104)	0% (0/104)	100% (104/104)	0% (0/104)			0		0		Cutibacterium_acnes_J139_NZ_ADFS01000001_1_rna32_0028
xxxFaecalibacterium_prau	xxxFaecalibacterium_prausnitzii_A2-165	[167..272]	both	0	0	dropout	0% (0/106)	0% (0/106)	100% (106/106)	0% (0/106)			0		0		Eubacterium_siraeum_DSM_15702_GCF_0003820851_ASM38208v1_NZ_KB907544_1__0016
xxxFaecalibacterium_prau	xxxFaecalibacterium_prausnitzii_A2-165	[323..427]	both	0	0	dropout	0% (0/105)	0% (0/105)	100% (105/105)	0% (0/105)			0		0		Faecalibacterium_prausnitzii_NZ_DS483500_1_rna34_0106
xxxFaecalibacterium_prau	xxxFaecalibacterium_prausnitzii_A2-165	[336..577]	both	0	0	dropout	0% (0/242)	0% (0/242)	100% (242/242)	0% (0/242)			0		0		Mageeibacillus_indolicus_NC_013895_2_rna7_0011
xxxFaecalibacterium_prau	xxxFaecalibacterium_prausnitzii_A2-165	[27..124]	both	0	0	dropout	0% (0/98)	0% (0/98)	100% (98/98)	0% (0/98)			0		0		Prevotella_copri_NZ_GG703855_1_rna43_0029
xxxFenollaria_massiliens	xxxFenollaria_massiliensis	[23..123]	both	0	0	dropout	0% (0/101)	0% (0/101)	100% (101/101)	0% (0/101)			0		0		Bifidobacterium_angulatum_JCM_7096_GCF_0010251551_ASM102515v1_NZ_AP012322_1_rna0_0019
xxxFenollaria_massiliens	xxxFenollaria_massiliensis	[469..578]	both	0	0	dropout	0% (0/110)	0% (0/110)	100% (110/110)	0% (0/110)			0		0		Cutibacterium_acnes_J139_NZ_ADFS01000001_1_rna32_0028
xxxFenollaria_massiliens	xxxFenollaria_massiliensis	[316..422]	both	0	0	dropout	0% (0/107)	0% (0/107)	100% (107/107)	0% (0/107)			0		0		Eubacterium_siraeum_DSM_15702_GCF_0003820851_ASM38208v1_NZ_KB907544_1__0020
xxxFenollaria_massiliens	xxxFenollaria_massiliensis	[165..267]	both	0	0	dropout	0% (0/103)	0% (0/103)	100% (103/103)	0% (0/103)			0		0		Faecalibacterium_prausnitzii_NZ_DS483500_1_rna34_0106
xxxFenollaria_massiliens	xxxFenollaria_massiliensis	[619..723]	both	0	0	dropout	0% (0/105)	0% (0/105)	100% (105/105)	0% (0/105)			0		0		Prevotella_copri_NZ_GG703855_1_rna43_0029
xxxFilifactor_alocis_ATC	xxxFilifactor_alocis_ATCC_35896	[479..579]	both	0	0	dropout	0% (0/101)	0% (0/101)	100% (101/101)	0% (0/101)			0		0		Bifidobacterium_angulatum_JCM_7096_GCF_0010251551_ASM102515v1_NZ_AP012322_1_rna0_0019
xxxFilifactor_alocis_ATC	xxxFilifactor_alocis_ATCC_35896	[170..281]	both	0	0	dropout	0% (0/112)	0% (0/112)	100% (112/112)	0% (0/112)			0		0		Cutibacterium_acnes_J139_NZ_ADFS01000001_1_rna32_0028
xxxFilifactor_alocis_ATC	xxxFilifactor_alocis_ATCC_35896	[328..434]	both	0	0	dropout	0% (0/107)	0% (0/107)	100% (107/107)	0% (0/107)			0		0		Eubacterium_siraeum_DSM_15702_GCF_0003820851_ASM38208v1_NZ_KB907544_1__0020
xxxFilifactor_alocis_ATC	xxxFilifactor_alocis_ATCC_35896	[27..129]	both	0	0	dropout	0% (0/103)	0% (0/103)	100% (103/103)	0% (0/103)			0		0		Prevotella_copri_NZ_GG703855_1_rna43_0029
xxxFinegoldia_magna	xxxFinegoldia_magna	[0..0]	both	0	0		-1	-1	-1	-1			0		0		Bifidobacterium_angulatum_JCM_7096_GCF_0010251551_ASM102515v1_NZ_AP012322_1_rna0_0019
xxxFinegoldia_magna	xxxFinegoldia_magna	[474..581]	both	0	0	dropout	0% (0/108)	0% (0/108)	100% (108/108)	0% (0/108)			0		0		Cutibacterium_acnes_J139_NZ_ADFS01000001_1_rna32_0028
xxxFinegoldia_magna	xxxFinegoldia_magna	[171..277]	both	0	0	dropout	0% (0/107)	0% (0/107)	100% (107/107)	0% (0/107)			0		0		Eubacterium_siraeum_DSM_15702_GCF_0003820851_ASM38208v1_NZ_KB907544_1__0020
xxxFinegoldia_magna	xxxFinegoldia_magna	[619..720]	both	0	0	dropout	0% (0/102)	0% (0/102)	100% (102/102)	0% (0/102)			0		0		Faecalibacterium_prausnitzii_NZ_DS483500_1_rna34_0106
xxxFinegoldia_magna	xxxFinegoldia_magna	[326..430]	both	0	0	dropout	0% (0/105)	0% (0/105)	100% (105/105)	0% (0/105)			0		0		Prevotella_copri_NZ_GG703855_1_rna43_0029
xxxFinegoldia_magna	xxxFinegoldia_magna	[24..127]	both	0	0	dropout	0% (0/104)	0% (0/104)	100% (104/104)	0% (0/104)			0		0		Shuttleworthia_satelles_DSM_14600_NZ_GG665866_1_rna19_0005
xxxFinegoldia_magna_ACS-	xxxFinegoldia_magna_ACS-171-V-Col3	[322..429]	both	0	0	dropout	0% (0/108)	0% (0/108)	100% (108/108)	0% (0/108)			0		0		Cutibacterium_acnes_J139_NZ_ADFS01000001_1_rna32_0028
xxxFinegoldia_magna_ACS-	xxxFinegoldia_magna_ACS-171-V-Col3	[169..275]	both	0	0	dropout	0% (0/107)	0% (0/107)	100% (107/107)	0% (0/107)			0		0		Eubacterium_siraeum_DSM_15702_GCF_0003820851_ASM38208v1_NZ_KB907544_1__0020
xxxFinegoldia_magna_ACS-	xxxFinegoldia_magna_ACS-171-V-Col3	[19..120]	both	0	0	dropout	0% (0/102)	0% (0/102)	100% (102/102)	0% (0/102)			0		0		Faecalibacterium_prausnitzii_NZ_DS483500_1_rna34_0106
xxxFinegoldia_magna_ACS-	xxxFinegoldia_magna_ACS-171-V-Col3	[475..579]	both	0	0	dropout	0% (0/105)	0% (0/105)	100% (105/105)	0% (0/105)			0		0		Prevotella_copri_NZ_GG703855_1_rna43_0029
xxxFinegoldia_magna_ACS-	xxxFinegoldia_magna_ACS-171-V-Col3	[622..725]	both	0	0	dropout	0% (0/104)	0% (0/104)	100% (104/104)	0% (0/104)			0		0		Shuttleworthia_satelles_DSM_14600_NZ_GG665866_1_rna19_0005
xxxFinegoldia_magna_ATCC	xxxFinegoldia_magna_ATCC_53516	[623..717]	both	0	0	dropout	0% (0/95)	0% (0/95)	100% (95/95)	0% (0/95)			0		0		Bifidobacterium_angulatum_JCM_7096_GCF_0010251551_ASM102515v1_NZ_AP012322_1_rna0_0019
xxxFinegoldia_magna_ATCC	xxxFinegoldia_magna_ATCC_53516	[324..431]	both	0	0	dropout	0% (0/108)	0% (0/108)	100% (108/108)	0% (0/108)			0		0		Cutibacterium_acnes_J139_NZ_ADFS01000001_1_rna32_0028
xxxFinegoldia_magna_ATCC	xxxFinegoldia_magna_ATCC_53516	[472..578]	both	0	0	dropout	0% (0/107)	0% (0/107)	100% (107/107)	0% (0/107)			0		0		Eubacterium_siraeum_DSM_15702_GCF_0003820851_ASM38208v1_NZ_KB907544_1__0020
xxxFinegoldia_magna_ATCC	xxxFinegoldia_magna_ATCC_53516	[176..280]	both	0	0	dropout	0% (0/105)	0% (0/105)	100% (105/105)	0% (0/105)			0		0		Prevotella_copri_NZ_GG703855_1_rna43_0029
xxxFinegoldia_magna_ATCC	xxxFinegoldia_magna_ATCC_53516	[24..127]	both	0	0	dropout	0% (0/104)	0% (0/104)	100% (104/104)	0% (0/104)			0		0		Shuttleworthia_satelles_DSM_14600_NZ_GG665866_1_rna19_0005
xxxFusobacterium_equinum	xxxFusobacterium_equinum	[318..427]	both	0	0	dropout	0% (0/110)	0% (0/110)	100% (110/110)	0% (0/110)			0		0		Cutibacterium_acnes_J139_NZ_ADFS01000001_1_rna32_0028
xxxFusobacterium_equinum	xxxFusobacterium_equinum	[22..124]	both	0	0	dropout	0% (0/103)	0% (0/103)	100% (103/103)	0% (0/103)			0		0		Eubacterium_siraeum_DSM_15702_GCF_0003820851_ASM38208v1_NZ_KB907544_1__0020
xxxFusobacterium_equinum	xxxFusobacterium_equinum	[479..580]	both	0	0	dropout	0% (0/102)	0% (0/102)	100% (102/102)	0% (0/102)			0		0		Faecalibacterium_prausnitzii_NZ_DS483500_1_rna34_0106
xxxFusobacterium_equinum	xxxFusobacterium_equinum	[170..274]	both	0	0	dropout	0% (0/105)	0% (0/105)	100% (105/105)	0% (0/105)			0		0		Shuttleworthia_satelles_DSM_14600_NZ_GG665866_1_rna19_0005
xxxFusobacterium_gonidia	xxxFusobacterium_gonidiaformans	[320..429]	both	0	0	dropout	0% (0/110)	0% (0/110)	100% (110/110)	0% (0/110)			0		0		Cutibacterium_acnes_J139_NZ_ADFS01000001_1_rna32_0028
xxxFusobacterium_gonidia	xxxFusobacterium_gonidiaformans	[623..725]	both	0	0	dropout	0% (0/103)	0% (0/103)	100% (103/103)	0% (0/103)			0		0		Eubacterium_siraeum_DSM_15702_GCF_0003820851_ASM38208v1_NZ_KB907544_1__0020
xxxFusobacterium_gonidia	xxxFusobacterium_gonidiaformans	[481..582]	both	0	0	dropout	0% (0/102)	0% (0/102)	100% (102/102)	0% (0/102)			0		0		Faecalibacterium_prausnitzii_NZ_DS483500_1_rna34_0106
xxxFusobacterium_gonidia	xxxFusobacterium_gonidiaformans	[27..129]	both	0	0	dropout	0% (0/103)	0% (0/103)	100% (103/103)	0% (0/103)			0		0		Prevotella_copri_NZ_GG703855_1_rna43_0029
xxxFusobacterium_gonidia	xxxFusobacterium_gonidiaformans	[172..276]	both	0	0	dropout	0% (0/105)	0% (0/105)	100% (105/105)	0% (0/105)			0		0		Shuttleworthia_satelles_DSM_14600_NZ_GG665866_1_rna19_0005
xxxFusobacterium_gonidia	xxxFusobacterium_gonidiaformans_ATCC_25563	[22..131]	both	0	0	dropout	0% (0/110)	0% (0/110)	100% (110/110)	0% (0/110)			0		0		Cutibacterium_acnes_J139_NZ_ADFS01000001_1_rna32_0028
xxxFusobacterium_gonidia	xxxFusobacterium_gonidiaformans_ATCC_25563	[183..284]	both	0	0	dropout	0% (0/102)	0% (0/102)	100% (102/102)	0% (0/102)			0		0		Faecalibacterium_prausnitzii_NZ_DS483500_1_rna34_0106
xxxFusobacterium_mortife	xxxFusobacterium_mortiferum_ATCC_9817	[172..281]	both	0	0	dropout	0% (0/110)	0% (0/110)	100% (110/110)	0% (0/110)			0		0		Cutibacterium_acnes_J139_NZ_ADFS01000001_1_rna32_0028
xxxFusobacterium_mortife	xxxFusobacterium_mortiferum_ATCC_9817	[19..120]	both	0	0	dropout	0% (0/102)	0% (0/102)	100% (102/102)	0% (0/102)			0		0		Faecalibacterium_prausnitzii_NZ_DS483500_1_rna34_0106
xxxFusobacterium_mortife	xxxFusobacterium_mortiferum_ATCC_9817	[472..574]	both	0	0	dropout	0% (0/103)	0% (0/103)	100% (103/103)	0% (0/103)			0		0		Prevotella_copri_NZ_GG703855_1_rna43_0029
xxxFusobacterium_mortife	xxxFusobacterium_mortiferum_ATCC_9817	[325..429]	both	0	0	dropout	0% (0/105)	0% (0/105)	100% (105/105)	0% (0/105)			0		0		Shuttleworthia_satelles_DSM_14600_NZ_GG665866_1_rna19_0005
xxxFusobacterium_nucleat	xxxFusobacterium_nucleatum	[171..280]	both	0	0	dropout	0% (0/110)	0% (0/110)	100% (110/110)	0% (0/110)			0		0		Cutibacterium_acnes_J139_NZ_ADFS01000001_1_rna32_0028
xxxFusobacterium_nucleat	xxxFusobacterium_nucleatum	[22..124]	both	0	0	dropout	0% (0/103)	0% (0/103)	100% (103/103)	0% (0/103)			0		0		Eubacterium_siraeum_DSM_15702_GCF_0003820851_ASM38208v1_NZ_KB907544_1__0020
xxxFusobacterium_nucleat	xxxFusobacterium_nucleatum	[627..728]	both	0	0	dropout	0% (0/102)	0% (0/102)	100% (102/102)	0% (0/102)			0		0		Faecalibacterium_prausnitzii_NZ_DS483500_1_rna34_0106
xxxFusobacterium_nucleat	xxxFusobacterium_nucleatum	[471..573]	both	0	0	dropout	0% (0/103)	0% (0/103)	100% (103/103)	0% (0/103)			0		0		Prevotella_copri_NZ_GG703855_1_rna43_0029
xxxFusobacterium_nucleat	xxxFusobacterium_nucleatum	[324..428]	both	0	0	dropout	0% (0/105)	0% (0/105)	100% (105/105)	0% (0/105)			0		0		Shuttleworthia_satelles_DSM_14600_NZ_GG665866_1_rna19_0005
xxxFusobacterium_nucleat	xxxFusobacterium_nucleatum_subsp_animalis_3_1_33	[315..424]	both	0	0	dropout	0% (0/110)	0% (0/110)	100% (110/110)	0% (0/110)			0		0		Cutibacterium_acnes_J139_NZ_ADFS01000001_1_rna32_0028
xxxFusobacterium_nucleat	xxxFusobacterium_nucleatum_subsp_animalis_3_1_33	[22..124]	both	0	0	dropout	0% (0/103)	0% (0/103)	100% (103/103)	0% (0/103)			0		0		Eubacterium_siraeum_DSM_15702_GCF_0003820851_ASM38208v1_NZ_KB907544_1__0020
xxxFusobacterium_nucleat	xxxFusobacterium_nucleatum_subsp_animalis_3_1_33	[165..266]	both	0	0	dropout	0% (0/102)	0% (0/102)	100% (102/102)	0% (0/102)			0		0		Faecalibacterium_prausnitzii_NZ_DS483500_1_rna34_0106
xxxFusobacterium_nucleat	xxxFusobacterium_nucleatum_subsp_animalis_3_1_33	[618..720]	both	0	0	dropout	0% (0/103)	0% (0/103)	100% (103/103)	0% (0/103)			0		0		Prevotella_copri_NZ_GG703855_1_rna43_0029
xxxFusobacterium_nucleat	xxxFusobacterium_nucleatum_subsp_animalis_3_1_33	[471..575]	both	0	0	dropout	0% (0/105)	0% (0/105)	100% (105/105)	0% (0/105)			0		0		Shuttleworthia_satelles_DSM_14600_NZ_GG665866_1_rna19_0005
xxxFusobacterium_nucleat	xxxFusobacterium_nucleatum_subsp_animalis_7_1	[172..281]	both	0	0	dropout	0% (0/110)	0% (0/110)	100% (110/110)	0% (0/110)			0		0		Cutibacterium_acnes_J139_NZ_ADFS01000001_1_rna32_0028
xxxFusobacterium_nucleat	xxxFusobacterium_nucleatum_subsp_animalis_7_1	[623..725]	both	0	0	dropout	0% (0/103)	0% (0/103)	100% (103/103)	0% (0/103)			0		0		Eubacterium_siraeum_DSM_15702_GCF_0003820851_ASM38208v1_NZ_KB907544_1__0020
xxxFusobacterium_nucleat	xxxFusobacterium_nucleatum_subsp_animalis_7_1	[19..120]	both	0	0	dropout	0% (0/102)	0% (0/102)	100% (102/102)	0% (0/102)			0		0		Faecalibacterium_prausnitzii_NZ_DS483500_1_rna34_0106
xxxFusobacterium_nucleat	xxxFusobacterium_nucleatum_subsp_animalis_7_1	[472..574]	both	0	0	dropout	0% (0/103)	0% (0/103)	100% (103/103)	0% (0/103)			0		0		Prevotella_copri_NZ_GG703855_1_rna43_0029
xxxFusobacterium_nucleat	xxxFusobacterium_nucleatum_subsp_animalis_7_1	[325..429]	both	0	0	dropout	0% (0/105)	0% (0/105)	100% (105/105)	0% (0/105)			0		0		Shuttleworthia_satelles_DSM_14600_NZ_GG665866_1_rna19_0005
xxxFusobacterium_nucleat	xxxFusobacterium_nucleatum_subsp_animalis_D11	[320..429]	both	0	0	dropout	0% (0/110)	0% (0/110)	100% (110/110)	0% (0/110)			0		0		Cutibacterium_acnes_J139_NZ_ADFS01000001_1_rna32_0028
xxxFusobacterium_nucleat	xxxFusobacterium_nucleatum_subsp_animalis_D11	[481..582]	both	0	0	dropout	0% (0/102)	0% (0/102)	100% (102/102)	0% (0/102)			0		0		Faecalibacterium_prausnitzii_NZ_DS483500_1_rna34_0106
xxxFusobacterium_nucleat	xxxFusobacterium_nucleatum_subsp_animalis_D11	[27..129]	both	0	0	dropout	0% (0/103)	0% (0/103)	100% (103/103)	0% (0/103)			0		0		Prevotella_copri_NZ_GG703855_1_rna43_0029
xxxFusobacterium_nucleat	xxxFusobacterium_nucleatum_subsp_animalis_D11	[172..276]	both	0	0	dropout	0% (0/105)	0% (0/105)	100% (105/105)	0% (0/105)			0		0		Shuttleworthia_satelles_DSM_14600_NZ_GG665866_1_rna19_0005
xxxFusobacterium_nucleat	xxxFusobacterium_nucleatum_subsp_nucleatum_ATCC_23726	[466..575]	both	0	0	dropout	0% (0/110)	0% (0/110)	100% (110/110)	0% (0/110)			0		0		Cutibacterium_acnes_J139_NZ_ADFS01000001_1_rna32_0028
xxxFusobacterium_nucleat	xxxFusobacterium_nucleatum_subsp_nucleatum_ATCC_23726	[22..124]	both	0	0	dropout	0% (0/103)	0% (0/103)	100% (103/103)	0% (0/103)			0		0		Eubacterium_siraeum_DSM_15702_GCF_0003820851_ASM38208v1_NZ_KB907544_1__0020
xxxFusobacterium_nucleat	xxxFusobacterium_nucleatum_subsp_nucleatum_ATCC_23726	[627..728]	both	0	0	dropout	0% (0/102)	0% (0/102)	100% (102/102)	0% (0/102)			0		0		Faecalibacterium_prausnitzii_NZ_DS483500_1_rna34_0106
xxxFusobacterium_nucleat	xxxFusobacterium_nucleatum_subsp_nucleatum_ATCC_23726	[173..275]	both	0	0	dropout	0% (0/103)	0% (0/103)	100% (103/103)	0% (0/103)			0		0		Prevotella_copri_NZ_GG703855_1_rna43_0029
xxxFusobacterium_nucleat	xxxFusobacterium_nucleatum_subsp_nucleatum_ATCC_23726	[318..422]	both	0	0	dropout	0% (0/105)	0% (0/105)	100% (105/105)	0% (0/105)			0		0		Shuttleworthia_satelles_DSM_14600_NZ_GG665866_1_rna19_0005
xxxFusobacterium_nucleat	xxxFusobacterium_nucleatum_subsp_polymorphum_ATCC_10953	[172..281]	both	0	0	dropout	0% (0/110)	0% (0/110)	100% (110/110)	0% (0/110)			0		0		Cutibacterium_acnes_J139_NZ_ADFS01000001_1_rna32_0028
xxxFusobacterium_nucleat	xxxFusobacterium_nucleatum_subsp_polymorphum_ATCC_10953	[19..120]	both	0	0	dropout	0% (0/102)	0% (0/102)	100% (102/102)	0% (0/102)			0		0		Faecalibacterium_prausnitzii_NZ_DS483500_1_rna34_0106
xxxFusobacterium_nucleat	xxxFusobacterium_nucleatum_subsp_polymorphum_ATCC_10953	[322..424]	both	0	0	dropout	0% (0/103)	0% (0/103)	100% (103/103)	0% (0/103)			0		0		Prevotella_copri_NZ_GG703855_1_rna43_0029
xxxFusobacterium_nucleat	xxxFusobacterium_nucleatum_subsp_vincentii_3_1_27	[463..572]	both	0	0	dropout	0% (0/110)	0% (0/110)	100% (110/110)	0% (0/110)			0		0		Cutibacterium_acnes_J139_NZ_ADFS01000001_1_rna32_0028
xxxFusobacterium_nucleat	xxxFusobacterium_nucleatum_subsp_vincentii_3_1_27	[22..124]	both	0	0	dropout	0% (0/103)	0% (0/103)	100% (103/103)	0% (0/103)			0		0		Eubacterium_siraeum_DSM_15702_GCF_0003820851_ASM38208v1_NZ_KB907544_1__0020
xxxFusobacterium_nucleat	xxxFusobacterium_nucleatum_subsp_vincentii_3_1_27	[165..266]	both	0	0	dropout	0% (0/102)	0% (0/102)	100% (102/102)	0% (0/102)			0		0		Faecalibacterium_prausnitzii_NZ_DS483500_1_rna34_0106
xxxFusobacterium_nucleat	xxxFusobacterium_nucleatum_subsp_vincentii_3_1_27	[320..422]	both	0	0	dropout	0% (0/103)	0% (0/103)	100% (103/103)	0% (0/103)			0		0		Prevotella_copri_NZ_GG703855_1_rna43_0029
xxxFusobacterium_nucleat	xxxFusobacterium_nucleatum_subsp_vincentii_3_1_27	[619..723]	both	0	0	dropout	0% (0/105)	0% (0/105)	100% (105/105)	0% (0/105)			0		0		Shuttleworthia_satelles_DSM_14600_NZ_GG665866_1_rna19_0005
xxxFusobacterium_nucleat	xxxFusobacterium_nucleatum_subsp_vincentii_3_1_36A2	[318..427]	both	0	0	dropout	0% (0/110)	0% (0/110)	100% (110/110)	0% (0/110)			0		0		Cutibacterium_acnes_J139_NZ_ADFS01000001_1_rna32_0028
xxxFusobacterium_nucleat	xxxFusobacterium_nucleatum_subsp_vincentii_3_1_36A2	[22..124]	both	0	0	dropout	0% (0/103)	0% (0/103)	100% (103/103)	0% (0/103)			0		0		Eubacterium_siraeum_DSM_15702_GCF_0003820851_ASM38208v1_NZ_KB907544_1__0020
xxxFusobacterium_nucleat	xxxFusobacterium_nucleatum_subsp_vincentii_3_1_36A2	[165..266]	both	0	0	dropout	0% (0/102)	0% (0/102)	100% (102/102)	0% (0/102)			0		0		Faecalibacterium_prausnitzii_NZ_DS483500_1_rna34_0106
xxxFusobacterium_nucleat	xxxFusobacterium_nucleatum_subsp_vincentii_3_1_36A2	[618..720]	both	0	0	dropout	0% (0/103)	0% (0/103)	100% (103/103)	0% (0/103)			0		0		Prevotella_copri_NZ_GG703855_1_rna43_0029
xxxFusobacterium_nucleat	xxxFusobacterium_nucleatum_subsp_vincentii_3_1_36A2	[471..575]	both	0	0	dropout	0% (0/105)	0% (0/105)	100% (105/105)	0% (0/105)			0		0		Shuttleworthia_satelles_DSM_14600_NZ_GG665866_1_rna19_0005
xxxFusobacterium_nucleat	xxxFusobacterium_nucleatum_subsp_vincentii_4_1_13	[172..281]	both	0	0	dropout	0% (0/110)	0% (0/110)	100% (110/110)	0% (0/110)			0		0		Cutibacterium_acnes_J139_NZ_ADFS01000001_1_rna32_0028
xxxFusobacterium_nucleat	xxxFusobacterium_nucleatum_subsp_vincentii_4_1_13	[19..120]	both	0	0	dropout	0% (0/102)	0% (0/102)	100% (102/102)	0% (0/102)			0		0		Faecalibacterium_prausnitzii_NZ_DS483500_1_rna34_0106
xxxFusobacterium_nucleat	xxxFusobacterium_nucleatum_subsp_vincentii_4_1_13	[472..574]	both	0	0	dropout	0% (0/103)	0% (0/103)	100% (103/103)	0% (0/103)			0		0		Prevotella_copri_NZ_GG703855_1_rna43_0029
xxxFusobacterium_nucleat	xxxFusobacterium_nucleatum_subsp_vincentii_4_1_13	[325..429]	both	0	0	dropout	0% (0/105)	0% (0/105)	100% (105/105)	0% (0/105)			0		0		Shuttleworthia_satelles_DSM_14600_NZ_GG665866_1_rna19_0005
xxxFusobacterium_nucleat	xxxFusobacterium_nucleatum_subsp_vincentii_ATCC_49256	[467..576]	both	0	0	dropout	0% (0/110)	0% (0/110)	100% (110/110)	0% (0/110)			0		0		Cutibacterium_acnes_J139_NZ_ADFS01000001_1_rna32_0028
xxxFusobacterium_nucleat	xxxFusobacterium_nucleatum_subsp_vincentii_ATCC_49256	[623..725]	both	0	0	dropout	0% (0/103)	0% (0/103)	100% (103/103)	0% (0/103)			0		0		Eubacterium_siraeum_DSM_15702_GCF_0003820851_ASM38208v1_NZ_KB907544_1__0020
xxxFusobacterium_nucleat	xxxFusobacterium_nucleatum_subsp_vincentii_ATCC_49256	[19..120]	both	0	0	dropout	0% (0/102)	0% (0/102)	100% (102/102)	0% (0/102)			0		0		Faecalibacterium_prausnitzii_NZ_DS483500_1_rna34_0106
xxxFusobacterium_nucleat	xxxFusobacterium_nucleatum_subsp_vincentii_ATCC_49256	[174..276]	both	0	0	dropout	0% (0/103)	0% (0/103)	100% (103/103)	0% (0/103)			0		0		Prevotella_copri_NZ_GG703855_1_rna43_0029
xxxFusobacterium_nucleat	xxxFusobacterium_nucleatum_subsp_vincentii_ATCC_49256	[319..423]	both	0	0	dropout	0% (0/105)	0% (0/105)	100% (105/105)	0% (0/105)			0		0		Shuttleworthia_satelles_DSM_14600_NZ_GG665866_1_rna19_0005
xxxFusobacterium_periodo	xxxFusobacterium_periodonticum_1_1_41FAA	[22..124]	both	0	0	dropout	0% (0/103)	0% (0/103)	100% (103/103)	0% (0/103)			0		0		Eubacterium_siraeum_DSM_15702_GCF_0003820851_ASM38208v1_NZ_KB907544_1__0020
xxxFusobacterium_periodo	xxxFusobacterium_periodonticum_1_1_41FAA	[165..266]	both	0	0	dropout	0% (0/102)	0% (0/102)	100% (102/102)	0% (0/102)			0		0		Faecalibacterium_prausnitzii_NZ_DS483500_1_rna34_0106
xxxFusobacterium_periodo	xxxFusobacterium_periodonticum_1_1_41FAA	[465..567]	both	0	0	dropout	0% (0/103)	0% (0/103)	100% (103/103)	0% (0/103)			0		0		Prevotella_copri_NZ_GG703855_1_rna43_0029
xxxFusobacterium_periodo	xxxFusobacterium_periodonticum_1_1_41FAA	[318..422]	both	0	0	dropout	0% (0/105)	0% (0/105)	100% (105/105)	0% (0/105)			0		0		Shuttleworthia_satelles_DSM_14600_NZ_GG665866_1_rna19_0005
xxxFusobacterium_periodo	xxxFusobacterium_periodonticum_2_1_31	[320..429]	both	0	0	dropout	0% (0/110)	0% (0/110)	100% (110/110)	0% (0/110)			0		0		Cutibacterium_acnes_J139_NZ_ADFS01000001_1_rna32_0028
xxxFusobacterium_periodo	xxxFusobacterium_periodonticum_2_1_31	[623..725]	both	0	0	dropout	0% (0/103)	0% (0/103)	100% (103/103)	0% (0/103)			0		0		Eubacterium_siraeum_DSM_15702_GCF_0003820851_ASM38208v1_NZ_KB907544_1__0020
xxxFusobacterium_periodo	xxxFusobacterium_periodonticum_2_1_31	[481..582]	both	0	0	dropout	0% (0/102)	0% (0/102)	100% (102/102)	0% (0/102)			0		0		Faecalibacterium_prausnitzii_NZ_DS483500_1_rna34_0106
xxxFusobacterium_periodo	xxxFusobacterium_periodonticum_2_1_31	[27..129]	both	0	0	dropout	0% (0/103)	0% (0/103)	100% (103/103)	0% (0/103)			0		0		Prevotella_copri_NZ_GG703855_1_rna43_0029
xxxFusobacterium_periodo	xxxFusobacterium_periodonticum_2_1_31	[172..276]	both	0	0	dropout	0% (0/105)	0% (0/105)	100% (105/105)	0% (0/105)			0		0		Shuttleworthia_satelles_DSM_14600_NZ_GG665866_1_rna19_0005
xxxFusobacterium_periodo	xxxFusobacterium_periodonticum_ATCC_33693	[320..429]	both	0	0	dropout	0% (0/110)	0% (0/110)	100% (110/110)	0% (0/110)			0		0		Cutibacterium_acnes_J139_NZ_ADFS01000001_1_rna32_0028
xxxFusobacterium_periodo	xxxFusobacterium_periodonticum_ATCC_33693	[623..725]	both	0	0	dropout	0% (0/103)	0% (0/103)	100% (103/103)	0% (0/103)			0		0		Eubacterium_siraeum_DSM_15702_GCF_0003820851_ASM38208v1_NZ_KB907544_1__0020
xxxFusobacterium_periodo	xxxFusobacterium_periodonticum_ATCC_33693	[481..582]	both	0	0	dropout	0% (0/102)	0% (0/102)	100% (102/102)	0% (0/102)			0		0		Faecalibacterium_prausnitzii_NZ_DS483500_1_rna34_0106
xxxFusobacterium_periodo	xxxFusobacterium_periodonticum_ATCC_33693	[27..129]	both	0	0	dropout	0% (0/103)	0% (0/103)	100% (103/103)	0% (0/103)			0		0		Prevotella_copri_NZ_GG703855_1_rna43_0029
xxxFusobacterium_periodo	xxxFusobacterium_periodonticum_ATCC_33693	[172..276]	both	0	0	dropout	0% (0/105)	0% (0/105)	100% (105/105)	0% (0/105)			0		0		Shuttleworthia_satelles_DSM_14600_NZ_GG665866_1_rna19_0005
xxxGardnerella_vaginalis	xxxGardnerella_vaginalis	[476..580]	both	0	0	dropout	0% (0/105)	0% (0/105)	100% (105/105)	0% (0/105)			0		0		Cutibacterium_acnes_J139_NZ_ADFS01000001_1_rna32_0028
xxxGardnerella_vaginalis	xxxGardnerella_vaginalis	[318..425]	both	0	0	dropout	0% (0/108)	0% (0/108)	100% (108/108)	0% (0/108)			0		0		Mageeibacillus_indolicus_NC_013895_2_rna7_0011
xxxGardnerella_vaginalis	xxxGardnerella_vaginalis	[27..131]	both	1	1	dropout	0% (0/105)	0% (0/105)	100% (105/105)	0% (0/105)	32	35	2	10	2		Prevotella_copri_NZ_GG703855_1_rna43_0029
xxxGardnerella_vaginalis	xxxGardnerella_vaginalis	[174..278]	both	0	0	dropout	0% (0/105)	0% (0/105)	100% (105/105)	0% (0/105)			0		0		Shuttleworthia_satelles_DSM_14600_NZ_GG665866_1_rna19_0005
xxxGardnerella_vaginalis	xxxGardnerella_vaginalis_5-1	[23..125]	both	1	1	dropout	0% (0/103)	0% (0/103)	100% (103/103)	0% (0/103)	36	36	2	12	2		Bifidobacterium_angulatum_JCM_7096_GCF_0010251551_ASM102515v1_NZ_AP012322_1_rna0_0019
xxxGardnerella_vaginalis	xxxGardnerella_vaginalis_5-1	[173..277]	both	0	0	dropout	0% (0/105)	0% (0/105)	100% (105/105)	0% (0/105)			0		0		Cutibacterium_acnes_J139_NZ_ADFS01000001_1_rna32_0028
xxxGardnerella_vaginalis	xxxGardnerella_vaginalis_5-1	[314..421]	both	0	0	dropout	0% (0/108)	0% (0/108)	100% (108/108)	0% (0/108)			0		0		Mageeibacillus_indolicus_NC_013895_2_rna7_0011
xxxGardnerella_vaginalis	xxxGardnerella_vaginalis_5-1	[474..578]	both	1	1	dropout	0% (0/105)	0% (0/105)	100% (105/105)	0% (0/105)	36	36	2	6	2		Prevotella_copri_NZ_GG703855_1_rna43_0029
xxxGardnerella_vaginalis	xxxGardnerella_vaginalis_5-1	[621..725]	both	0	0	dropout	0% (0/105)	0% (0/105)	100% (105/105)	0% (0/105)			0		0		Shuttleworthia_satelles_DSM_14600_NZ_GG665866_1_rna19_0005
xxxGardnerella_vaginalis	xxxGardnerella_vaginalis_AMD	[23..125]	both	1	1	dropout	0% (0/103)	0% (0/103)	100% (103/103)	0% (0/103)	36	36	2	10	2		Bifidobacterium_angulatum_JCM_7096_GCF_0010251551_ASM102515v1_NZ_AP012322_1_rna0_0019
xxxGardnerella_vaginalis	xxxGardnerella_vaginalis_AMD	[173..277]	both	0	0	dropout	0% (0/105)	0% (0/105)	100% (105/105)	0% (0/105)			0		0		Cutibacterium_acnes_J139_NZ_ADFS01000001_1_rna32_0028
xxxGardnerella_vaginalis	xxxGardnerella_vaginalis_AMD	[314..421]	both	0	0	dropout	0% (0/108)	0% (0/108)	100% (108/108)	0% (0/108)			0		0		Mageeibacillus_indolicus_NC_013895_2_rna7_0011
xxxGardnerella_vaginalis	xxxGardnerella_vaginalis_AMD	[474..578]	both	1	1	dropout	0% (0/105)	0% (0/105)	100% (105/105)	0% (0/105)	36	36	2	10	2		Prevotella_copri_NZ_GG703855_1_rna43_0029
xxxGardnerella_vaginalis	xxxGardnerella_vaginalis_AMD	[621..725]	both	0	0	dropout	0% (0/105)	0% (0/105)	100% (105/105)	0% (0/105)			0		0		Shuttleworthia_satelles_DSM_14600_NZ_GG665866_1_rna19_0005
xxxGardnerella_vaginalis	xxxGardnerella_vaginalis_ATCC_14019	[23..125]	both	1	1	dropout	0% (0/103)	0% (0/103)	100% (103/103)	0% (0/103)	35	36	2	8	2		Bifidobacterium_angulatum_JCM_7096_GCF_0010251551_ASM102515v1_NZ_AP012322_1_rna0_0019
xxxGardnerella_vaginalis	xxxGardnerella_vaginalis_ATCC_14019	[173..277]	both	8	8	dropout	0% (0/105)	0% (0/105)	100% (105/105)	0% (0/105)	35	35	16	146	16		Cutibacterium_acnes_J139_NZ_ADFS01000001_1_rna32_0028
xxxGardnerella_vaginalis	xxxGardnerella_vaginalis_ATCC_14019	[314..421]	both	13	13	expected	100% (108/108)	100% (108/108)	100% (108/108)	0% (0/108)	35	35	26	260	26		Mageeibacillus_indolicus_NC_013895_2_rna7_0011
xxxGardnerella_vaginalis	xxxGardnerella_vaginalis_ATCC_14019	[474..578]	both	1	1	dropout	0% (0/105)	0% (0/105)	100% (105/105)	0% (0/105)	37	37	2	8	2		Prevotella_copri_NZ_GG703855_1_rna43_0029
xxxGardnerella_vaginalis	xxxGardnerella_vaginalis_ATCC_14019	[621..725]	both	22	22	expected	100% (105/105)	100% (105/105)	100% (105/105)	0% (0/105)	35	35	44	408	44		Shuttleworthia_satelles_DSM_14600_NZ_GG665866_1_rna19_0005
xxxGemella_asaccharolyti	xxxGemella_asaccharolytica	[23..123]	both	0	0	dropout	0% (0/101)	0% (0/101)	100% (101/101)	0% (0/101)			0		0		Bifidobacterium_angulatum_JCM_7096_GCF_0010251551_ASM102515v1_NZ_AP012322_1_rna0_0019
xxxGemella_asaccharolyti	xxxGemella_asaccharolytica	[768..880]	both	0	0	dropout	0% (0/113)	0% (0/113)	100% (113/113)	0% (0/113)			0		0		Cutibacterium_acnes_J139_NZ_ADFS01000001_1_rna32_0028
xxxGemella_asaccharolyti	xxxGemella_asaccharolytica	[923..1037]	both	0	0	dropout	0% (0/115)	0% (0/115)	100% (115/115)	0% (0/115)			0		0		Eubacterium_siraeum_DSM_15702_GCF_0003820851_ASM38208v1_NZ_KB907544_1__0016
xxxGemella_asaccharolyti	xxxGemella_asaccharolytica	[168..271]	both	0	0	dropout	0% (0/104)	0% (0/104)	100% (104/104)	0% (0/104)			0		0		Eubacterium_siraeum_DSM_15702_GCF_0003820851_ASM38208v1_NZ_KB907544_1__0020
xxxGemella_asaccharolyti	xxxGemella_asaccharolytica	[312..415]	both	0	0	dropout	0% (0/104)	0% (0/104)	100% (104/104)	0% (0/104)			0		0		Faecalibacterium_prausnitzii_NZ_DS483500_1_rna34_0106
xxxGemella_asaccharolyti	xxxGemella_asaccharolytica	[1231..1333]	both	0	0	dropout	0% (0/103)	0% (0/103)	100% (103/103)	0% (0/103)			0		0		Prevotella_copri_NZ_GG703855_1_rna43_0029
xxxGemella_asaccharolyti	xxxGemella_asaccharolytica	[1083..1188]	both	0	0	dropout	0% (0/106)	0% (0/106)	100% (106/106)	0% (0/106)			0		0		Shuttleworthia_satelles_DSM_14600_NZ_GG665866_1_rna19_0005
xxxGemella_asaccharolyti	xxxGemella_asaccharolytica	[609..715]	both	0	0	dropout	0% (0/107)	0% (0/107)	100% (107/107)	0% (0/107)			0		0		Streptococcus_macedonicus_NC_016749_1_rna66_0143
xxxGemella_asaccharolyti	xxxGemella_asaccharolytica	[463..567]	both	0	0	dropout	0% (0/105)	0% (0/105)	100% (105/105)	0% (0/105)			0		0		Veillonella_seminalis_NZ_JH992937_1_rna41_0017
xxxGemella_haemolysans	xxxGemella_haemolysans	[1077..1178]	both	0	0	dropout	0% (0/102)	0% (0/102)	100% (102/102)	0% (0/102)			0		0		Bifidobacterium_angulatum_JCM_7096_GCF_0010251551_ASM102515v1_NZ_AP012322_1_rna0_0019
xxxGemella_haemolysans	xxxGemella_haemolysans	[173..284]	both	0	0	dropout	0% (0/112)	0% (0/112)	100% (112/112)	0% (0/112)			0		0		Cutibacterium_acnes_J139_NZ_ADFS01000001_1_rna32_0028
xxxGemella_haemolysans	xxxGemella_haemolysans	[1223..1326]	both	0	0	dropout	0% (0/104)	0% (0/104)	100% (104/104)	0% (0/104)			0		0		Eubacterium_siraeum_DSM_15702_GCF_0003820851_ASM38208v1_NZ_KB907544_1__0020
xxxGemella_haemolysans	xxxGemella_haemolysans	[487..590]	both	0	0	dropout	0% (0/104)	0% (0/104)	100% (104/104)	0% (0/104)			0		0		Faecalibacterium_prausnitzii_NZ_DS483500_1_rna34_0106
xxxGemella_haemolysans	xxxGemella_haemolysans	[500..888]	both	0	0	dropout	0% (0/389)	0% (0/389)	100% (389/389)	0% (0/389)			0		0		Mageeibacillus_indolicus_NC_013895_2_rna7_0011
xxxGemella_haemolysans	xxxGemella_haemolysans	[925..1027]	both	0	0	dropout	0% (0/103)	0% (0/103)	100% (103/103)	0% (0/103)			0		0		Prevotella_copri_NZ_GG703855_1_rna43_0029
xxxGemella_haemolysans	xxxGemella_haemolysans	[331..436]	both	0	0	dropout	0% (0/106)	0% (0/106)	100% (106/106)	0% (0/106)			0		0		Shuttleworthia_satelles_DSM_14600_NZ_GG665866_1_rna19_0005
xxxGemella_haemolysans	xxxGemella_haemolysans	[18..123]	both	0	0	dropout	0% (0/106)	0% (0/106)	100% (106/106)	0% (0/106)			0		0		Streptococcus_macedonicus_NC_016749_1_rna66_0143
xxxGemella_haemolysans	xxxGemella_haemolysans	[633..737]	both	0	0	dropout	0% (0/105)	0% (0/105)	100% (105/105)	0% (0/105)			0		0		Veillonella_seminalis_NZ_JH992937_1_rna41_0017
xxxGemella_sanguinis	xxxGemella_sanguinis	[23..124]	both	0	0	dropout	0% (0/102)	0% (0/102)	100% (102/102)	0% (0/102)			0		0		Bifidobacterium_angulatum_JCM_7096_GCF_0010251551_ASM102515v1_NZ_AP012322_1_rna0_0019
xxxGemella_sanguinis	xxxGemella_sanguinis	[928..1039]	both	0	0	dropout	0% (0/112)	0% (0/112)	100% (112/112)	0% (0/112)			0		0		Cutibacterium_acnes_J139_NZ_ADFS01000001_1_rna32_0028
xxxGemella_sanguinis	xxxGemella_sanguinis	[771..885]	both	0	0	dropout	0% (0/115)	0% (0/115)	100% (115/115)	0% (0/115)			0		0		Eubacterium_siraeum_DSM_15702_GCF_0003820851_ASM38208v1_NZ_KB907544_1__0016
xxxGemella_sanguinis	xxxGemella_sanguinis	[1383..1486]	both	0	0	dropout	0% (0/104)	0% (0/104)	100% (104/104)	0% (0/104)			0		0		Eubacterium_siraeum_DSM_15702_GCF_0003820851_ASM38208v1_NZ_KB907544_1__0020
xxxGemella_sanguinis	xxxGemella_sanguinis	[314..417]	both	0	0	dropout	0% (0/104)	0% (0/104)	100% (104/104)	0% (0/104)			0		0		Faecalibacterium_prausnitzii_NZ_DS483500_1_rna34_0106
xxxGemella_sanguinis	xxxGemella_sanguinis	[432..1343]	both	0	0	dropout	0% (0/912)	0% (0/912)	100% (912/912)	0% (0/912)			0		0		Mageeibacillus_indolicus_NC_013895_2_rna7_0011
xxxGemella_sanguinis	xxxGemella_sanguinis	[174..276]	both	0	0	dropout	0% (0/103)	0% (0/103)	100% (103/103)	0% (0/103)			0		0		Prevotella_copri_NZ_GG703855_1_rna43_0029
xxxGemella_sanguinis	xxxGemella_sanguinis	[468..573]	both	0	0	dropout	0% (0/106)	0% (0/106)	100% (106/106)	0% (0/106)			0		0		Shuttleworthia_satelles_DSM_14600_NZ_GG665866_1_rna19_0005
xxxGemella_sanguinis	xxxGemella_sanguinis	[613..719]	both	0	0	dropout	0% (0/107)	0% (0/107)	100% (107/107)	0% (0/107)			0		0		Streptococcus_macedonicus_NC_016749_1_rna66_0143
xxxGemella_sanguinis	xxxGemella_sanguinis	[1088..1192]	both	0	0	dropout	0% (0/105)	0% (0/105)	100% (105/105)	0% (0/105)			0		0		Veillonella_seminalis_NZ_JH992937_1_rna41_0017
xxxGiardia_intestinalis	xxxGiardia_intestinalis	[23..98]	both	0	0	dropout	0% (0/76)	0% (0/76)	100% (76/76)	0% (0/76)			0		0		Coprinus_comatus_Coprinus_comatus_product_18S_0002
xxxGranulicatella_elegan	xxxGranulicatella_elegans	[23..123]	both	0	0	dropout	0% (0/101)	0% (0/101)	100% (101/101)	0% (0/101)			0		0		Bifidobacterium_angulatum_JCM_7096_GCF_0010251551_ASM102515v1_NZ_AP012322_1_rna0_0019
xxxGranulicatella_elegan	xxxGranulicatella_elegans	[171..276]	both	0	0	dropout	0% (0/106)	0% (0/106)	100% (106/106)	0% (0/106)			0		0		Cutibacterium_acnes_J139_NZ_ADFS01000001_1_rna32_0028
xxxGranulicatella_elegan	xxxGranulicatella_elegans	[476..718]	both	0	0	dropout	0% (0/243)	0% (0/243)	100% (243/243)	0% (0/243)			0		0		Faecalibacterium_prausnitzii_NZ_DS483500_1_rna34_0106
xxxGranulicatella_elegan	xxxGranulicatella_elegans	[462..568]	both	0	0	dropout	0% (0/107)	0% (0/107)	100% (107/107)	0% (0/107)			0		0		Mageeibacillus_indolicus_NC_013895_2_rna7_0011
xxxGranulicatella_elegan	xxxGranulicatella_elegans	[922..1024]	both	0	0	dropout	0% (0/103)	0% (0/103)	100% (103/103)	0% (0/103)			0		0		Prevotella_copri_NZ_GG703855_1_rna43_0029
xxxGranulicatella_elegan	xxxGranulicatella_elegans	[769..873]	both	0	0	dropout	0% (0/105)	0% (0/105)	100% (105/105)	0% (0/105)			0		0		Shuttleworthia_satelles_DSM_14600_NZ_GG665866_1_rna19_0005
xxxGranulicatella_elegan	xxxGranulicatella_elegans	[316..420]	both	0	0	dropout	0% (0/105)	0% (0/105)	100% (105/105)	0% (0/105)			0		0		Veillonella_seminalis_NZ_JH992937_1_rna41_0017
xxxHaemophilus_ducreyi_3	xxxHaemophilus_ducreyi_35000HP_GCF_000007945.1_ASM794v1	[617..722]	both	0	0	dropout	0% (0/106)	0% (0/106)	100% (106/106)	0% (0/106)			0		0		Cutibacterium_acnes_J139_NZ_ADFS01000001_1_rna32_0028
xxxHaemophilus_ducreyi_3	xxxHaemophilus_ducreyi_35000HP_GCF_000007945.1_ASM794v1	[32..268]	both	0	0	dropout	0% (0/237)	0% (0/237)	100% (237/237)	0% (0/237)			0		0		Faecalibacterium_prausnitzii_NZ_DS483500_1_rna34_0106
xxxHaemophilus_ducreyi_3	xxxHaemophilus_ducreyi_35000HP_GCF_000007945.1_ASM794v1	[18..121]	both	0	0	dropout	0% (0/104)	0% (0/104)	100% (104/104)	0% (0/104)			0		0		Mageeibacillus_indolicus_NC_013895_2_rna7_0011
xxxHaemophilus_ducreyi_3	xxxHaemophilus_ducreyi_35000HP_GCF_000007945.1_ASM794v1	[322..426]	both	0	0	dropout	0% (0/105)	0% (0/105)	100% (105/105)	0% (0/105)			0		0		Prevotella_copri_NZ_GG703855_1_rna43_0029
xxxHaemophilus_ducreyi_3	xxxHaemophilus_ducreyi_35000HP_GCF_000007945.1_ASM794v1	[470..574]	both	0	0	dropout	0% (0/105)	0% (0/105)	100% (105/105)	0% (0/105)			0		0		Shuttleworthia_satelles_DSM_14600_NZ_GG665866_1_rna19_0005
xxxHaemophilus_parainflu	xxxHaemophilus_parainfluenzae	[321..426]	both	0	0	dropout	0% (0/106)	0% (0/106)	100% (106/106)	0% (0/106)			0		0		Cutibacterium_acnes_J139_NZ_ADFS01000001_1_rna32_0028
xxxHaemophilus_parainflu	xxxHaemophilus_parainfluenzae	[473..578]	both	0	0	dropout	0% (0/106)	0% (0/106)	100% (106/106)	0% (0/106)			0		0		Eubacterium_siraeum_DSM_15702_GCF_0003820851_ASM38208v1_NZ_KB907544_1__0020
xxxHaemophilus_parainflu	xxxHaemophilus_parainfluenzae	[627..729]	both	0	0	dropout	0% (0/103)	0% (0/103)	100% (103/103)	0% (0/103)			0		0		Faecalibacterium_prausnitzii_NZ_DS483500_1_rna34_0106
xxxHaemophilus_parainflu	xxxHaemophilus_parainfluenzae	[640..877]	both	0	0	dropout	0% (0/238)	0% (0/238)	100% (238/238)	0% (0/238)			0		0		Mageeibacillus_indolicus_NC_013895_2_rna7_0011
xxxHaemophilus_parainflu	xxxHaemophilus_parainfluenzae	[27..130]	both	0	0	dropout	0% (0/104)	0% (0/104)	100% (104/104)	0% (0/104)			0		0		Prevotella_copri_NZ_GG703855_1_rna43_0029
xxxHaemophilus_parainflu	xxxHaemophilus_parainfluenzae	[173..277]	both	0	0	dropout	0% (0/105)	0% (0/105)	100% (105/105)	0% (0/105)			0		0		Shuttleworthia_satelles_DSM_14600_NZ_GG665866_1_rna19_0005
xxxHerbaspirillum_serope	xxxHerbaspirillum_seropedicae_SmR1	[23..123]	both	0	0	dropout	0% (0/101)	0% (0/101)	100% (101/101)	0% (0/101)			0		0		Bifidobacterium_angulatum_JCM_7096_GCF_0010251551_ASM102515v1_NZ_AP012322_1_rna0_0019
xxxHerbaspirillum_serope	xxxHerbaspirillum_seropedicae_SmR1	[171..278]	both	0	0	dropout	0% (0/108)	0% (0/108)	100% (108/108)	0% (0/108)			0		0		Cutibacterium_acnes_J139_NZ_ADFS01000001_1_rna32_0028
xxxHerbaspirillum_serope	xxxHerbaspirillum_seropedicae_SmR1	[327..430]	both	0	0	dropout	0% (0/104)	0% (0/104)	100% (104/104)	0% (0/104)			0		0		Faecalibacterium_prausnitzii_NZ_DS483500_1_rna34_0106
xxxJonquetella_anthropi	xxxJonquetella_anthropi	[930..1030]	both	0	0	dropout	0% (0/101)	0% (0/101)	100% (101/101)	0% (0/101)			0		0		Bifidobacterium_angulatum_JCM_7096_GCF_0010251551_ASM102515v1_NZ_AP012322_1_rna0_0019
xxxJonquetella_anthropi	xxxJonquetella_anthropi	[472..586]	both	0	0	dropout	0% (0/115)	0% (0/115)	100% (115/115)	0% (0/115)			0		0		Cutibacterium_acnes_J139_NZ_ADFS01000001_1_rna32_0028
xxxJonquetella_anthropi	xxxJonquetella_anthropi	[319..425]	both	0	0	dropout	0% (0/107)	0% (0/107)	100% (107/107)	0% (0/107)			0		0		Eubacterium_siraeum_DSM_15702_GCF_0003820851_ASM38208v1_NZ_KB907544_1__0020
xxxJonquetella_anthropi	xxxJonquetella_anthropi	[32..270]	both	0	0	dropout	0% (0/239)	0% (0/239)	100% (239/239)	0% (0/239)			0		0		Faecalibacterium_prausnitzii_NZ_DS483500_1_rna34_0106
xxxJonquetella_anthropi	xxxJonquetella_anthropi	[18..122]	both	0	0	dropout	0% (0/105)	0% (0/105)	100% (105/105)	0% (0/105)			0		0		Mageeibacillus_indolicus_NC_013895_2_rna7_0011
xxxJonquetella_anthropi	xxxJonquetella_anthropi	[627..731]	both	0	0	dropout	0% (0/105)	0% (0/105)	100% (105/105)	0% (0/105)			0		0		Prevotella_copri_NZ_GG703855_1_rna43_0029
xxxJonquetella_anthropi	xxxJonquetella_anthropi	[780..883]	both	0	0	dropout	0% (0/104)	0% (0/104)	100% (104/104)	0% (0/104)			0		0		Shuttleworthia_satelles_DSM_14600_NZ_GG665866_1_rna19_0005
xxxLactobacillus_acidoph	xxxLactobacillus_acidophilus	[324..438]	both	0	0	dropout	0% (0/115)	0% (0/115)	100% (115/115)	0% (0/115)			0		0		Eubacterium_siraeum_DSM_15702_GCF_0003820851_ASM38208v1_NZ_KB907544_1__0016
xxxLactobacillus_acidoph	xxxLactobacillus_acidophilus	[168..273]	both	0	0	dropout	0% (0/106)	0% (0/106)	100% (106/106)	0% (0/106)			0		0		Faecalibacterium_prausnitzii_NZ_DS483500_1_rna34_0106
xxxLactobacillus_acidoph	xxxLactobacillus_acidophilus	[481..583]	both	0	0	dropout	0% (0/103)	0% (0/103)	100% (103/103)	0% (0/103)			0		0		Prevotella_copri_NZ_GG703855_1_rna43_0029
xxxLactobacillus_acidoph	xxxLactobacillus_acidophilus	[21..125]	both	0	0	dropout	0% (0/105)	0% (0/105)	100% (105/105)	0% (0/105)			0		0		Veillonella_seminalis_NZ_JH992937_1_rna41_0017
xxxLactobacillus_acidoph	xxxLactobacillus_acidophilus_ATCC_4796	[324..438]	both	0	0	dropout	0% (0/115)	0% (0/115)	100% (115/115)	0% (0/115)			0		0		Eubacterium_siraeum_DSM_15702_GCF_0003820851_ASM38208v1_NZ_KB907544_1__0016
xxxLactobacillus_acidoph	xxxLactobacillus_acidophilus_ATCC_4796	[168..273]	both	0	0	dropout	0% (0/106)	0% (0/106)	100% (106/106)	0% (0/106)			0		0		Faecalibacterium_prausnitzii_NZ_DS483500_1_rna34_0106
xxxLactobacillus_acidoph	xxxLactobacillus_acidophilus_ATCC_4796	[481..583]	both	0	0	dropout	0% (0/103)	0% (0/103)	100% (103/103)	0% (0/103)			0		0		Prevotella_copri_NZ_GG703855_1_rna43_0029
xxxLactobacillus_acidoph	xxxLactobacillus_acidophilus_ATCC_4796	[21..125]	both	0	0	dropout	0% (0/105)	0% (0/105)	100% (105/105)	0% (0/105)			0		0		Veillonella_seminalis_NZ_JH992937_1_rna41_0017
xxxLactobacillus_agilis	xxxLactobacillus_agilis	[25..130]	both	0	0	dropout	0% (0/106)	0% (0/106)	100% (106/106)	0% (0/106)			0		0		Cutibacterium_acnes_J139_NZ_ADFS01000001_1_rna32_0028
xxxLactobacillus_agilis	xxxLactobacillus_agilis	[173..287]	both	0	0	dropout	0% (0/115)	0% (0/115)	100% (115/115)	0% (0/115)			0		0		Eubacterium_siraeum_DSM_15702_GCF_0003820851_ASM38208v1_NZ_KB907544_1__0016
xxxLactobacillus_agilis	xxxLactobacillus_agilis	[784..889]	both	0	0	dropout	0% (0/106)	0% (0/106)	100% (106/106)	0% (0/106)			0		0		Eubacterium_siraeum_DSM_15702_GCF_0003820851_ASM38208v1_NZ_KB907544_1__0020
xxxLactobacillus_agilis	xxxLactobacillus_agilis	[338..443]	both	0	0	dropout	0% (0/106)	0% (0/106)	100% (106/106)	0% (0/106)			0		0		Faecalibacterium_prausnitzii_NZ_DS483500_1_rna34_0106
xxxLactobacillus_agilis	xxxLactobacillus_agilis	[351..594]	both	0	0	dropout	0% (0/244)	0% (0/244)	100% (244/244)	0% (0/244)			0		0		Mageeibacillus_indolicus_NC_013895_2_rna7_0011
xxxLactobacillus_agilis	xxxLactobacillus_agilis	[634..738]	both	0	0	dropout	0% (0/105)	0% (0/105)	100% (105/105)	0% (0/105)			0		0		Shuttleworthia_satelles_DSM_14600_NZ_GG665866_1_rna19_0005
xxxLactobacillus_amyloly	xxxLactobacillus_amylolyticus_DSM_11664	[482..587]	both	0	0	dropout	0% (0/106)	0% (0/106)	100% (106/106)	0% (0/106)			0		0		Cutibacterium_acnes_J139_NZ_ADFS01000001_1_rna32_0028
xxxLactobacillus_amyloly	xxxLactobacillus_amylolyticus_DSM_11664	[174..288]	both	0	0	dropout	0% (0/115)	0% (0/115)	100% (115/115)	0% (0/115)			0		0		Eubacterium_siraeum_DSM_15702_GCF_0003820851_ASM38208v1_NZ_KB907544_1__0016
xxxLactobacillus_amyloly	xxxLactobacillus_amylolyticus_DSM_11664	[634..739]	both	0	0	dropout	0% (0/106)	0% (0/106)	100% (106/106)	0% (0/106)			0		0		Eubacterium_siraeum_DSM_15702_GCF_0003820851_ASM38208v1_NZ_KB907544_1__0020
xxxLactobacillus_amyloly	xxxLactobacillus_amylolyticus_DSM_11664	[339..444]	both	0	0	dropout	0% (0/106)	0% (0/106)	100% (106/106)	0% (0/106)			0		0		Faecalibacterium_prausnitzii_NZ_DS483500_1_rna34_0106
xxxLactobacillus_amyloly	xxxLactobacillus_amylolyticus_DSM_11664	[24..128]	both	0	0	dropout	0% (0/105)	0% (0/105)	100% (105/105)	0% (0/105)			0		0		Shuttleworthia_satelles_DSM_14600_NZ_GG665866_1_rna19_0005
xxxLactobacillus_amylovo	xxxLactobacillus_amylovorus	[928..1033]	both	0	0	dropout	0% (0/106)	0% (0/106)	100% (106/106)	0% (0/106)			0		0		Cutibacterium_acnes_J139_NZ_ADFS01000001_1_rna32_0028
xxxLactobacillus_amylovo	xxxLactobacillus_amylovorus	[621..735]	both	0	0	dropout	0% (0/115)	0% (0/115)	100% (115/115)	0% (0/115)			0		0		Eubacterium_siraeum_DSM_15702_GCF_0003820851_ASM38208v1_NZ_KB907544_1__0016
xxxLactobacillus_amylovo	xxxLactobacillus_amylovorus	[170..275]	both	0	0	dropout	0% (0/106)	0% (0/106)	100% (106/106)	0% (0/106)			0		0		Eubacterium_siraeum_DSM_15702_GCF_0003820851_ASM38208v1_NZ_KB907544_1__0020
xxxLactobacillus_amylovo	xxxLactobacillus_amylovorus	[465..570]	both	0	0	dropout	0% (0/106)	0% (0/106)	100% (106/106)	0% (0/106)			0		0		Faecalibacterium_prausnitzii_NZ_DS483500_1_rna34_0106
xxxLactobacillus_amylovo	xxxLactobacillus_amylovorus	[27..129]	both	0	0	dropout	0% (0/103)	0% (0/103)	100% (103/103)	0% (0/103)			0		0		Prevotella_copri_NZ_GG703855_1_rna43_0029
xxxLactobacillus_amylovo	xxxLactobacillus_amylovorus	[781..885]	both	0	0	dropout	0% (0/105)	0% (0/105)	100% (105/105)	0% (0/105)			0		0		Shuttleworthia_satelles_DSM_14600_NZ_GG665866_1_rna19_0005
xxxLactobacillus_amylovo	xxxLactobacillus_amylovorus	[318..422]	both	0	0	dropout	0% (0/105)	0% (0/105)	100% (105/105)	0% (0/105)			0		0		Veillonella_seminalis_NZ_JH992937_1_rna41_0017
xxxLactobacillus_antri_D	xxxLactobacillus_antri_DSM_16041	[173..287]	both	0	0	dropout	0% (0/115)	0% (0/115)	100% (115/115)	0% (0/115)			0		0		Eubacterium_siraeum_DSM_15702_GCF_0003820851_ASM38208v1_NZ_KB907544_1__0016
xxxLactobacillus_antri_D	xxxLactobacillus_antri_DSM_16041	[22..127]	both	0	0	dropout	0% (0/106)	0% (0/106)	100% (106/106)	0% (0/106)			0		0		Eubacterium_siraeum_DSM_15702_GCF_0003820851_ASM38208v1_NZ_KB907544_1__0020
xxxLactobacillus_casei	xxxLactobacillus_casei	[630..735]	both	0	0	dropout	0% (0/106)	0% (0/106)	100% (106/106)	0% (0/106)			0		0		Cutibacterium_acnes_J139_NZ_ADFS01000001_1_rna32_0028
xxxLactobacillus_casei	xxxLactobacillus_casei	[473..587]	both	0	0	dropout	0% (0/115)	0% (0/115)	100% (115/115)	0% (0/115)			0		0		Eubacterium_siraeum_DSM_15702_GCF_0003820851_ASM38208v1_NZ_KB907544_1__0016
xxxLactobacillus_casei	xxxLactobacillus_casei	[782..887]	both	0	0	dropout	0% (0/106)	0% (0/106)	100% (106/106)	0% (0/106)			0		0		Eubacterium_siraeum_DSM_15702_GCF_0003820851_ASM38208v1_NZ_KB907544_1__0020
xxxLactobacillus_casei	xxxLactobacillus_casei	[180..422]	both	0	0	dropout	0% (0/243)	0% (0/243)	100% (243/243)	0% (0/243)			0		0		Faecalibacterium_prausnitzii_NZ_DS483500_1_rna34_0106
xxxLactobacillus_casei	xxxLactobacillus_casei	[166..272]	both	0	0	dropout	0% (0/107)	0% (0/107)	100% (107/107)	0% (0/107)			0		0		Mageeibacillus_indolicus_NC_013895_2_rna7_0011
xxxLactobacillus_casei	xxxLactobacillus_casei	[27..129]	both	0	0	dropout	0% (0/103)	0% (0/103)	100% (103/103)	0% (0/103)			0		0		Prevotella_copri_NZ_GG703855_1_rna43_0029
xxxLactobacillus_casei	xxxLactobacillus_casei	[933..1037]	both	0	0	dropout	0% (0/105)	0% (0/105)	100% (105/105)	0% (0/105)			0		0		Veillonella_seminalis_NZ_JH992937_1_rna41_0017
xxxLactobacillus_coleoho	xxxLactobacillus_coleohominis	[482..587]	both	0	0	dropout	0% (0/106)	0% (0/106)	100% (106/106)	0% (0/106)			0		0		Cutibacterium_acnes_J139_NZ_ADFS01000001_1_rna32_0028
xxxLactobacillus_coleoho	xxxLactobacillus_coleohominis	[174..288]	both	0	0	dropout	0% (0/115)	0% (0/115)	100% (115/115)	0% (0/115)			0		0		Eubacterium_siraeum_DSM_15702_GCF_0003820851_ASM38208v1_NZ_KB907544_1__0016
xxxLactobacillus_coleoho	xxxLactobacillus_coleohominis	[634..739]	both	0	0	dropout	0% (0/106)	0% (0/106)	100% (106/106)	0% (0/106)			0		0		Eubacterium_siraeum_DSM_15702_GCF_0003820851_ASM38208v1_NZ_KB907544_1__0020
xxxLactobacillus_coleoho	xxxLactobacillus_coleohominis	[339..444]	both	0	0	dropout	0% (0/106)	0% (0/106)	100% (106/106)	0% (0/106)			0		0		Faecalibacterium_prausnitzii_NZ_DS483500_1_rna34_0106
xxxLactobacillus_coleoho	xxxLactobacillus_coleohominis	[24..128]	both	0	0	dropout	0% (0/105)	0% (0/105)	100% (105/105)	0% (0/105)			0		0		Shuttleworthia_satelles_DSM_14600_NZ_GG665866_1_rna19_0005
xxxLactobacillus_crispat	xxxLactobacillus_crispatus	[779..884]	both	0	0	dropout	0% (0/106)	0% (0/106)	100% (106/106)	0% (0/106)			0		0		Cutibacterium_acnes_J139_NZ_ADFS01000001_1_rna32_0028
xxxLactobacillus_crispat	xxxLactobacillus_crispatus	[321..435]	both	0	0	dropout	0% (0/115)	0% (0/115)	100% (115/115)	0% (0/115)			0		0		Eubacterium_siraeum_DSM_15702_GCF_0003820851_ASM38208v1_NZ_KB907544_1__0016
xxxLactobacillus_crispat	xxxLactobacillus_crispatus	[170..275]	both	0	0	dropout	0% (0/106)	0% (0/106)	100% (106/106)	0% (0/106)			0		0		Eubacterium_siraeum_DSM_15702_GCF_0003820851_ASM38208v1_NZ_KB907544_1__0020
xxxLactobacillus_crispat	xxxLactobacillus_crispatus	[486..591]	both	0	0	dropout	0% (0/106)	0% (0/106)	100% (106/106)	0% (0/106)			0		0		Faecalibacterium_prausnitzii_NZ_DS483500_1_rna34_0106
xxxLactobacillus_crispat	xxxLactobacillus_crispatus	[27..129]	both	0	0	dropout	0% (0/103)	0% (0/103)	100% (103/103)	0% (0/103)			0		0		Prevotella_copri_NZ_GG703855_1_rna43_0029
xxxLactobacillus_crispat	xxxLactobacillus_crispatus	[632..736]	both	0	0	dropout	0% (0/105)	0% (0/105)	100% (105/105)	0% (0/105)			0		0		Shuttleworthia_satelles_DSM_14600_NZ_GG665866_1_rna19_0005
xxxLactobacillus_crispat	xxxLactobacillus_crispatus	[933..1037]	both	0	0	dropout	0% (0/105)	0% (0/105)	100% (105/105)	0% (0/105)			0		0		Veillonella_seminalis_NZ_JH992937_1_rna41_0017
xxxLactobacillus_crispat	xxxLactobacillus_crispatus_214-1	[25..130]	both	0	0	dropout	0% (0/106)	0% (0/106)	100% (106/106)	0% (0/106)			0		0		Cutibacterium_acnes_J139_NZ_ADFS01000001_1_rna32_0028
xxxLactobacillus_crispat	xxxLactobacillus_crispatus_214-1	[622..736]	both	0	0	dropout	0% (0/115)	0% (0/115)	100% (115/115)	0% (0/115)			0		0		Eubacterium_siraeum_DSM_15702_GCF_0003820851_ASM38208v1_NZ_KB907544_1__0016
xxxLactobacillus_crispat	xxxLactobacillus_crispatus_214-1	[171..276]	both	0	0	dropout	0% (0/106)	0% (0/106)	100% (106/106)	0% (0/106)			0		0		Eubacterium_siraeum_DSM_15702_GCF_0003820851_ASM38208v1_NZ_KB907544_1__0020
xxxLactobacillus_crispat	xxxLactobacillus_crispatus_214-1	[466..571]	both	0	0	dropout	0% (0/106)	0% (0/106)	100% (106/106)	0% (0/106)			0		0		Faecalibacterium_prausnitzii_NZ_DS483500_1_rna34_0106
xxxLactobacillus_crispat	xxxLactobacillus_crispatus_214-1	[0..0]	both	0	0		-1	-1	-1	-1			0		0		Mageeibacillus_indolicus_NC_013895_2_rna7_0011
xxxLactobacillus_crispat	xxxLactobacillus_crispatus_214-1	[929..1031]	both	0	0	dropout	0% (0/103)	0% (0/103)	100% (103/103)	0% (0/103)			0		0		Prevotella_copri_NZ_GG703855_1_rna43_0029
xxxLactobacillus_crispat	xxxLactobacillus_crispatus_214-1	[782..886]	both	0	0	dropout	0% (0/105)	0% (0/105)	100% (105/105)	0% (0/105)			0		0		Shuttleworthia_satelles_DSM_14600_NZ_GG665866_1_rna19_0005
xxxLactobacillus_crispat	xxxLactobacillus_crispatus_214-1	[319..423]	both	0	0	dropout	0% (0/105)	0% (0/105)	100% (105/105)	0% (0/105)			0		0		Veillonella_seminalis_NZ_JH992937_1_rna41_0017
xxxLactobacillus_crispat	xxxLactobacillus_crispatus_JV-V01	[25..130]	both	0	0	dropout	0% (0/106)	0% (0/106)	100% (106/106)	0% (0/106)			0		0		Cutibacterium_acnes_J139_NZ_ADFS01000001_1_rna32_0028
xxxLactobacillus_crispat	xxxLactobacillus_crispatus_JV-V01	[622..736]	both	0	0	dropout	0% (0/115)	0% (0/115)	100% (115/115)	0% (0/115)			0		0		Eubacterium_siraeum_DSM_15702_GCF_0003820851_ASM38208v1_NZ_KB907544_1__0016
xxxLactobacillus_crispat	xxxLactobacillus_crispatus_JV-V01	[171..276]	both	0	0	dropout	0% (0/106)	0% (0/106)	100% (106/106)	0% (0/106)			0		0		Eubacterium_siraeum_DSM_15702_GCF_0003820851_ASM38208v1_NZ_KB907544_1__0020
xxxLactobacillus_crispat	xxxLactobacillus_crispatus_JV-V01	[466..571]	both	0	0	dropout	0% (0/106)	0% (0/106)	100% (106/106)	0% (0/106)			0		0		Faecalibacterium_prausnitzii_NZ_DS483500_1_rna34_0106
xxxLactobacillus_crispat	xxxLactobacillus_crispatus_JV-V01	[929..1031]	both	0	0	dropout	0% (0/103)	0% (0/103)	100% (103/103)	0% (0/103)			0		0		Prevotella_copri_NZ_GG703855_1_rna43_0029
xxxLactobacillus_crispat	xxxLactobacillus_crispatus_JV-V01	[782..886]	both	0	0	dropout	0% (0/105)	0% (0/105)	100% (105/105)	0% (0/105)			0		0		Shuttleworthia_satelles_DSM_14600_NZ_GG665866_1_rna19_0005
xxxLactobacillus_crispat	xxxLactobacillus_crispatus_JV-V01	[319..423]	both	0	0	dropout	0% (0/105)	0% (0/105)	100% (105/105)	0% (0/105)			0		0		Veillonella_seminalis_NZ_JH992937_1_rna41_0017
xxxLactobacillus_crispat	xxxLactobacillus_crispatus_MV-1A-US	[629..734]	both	0	0	dropout	0% (0/106)	0% (0/106)	100% (106/106)	0% (0/106)			0		0		Cutibacterium_acnes_J139_NZ_ADFS01000001_1_rna32_0028
xxxLactobacillus_crispat	xxxLactobacillus_crispatus_MV-1A-US	[322..436]	both	0	0	dropout	0% (0/115)	0% (0/115)	100% (115/115)	0% (0/115)			0		0		Eubacterium_siraeum_DSM_15702_GCF_0003820851_ASM38208v1_NZ_KB907544_1__0016
xxxLactobacillus_crispat	xxxLactobacillus_crispatus_MV-1A-US	[781..886]	both	0	0	dropout	0% (0/106)	0% (0/106)	100% (106/106)	0% (0/106)			0		0		Eubacterium_siraeum_DSM_15702_GCF_0003820851_ASM38208v1_NZ_KB907544_1__0020
xxxLactobacillus_crispat	xxxLactobacillus_crispatus_MV-1A-US	[486..592]	both	0	0	dropout	0% (0/107)	0% (0/107)	100% (107/107)	0% (0/107)			0		0		Mageeibacillus_indolicus_NC_013895_2_rna7_0011
xxxLactobacillus_crispat	xxxLactobacillus_crispatus_MV-1A-US	[27..129]	both	0	0	dropout	0% (0/103)	0% (0/103)	100% (103/103)	0% (0/103)			0		0		Prevotella_copri_NZ_GG703855_1_rna43_0029
xxxLactobacillus_crispat	xxxLactobacillus_crispatus_MV-1A-US	[172..276]	both	0	0	dropout	0% (0/105)	0% (0/105)	100% (105/105)	0% (0/105)			0		0		Shuttleworthia_satelles_DSM_14600_NZ_GG665866_1_rna19_0005
xxxLactobacillus_crispat	xxxLactobacillus_crispatus_MV-1A-US	[932..1036]	both	0	0	dropout	0% (0/105)	0% (0/105)	100% (105/105)	0% (0/105)			0		0		Veillonella_seminalis_NZ_JH992937_1_rna41_0017
xxxLactobacillus_crispat	xxxLactobacillus_crispatus_MV-3A-US	[630..735]	both	0	0	dropout	0% (0/106)	0% (0/106)	100% (106/106)	0% (0/106)			0		0		Cutibacterium_acnes_J139_NZ_ADFS01000001_1_rna32_0028
xxxLactobacillus_crispat	xxxLactobacillus_crispatus_MV-3A-US	[322..436]	both	0	0	dropout	0% (0/115)	0% (0/115)	100% (115/115)	0% (0/115)			0		0		Eubacterium_siraeum_DSM_15702_GCF_0003820851_ASM38208v1_NZ_KB907544_1__0016
xxxLactobacillus_crispat	xxxLactobacillus_crispatus_MV-3A-US	[782..887]	both	0	0	dropout	0% (0/106)	0% (0/106)	100% (106/106)	0% (0/106)			0		0		Eubacterium_siraeum_DSM_15702_GCF_0003820851_ASM38208v1_NZ_KB907544_1__0020
xxxLactobacillus_crispat	xxxLactobacillus_crispatus_MV-3A-US	[487..592]	both	0	0	dropout	0% (0/106)	0% (0/106)	100% (106/106)	0% (0/106)			0		0		Faecalibacterium_prausnitzii_NZ_DS483500_1_rna34_0106
xxxLactobacillus_crispat	xxxLactobacillus_crispatus_MV-3A-US	[27..129]	both	0	0	dropout	0% (0/103)	0% (0/103)	100% (103/103)	0% (0/103)			0		0		Prevotella_copri_NZ_GG703855_1_rna43_0029
xxxLactobacillus_crispat	xxxLactobacillus_crispatus_MV-3A-US	[172..276]	both	0	0	dropout	0% (0/105)	0% (0/105)	100% (105/105)	0% (0/105)			0		0		Shuttleworthia_satelles_DSM_14600_NZ_GG665866_1_rna19_0005
xxxLactobacillus_crispat	xxxLactobacillus_crispatus_MV-3A-US	[933..1037]	both	0	0	dropout	0% (0/105)	0% (0/105)	100% (105/105)	0% (0/105)			0		0		Veillonella_seminalis_NZ_JH992937_1_rna41_0017
xxxLactobacillus_crispat	xxxLactobacillus_crispatus_125-2-CHN	[479..584]	both	0	0	dropout	0% (0/106)	0% (0/106)	100% (106/106)	0% (0/106)			0		0		Cutibacterium_acnes_J139_NZ_ADFS01000001_1_rna32_0028
xxxLactobacillus_crispat	xxxLactobacillus_crispatus_125-2-CHN	[322..436]	both	0	0	dropout	0% (0/115)	0% (0/115)	100% (115/115)	0% (0/115)			0		0		Eubacterium_siraeum_DSM_15702_GCF_0003820851_ASM38208v1_NZ_KB907544_1__0016
xxxLactobacillus_crispat	xxxLactobacillus_crispatus_125-2-CHN	[631..736]	both	0	0	dropout	0% (0/106)	0% (0/106)	100% (106/106)	0% (0/106)			0		0		Eubacterium_siraeum_DSM_15702_GCF_0003820851_ASM38208v1_NZ_KB907544_1__0020
xxxLactobacillus_crispat	xxxLactobacillus_crispatus_125-2-CHN	[27..129]	both	0	0	dropout	0% (0/103)	0% (0/103)	100% (103/103)	0% (0/103)			0		0		Prevotella_copri_NZ_GG703855_1_rna43_0029
xxxLactobacillus_crispat	xxxLactobacillus_crispatus_125-2-CHN	[172..276]	both	0	0	dropout	0% (0/105)	0% (0/105)	100% (105/105)	0% (0/105)			0		0		Shuttleworthia_satelles_DSM_14600_NZ_GG665866_1_rna19_0005
xxxLactobacillus_crispat	xxxLactobacillus_crispatus_125-2-CHN	[782..886]	both	0	0	dropout	0% (0/105)	0% (0/105)	100% (105/105)	0% (0/105)			0		0		Veillonella_seminalis_NZ_JH992937_1_rna41_0017
xxxLactobacillus_curieae	xxxLactobacillus_curieae	[25..129]	both	0	0	dropout	0% (0/105)	0% (0/105)	100% (105/105)	0% (0/105)			0		0		Cutibacterium_acnes_J139_NZ_ADFS01000001_1_rna32_0028
xxxLactobacillus_curieae	xxxLactobacillus_curieae	[470..584]	both	0	0	dropout	0% (0/115)	0% (0/115)	100% (115/115)	0% (0/115)			0		0		Eubacterium_siraeum_DSM_15702_GCF_0003820851_ASM38208v1_NZ_KB907544_1__0016
xxxLactobacillus_curieae	xxxLactobacillus_curieae	[170..275]	both	0	0	dropout	0% (0/106)	0% (0/106)	100% (106/106)	0% (0/106)			0		0		Eubacterium_siraeum_DSM_15702_GCF_0003820851_ASM38208v1_NZ_KB907544_1__0020
xxxLactobacillus_curieae	xxxLactobacillus_curieae	[787..892]	both	0	0	dropout	0% (0/106)	0% (0/106)	100% (106/106)	0% (0/106)			0		0		Faecalibacterium_prausnitzii_NZ_DS483500_1_rna34_0106
xxxLactobacillus_curieae	xxxLactobacillus_curieae	[800..1043]	both	0	0	dropout	0% (0/244)	0% (0/244)	100% (244/244)	0% (0/244)			0		0		Mageeibacillus_indolicus_NC_013895_2_rna7_0011
xxxLactobacillus_curieae	xxxLactobacillus_curieae	[1080..1182]	both	0	0	dropout	0% (0/103)	0% (0/103)	100% (103/103)	0% (0/103)			0		0		Prevotella_copri_NZ_GG703855_1_rna43_0029
xxxLactobacillus_curieae	xxxLactobacillus_curieae	[636..742]	both	0	0	dropout	0% (0/107)	0% (0/107)	100% (107/107)	0% (0/107)			0		0		Streptococcus_macedonicus_NC_016749_1_rna66_0143
xxxLactobacillus_curieae	xxxLactobacillus_curieae	[318..422]	both	0	0	dropout	0% (0/105)	0% (0/105)	100% (105/105)	0% (0/105)			0		0		Veillonella_seminalis_NZ_JH992937_1_rna41_0017
xxxLactobacillus_delbrue	xxxLactobacillus_delbrueckii	[24..138]	both	0	0	dropout	0% (0/115)	0% (0/115)	100% (115/115)	0% (0/115)			0		0		Eubacterium_siraeum_DSM_15702_GCF_0003820851_ASM38208v1_NZ_KB907544_1__0016
xxxLactobacillus_delbrue	xxxLactobacillus_delbrueckii	[334..439]	both	0	0	dropout	0% (0/106)	0% (0/106)	100% (106/106)	0% (0/106)			0		0		Eubacterium_siraeum_DSM_15702_GCF_0003820851_ASM38208v1_NZ_KB907544_1__0020
xxxLactobacillus_delbrue	xxxLactobacillus_delbrueckii	[188..294]	both	0	0	dropout	0% (0/107)	0% (0/107)	100% (107/107)	0% (0/107)			0		0		Mageeibacillus_indolicus_NC_013895_2_rna7_0011
xxxLactobacillus_delbrue	xxxLactobacillus_delbrueckii	[629..731]	both	0	0	dropout	0% (0/103)	0% (0/103)	100% (103/103)	0% (0/103)			0		0		Prevotella_copri_NZ_GG703855_1_rna43_0029
xxxLactobacillus_delbrue	xxxLactobacillus_delbrueckii	[485..589]	both	0	0	dropout	0% (0/105)	0% (0/105)	100% (105/105)	0% (0/105)			0		0		Veillonella_seminalis_NZ_JH992937_1_rna41_0017
xxxLactobacillus_delbrue	xxxLactobacillus_delbrueckii_subsp_bulgaricus_ATCC_11842	[25..130]	both	0	0	dropout	0% (0/106)	0% (0/106)	100% (106/106)	0% (0/106)			0		0		Cutibacterium_acnes_J139_NZ_ADFS01000001_1_rna32_0028
xxxLactobacillus_delbrue	xxxLactobacillus_delbrueckii_subsp_bulgaricus_ATCC_11842	[173..287]	both	0	0	dropout	0% (0/115)	0% (0/115)	100% (115/115)	0% (0/115)			0		0		Eubacterium_siraeum_DSM_15702_GCF_0003820851_ASM38208v1_NZ_KB907544_1__0016
xxxLactobacillus_delbrue	xxxLactobacillus_delbrueckii_subsp_bulgaricus_ATCC_11842	[483..588]	both	0	0	dropout	0% (0/106)	0% (0/106)	100% (106/106)	0% (0/106)			0		0		Eubacterium_siraeum_DSM_15702_GCF_0003820851_ASM38208v1_NZ_KB907544_1__0020
xxxLactobacillus_delbrue	xxxLactobacillus_delbrueckii_subsp_bulgaricus_ATCC_11842	[337..443]	both	0	0	dropout	0% (0/107)	0% (0/107)	100% (107/107)	0% (0/107)			0		0		Mageeibacillus_indolicus_NC_013895_2_rna7_0011
xxxLactobacillus_delbrue	xxxLactobacillus_delbrueckii_subsp_bulgaricus_ATCC_11842	[634..738]	both	0	0	dropout	0% (0/105)	0% (0/105)	100% (105/105)	0% (0/105)			0		0		Veillonella_seminalis_NZ_JH992937_1_rna41_0017
xxxLactobacillus_delbrue	xxxLactobacillus_delbrueckii_subsp_bulgaricus_PB2003_044-T3-4	[628..732]	both	0	0	dropout	0% (0/105)	0% (0/105)	100% (105/105)	0% (0/105)			0		0		Cutibacterium_acnes_J139_NZ_ADFS01000001_1_rna32_0028
xxxLactobacillus_delbrue	xxxLactobacillus_delbrueckii_subsp_bulgaricus_PB2003_044-T3-4	[321..435]	both	0	0	dropout	0% (0/115)	0% (0/115)	100% (115/115)	0% (0/115)			0		0		Eubacterium_siraeum_DSM_15702_GCF_0003820851_ASM38208v1_NZ_KB907544_1__0016
xxxLactobacillus_delbrue	xxxLactobacillus_delbrueckii_subsp_bulgaricus_PB2003_044-T3-4	[485..591]	both	0	0	dropout	0% (0/107)	0% (0/107)	100% (107/107)	0% (0/107)			0		0		Mageeibacillus_indolicus_NC_013895_2_rna7_0011
xxxLactobacillus_delbrue	xxxLactobacillus_delbrueckii_subsp_bulgaricus_PB2003_044-T3-4	[27..129]	both	0	0	dropout	0% (0/103)	0% (0/103)	100% (103/103)	0% (0/103)			0		0		Prevotella_copri_NZ_GG703855_1_rna43_0029
xxxLactobacillus_delbrue	xxxLactobacillus_delbrueckii_subsp_bulgaricus_PB2003_044-T3-4	[169..273]	both	0	0	dropout	0% (0/105)	0% (0/105)	100% (105/105)	0% (0/105)			0		0		Veillonella_seminalis_NZ_JH992937_1_rna41_0017
xxxLactobacillus_ferment	xxxLactobacillus_fermentum	[25..130]	both	0	0	dropout	0% (0/106)	0% (0/106)	100% (106/106)	0% (0/106)			0		0		Cutibacterium_acnes_J139_NZ_ADFS01000001_1_rna32_0028
xxxLactobacillus_ferment	xxxLactobacillus_fermentum	[473..587]	both	0	0	dropout	0% (0/115)	0% (0/115)	100% (115/115)	0% (0/115)			0		0		Eubacterium_siraeum_DSM_15702_GCF_0003820851_ASM38208v1_NZ_KB907544_1__0016
xxxLactobacillus_ferment	xxxLactobacillus_fermentum	[171..276]	both	0	0	dropout	0% (0/106)	0% (0/106)	100% (106/106)	0% (0/106)			0		0		Eubacterium_siraeum_DSM_15702_GCF_0003820851_ASM38208v1_NZ_KB907544_1__0020
xxxLactobacillus_ferment	xxxLactobacillus_fermentum	[317..422]	both	0	0	dropout	0% (0/106)	0% (0/106)	100% (106/106)	0% (0/106)			0		0		Faecalibacterium_prausnitzii_NZ_DS483500_1_rna34_0106
xxxLactobacillus_ferment	xxxLactobacillus_fermentum_28-3-CHN	[25..130]	both	0	0	dropout	0% (0/106)	0% (0/106)	100% (106/106)	0% (0/106)			0		0		Cutibacterium_acnes_J139_NZ_ADFS01000001_1_rna32_0028
xxxLactobacillus_ferment	xxxLactobacillus_fermentum_28-3-CHN	[473..587]	both	0	0	dropout	0% (0/115)	0% (0/115)	100% (115/115)	0% (0/115)			0		0		Eubacterium_siraeum_DSM_15702_GCF_0003820851_ASM38208v1_NZ_KB907544_1__0016
xxxLactobacillus_ferment	xxxLactobacillus_fermentum_28-3-CHN	[171..276]	both	0	0	dropout	0% (0/106)	0% (0/106)	100% (106/106)	0% (0/106)			0		0		Eubacterium_siraeum_DSM_15702_GCF_0003820851_ASM38208v1_NZ_KB907544_1__0020
xxxLactobacillus_ferment	xxxLactobacillus_fermentum_28-3-CHN	[317..422]	both	0	0	dropout	0% (0/106)	0% (0/106)	100% (106/106)	0% (0/106)			0		0		Faecalibacterium_prausnitzii_NZ_DS483500_1_rna34_0106
xxxLactobacillus_ferment	xxxLactobacillus_fermentum_ATCC_14931	[25..130]	both	0	0	dropout	0% (0/106)	0% (0/106)	100% (106/106)	0% (0/106)			0		0		Cutibacterium_acnes_J139_NZ_ADFS01000001_1_rna32_0028
xxxLactobacillus_ferment	xxxLactobacillus_fermentum_ATCC_14931	[473..587]	both	0	0	dropout	0% (0/115)	0% (0/115)	100% (115/115)	0% (0/115)			0		0		Eubacterium_siraeum_DSM_15702_GCF_0003820851_ASM38208v1_NZ_KB907544_1__0016
xxxLactobacillus_ferment	xxxLactobacillus_fermentum_ATCC_14931	[171..276]	both	0	0	dropout	0% (0/106)	0% (0/106)	100% (106/106)	0% (0/106)			0		0		Eubacterium_siraeum_DSM_15702_GCF_0003820851_ASM38208v1_NZ_KB907544_1__0020
xxxLactobacillus_ferment	xxxLactobacillus_fermentum_ATCC_14931	[317..422]	both	0	0	dropout	0% (0/106)	0% (0/106)	100% (106/106)	0% (0/106)			0		0		Faecalibacterium_prausnitzii_NZ_DS483500_1_rna34_0106
xxxLactobacillus_ferment	xxxLactobacillus_fermentum_CECT_5716	[481..586]	both	0	0	dropout	0% (0/106)	0% (0/106)	100% (106/106)	0% (0/106)			0		0		Cutibacterium_acnes_J139_NZ_ADFS01000001_1_rna32_0028
xxxLactobacillus_ferment	xxxLactobacillus_fermentum_CECT_5716	[324..438]	both	0	0	dropout	0% (0/115)	0% (0/115)	100% (115/115)	0% (0/115)			0		0		Eubacterium_siraeum_DSM_15702_GCF_0003820851_ASM38208v1_NZ_KB907544_1__0016
xxxLactobacillus_ferment	xxxLactobacillus_fermentum_CECT_5716	[22..127]	both	0	0	dropout	0% (0/106)	0% (0/106)	100% (106/106)	0% (0/106)			0		0		Eubacterium_siraeum_DSM_15702_GCF_0003820851_ASM38208v1_NZ_KB907544_1__0020
xxxLactobacillus_ferment	xxxLactobacillus_fermentum_CECT_5716	[168..273]	both	0	0	dropout	0% (0/106)	0% (0/106)	100% (106/106)	0% (0/106)			0		0		Faecalibacterium_prausnitzii_NZ_DS483500_1_rna34_0106
xxxLactobacillus_gallina	xxxLactobacillus_gallinarum	[1078..1181]	both	0	0	dropout	0% (0/104)	0% (0/104)	100% (104/104)	0% (0/104)			0		0		Cutibacterium_acnes_J139_NZ_ADFS01000001_1_rna32_0028
xxxLactobacillus_gallina	xxxLactobacillus_gallinarum	[471..585]	both	0	0	dropout	0% (0/115)	0% (0/115)	100% (115/115)	0% (0/115)			0		0		Eubacterium_siraeum_DSM_15702_GCF_0003820851_ASM38208v1_NZ_KB907544_1__0016
xxxLactobacillus_gallina	xxxLactobacillus_gallinarum	[170..275]	both	0	0	dropout	0% (0/106)	0% (0/106)	100% (106/106)	0% (0/106)			0		0		Eubacterium_siraeum_DSM_15702_GCF_0003820851_ASM38208v1_NZ_KB907544_1__0020
xxxLactobacillus_gallina	xxxLactobacillus_gallinarum	[636..741]	both	0	0	dropout	0% (0/106)	0% (0/106)	100% (106/106)	0% (0/106)			0		0		Faecalibacterium_prausnitzii_NZ_DS483500_1_rna34_0106
xxxLactobacillus_gallina	xxxLactobacillus_gallinarum	[649..892]	both	0	0	dropout	0% (0/244)	0% (0/244)	100% (244/244)	0% (0/244)			0		0		Mageeibacillus_indolicus_NC_013895_2_rna7_0011
xxxLactobacillus_gallina	xxxLactobacillus_gallinarum	[27..129]	both	0	0	dropout	0% (0/103)	0% (0/103)	100% (103/103)	0% (0/103)			0		0		Prevotella_copri_NZ_GG703855_1_rna43_0029
xxxLactobacillus_gallina	xxxLactobacillus_gallinarum	[321..425]	both	0	0	dropout	0% (0/105)	0% (0/105)	100% (105/105)	0% (0/105)			0		0		Shuttleworthia_satelles_DSM_14600_NZ_GG665866_1_rna19_0005
xxxLactobacillus_gallina	xxxLactobacillus_gallinarum	[934..1038]	both	0	0	dropout	0% (0/105)	0% (0/105)	100% (105/105)	0% (0/105)			0		0		Veillonella_seminalis_NZ_JH992937_1_rna41_0017
xxxLactobacillus_gasseri	xxxLactobacillus_gasseri_224-1	[173..278]	both	0	0	dropout	0% (0/106)	0% (0/106)	100% (106/106)	0% (0/106)			0		0		Cutibacterium_acnes_J139_NZ_ADFS01000001_1_rna32_0028
xxxLactobacillus_gasseri	xxxLactobacillus_gasseri_224-1	[470..584]	both	0	0	dropout	0% (0/115)	0% (0/115)	100% (115/115)	0% (0/115)			0		0		Eubacterium_siraeum_DSM_15702_GCF_0003820851_ASM38208v1_NZ_KB907544_1__0016
xxxLactobacillus_gasseri	xxxLactobacillus_gasseri_224-1	[319..424]	both	0	0	dropout	0% (0/106)	0% (0/106)	100% (106/106)	0% (0/106)			0		0		Eubacterium_siraeum_DSM_15702_GCF_0003820851_ASM38208v1_NZ_KB907544_1__0020
xxxLactobacillus_gasseri	xxxLactobacillus_gasseri_224-1	[635..740]	both	0	0	dropout	0% (0/106)	0% (0/106)	100% (106/106)	0% (0/106)			0		0		Faecalibacterium_prausnitzii_NZ_DS483500_1_rna34_0106
xxxLactobacillus_gasseri	xxxLactobacillus_gasseri_224-1	[27..129]	both	0	0	dropout	0% (0/103)	0% (0/103)	100% (103/103)	0% (0/103)			0		0		Prevotella_copri_NZ_GG703855_1_rna43_0029
xxxLactobacillus_gasseri	xxxLactobacillus_gasseri_224-1	[933..1037]	both	0	0	dropout	0% (0/105)	0% (0/105)	100% (105/105)	0% (0/105)			0		0		Veillonella_seminalis_NZ_JH992937_1_rna41_0017
xxxLactobacillus_gasseri	xxxLactobacillus_gasseri_224-1	[648..891]	both	0	0	dropout	0% (0/244)	0% (0/244)	100% (244/244)	0% (0/244)			0		0		Mageeibacillus_indolicus_NC_013895_2_rna7_0011
xxxLactobacillus_gasseri	xxxLactobacillus_gasseri	[629..734]	both	0	0	dropout	0% (0/106)	0% (0/106)	100% (106/106)	0% (0/106)			0		0		Cutibacterium_acnes_J139_NZ_ADFS01000001_1_rna32_0028
xxxLactobacillus_gasseri	xxxLactobacillus_gasseri	[321..435]	both	0	0	dropout	0% (0/115)	0% (0/115)	100% (115/115)	0% (0/115)			0		0		Eubacterium_siraeum_DSM_15702_GCF_0003820851_ASM38208v1_NZ_KB907544_1__0016
xxxLactobacillus_gasseri	xxxLactobacillus_gasseri	[170..275]	both	0	0	dropout	0% (0/106)	0% (0/106)	100% (106/106)	0% (0/106)			0		0		Eubacterium_siraeum_DSM_15702_GCF_0003820851_ASM38208v1_NZ_KB907544_1__0020
xxxLactobacillus_gasseri	xxxLactobacillus_gasseri	[486..591]	both	0	0	dropout	0% (0/106)	0% (0/106)	100% (106/106)	0% (0/106)			0		0		Faecalibacterium_prausnitzii_NZ_DS483500_1_rna34_0106
xxxLactobacillus_gasseri	xxxLactobacillus_gasseri	[27..129]	both	0	0	dropout	0% (0/103)	0% (0/103)	100% (103/103)	0% (0/103)			0		0		Prevotella_copri_NZ_GG703855_1_rna43_0029
xxxLactobacillus_gasseri	xxxLactobacillus_gasseri	[783..887]	both	0	0	dropout	0% (0/105)	0% (0/105)	100% (105/105)	0% (0/105)			0		0		Veillonella_seminalis_NZ_JH992937_1_rna41_0017
xxxLactobacillus_gasseri	xxxLactobacillus_gasseri_202-4	[480..585]	both	0	0	dropout	0% (0/106)	0% (0/106)	100% (106/106)	0% (0/106)			0		0		Cutibacterium_acnes_J139_NZ_ADFS01000001_1_rna32_0028
xxxLactobacillus_gasseri	xxxLactobacillus_gasseri_202-4	[172..286]	both	0	0	dropout	0% (0/115)	0% (0/115)	100% (115/115)	0% (0/115)			0		0		Eubacterium_siraeum_DSM_15702_GCF_0003820851_ASM38208v1_NZ_KB907544_1__0016
xxxLactobacillus_gasseri	xxxLactobacillus_gasseri_202-4	[632..737]	both	0	0	dropout	0% (0/106)	0% (0/106)	100% (106/106)	0% (0/106)			0		0		Eubacterium_siraeum_DSM_15702_GCF_0003820851_ASM38208v1_NZ_KB907544_1__0020
xxxLactobacillus_gasseri	xxxLactobacillus_gasseri_202-4	[337..442]	both	0	0	dropout	0% (0/106)	0% (0/106)	100% (106/106)	0% (0/106)			0		0		Faecalibacterium_prausnitzii_NZ_DS483500_1_rna34_0106
xxxLactobacillus_gasseri	xxxLactobacillus_gasseri_202-4	[27..129]	both	0	0	dropout	0% (0/103)	0% (0/103)	100% (103/103)	0% (0/103)			0		0		Prevotella_copri_NZ_GG703855_1_rna43_0029
xxxLactobacillus_gasseri	xxxLactobacillus_gasseri_202-4	[783..887]	both	0	0	dropout	0% (0/105)	0% (0/105)	100% (105/105)	0% (0/105)			0		0		Veillonella_seminalis_NZ_JH992937_1_rna41_0017
xxxLactobacillus_gasseri	xxxLactobacillus_gasseri_JV-V03	[25..130]	both	0	0	dropout	0% (0/106)	0% (0/106)	100% (106/106)	0% (0/106)			0		0		Cutibacterium_acnes_J139_NZ_ADFS01000001_1_rna32_0028
xxxLactobacillus_gasseri	xxxLactobacillus_gasseri_JV-V03	[622..736]	both	0	0	dropout	0% (0/115)	0% (0/115)	100% (115/115)	0% (0/115)			0		0		Eubacterium_siraeum_DSM_15702_GCF_0003820851_ASM38208v1_NZ_KB907544_1__0016
xxxLactobacillus_gasseri	xxxLactobacillus_gasseri_JV-V03	[171..276]	both	0	0	dropout	0% (0/106)	0% (0/106)	100% (106/106)	0% (0/106)			0		0		Eubacterium_siraeum_DSM_15702_GCF_0003820851_ASM38208v1_NZ_KB907544_1__0020
xxxLactobacillus_gasseri	xxxLactobacillus_gasseri_JV-V03	[466..571]	both	0	0	dropout	0% (0/106)	0% (0/106)	100% (106/106)	0% (0/106)			0		0		Faecalibacterium_prausnitzii_NZ_DS483500_1_rna34_0106
xxxLactobacillus_gasseri	xxxLactobacillus_gasseri_JV-V03	[779..881]	both	0	0	dropout	0% (0/103)	0% (0/103)	100% (103/103)	0% (0/103)			0		0		Prevotella_copri_NZ_GG703855_1_rna43_0029
xxxLactobacillus_gasseri	xxxLactobacillus_gasseri_JV-V03	[319..423]	both	0	0	dropout	0% (0/105)	0% (0/105)	100% (105/105)	0% (0/105)			0		0		Veillonella_seminalis_NZ_JH992937_1_rna41_0017
xxxLactobacillus_gasseri	xxxLactobacillus_gasseri_MV-22	[22..127]	both	0	0	dropout	0% (0/106)	0% (0/106)	100% (106/106)	0% (0/106)			0		0		Eubacterium_siraeum_DSM_15702_GCF_0003820851_ASM38208v1_NZ_KB907544_1__0020
xxxLactobacillus_gasseri	xxxLactobacillus_gasseri_MV-22	[317..422]	both	0	0	dropout	0% (0/106)	0% (0/106)	100% (106/106)	0% (0/106)			0		0		Faecalibacterium_prausnitzii_NZ_DS483500_1_rna34_0106
xxxLactobacillus_gasseri	xxxLactobacillus_gasseri_MV-22	[170..274]	both	0	0	dropout	0% (0/105)	0% (0/105)	100% (105/105)	0% (0/105)			0		0		Veillonella_seminalis_NZ_JH992937_1_rna41_0017
xxxLactobacillus_hamster	xxxLactobacillus_hamsteri	[332..437]	both	0	0	dropout	0% (0/106)	0% (0/106)	100% (106/106)	0% (0/106)			0		0		Cutibacterium_acnes_J139_NZ_ADFS01000001_1_rna32_0028
xxxLactobacillus_hamster	xxxLactobacillus_hamsteri	[24..138]	both	0	0	dropout	0% (0/115)	0% (0/115)	100% (115/115)	0% (0/115)			0		0		Eubacterium_siraeum_DSM_15702_GCF_0003820851_ASM38208v1_NZ_KB907544_1__0016
xxxLactobacillus_hamster	xxxLactobacillus_hamsteri	[189..294]	both	0	0	dropout	0% (0/106)	0% (0/106)	100% (106/106)	0% (0/106)			0		0		Faecalibacterium_prausnitzii_NZ_DS483500_1_rna34_0106
xxxLactobacillus_helveti	xxxLactobacillus_helveticus	[25..130]	both	0	0	dropout	0% (0/106)	0% (0/106)	100% (106/106)	0% (0/106)			0		0		Cutibacterium_acnes_J139_NZ_ADFS01000001_1_rna32_0028
xxxLactobacillus_helveti	xxxLactobacillus_helveticus	[473..587]	both	0	0	dropout	0% (0/115)	0% (0/115)	100% (115/115)	0% (0/115)			0		0		Eubacterium_siraeum_DSM_15702_GCF_0003820851_ASM38208v1_NZ_KB907544_1__0016
xxxLactobacillus_helveti	xxxLactobacillus_helveticus	[783..888]	both	0	0	dropout	0% (0/106)	0% (0/106)	100% (106/106)	0% (0/106)			0		0		Eubacterium_siraeum_DSM_15702_GCF_0003820851_ASM38208v1_NZ_KB907544_1__0020
xxxLactobacillus_helveti	xxxLactobacillus_helveticus	[317..422]	both	0	0	dropout	0% (0/106)	0% (0/106)	100% (106/106)	0% (0/106)			0		0		Faecalibacterium_prausnitzii_NZ_DS483500_1_rna34_0106
xxxLactobacillus_helveti	xxxLactobacillus_helveticus	[929..1031]	both	0	0	dropout	0% (0/103)	0% (0/103)	100% (103/103)	0% (0/103)			0		0		Prevotella_copri_NZ_GG703855_1_rna43_0029
xxxLactobacillus_helveti	xxxLactobacillus_helveticus	[633..737]	both	0	0	dropout	0% (0/105)	0% (0/105)	100% (105/105)	0% (0/105)			0		0		Shuttleworthia_satelles_DSM_14600_NZ_GG665866_1_rna19_0005
xxxLactobacillus_helveti	xxxLactobacillus_helveticus	[170..274]	both	0	0	dropout	0% (0/105)	0% (0/105)	100% (105/105)	0% (0/105)			0		0		Veillonella_seminalis_NZ_JH992937_1_rna41_0017
xxxLactobacillus_helveti	xxxLactobacillus_helveticus_DSM_20075	[25..130]	both	0	0	dropout	0% (0/106)	0% (0/106)	100% (106/106)	0% (0/106)			0		0		Cutibacterium_acnes_J139_NZ_ADFS01000001_1_rna32_0028
xxxLactobacillus_helveti	xxxLactobacillus_helveticus_DSM_20075	[622..736]	both	0	0	dropout	0% (0/115)	0% (0/115)	100% (115/115)	0% (0/115)			0		0		Eubacterium_siraeum_DSM_15702_GCF_0003820851_ASM38208v1_NZ_KB907544_1__0016
xxxLactobacillus_helveti	xxxLactobacillus_helveticus_DSM_20075	[171..276]	both	0	0	dropout	0% (0/106)	0% (0/106)	100% (106/106)	0% (0/106)			0		0		Eubacterium_siraeum_DSM_15702_GCF_0003820851_ASM38208v1_NZ_KB907544_1__0020
xxxLactobacillus_helveti	xxxLactobacillus_helveticus_DSM_20075	[466..571]	both	0	0	dropout	0% (0/106)	0% (0/106)	100% (106/106)	0% (0/106)			0		0		Faecalibacterium_prausnitzii_NZ_DS483500_1_rna34_0106
xxxLactobacillus_helveti	xxxLactobacillus_helveticus_DSM_20075	[929..1031]	both	0	0	dropout	0% (0/103)	0% (0/103)	100% (103/103)	0% (0/103)			0		0		Prevotella_copri_NZ_GG703855_1_rna43_0029
xxxLactobacillus_helveti	xxxLactobacillus_helveticus_DSM_20075	[782..886]	both	0	0	dropout	0% (0/105)	0% (0/105)	100% (105/105)	0% (0/105)			0		0		Shuttleworthia_satelles_DSM_14600_NZ_GG665866_1_rna19_0005
xxxLactobacillus_helveti	xxxLactobacillus_helveticus_DSM_20075	[319..423]	both	0	0	dropout	0% (0/105)	0% (0/105)	100% (105/105)	0% (0/105)			0		0		Veillonella_seminalis_NZ_JH992937_1_rna41_0017
xxxLactobacillus_iners	xxxLactobacillus_iners	[25..130]	both	0	0	dropout	0% (0/106)	0% (0/106)	100% (106/106)	0% (0/106)			0		0		Cutibacterium_acnes_J139_NZ_ADFS01000001_1_rna32_0028
xxxLactobacillus_iners	xxxLactobacillus_iners	[473..587]	both	0	0	dropout	0% (0/115)	0% (0/115)	100% (115/115)	0% (0/115)			0		0		Eubacterium_siraeum_DSM_15702_GCF_0003820851_ASM38208v1_NZ_KB907544_1__0016
xxxLactobacillus_iners	xxxLactobacillus_iners	[633..738]	both	0	0	dropout	0% (0/106)	0% (0/106)	100% (106/106)	0% (0/106)			0		0		Eubacterium_siraeum_DSM_15702_GCF_0003820851_ASM38208v1_NZ_KB907544_1__0020
xxxLactobacillus_iners	xxxLactobacillus_iners	[317..422]	both	0	0	dropout	0% (0/106)	0% (0/106)	100% (106/106)	0% (0/106)			0		0		Faecalibacterium_prausnitzii_NZ_DS483500_1_rna34_0106
xxxLactobacillus_iners	xxxLactobacillus_iners	[779..881]	both	0	0	dropout	0% (0/103)	0% (0/103)	100% (103/103)	0% (0/103)			0		0		Prevotella_copri_NZ_GG703855_1_rna43_0029
xxxLactobacillus_iners	xxxLactobacillus_iners	[170..274]	both	0	0	dropout	0% (0/105)	0% (0/105)	100% (105/105)	0% (0/105)			0		0		Veillonella_seminalis_NZ_JH992937_1_rna41_0017
xxxLactobacillus_iners_A	xxxLactobacillus_iners_AB-1	[25..130]	both	0	0	dropout	0% (0/106)	0% (0/106)	100% (106/106)	0% (0/106)			0		0		Cutibacterium_acnes_J139_NZ_ADFS01000001_1_rna32_0028
xxxLactobacillus_iners_A	xxxLactobacillus_iners_AB-1	[622..736]	both	0	0	dropout	0% (0/115)	0% (0/115)	100% (115/115)	0% (0/115)			0		0		Eubacterium_siraeum_DSM_15702_GCF_0003820851_ASM38208v1_NZ_KB907544_1__0016
xxxLactobacillus_iners_A	xxxLactobacillus_iners_AB-1	[171..276]	both	0	0	dropout	0% (0/106)	0% (0/106)	100% (106/106)	0% (0/106)			0		0		Eubacterium_siraeum_DSM_15702_GCF_0003820851_ASM38208v1_NZ_KB907544_1__0020
xxxLactobacillus_iners_A	xxxLactobacillus_iners_AB-1	[466..571]	both	0	0	dropout	0% (0/106)	0% (0/106)	100% (106/106)	0% (0/106)			0		0		Faecalibacterium_prausnitzii_NZ_DS483500_1_rna34_0106
xxxLactobacillus_iners_A	xxxLactobacillus_iners_AB-1	[779..881]	both	0	0	dropout	0% (0/103)	0% (0/103)	100% (103/103)	0% (0/103)			0		0		Prevotella_copri_NZ_GG703855_1_rna43_0029
xxxLactobacillus_iners_A	xxxLactobacillus_iners_AB-1	[319..423]	both	0	0	dropout	0% (0/105)	0% (0/105)	100% (105/105)	0% (0/105)			0		0		Veillonella_seminalis_NZ_JH992937_1_rna41_0017
xxxLactobacillus_iners_D	xxxLactobacillus_iners_DSM_13335	[480..585]	both	0	0	dropout	0% (0/106)	0% (0/106)	100% (106/106)	0% (0/106)			0		0		Cutibacterium_acnes_J139_NZ_ADFS01000001_1_rna32_0028
xxxLactobacillus_iners_D	xxxLactobacillus_iners_DSM_13335	[172..286]	both	0	0	dropout	0% (0/115)	0% (0/115)	100% (115/115)	0% (0/115)			0		0		Eubacterium_siraeum_DSM_15702_GCF_0003820851_ASM38208v1_NZ_KB907544_1__0016
xxxLactobacillus_iners_D	xxxLactobacillus_iners_DSM_13335	[632..737]	both	0	0	dropout	0% (0/106)	0% (0/106)	100% (106/106)	0% (0/106)			0		0		Eubacterium_siraeum_DSM_15702_GCF_0003820851_ASM38208v1_NZ_KB907544_1__0020
xxxLactobacillus_iners_D	xxxLactobacillus_iners_DSM_13335	[337..442]	both	0	0	dropout	0% (0/106)	0% (0/106)	100% (106/106)	0% (0/106)			0		0		Faecalibacterium_prausnitzii_NZ_DS483500_1_rna34_0106
xxxLactobacillus_iners_D	xxxLactobacillus_iners_DSM_13335	[27..129]	both	0	0	dropout	0% (0/103)	0% (0/103)	100% (103/103)	0% (0/103)			0		0		Prevotella_copri_NZ_GG703855_1_rna43_0029
xxxLactobacillus_iners_D	xxxLactobacillus_iners_DSM_13335	[783..887]	both	0	0	dropout	0% (0/105)	0% (0/105)	100% (105/105)	0% (0/105)			0		0		Veillonella_seminalis_NZ_JH992937_1_rna41_0017
xxxLactobacillus_ingluvi	xxxLactobacillus_ingluviei	[482..587]	both	0	0	dropout	0% (0/106)	0% (0/106)	100% (106/106)	0% (0/106)			0		0		Cutibacterium_acnes_J139_NZ_ADFS01000001_1_rna32_0028
xxxLactobacillus_ingluvi	xxxLactobacillus_ingluviei	[174..288]	both	0	0	dropout	0% (0/115)	0% (0/115)	100% (115/115)	0% (0/115)			0		0		Eubacterium_siraeum_DSM_15702_GCF_0003820851_ASM38208v1_NZ_KB907544_1__0016
xxxLactobacillus_ingluvi	xxxLactobacillus_ingluviei	[634..739]	both	0	0	dropout	0% (0/106)	0% (0/106)	100% (106/106)	0% (0/106)			0		0		Eubacterium_siraeum_DSM_15702_GCF_0003820851_ASM38208v1_NZ_KB907544_1__0020
xxxLactobacillus_ingluvi	xxxLactobacillus_ingluviei	[339..444]	both	0	0	dropout	0% (0/106)	0% (0/106)	100% (106/106)	0% (0/106)			0		0		Faecalibacterium_prausnitzii_NZ_DS483500_1_rna34_0106
xxxLactobacillus_ingluvi	xxxLactobacillus_ingluviei	[24..128]	both	0	0	dropout	0% (0/105)	0% (0/105)	100% (105/105)	0% (0/105)			0		0		Shuttleworthia_satelles_DSM_14600_NZ_GG665866_1_rna19_0005
xxxLactobacillus_jenseni	xxxLactobacillus_jensenii_269-3	[629..734]	both	0	0	dropout	0% (0/106)	0% (0/106)	100% (106/106)	0% (0/106)			0		0		Cutibacterium_acnes_J139_NZ_ADFS01000001_1_rna32_0028
xxxLactobacillus_jenseni	xxxLactobacillus_jensenii_269-3	[321..435]	both	0	0	dropout	0% (0/115)	0% (0/115)	100% (115/115)	0% (0/115)			0		0		Eubacterium_siraeum_DSM_15702_GCF_0003820851_ASM38208v1_NZ_KB907544_1__0016
xxxLactobacillus_jenseni	xxxLactobacillus_jensenii_269-3	[170..275]	both	0	0	dropout	0% (0/106)	0% (0/106)	100% (106/106)	0% (0/106)			0		0		Eubacterium_siraeum_DSM_15702_GCF_0003820851_ASM38208v1_NZ_KB907544_1__0020
xxxLactobacillus_jenseni	xxxLactobacillus_jensenii_269-3	[486..591]	both	0	0	dropout	0% (0/106)	0% (0/106)	100% (106/106)	0% (0/106)			0		0		Faecalibacterium_prausnitzii_NZ_DS483500_1_rna34_0106
xxxLactobacillus_jenseni	xxxLactobacillus_jensenii_269-3	[27..129]	both	0	0	dropout	0% (0/103)	0% (0/103)	100% (103/103)	0% (0/103)			0		0		Prevotella_copri_NZ_GG703855_1_rna43_0029
xxxLactobacillus_jenseni	xxxLactobacillus_jensenii_269-3	[783..887]	both	0	0	dropout	0% (0/105)	0% (0/105)	100% (105/105)	0% (0/105)			0		0		Veillonella_seminalis_NZ_JH992937_1_rna41_0017
xxxLactobacillus_jenseni	xxxLactobacillus_jensenii_27-2-CHN	[480..585]	both	0	0	dropout	0% (0/106)	0% (0/106)	100% (106/106)	0% (0/106)			0		0		Cutibacterium_acnes_J139_NZ_ADFS01000001_1_rna32_0028
xxxLactobacillus_jenseni	xxxLactobacillus_jensenii_27-2-CHN	[172..286]	both	0	0	dropout	0% (0/115)	0% (0/115)	100% (115/115)	0% (0/115)			0		0		Eubacterium_siraeum_DSM_15702_GCF_0003820851_ASM38208v1_NZ_KB907544_1__0016
xxxLactobacillus_jenseni	xxxLactobacillus_jensenii_27-2-CHN	[632..737]	both	0	0	dropout	0% (0/106)	0% (0/106)	100% (106/106)	0% (0/106)			0		0		Eubacterium_siraeum_DSM_15702_GCF_0003820851_ASM38208v1_NZ_KB907544_1__0020
xxxLactobacillus_jenseni	xxxLactobacillus_jensenii_27-2-CHN	[337..442]	both	0	0	dropout	0% (0/106)	0% (0/106)	100% (106/106)	0% (0/106)			0		0		Faecalibacterium_prausnitzii_NZ_DS483500_1_rna34_0106
xxxLactobacillus_jenseni	xxxLactobacillus_jensenii_27-2-CHN	[27..129]	both	0	0	dropout	0% (0/103)	0% (0/103)	100% (103/103)	0% (0/103)			0		0		Prevotella_copri_NZ_GG703855_1_rna43_0029
xxxLactobacillus_jenseni	xxxLactobacillus_jensenii_27-2-CHN	[783..887]	both	0	0	dropout	0% (0/105)	0% (0/105)	100% (105/105)	0% (0/105)			0		0		Veillonella_seminalis_NZ_JH992937_1_rna41_0017
xxxLactobacillus_jenseni	xxxLactobacillus_jensenii_JV-V16	[25..130]	both	0	0	dropout	0% (0/106)	0% (0/106)	100% (106/106)	0% (0/106)			0		0		Cutibacterium_acnes_J139_NZ_ADFS01000001_1_rna32_0028
xxxLactobacillus_jenseni	xxxLactobacillus_jensenii_JV-V16	[171..276]	both	0	0	dropout	0% (0/106)	0% (0/106)	100% (106/106)	0% (0/106)			0		0		Eubacterium_siraeum_DSM_15702_GCF_0003820851_ASM38208v1_NZ_KB907544_1__0020
xxxLactobacillus_jenseni	xxxLactobacillus_jensenii_JV-V16	[317..422]	both	0	0	dropout	0% (0/106)	0% (0/106)	100% (106/106)	0% (0/106)			0		0		Faecalibacterium_prausnitzii_NZ_DS483500_1_rna34_0106
xxxLactobacillus_jenseni	xxxLactobacillus_jensenii_JV-V16	[620..722]	both	0	0	dropout	0% (0/103)	0% (0/103)	100% (103/103)	0% (0/103)			0		0		Prevotella_copri_NZ_GG703855_1_rna43_0029
xxxLactobacillus_jenseni	xxxLactobacillus_jensenii_JV-V16	[476..580]	both	0	0	dropout	0% (0/105)	0% (0/105)	100% (105/105)	0% (0/105)			0		0		Veillonella_seminalis_NZ_JH992937_1_rna41_0017
xxxLactobacillus_jenseni	xxxLactobacillus_jensenii_SJ-7A-US	[25..130]	both	0	0	dropout	0% (0/106)	0% (0/106)	100% (106/106)	0% (0/106)			0		0		Cutibacterium_acnes_J139_NZ_ADFS01000001_1_rna32_0028
xxxLactobacillus_jenseni	xxxLactobacillus_jensenii_SJ-7A-US	[622..736]	both	0	0	dropout	0% (0/115)	0% (0/115)	100% (115/115)	0% (0/115)			0		0		Eubacterium_siraeum_DSM_15702_GCF_0003820851_ASM38208v1_NZ_KB907544_1__0016
xxxLactobacillus_jenseni	xxxLactobacillus_jensenii_SJ-7A-US	[171..276]	both	0	0	dropout	0% (0/106)	0% (0/106)	100% (106/106)	0% (0/106)			0		0		Eubacterium_siraeum_DSM_15702_GCF_0003820851_ASM38208v1_NZ_KB907544_1__0020
xxxLactobacillus_jenseni	xxxLactobacillus_jensenii_SJ-7A-US	[466..571]	both	0	0	dropout	0% (0/106)	0% (0/106)	100% (106/106)	0% (0/106)			0		0		Faecalibacterium_prausnitzii_NZ_DS483500_1_rna34_0106
xxxLactobacillus_jenseni	xxxLactobacillus_jensenii_SJ-7A-US	[779..881]	both	0	0	dropout	0% (0/103)	0% (0/103)	100% (103/103)	0% (0/103)			0		0		Prevotella_copri_NZ_GG703855_1_rna43_0029
xxxLactobacillus_jenseni	xxxLactobacillus_jensenii_SJ-7A-US	[319..423]	both	0	0	dropout	0% (0/105)	0% (0/105)	100% (105/105)	0% (0/105)			0		0		Veillonella_seminalis_NZ_JH992937_1_rna41_0017
xxxLactobacillus_johnson	xxxLactobacillus_johnsonii	[480..585]	both	0	0	dropout	0% (0/106)	0% (0/106)	100% (106/106)	0% (0/106)			0		0		Cutibacterium_acnes_J139_NZ_ADFS01000001_1_rna32_0028
xxxLactobacillus_johnson	xxxLactobacillus_johnsonii	[172..286]	both	0	0	dropout	0% (0/115)	0% (0/115)	100% (115/115)	0% (0/115)			0		0		Eubacterium_siraeum_DSM_15702_GCF_0003820851_ASM38208v1_NZ_KB907544_1__0016
xxxLactobacillus_johnson	xxxLactobacillus_johnsonii	[632..737]	both	0	0	dropout	0% (0/106)	0% (0/106)	100% (106/106)	0% (0/106)			0		0		Eubacterium_siraeum_DSM_15702_GCF_0003820851_ASM38208v1_NZ_KB907544_1__0020
xxxLactobacillus_johnson	xxxLactobacillus_johnsonii	[337..442]	both	0	0	dropout	0% (0/106)	0% (0/106)	100% (106/106)	0% (0/106)			0		0		Faecalibacterium_prausnitzii_NZ_DS483500_1_rna34_0106
xxxLactobacillus_johnson	xxxLactobacillus_johnsonii	[27..129]	both	0	0	dropout	0% (0/103)	0% (0/103)	100% (103/103)	0% (0/103)			0		0		Prevotella_copri_NZ_GG703855_1_rna43_0029
xxxLactobacillus_johnson	xxxLactobacillus_johnsonii	[783..887]	both	0	0	dropout	0% (0/105)	0% (0/105)	100% (105/105)	0% (0/105)			0		0		Veillonella_seminalis_NZ_JH992937_1_rna41_0017
xxxLactobacillus_johnson	xxxLactobacillus_johnsonii_ATCC_33200	[480..585]	both	0	0	dropout	0% (0/106)	0% (0/106)	100% (106/106)	0% (0/106)			0		0		Cutibacterium_acnes_J139_NZ_ADFS01000001_1_rna32_0028
xxxLactobacillus_johnson	xxxLactobacillus_johnsonii_ATCC_33200	[172..286]	both	0	0	dropout	0% (0/115)	0% (0/115)	100% (115/115)	0% (0/115)			0		0		Eubacterium_siraeum_DSM_15702_GCF_0003820851_ASM38208v1_NZ_KB907544_1__0016
xxxLactobacillus_johnson	xxxLactobacillus_johnsonii_ATCC_33200	[632..737]	both	0	0	dropout	0% (0/106)	0% (0/106)	100% (106/106)	0% (0/106)			0		0		Eubacterium_siraeum_DSM_15702_GCF_0003820851_ASM38208v1_NZ_KB907544_1__0020
xxxLactobacillus_johnson	xxxLactobacillus_johnsonii_ATCC_33200	[337..442]	both	0	0	dropout	0% (0/106)	0% (0/106)	100% (106/106)	0% (0/106)			0		0		Faecalibacterium_prausnitzii_NZ_DS483500_1_rna34_0106
xxxLactobacillus_johnson	xxxLactobacillus_johnsonii_ATCC_33200	[27..129]	both	0	0	dropout	0% (0/103)	0% (0/103)	100% (103/103)	0% (0/103)			0		0		Prevotella_copri_NZ_GG703855_1_rna43_0029
xxxLactobacillus_johnson	xxxLactobacillus_johnsonii_ATCC_33200	[783..887]	both	0	0	dropout	0% (0/105)	0% (0/105)	100% (105/105)	0% (0/105)			0		0		Veillonella_seminalis_NZ_JH992937_1_rna41_0017
xxxLactobacillus_johnson	xxxLactobacillus_johnsonii_FI9785	[480..585]	both	0	0	dropout	0% (0/106)	0% (0/106)	100% (106/106)	0% (0/106)			0		0		Cutibacterium_acnes_J139_NZ_ADFS01000001_1_rna32_0028
xxxLactobacillus_johnson	xxxLactobacillus_johnsonii_FI9785	[172..286]	both	0	0	dropout	0% (0/115)	0% (0/115)	100% (115/115)	0% (0/115)			0		0		Eubacterium_siraeum_DSM_15702_GCF_0003820851_ASM38208v1_NZ_KB907544_1__0016
xxxLactobacillus_johnson	xxxLactobacillus_johnsonii_FI9785	[337..442]	both	0	0	dropout	0% (0/106)	0% (0/106)	100% (106/106)	0% (0/106)			0		0		Faecalibacterium_prausnitzii_NZ_DS483500_1_rna34_0106
xxxLactobacillus_johnson	xxxLactobacillus_johnsonii_FI9785	[27..129]	both	0	0	dropout	0% (0/103)	0% (0/103)	100% (103/103)	0% (0/103)			0		0		Prevotella_copri_NZ_GG703855_1_rna43_0029
xxxLactobacillus_johnson	xxxLactobacillus_johnsonii_FI9785	[634..738]	both	0	0	dropout	0% (0/105)	0% (0/105)	100% (105/105)	0% (0/105)			0		0		Veillonella_seminalis_NZ_JH992937_1_rna41_0017
xxxLactobacillus_kefiran	xxxLactobacillus_kefiranofaciens	[25..130]	both	0	0	dropout	0% (0/106)	0% (0/106)	100% (106/106)	0% (0/106)			0		0		Cutibacterium_acnes_J139_NZ_ADFS01000001_1_rna32_0028
xxxLactobacillus_kefiran	xxxLactobacillus_kefiranofaciens	[622..736]	both	0	0	dropout	0% (0/115)	0% (0/115)	100% (115/115)	0% (0/115)			0		0		Eubacterium_siraeum_DSM_15702_GCF_0003820851_ASM38208v1_NZ_KB907544_1__0016
xxxLactobacillus_kefiran	xxxLactobacillus_kefiranofaciens	[171..276]	both	0	0	dropout	0% (0/106)	0% (0/106)	100% (106/106)	0% (0/106)			0		0		Eubacterium_siraeum_DSM_15702_GCF_0003820851_ASM38208v1_NZ_KB907544_1__0020
xxxLactobacillus_kefiran	xxxLactobacillus_kefiranofaciens	[466..571]	both	0	0	dropout	0% (0/106)	0% (0/106)	100% (106/106)	0% (0/106)			0		0		Faecalibacterium_prausnitzii_NZ_DS483500_1_rna34_0106
xxxLactobacillus_kefiran	xxxLactobacillus_kefiranofaciens	[929..1031]	both	0	0	dropout	0% (0/103)	0% (0/103)	100% (103/103)	0% (0/103)			0		0		Prevotella_copri_NZ_GG703855_1_rna43_0029
xxxLactobacillus_kefiran	xxxLactobacillus_kefiranofaciens	[782..886]	both	0	0	dropout	0% (0/105)	0% (0/105)	100% (105/105)	0% (0/105)			0		0		Shuttleworthia_satelles_DSM_14600_NZ_GG665866_1_rna19_0005
xxxLactobacillus_kefiran	xxxLactobacillus_kefiranofaciens	[319..423]	both	0	0	dropout	0% (0/105)	0% (0/105)	100% (105/105)	0% (0/105)			0		0		Veillonella_seminalis_NZ_JH992937_1_rna41_0017
xxxLactobacillus_kitasat	xxxLactobacillus_kitasatonis	[769..873]	both	0	0	dropout	0% (0/105)	0% (0/105)	100% (105/105)	0% (0/105)			0		0		Cutibacterium_acnes_J139_NZ_ADFS01000001_1_rna32_0028
xxxLactobacillus_kitasat	xxxLactobacillus_kitasatonis	[474..579]	both	0	0	dropout	0% (0/106)	0% (0/106)	100% (106/106)	0% (0/106)			0		0		Eubacterium_siraeum_DSM_15702_GCF_0003820851_ASM38208v1_NZ_KB907544_1__0020
xxxLactobacillus_kitasat	xxxLactobacillus_kitasatonis	[328..433]	both	0	0	dropout	0% (0/106)	0% (0/106)	100% (106/106)	0% (0/106)			0		0		Faecalibacterium_prausnitzii_NZ_DS483500_1_rna34_0106
xxxLactobacillus_kitasat	xxxLactobacillus_kitasatonis	[27..129]	both	0	0	dropout	0% (0/103)	0% (0/103)	100% (103/103)	0% (0/103)			0		0		Prevotella_copri_NZ_GG703855_1_rna43_0029
xxxLactobacillus_kitasat	xxxLactobacillus_kitasatonis	[172..276]	both	0	0	dropout	0% (0/105)	0% (0/105)	100% (105/105)	0% (0/105)			0		0		Shuttleworthia_satelles_DSM_14600_NZ_GG665866_1_rna19_0005
xxxLactobacillus_kitasat	xxxLactobacillus_kitasatonis	[625..729]	both	0	0	dropout	0% (0/105)	0% (0/105)	100% (105/105)	0% (0/105)			0		0		Veillonella_seminalis_NZ_JH992937_1_rna41_0017
xxxLactobacillus_mucosae	xxxLactobacillus_mucosae	[482..587]	both	0	0	dropout	0% (0/106)	0% (0/106)	100% (106/106)	0% (0/106)			0		0		Cutibacterium_acnes_J139_NZ_ADFS01000001_1_rna32_0028
xxxLactobacillus_mucosae	xxxLactobacillus_mucosae	[24..138]	both	0	0	dropout	0% (0/115)	0% (0/115)	100% (115/115)	0% (0/115)			0		0		Eubacterium_siraeum_DSM_15702_GCF_0003820851_ASM38208v1_NZ_KB907544_1__0016
xxxLactobacillus_mucosae	xxxLactobacillus_mucosae	[634..739]	both	0	0	dropout	0% (0/106)	0% (0/106)	100% (106/106)	0% (0/106)			0		0		Eubacterium_siraeum_DSM_15702_GCF_0003820851_ASM38208v1_NZ_KB907544_1__0020
xxxLactobacillus_mucosae	xxxLactobacillus_mucosae	[189..294]	both	0	0	dropout	0% (0/106)	0% (0/106)	100% (106/106)	0% (0/106)			0		0		Faecalibacterium_prausnitzii_NZ_DS483500_1_rna34_0106
xxxLactobacillus_mucosae	xxxLactobacillus_mucosae	[202..445]	both	0	0	dropout	0% (0/244)	0% (0/244)	100% (244/244)	0% (0/244)			0		0		Mageeibacillus_indolicus_NC_013895_2_rna7_0011
xxxLactobacillus_oris	xxxLactobacillus_oris	[24..138]	both	0	0	dropout	0% (0/115)	0% (0/115)	100% (115/115)	0% (0/115)			0		0		Eubacterium_siraeum_DSM_15702_GCF_0003820851_ASM38208v1_NZ_KB907544_1__0016
xxxLactobacillus_oris	xxxLactobacillus_oris	[184..289]	both	0	0	dropout	0% (0/106)	0% (0/106)	100% (106/106)	0% (0/106)			0		0		Eubacterium_siraeum_DSM_15702_GCF_0003820851_ASM38208v1_NZ_KB907544_1__0020
xxxLactobacillus_plantar	xxxLactobacillus_plantarum	[25..130]	both	0	0	dropout	0% (0/106)	0% (0/106)	100% (106/106)	0% (0/106)			0		0		Cutibacterium_acnes_J139_NZ_ADFS01000001_1_rna32_0028
xxxLactobacillus_plantar	xxxLactobacillus_plantarum	[473..587]	both	0	0	dropout	0% (0/115)	0% (0/115)	100% (115/115)	0% (0/115)			0		0		Eubacterium_siraeum_DSM_15702_GCF_0003820851_ASM38208v1_NZ_KB907544_1__0016
xxxLactobacillus_plantar	xxxLactobacillus_plantarum	[171..276]	both	0	0	dropout	0% (0/106)	0% (0/106)	100% (106/106)	0% (0/106)			0		0		Eubacterium_siraeum_DSM_15702_GCF_0003820851_ASM38208v1_NZ_KB907544_1__0020
xxxLactobacillus_plantar	xxxLactobacillus_plantarum	[317..422]	both	0	0	dropout	0% (0/106)	0% (0/106)	100% (106/106)	0% (0/106)			0		0		Faecalibacterium_prausnitzii_NZ_DS483500_1_rna34_0106
xxxLactobacillus_plantar	xxxLactobacillus_plantarum	[1081..1183]	both	0	0	dropout	0% (0/103)	0% (0/103)	100% (103/103)	0% (0/103)			0		0		Prevotella_copri_NZ_GG703855_1_rna43_0029
xxxLactobacillus_plantar	xxxLactobacillus_plantarum	[785..889]	both	0	0	dropout	0% (0/105)	0% (0/105)	100% (105/105)	0% (0/105)			0		0		Shuttleworthia_satelles_DSM_14600_NZ_GG665866_1_rna19_0005
xxxLactobacillus_plantar	xxxLactobacillus_plantarum	[639..745]	both	0	0	dropout	0% (0/107)	0% (0/107)	100% (107/107)	0% (0/107)			0		0		Streptococcus_macedonicus_NC_016749_1_rna66_0143
xxxLactobacillus_plantar	xxxLactobacillus_plantarum	[937..1041]	both	0	0	dropout	0% (0/105)	0% (0/105)	100% (105/105)	0% (0/105)			0		0		Veillonella_seminalis_NZ_JH992937_1_rna41_0017
xxxLactobacillus_pontis	xxxLactobacillus_pontis	[25..130]	both	0	0	dropout	0% (0/106)	0% (0/106)	100% (106/106)	0% (0/106)			0		0		Cutibacterium_acnes_J139_NZ_ADFS01000001_1_rna32_0028
xxxLactobacillus_pontis	xxxLactobacillus_pontis	[473..587]	both	0	0	dropout	0% (0/115)	0% (0/115)	100% (115/115)	0% (0/115)			0		0		Eubacterium_siraeum_DSM_15702_GCF_0003820851_ASM38208v1_NZ_KB907544_1__0016
xxxLactobacillus_pontis	xxxLactobacillus_pontis	[171..276]	both	0	0	dropout	0% (0/106)	0% (0/106)	100% (106/106)	0% (0/106)			0		0		Eubacterium_siraeum_DSM_15702_GCF_0003820851_ASM38208v1_NZ_KB907544_1__0020
xxxLactobacillus_pontis	xxxLactobacillus_pontis	[317..422]	both	0	0	dropout	0% (0/106)	0% (0/106)	100% (106/106)	0% (0/106)			0		0		Faecalibacterium_prausnitzii_NZ_DS483500_1_rna34_0106
xxxLactobacillus_pontis	xxxLactobacillus_pontis	[630..732]	both	0	0	dropout	0% (0/103)	0% (0/103)	100% (103/103)	0% (0/103)			0		0		Prevotella_copri_NZ_GG703855_1_rna43_0029
xxxLactobacillus_psittac	xxxLactobacillus_psittaci	[629..734]	both	0	0	dropout	0% (0/106)	0% (0/106)	100% (106/106)	0% (0/106)			0		0		Cutibacterium_acnes_J139_NZ_ADFS01000001_1_rna32_0028
xxxLactobacillus_psittac	xxxLactobacillus_psittaci	[321..435]	both	0	0	dropout	0% (0/115)	0% (0/115)	100% (115/115)	0% (0/115)			0		0		Eubacterium_siraeum_DSM_15702_GCF_0003820851_ASM38208v1_NZ_KB907544_1__0016
xxxLactobacillus_psittac	xxxLactobacillus_psittaci	[170..275]	both	0	0	dropout	0% (0/106)	0% (0/106)	100% (106/106)	0% (0/106)			0		0		Eubacterium_siraeum_DSM_15702_GCF_0003820851_ASM38208v1_NZ_KB907544_1__0020
xxxLactobacillus_psittac	xxxLactobacillus_psittaci	[486..591]	both	0	0	dropout	0% (0/106)	0% (0/106)	100% (106/106)	0% (0/106)			0		0		Faecalibacterium_prausnitzii_NZ_DS483500_1_rna34_0106
xxxLactobacillus_psittac	xxxLactobacillus_psittaci	[27..129]	both	0	0	dropout	0% (0/103)	0% (0/103)	100% (103/103)	0% (0/103)			0		0		Prevotella_copri_NZ_GG703855_1_rna43_0029
xxxLactobacillus_psittac	xxxLactobacillus_psittaci	[783..887]	both	0	0	dropout	0% (0/105)	0% (0/105)	100% (105/105)	0% (0/105)			0		0		Veillonella_seminalis_NZ_JH992937_1_rna41_0017
xxxLactobacillus_reuteri	xxxLactobacillus_reuteri	[1104..1209]	both	0	0	dropout	0% (0/106)	0% (0/106)	100% (106/106)	0% (0/106)			0		0		Cutibacterium_acnes_J139_NZ_ADFS01000001_1_rna32_0028
xxxLactobacillus_reuteri	xxxLactobacillus_reuteri	[24..138]	both	0	0	dropout	0% (0/115)	0% (0/115)	100% (115/115)	0% (0/115)			0		0		Eubacterium_siraeum_DSM_15702_GCF_0003820851_ASM38208v1_NZ_KB907544_1__0016
xxxLactobacillus_reuteri	xxxLactobacillus_reuteri	[478..583]	both	0	0	dropout	0% (0/106)	0% (0/106)	100% (106/106)	0% (0/106)			0		0		Faecalibacterium_prausnitzii_NZ_DS483500_1_rna34_0106
xxxLactobacillus_ruminis	xxxLactobacillus_ruminis	[321..426]	both	0	0	dropout	0% (0/106)	0% (0/106)	100% (106/106)	0% (0/106)			0		0		Cutibacterium_acnes_J139_NZ_ADFS01000001_1_rna32_0028
xxxLactobacillus_ruminis	xxxLactobacillus_ruminis	[178..283]	both	0	0	dropout	0% (0/106)	0% (0/106)	100% (106/106)	0% (0/106)			0		0		Faecalibacterium_prausnitzii_NZ_DS483500_1_rna34_0106
xxxLactobacillus_ruminis	xxxLactobacillus_ruminis	[27..129]	both	0	0	dropout	0% (0/103)	0% (0/103)	100% (103/103)	0% (0/103)			0		0		Prevotella_copri_NZ_GG703855_1_rna43_0029
xxxLactobacillus_ruminis	xxxLactobacillus_ruminis	[475..579]	both	0	0	dropout	0% (0/105)	0% (0/105)	100% (105/105)	0% (0/105)			0		0		Veillonella_seminalis_NZ_JH992937_1_rna41_0017
xxxLactobacillus_salivar	xxxLactobacillus_salivarius_CECT_5713	[930..1035]	both	0	0	dropout	0% (0/106)	0% (0/106)	100% (106/106)	0% (0/106)			0		0		Cutibacterium_acnes_J139_NZ_ADFS01000001_1_rna32_0028
xxxLactobacillus_salivar	xxxLactobacillus_salivarius_CECT_5713	[773..887]	both	0	0	dropout	0% (0/115)	0% (0/115)	100% (115/115)	0% (0/115)			0		0		Eubacterium_siraeum_DSM_15702_GCF_0003820851_ASM38208v1_NZ_KB907544_1__0016
xxxLactobacillus_salivar	xxxLactobacillus_salivarius_CECT_5713	[22..127]	both	0	0	dropout	0% (0/106)	0% (0/106)	100% (106/106)	0% (0/106)			0		0		Eubacterium_siraeum_DSM_15702_GCF_0003820851_ASM38208v1_NZ_KB907544_1__0020
xxxLactobacillus_salivar	xxxLactobacillus_salivarius_CECT_5713	[330..722]	both	0	0	dropout	0% (0/393)	0% (0/393)	100% (393/393)	0% (0/393)			0		0		Faecalibacterium_prausnitzii_NZ_DS483500_1_rna34_0106
xxxLactobacillus_salivar	xxxLactobacillus_salivarius_CECT_5713	[316..422]	both	0	0	dropout	0% (0/107)	0% (0/107)	100% (107/107)	0% (0/107)			0		0		Mageeibacillus_indolicus_NC_013895_2_rna7_0011
xxxLactobacillus_salivar	xxxLactobacillus_salivarius_CECT_5713	[472..576]	both	0	0	dropout	0% (0/105)	0% (0/105)	100% (105/105)	0% (0/105)			0		0		Shuttleworthia_satelles_DSM_14600_NZ_GG665866_1_rna19_0005
xxxLactobacillus_salivar	xxxLactobacillus_salivarius_CECT_5713	[170..274]	both	0	0	dropout	0% (0/105)	0% (0/105)	100% (105/105)	0% (0/105)			0		0		Veillonella_seminalis_NZ_JH992937_1_rna41_0017
xxxLactobacillus_taiwane	xxxLactobacillus_taiwanensis	[480..585]	both	0	0	dropout	0% (0/106)	0% (0/106)	100% (106/106)	0% (0/106)			0		0		Cutibacterium_acnes_J139_NZ_ADFS01000001_1_rna32_0028
xxxLactobacillus_taiwane	xxxLactobacillus_taiwanensis	[172..286]	both	0	0	dropout	0% (0/115)	0% (0/115)	100% (115/115)	0% (0/115)			0		0		Eubacterium_siraeum_DSM_15702_GCF_0003820851_ASM38208v1_NZ_KB907544_1__0016
xxxLactobacillus_taiwane	xxxLactobacillus_taiwanensis	[337..442]	both	0	0	dropout	0% (0/106)	0% (0/106)	100% (106/106)	0% (0/106)			0		0		Faecalibacterium_prausnitzii_NZ_DS483500_1_rna34_0106
xxxLactobacillus_taiwane	xxxLactobacillus_taiwanensis	[27..129]	both	0	0	dropout	0% (0/103)	0% (0/103)	100% (103/103)	0% (0/103)			0		0		Prevotella_copri_NZ_GG703855_1_rna43_0029
xxxLactobacillus_taiwane	xxxLactobacillus_taiwanensis	[634..738]	both	0	0	dropout	0% (0/105)	0% (0/105)	100% (105/105)	0% (0/105)			0		0		Veillonella_seminalis_NZ_JH992937_1_rna41_0017
xxxLactobacillus_ultunen	xxxLactobacillus_ultunensis_DSM_16047	[630..735]	both	0	0	dropout	0% (0/106)	0% (0/106)	100% (106/106)	0% (0/106)			0		0		Cutibacterium_acnes_J139_NZ_ADFS01000001_1_rna32_0028
xxxLactobacillus_ultunen	xxxLactobacillus_ultunensis_DSM_16047	[322..436]	both	0	0	dropout	0% (0/115)	0% (0/115)	100% (115/115)	0% (0/115)			0		0		Eubacterium_siraeum_DSM_15702_GCF_0003820851_ASM38208v1_NZ_KB907544_1__0016
xxxLactobacillus_ultunen	xxxLactobacillus_ultunensis_DSM_16047	[782..887]	both	0	0	dropout	0% (0/106)	0% (0/106)	100% (106/106)	0% (0/106)			0		0		Eubacterium_siraeum_DSM_15702_GCF_0003820851_ASM38208v1_NZ_KB907544_1__0020
xxxLactobacillus_ultunen	xxxLactobacillus_ultunensis_DSM_16047	[487..592]	both	0	0	dropout	0% (0/106)	0% (0/106)	100% (106/106)	0% (0/106)			0		0		Faecalibacterium_prausnitzii_NZ_DS483500_1_rna34_0106
xxxLactobacillus_ultunen	xxxLactobacillus_ultunensis_DSM_16047	[27..129]	both	0	0	dropout	0% (0/103)	0% (0/103)	100% (103/103)	0% (0/103)			0		0		Prevotella_copri_NZ_GG703855_1_rna43_0029
xxxLactobacillus_ultunen	xxxLactobacillus_ultunensis_DSM_16047	[172..276]	both	0	0	dropout	0% (0/105)	0% (0/105)	100% (105/105)	0% (0/105)			0		0		Shuttleworthia_satelles_DSM_14600_NZ_GG665866_1_rna19_0005
xxxLactobacillus_ultunen	xxxLactobacillus_ultunensis_DSM_16047	[933..1037]	both	0	0	dropout	0% (0/105)	0% (0/105)	100% (105/105)	0% (0/105)			0		0		Veillonella_seminalis_NZ_JH992937_1_rna41_0017
xxxLactobacillus_vaginal	xxxLactobacillus_vaginalis	[332..437]	both	0	0	dropout	0% (0/106)	0% (0/106)	100% (106/106)	0% (0/106)			0		0		Cutibacterium_acnes_J139_NZ_ADFS01000001_1_rna32_0028
xxxLactobacillus_vaginal	xxxLactobacillus_vaginalis	[24..138]	both	0	0	dropout	0% (0/115)	0% (0/115)	100% (115/115)	0% (0/115)			0		0		Eubacterium_siraeum_DSM_15702_GCF_0003820851_ASM38208v1_NZ_KB907544_1__0016
xxxLactobacillus_vaginal	xxxLactobacillus_vaginalis	[484..589]	both	0	0	dropout	0% (0/106)	0% (0/106)	100% (106/106)	0% (0/106)			0		0		Eubacterium_siraeum_DSM_15702_GCF_0003820851_ASM38208v1_NZ_KB907544_1__0020
xxxLactobacillus_vaginal	xxxLactobacillus_vaginalis	[189..294]	both	0	0	dropout	0% (0/106)	0% (0/106)	100% (106/106)	0% (0/106)			0		0		Faecalibacterium_prausnitzii_NZ_DS483500_1_rna34_0106
xxxLactobacillus_vaginal	xxxLactobacillus_vaginalis	[637..742]	both	0	0	dropout	0% (0/106)	0% (0/106)	100% (106/106)	0% (0/106)			0		0		Mageeibacillus_indolicus_NC_013895_2_rna7_0011
xxxLawsonella_clevelande	xxxLawsonella_clevelandensis	[773..874]	both	0	0	dropout	0% (0/102)	0% (0/102)	100% (102/102)	0% (0/102)			0		0		Bifidobacterium_angulatum_JCM_7096_GCF_0010251551_ASM102515v1_NZ_AP012322_1_rna0_0019
xxxLawsonella_clevelande	xxxLawsonella_clevelandensis	[25..128]	both	0	0	dropout	0% (0/104)	0% (0/104)	100% (104/104)	0% (0/104)			0		0		Cutibacterium_acnes_J139_NZ_ADFS01000001_1_rna32_0028
xxxLawsonella_clevelande	xxxLawsonella_clevelandensis	[169..274]	both	0	0	dropout	0% (0/106)	0% (0/106)	100% (106/106)	0% (0/106)			0		0		Eubacterium_siraeum_DSM_15702_GCF_0003820851_ASM38208v1_NZ_KB907544_1__0020
xxxLawsonella_clevelande	xxxLawsonella_clevelandensis	[475..582]	both	0	0	dropout	0% (0/108)	0% (0/108)	100% (108/108)	0% (0/108)			0		0		Mageeibacillus_indolicus_NC_013895_2_rna7_0011
xxxLawsonella_clevelande	xxxLawsonella_clevelandensis	[619..723]	both	0	0	dropout	0% (0/105)	0% (0/105)	100% (105/105)	0% (0/105)			0		0		Prevotella_copri_NZ_GG703855_1_rna43_0029
xxxLawsonella_clevelande	xxxLawsonella_clevelandensis	[320..424]	both	0	0	dropout	0% (0/105)	0% (0/105)	100% (105/105)	0% (0/105)			0		0		Shuttleworthia_satelles_DSM_14600_NZ_GG665866_1_rna19_0005
xxxLeptotrichia_buccalis	xxxLeptotrichia_buccalis_C-1013-b	[457..562]	both	0	0	dropout	0% (0/106)	0% (0/106)	100% (106/106)	0% (0/106)			0		0		Cutibacterium_acnes_J139_NZ_ADFS01000001_1_rna32_0028
xxxLeptotrichia_buccalis	xxxLeptotrichia_buccalis_C-1013-b	[309..414]	both	0	0	dropout	0% (0/106)	0% (0/106)	100% (106/106)	0% (0/106)			0		0		Eubacterium_siraeum_DSM_15702_GCF_0003820851_ASM38208v1_NZ_KB907544_1__0016
xxxLeptotrichia_buccalis	xxxLeptotrichia_buccalis_C-1013-b	[22..115]	both	0	0	dropout	0% (0/94)	0% (0/94)	100% (94/94)	0% (0/94)			0		0		Eubacterium_siraeum_DSM_15702_GCF_0003820851_ASM38208v1_NZ_KB907544_1__0020
xxxLeptotrichia_buccalis	xxxLeptotrichia_buccalis_C-1013-b	[156..258]	both	0	0	dropout	0% (0/103)	0% (0/103)	100% (103/103)	0% (0/103)			0		0		Faecalibacterium_prausnitzii_NZ_DS483500_1_rna34_0106
xxxLeptotrichia_buccalis	xxxLeptotrichia_buccalis_C-1013-b	[609..712]	both	0	0	dropout	0% (0/104)	0% (0/104)	100% (104/104)	0% (0/104)			0		0		Shuttleworthia_satelles_DSM_14600_NZ_GG665866_1_rna19_0005
xxxLeptotrichia_goodfell	xxxLeptotrichia_goodfellowii_F0264	[319..424]	both	0	0	dropout	0% (0/106)	0% (0/106)	100% (106/106)	0% (0/106)			0		0		Cutibacterium_acnes_J139_NZ_ADFS01000001_1_rna32_0028
xxxLeptotrichia_goodfell	xxxLeptotrichia_goodfellowii_F0264	[467..572]	both	0	0	dropout	0% (0/106)	0% (0/106)	100% (106/106)	0% (0/106)			0		0		Eubacterium_siraeum_DSM_15702_GCF_0003820851_ASM38208v1_NZ_KB907544_1__0016
xxxLeptotrichia_goodfell	xxxLeptotrichia_goodfellowii_F0264	[22..124]	both	0	0	dropout	0% (0/103)	0% (0/103)	100% (103/103)	0% (0/103)			0		0		Eubacterium_siraeum_DSM_15702_GCF_0003820851_ASM38208v1_NZ_KB907544_1__0020
xxxLeptotrichia_goodfell	xxxLeptotrichia_goodfellowii_F0264	[165..267]	both	0	0	dropout	0% (0/103)	0% (0/103)	100% (103/103)	0% (0/103)			0		0		Faecalibacterium_prausnitzii_NZ_DS483500_1_rna34_0106
xxxLeptotrichia_goodfell	xxxLeptotrichia_goodfellowii_F0264	[618..721]	both	0	0	dropout	0% (0/104)	0% (0/104)	100% (104/104)	0% (0/104)			0		0		Shuttleworthia_satelles_DSM_14600_NZ_GG665866_1_rna19_0005
xxxLeptotrichia_hofstadi	xxxLeptotrichia_hofstadii_F0254	[25..130]	both	0	0	dropout	0% (0/106)	0% (0/106)	100% (106/106)	0% (0/106)			0		0		Cutibacterium_acnes_J139_NZ_ADFS01000001_1_rna32_0028
xxxLeptotrichia_hofstadi	xxxLeptotrichia_hofstadii_F0254	[173..278]	both	0	0	dropout	0% (0/106)	0% (0/106)	100% (106/106)	0% (0/106)			0		0		Eubacterium_siraeum_DSM_15702_GCF_0003820851_ASM38208v1_NZ_KB907544_1__0016
xxxLeptotrichia_hofstadi	xxxLeptotrichia_hofstadii_F0254	[621..714]	both	0	0	dropout	0% (0/94)	0% (0/94)	100% (94/94)	0% (0/94)			0		0		Eubacterium_siraeum_DSM_15702_GCF_0003820851_ASM38208v1_NZ_KB907544_1__0020
xxxLeptotrichia_hofstadi	xxxLeptotrichia_hofstadii_F0254	[478..580]	both	0	0	dropout	0% (0/103)	0% (0/103)	100% (103/103)	0% (0/103)			0		0		Faecalibacterium_prausnitzii_NZ_DS483500_1_rna34_0106
xxxLeptotrichia_hofstadi	xxxLeptotrichia_hofstadii_F0254	[324..427]	both	0	0	dropout	0% (0/104)	0% (0/104)	100% (104/104)	0% (0/104)			0		0		Shuttleworthia_satelles_DSM_14600_NZ_GG665866_1_rna19_0005
xxxMageeibacillus_indoli	xxxMageeibacillus_indolicus	[23..123]	both	0	0	dropout	0% (0/101)	0% (0/101)	100% (101/101)	0% (0/101)			0		0		Bifidobacterium_angulatum_JCM_7096_GCF_0010251551_ASM102515v1_NZ_AP012322_1_rna0_0019
xxxMageeibacillus_indoli	xxxMageeibacillus_indolicus	[171..276]	both	0	0	dropout	0% (0/106)	0% (0/106)	100% (106/106)	0% (0/106)			0		0		Cutibacterium_acnes_J139_NZ_ADFS01000001_1_rna32_0028
xxxMageeibacillus_indoli	xxxMageeibacillus_indolicus	[620..734]	both	0	0	dropout	0% (0/115)	0% (0/115)	100% (115/115)	0% (0/115)			0		0		Eubacterium_siraeum_DSM_15702_GCF_0003820851_ASM38208v1_NZ_KB907544_1__0016
xxxMageeibacillus_indoli	xxxMageeibacillus_indolicus	[327..569]	both	0	0	dropout	0% (0/243)	0% (0/243)	100% (243/243)	0% (0/243)			0		0		Faecalibacterium_prausnitzii_NZ_DS483500_1_rna34_0106
xxxMageeibacillus_indoli	xxxMageeibacillus_indolicus	[313..419]	both	0	0	dropout	0% (0/107)	0% (0/107)	100% (107/107)	0% (0/107)			0		0		Mageeibacillus_indolicus_NC_013895_2_rna7_0011
xxxMageeibacillus_indoli	xxxMageeibacillus_indolicus	[777..879]	both	0	0	dropout	0% (0/103)	0% (0/103)	100% (103/103)	0% (0/103)			0		0		Prevotella_copri_NZ_GG703855_1_rna43_0029
xxxMegasphaera_genomosp_	xxxMegasphaera_genomosp_type_1	[23..123]	both	0	0	dropout	0% (0/101)	0% (0/101)	100% (101/101)	0% (0/101)			0		0		Bifidobacterium_angulatum_JCM_7096_GCF_0010251551_ASM102515v1_NZ_AP012322_1_rna0_0019
xxxMegasphaera_genomosp_	xxxMegasphaera_genomosp_type_1	[321..428]	both	0	0	dropout	0% (0/108)	0% (0/108)	100% (108/108)	0% (0/108)			0		0		Cutibacterium_acnes_J139_NZ_ADFS01000001_1_rna32_0028
xxxMegasphaera_genomosp_	xxxMegasphaera_genomosp_type_1	[774..877]	both	0	0	dropout	0% (0/104)	0% (0/104)	100% (104/104)	0% (0/104)			0		0		Eubacterium_siraeum_DSM_15702_GCF_0003820851_ASM38208v1_NZ_KB907544_1__0020
xxxMegasphaera_genomosp_	xxxMegasphaera_genomosp_type_1	[178..571]	both	0	0	dropout	0% (0/394)	0% (0/394)	100% (394/394)	0% (0/394)			0		0		Faecalibacterium_prausnitzii_NZ_DS483500_1_rna34_0106
xxxMegasphaera_genomosp_	xxxMegasphaera_genomosp_type_1	[164..270]	both	0	0	dropout	0% (0/107)	0% (0/107)	100% (107/107)	0% (0/107)			0		0		Mageeibacillus_indolicus_NC_013895_2_rna7_0011
xxxMegasphaera_genomosp_	xxxMegasphaera_genomosp_type_1	[619..725]	both	0	0	dropout	0% (0/107)	0% (0/107)	100% (107/107)	0% (0/107)			0		0		Veillonella_seminalis_NZ_JH992937_1_rna41_0017
xxxMegasphaera_micronuci	xxxMegasphaera_micronuciformis	[23..123]	both	0	0	dropout	0% (0/101)	0% (0/101)	100% (101/101)	0% (0/101)			0		0		Bifidobacterium_angulatum_JCM_7096_GCF_0010251551_ASM102515v1_NZ_AP012322_1_rna0_0019
xxxMegasphaera_micronuci	xxxMegasphaera_micronuciformis	[321..428]	both	0	0	dropout	0% (0/108)	0% (0/108)	100% (108/108)	0% (0/108)			0		0		Cutibacterium_acnes_J139_NZ_ADFS01000001_1_rna32_0028
xxxMegasphaera_micronuci	xxxMegasphaera_micronuciformis	[623..726]	both	0	0	dropout	0% (0/104)	0% (0/104)	100% (104/104)	0% (0/104)			0		0		Eubacterium_siraeum_DSM_15702_GCF_0003820851_ASM38208v1_NZ_KB907544_1__0020
xxxMegasphaera_micronuci	xxxMegasphaera_micronuciformis	[472..577]	both	0	0	dropout	0% (0/106)	0% (0/106)	100% (106/106)	0% (0/106)			0		0		Shuttleworthia_satelles_DSM_14600_NZ_GG665866_1_rna19_0005
xxxMegasphaera_micronuci	xxxMegasphaera_micronuciformis	[167..272]	both	0	0	dropout	0% (0/106)	0% (0/106)	100% (106/106)	0% (0/106)			0		0		Veillonella_seminalis_NZ_JH992937_1_rna41_0017
xxxMillerozyma_farinosa	xxxMillerozyma_farinosa	[28..132]	both	0	0	dropout	0% (0/105)	0% (0/105)	100% (105/105)	0% (0/105)			0		0		Aspergillus_tubingensis_KT326815_1_product_18S_0002
xxxMillerozyma_farinosa	xxxMillerozyma_farinosa	[173..281]	both	0	0	dropout	0% (0/109)	0% (0/109)	100% (109/109)	0% (0/109)			0		0		Coprinus_comatus_Coprinus_comatus_product_18S_0002
xxxMillerozyma_farinosa	xxxMillerozyma_farinosa	[322..431]	both	0	0	dropout	0% (0/110)	0% (0/110)	100% (110/110)	0% (0/110)			0		0		Saccharomyces_pastorianus_Saccharomyces_pastorianus_product_26S_0001
xxxMobiluncus_curtisii	xxxMobiluncus_curtisii	[170..273]	both	0	0	dropout	0% (0/104)	0% (0/104)	100% (104/104)	0% (0/104)			0		0		Bifidobacterium_angulatum_JCM_7096_GCF_0010251551_ASM102515v1_NZ_AP012322_1_rna0_0019
xxxMobiluncus_curtisii	xxxMobiluncus_curtisii	[25..128]	both	0	0	dropout	0% (0/104)	0% (0/104)	100% (104/104)	0% (0/104)			0		0		Cutibacterium_acnes_J139_NZ_ADFS01000001_1_rna32_0028
xxxMobiluncus_curtisii	xxxMobiluncus_curtisii	[318..423]	both	0	0	dropout	0% (0/106)	0% (0/106)	100% (106/106)	0% (0/106)			0		0		Eubacterium_siraeum_DSM_15702_GCF_0003820851_ASM38208v1_NZ_KB907544_1__0020
xxxMobiluncus_curtisii	xxxMobiluncus_curtisii	[464..571]	both	0	0	dropout	0% (0/108)	0% (0/108)	100% (108/108)	0% (0/108)			0		0		Faecalibacterium_prausnitzii_NZ_DS483500_1_rna34_0106
xxxMobiluncus_curtisii	xxxMobiluncus_curtisii	[770..873]	both	0	0	dropout	0% (0/104)	0% (0/104)	100% (104/104)	0% (0/104)			0		0		Prevotella_copri_NZ_GG703855_1_rna43_0029
xxxMobiluncus_curtisii	xxxMobiluncus_curtisii	[623..727]	both	0	0	dropout	0% (0/105)	0% (0/105)	100% (105/105)	0% (0/105)			0		0		Shuttleworthia_satelles_DSM_14600_NZ_GG665866_1_rna19_0005
xxxMobiluncus_curtisii_A	xxxMobiluncus_curtisii_ATCC_43063	[478..581]	both	0	0	dropout	0% (0/104)	0% (0/104)	100% (104/104)	0% (0/104)			0		0		Bifidobacterium_angulatum_JCM_7096_GCF_0010251551_ASM102515v1_NZ_AP012322_1_rna0_0019
xxxMobiluncus_curtisii_A	xxxMobiluncus_curtisii_ATCC_43063	[772..875]	both	0	0	dropout	0% (0/104)	0% (0/104)	100% (104/104)	0% (0/104)			0		0		Cutibacterium_acnes_J139_NZ_ADFS01000001_1_rna32_0028
xxxMobiluncus_curtisii_A	xxxMobiluncus_curtisii_ATCC_43063	[626..731]	both	0	0	dropout	0% (0/106)	0% (0/106)	100% (106/106)	0% (0/106)			0		0		Eubacterium_siraeum_DSM_15702_GCF_0003820851_ASM38208v1_NZ_KB907544_1__0020
xxxMobiluncus_curtisii_A	xxxMobiluncus_curtisii_ATCC_43063	[329..436]	both	0	0	dropout	0% (0/108)	0% (0/108)	100% (108/108)	0% (0/108)			0		0		Faecalibacterium_prausnitzii_NZ_DS483500_1_rna34_0106
xxxMobiluncus_curtisii_A	xxxMobiluncus_curtisii_ATCC_43063	[27..130]	both	0	0	dropout	0% (0/104)	0% (0/104)	100% (104/104)	0% (0/104)			0		0		Prevotella_copri_NZ_GG703855_1_rna43_0029
xxxMobiluncus_curtisii_A	xxxMobiluncus_curtisii_ATCC_43063	[173..277]	both	0	0	dropout	0% (0/105)	0% (0/105)	100% (105/105)	0% (0/105)			0		0		Shuttleworthia_satelles_DSM_14600_NZ_GG665866_1_rna19_0005
xxxMobiluncus_mulieris	xxxMobiluncus_mulieris	[628..729]	both	0	0	dropout	0% (0/102)	0% (0/102)	100% (102/102)	0% (0/102)			0		0		Bifidobacterium_angulatum_JCM_7096_GCF_0010251551_ASM102515v1_NZ_AP012322_1_rna0_0019
xxxMobiluncus_mulieris	xxxMobiluncus_mulieris	[771..873]	both	0	0	dropout	0% (0/103)	0% (0/103)	100% (103/103)	0% (0/103)			0		0		Cutibacterium_acnes_J139_NZ_ADFS01000001_1_rna32_0028
xxxMobiluncus_mulieris	xxxMobiluncus_mulieris	[478..583]	both	0	0	dropout	0% (0/106)	0% (0/106)	100% (106/106)	0% (0/106)			0		0		Eubacterium_siraeum_DSM_15702_GCF_0003820851_ASM38208v1_NZ_KB907544_1__0020
xxxMobiluncus_mulieris	xxxMobiluncus_mulieris	[330..437]	both	0	0	dropout	0% (0/108)	0% (0/108)	100% (108/108)	0% (0/108)			0		0		Faecalibacterium_prausnitzii_NZ_DS483500_1_rna34_0106
xxxMobiluncus_mulieris	xxxMobiluncus_mulieris	[27..131]	both	0	0	dropout	0% (0/105)	0% (0/105)	100% (105/105)	0% (0/105)			0		0		Prevotella_copri_NZ_GG703855_1_rna43_0029
xxxMobiluncus_mulieris	xxxMobiluncus_mulieris	[174..278]	both	0	0	dropout	0% (0/105)	0% (0/105)	100% (105/105)	0% (0/105)			0		0		Shuttleworthia_satelles_DSM_14600_NZ_GG665866_1_rna19_0005
xxxMobiluncus_mulieris_2	xxxMobiluncus_mulieris_28-1	[628..729]	both	0	0	dropout	0% (0/102)	0% (0/102)	100% (102/102)	0% (0/102)			0		0		Bifidobacterium_angulatum_JCM_7096_GCF_0010251551_ASM102515v1_NZ_AP012322_1_rna0_0019
xxxMobiluncus_mulieris_2	xxxMobiluncus_mulieris_28-1	[771..873]	both	0	0	dropout	0% (0/103)	0% (0/103)	100% (103/103)	0% (0/103)			0		0		Cutibacterium_acnes_J139_NZ_ADFS01000001_1_rna32_0028
xxxMobiluncus_mulieris_2	xxxMobiluncus_mulieris_28-1	[478..583]	both	0	0	dropout	0% (0/106)	0% (0/106)	100% (106/106)	0% (0/106)			0		0		Eubacterium_siraeum_DSM_15702_GCF_0003820851_ASM38208v1_NZ_KB907544_1__0020
xxxMobiluncus_mulieris_2	xxxMobiluncus_mulieris_28-1	[330..437]	both	0	0	dropout	0% (0/108)	0% (0/108)	100% (108/108)	0% (0/108)			0		0		Faecalibacterium_prausnitzii_NZ_DS483500_1_rna34_0106
xxxMobiluncus_mulieris_2	xxxMobiluncus_mulieris_28-1	[27..131]	both	0	0	dropout	0% (0/105)	0% (0/105)	100% (105/105)	0% (0/105)			0		0		Prevotella_copri_NZ_GG703855_1_rna43_0029
xxxMobiluncus_mulieris_2	xxxMobiluncus_mulieris_28-1	[174..278]	both	0	0	dropout	0% (0/105)	0% (0/105)	100% (105/105)	0% (0/105)			0		0		Shuttleworthia_satelles_DSM_14600_NZ_GG665866_1_rna19_0005
xxxMobiluncus_mulieris_A	xxxMobiluncus_mulieris_ATCC_35243	[169..270]	both	0	0	dropout	0% (0/102)	0% (0/102)	100% (102/102)	0% (0/102)			0		0		Bifidobacterium_angulatum_JCM_7096_GCF_0010251551_ASM102515v1_NZ_AP012322_1_rna0_0019
xxxMobiluncus_mulieris_A	xxxMobiluncus_mulieris_ATCC_35243	[25..127]	both	0	0	dropout	0% (0/103)	0% (0/103)	100% (103/103)	0% (0/103)			0		0		Cutibacterium_acnes_J139_NZ_ADFS01000001_1_rna32_0028
xxxMobiluncus_mulieris_A	xxxMobiluncus_mulieris_ATCC_35243	[315..420]	both	0	0	dropout	0% (0/106)	0% (0/106)	100% (106/106)	0% (0/106)			0		0		Eubacterium_siraeum_DSM_15702_GCF_0003820851_ASM38208v1_NZ_KB907544_1__0020
xxxMobiluncus_mulieris_A	xxxMobiluncus_mulieris_ATCC_35243	[461..568]	both	0	0	dropout	0% (0/108)	0% (0/108)	100% (108/108)	0% (0/108)			0		0		Faecalibacterium_prausnitzii_NZ_DS483500_1_rna34_0106
xxxMobiluncus_mulieris_A	xxxMobiluncus_mulieris_ATCC_35243	[617..721]	both	0	0	dropout	0% (0/105)	0% (0/105)	100% (105/105)	0% (0/105)			0		0		Prevotella_copri_NZ_GG703855_1_rna43_0029
xxxMobiluncus_mulieris_A	xxxMobiluncus_mulieris_ATCC_35243	[770..874]	both	0	0	dropout	0% (0/105)	0% (0/105)	100% (105/105)	0% (0/105)			0		0		Shuttleworthia_satelles_DSM_14600_NZ_GG665866_1_rna19_0005
xxxMorganella_morganii	xxxMorganella_morganii	[621..726]	both	0	0	dropout	0% (0/106)	0% (0/106)	100% (106/106)	0% (0/106)			0		0		Cutibacterium_acnes_J139_NZ_ADFS01000001_1_rna32_0028
xxxMorganella_morganii	xxxMorganella_morganii	[32..272]	both	0	0	dropout	0% (0/241)	0% (0/241)	100% (241/241)	0% (0/241)			0		0		Faecalibacterium_prausnitzii_NZ_DS483500_1_rna34_0106
xxxMorganella_morganii	xxxMorganella_morganii	[18..123]	both	0	0	dropout	0% (0/106)	0% (0/106)	100% (106/106)	0% (0/106)			0		0		Mageeibacillus_indolicus_NC_013895_2_rna7_0011
xxxMorganella_morganii	xxxMorganella_morganii	[326..430]	both	0	0	dropout	0% (0/105)	0% (0/105)	100% (105/105)	0% (0/105)			0		0		Prevotella_copri_NZ_GG703855_1_rna43_0029
xxxMorganella_morganii	xxxMorganella_morganii	[474..578]	both	0	0	dropout	0% (0/105)	0% (0/105)	100% (105/105)	0% (0/105)			0		0		Shuttleworthia_satelles_DSM_14600_NZ_GG665866_1_rna19_0005
xxxMycobacteroides_absce	xxxMycobacteroides_abscessus	[23..123]	both	0	0	dropout	0% (0/101)	0% (0/101)	100% (101/101)	0% (0/101)			0		0		Bifidobacterium_angulatum_JCM_7096_GCF_0010251551_ASM102515v1_NZ_AP012322_1_rna0_0019
xxxMycobacteroides_absce	xxxMycobacteroides_abscessus	[171..274]	both	0	0	dropout	0% (0/104)	0% (0/104)	100% (104/104)	0% (0/104)			0		0		Cutibacterium_acnes_J139_NZ_ADFS01000001_1_rna32_0028
xxxMycobacteroides_absce	xxxMycobacteroides_abscessus	[315..421]	both	0	0	dropout	0% (0/107)	0% (0/107)	100% (107/107)	0% (0/107)			0		0		Eubacterium_siraeum_DSM_15702_GCF_0003820851_ASM38208v1_NZ_KB907544_1__0020
xxxMycobacteroides_absce	xxxMycobacteroides_abscessus	[465..569]	both	0	0	dropout	0% (0/105)	0% (0/105)	100% (105/105)	0% (0/105)			0		0		Prevotella_copri_NZ_GG703855_1_rna43_0029
xxxMycobacteroides_absce	xxxMycobacteroides_abscessus	[618..722]	both	0	0	dropout	0% (0/105)	0% (0/105)	100% (105/105)	0% (0/105)			0		0		Shuttleworthia_satelles_DSM_14600_NZ_GG665866_1_rna19_0005
xxxMycoplasma_hominis	xxxMycoplasma_hominis	[468..569]	both	0	0	dropout	0% (0/102)	0% (0/102)	100% (102/102)	0% (0/102)			0		0		Cutibacterium_acnes_J139_NZ_ADFS01000001_1_rna32_0028
xxxMycoplasma_hominis	xxxMycoplasma_hominis	[322..427]	both	0	0	dropout	0% (0/106)	0% (0/106)	100% (106/106)	0% (0/106)			0		0		Eubacterium_siraeum_DSM_15702_GCF_0003820851_ASM38208v1_NZ_KB907544_1__0020
xxxMycoplasma_hominis	xxxMycoplasma_hominis	[27..128]	both	0	0	dropout	0% (0/102)	0% (0/102)	100% (102/102)	0% (0/102)			0		0		Prevotella_copri_NZ_GG703855_1_rna43_0029
xxxMycoplasma_hominis	xxxMycoplasma_hominis	[171..275]	both	0	0	dropout	0% (0/105)	0% (0/105)	100% (105/105)	0% (0/105)			0		0		Shuttleworthia_satelles_DSM_14600_NZ_GG665866_1_rna19_0005
xxxNakaseomyces_delphens	xxxNakaseomyces_delphensis	[28..132]	both	0	0	dropout	0% (0/105)	0% (0/105)	100% (105/105)	0% (0/105)			0		0		Aspergillus_tubingensis_KT326815_1_product_18S_0002
xxxNakaseomyces_delphens	xxxNakaseomyces_delphensis	[173..281]	both	0	0	dropout	0% (0/109)	0% (0/109)	100% (109/109)	0% (0/109)			0		0		Coprinus_comatus_Coprinus_comatus_product_18S_0002
xxxNakaseomyces_delphens	xxxNakaseomyces_delphensis	[322..431]	both	0	0	dropout	0% (0/110)	0% (0/110)	100% (110/110)	0% (0/110)			0		0		Saccharomyces_pastorianus_Saccharomyces_pastorianus_product_26S_0001
xxxNaumovozyma_castellii	xxxNaumovozyma_castellii	[21..125]	both	0	0	dropout	0% (0/105)	0% (0/105)	100% (105/105)	0% (0/105)			0		0		Aspergillus_tubingensis_KT326815_1_product_18S_0002
xxxNaumovozyma_castellii	xxxNaumovozyma_castellii	[172..280]	both	0	0	dropout	0% (0/109)	0% (0/109)	100% (109/109)	0% (0/109)			0		0		Coprinus_comatus_Coprinus_comatus_product_18S_0002
xxxNaumovozyma_castellii	xxxNaumovozyma_castellii	[322..432]	both	0	0	dropout	0% (0/111)	0% (0/111)	100% (111/111)	0% (0/111)			0		0		Saccharomyces_pastorianus_Saccharomyces_pastorianus_product_26S_0001
xxxNeisseria_flavescens_	xxxNeisseria_flavescens_NRL30031_H210	[325..425]	both	0	0	dropout	0% (0/101)	0% (0/101)	100% (101/101)	0% (0/101)			0		0		Bifidobacterium_angulatum_JCM_7096_GCF_0010251551_ASM102515v1_NZ_AP012322_1_rna0_0019
xxxNeisseria_flavescens_	xxxNeisseria_flavescens_NRL30031_H210	[172..277]	both	0	0	dropout	0% (0/106)	0% (0/106)	100% (106/106)	0% (0/106)			0		0		Cutibacterium_acnes_J139_NZ_ADFS01000001_1_rna32_0028
xxxNeisseria_flavescens_	xxxNeisseria_flavescens_NRL30031_H210	[30..134]	both	0	0	dropout	0% (0/105)	0% (0/105)	100% (105/105)	0% (0/105)			0		0		Faecalibacterium_prausnitzii_NZ_DS483500_1_rna34_0106
xxxNeisseria_flavescens_	xxxNeisseria_flavescens_SK114	[23..123]	both	0	0	dropout	0% (0/101)	0% (0/101)	100% (101/101)	0% (0/101)			0		0		Bifidobacterium_angulatum_JCM_7096_GCF_0010251551_ASM102515v1_NZ_AP012322_1_rna0_0019
xxxNeisseria_flavescens_	xxxNeisseria_flavescens_SK114	[171..276]	both	0	0	dropout	0% (0/106)	0% (0/106)	100% (106/106)	0% (0/106)			0		0		Cutibacterium_acnes_J139_NZ_ADFS01000001_1_rna32_0028
xxxNeisseria_flavescens_	xxxNeisseria_flavescens_SK114	[325..429]	both	0	0	dropout	0% (0/105)	0% (0/105)	100% (105/105)	0% (0/105)			0		0		Faecalibacterium_prausnitzii_NZ_DS483500_1_rna34_0106
xxxNeisseria_gonorrhoeae	xxxNeisseria_gonorrhoeae	[175..280]	both	0	0	dropout	0% (0/106)	0% (0/106)	100% (106/106)	0% (0/106)			0		0		Cutibacterium_acnes_J139_NZ_ADFS01000001_1_rna32_0028
xxxNeisseria_gonorrhoeae	xxxNeisseria_gonorrhoeae	[19..123]	both	0	0	dropout	0% (0/105)	0% (0/105)	100% (105/105)	0% (0/105)			0		0		Faecalibacterium_prausnitzii_NZ_DS483500_1_rna34_0106
xxxNeisseria_meningitidi	xxxNeisseria_meningitidis	[23..123]	both	0	0	dropout	0% (0/101)	0% (0/101)	100% (101/101)	0% (0/101)			0		0		Bifidobacterium_angulatum_JCM_7096_GCF_0010251551_ASM102515v1_NZ_AP012322_1_rna0_0019
xxxNeisseria_meningitidi	xxxNeisseria_meningitidis	[171..276]	both	0	0	dropout	0% (0/106)	0% (0/106)	100% (106/106)	0% (0/106)			0		0		Cutibacterium_acnes_J139_NZ_ADFS01000001_1_rna32_0028
xxxNeisseria_meningitidi	xxxNeisseria_meningitidis	[314..418]	both	0	0	dropout	0% (0/105)	0% (0/105)	100% (105/105)	0% (0/105)			0		0		Faecalibacterium_prausnitzii_NZ_DS483500_1_rna34_0106
xxxNeisseria_mucosa_ATCC	xxxNeisseria_mucosa_ATCC_25996	[23..123]	both	0	0	dropout	0% (0/101)	0% (0/101)	100% (101/101)	0% (0/101)			0		0		Bifidobacterium_angulatum_JCM_7096_GCF_0010251551_ASM102515v1_NZ_AP012322_1_rna0_0019
xxxNeisseria_mucosa_ATCC	xxxNeisseria_mucosa_ATCC_25996	[171..276]	both	0	0	dropout	0% (0/106)	0% (0/106)	100% (106/106)	0% (0/106)			0		0		Cutibacterium_acnes_J139_NZ_ADFS01000001_1_rna32_0028
xxxNeisseria_mucosa_ATCC	xxxNeisseria_mucosa_ATCC_25996	[314..418]	both	0	0	dropout	0% (0/105)	0% (0/105)	100% (105/105)	0% (0/105)			0		0		Faecalibacterium_prausnitzii_NZ_DS483500_1_rna34_0106
xxxNeisseria_sicca_ATCC_	xxxNeisseria_sicca_ATCC_29256	[325..425]	both	0	0	dropout	0% (0/101)	0% (0/101)	100% (101/101)	0% (0/101)			0		0		Bifidobacterium_angulatum_JCM_7096_GCF_0010251551_ASM102515v1_NZ_AP012322_1_rna0_0019
xxxNeisseria_sicca_ATCC_	xxxNeisseria_sicca_ATCC_29256	[172..277]	both	0	0	dropout	0% (0/106)	0% (0/106)	100% (106/106)	0% (0/106)			0		0		Cutibacterium_acnes_J139_NZ_ADFS01000001_1_rna32_0028
xxxNeisseria_sicca_ATCC_	xxxNeisseria_sicca_ATCC_29256	[30..134]	both	0	0	dropout	0% (0/105)	0% (0/105)	100% (105/105)	0% (0/105)			0		0		Faecalibacterium_prausnitzii_NZ_DS483500_1_rna34_0106
xxxNeisseria_subflava_NJ	xxxNeisseria_subflava_NJ9703	[23..123]	both	0	0	dropout	0% (0/101)	0% (0/101)	100% (101/101)	0% (0/101)			0		0		Bifidobacterium_angulatum_JCM_7096_GCF_0010251551_ASM102515v1_NZ_AP012322_1_rna0_0019
xxxNeisseria_subflava_NJ	xxxNeisseria_subflava_NJ9703	[171..276]	both	0	0	dropout	0% (0/106)	0% (0/106)	100% (106/106)	0% (0/106)			0		0		Cutibacterium_acnes_J139_NZ_ADFS01000001_1_rna32_0028
xxxNeisseria_subflava_NJ	xxxNeisseria_subflava_NJ9703	[314..418]	both	0	0	dropout	0% (0/105)	0% (0/105)	100% (105/105)	0% (0/105)			0		0		Faecalibacterium_prausnitzii_NZ_DS483500_1_rna34_0106
xxxOlsenella_uli_DSM_708	xxxOlsenella_uli_DSM_7084	[168..270]	both	0	0	dropout	0% (0/103)	0% (0/103)	100% (103/103)	0% (0/103)			0		0		Bifidobacterium_angulatum_JCM_7096_GCF_0010251551_ASM102515v1_NZ_AP012322_1_rna0_0019
xxxOlsenella_uli_DSM_708	xxxOlsenella_uli_DSM_7084	[25..126]	both	0	0	dropout	0% (0/102)	0% (0/102)	100% (102/102)	0% (0/102)			0		0		Cutibacterium_acnes_J139_NZ_ADFS01000001_1_rna32_0028
xxxOlsenella_uli_DSM_708	xxxOlsenella_uli_DSM_7084	[463..568]	both	0	0	dropout	0% (0/106)	0% (0/106)	100% (106/106)	0% (0/106)			0		0		Eubacterium_siraeum_DSM_15702_GCF_0003820851_ASM38208v1_NZ_KB907544_1__0020
xxxOlsenella_uli_DSM_708	xxxOlsenella_uli_DSM_7084	[312..414]	both	0	0	dropout	0% (0/103)	0% (0/103)	100% (103/103)	0% (0/103)			0		0		Faecalibacterium_prausnitzii_NZ_DS483500_1_rna34_0106
xxxOribacterium_sinus_F0	xxxOribacterium_sinus_F0268	[772..867]	both	0	0	dropout	0% (0/96)	0% (0/96)	100% (96/96)	0% (0/96)			0		0		Bifidobacterium_angulatum_JCM_7096_GCF_0010251551_ASM102515v1_NZ_AP012322_1_rna0_0019
xxxOribacterium_sinus_F0	xxxOribacterium_sinus_F0268	[470..575]	both	0	0	dropout	0% (0/106)	0% (0/106)	100% (106/106)	0% (0/106)			0		0		Cutibacterium_acnes_J139_NZ_ADFS01000001_1_rna32_0028
xxxOribacterium_sinus_F0	xxxOribacterium_sinus_F0268	[622..727]	both	0	0	dropout	0% (0/106)	0% (0/106)	100% (106/106)	0% (0/106)			0		0		Eubacterium_siraeum_DSM_15702_GCF_0003820851_ASM38208v1_NZ_KB907544_1__0020
xxxOribacterium_sinus_F0	xxxOribacterium_sinus_F0268	[328..432]	both	0	0	dropout	0% (0/105)	0% (0/105)	100% (105/105)	0% (0/105)			0		0		Faecalibacterium_prausnitzii_NZ_DS483500_1_rna34_0106
xxxOribacterium_sinus_F0	xxxOribacterium_sinus_F0268	[27..129]	both	0	0	dropout	0% (0/103)	0% (0/103)	100% (103/103)	0% (0/103)			0		0		Prevotella_copri_NZ_GG703855_1_rna43_0029
xxxOribacterium_sinus_F0	xxxOribacterium_sinus_F0268	[172..276]	both	0	0	dropout	0% (0/105)	0% (0/105)	100% (105/105)	0% (0/105)			0		0		Shuttleworthia_satelles_DSM_14600_NZ_GG665866_1_rna19_0005
xxxOribacterium_sp_oral_	xxxOribacterium_sp_oral_taxon_078_str_F0262	[772..867]	both	0	0	dropout	0% (0/96)	0% (0/96)	100% (96/96)	0% (0/96)			0		0		Bifidobacterium_angulatum_JCM_7096_GCF_0010251551_ASM102515v1_NZ_AP012322_1_rna0_0019
xxxOribacterium_sp_oral_	xxxOribacterium_sp_oral_taxon_078_str_F0262	[471..576]	both	0	0	dropout	0% (0/106)	0% (0/106)	100% (106/106)	0% (0/106)			0		0		Cutibacterium_acnes_J139_NZ_ADFS01000001_1_rna32_0028
xxxOribacterium_sp_oral_	xxxOribacterium_sp_oral_taxon_078_str_F0262	[22..127]	both	0	0	dropout	0% (0/106)	0% (0/106)	100% (106/106)	0% (0/106)			0		0		Eubacterium_siraeum_DSM_15702_GCF_0003820851_ASM38208v1_NZ_KB907544_1__0020
xxxOribacterium_sp_oral_	xxxOribacterium_sp_oral_taxon_078_str_F0262	[168..272]	both	0	0	dropout	0% (0/105)	0% (0/105)	100% (105/105)	0% (0/105)			0		0		Faecalibacterium_prausnitzii_NZ_DS483500_1_rna34_0106
xxxOribacterium_sp_oral_	xxxOribacterium_sp_oral_taxon_078_str_F0262	[620..722]	both	0	0	dropout	0% (0/103)	0% (0/103)	100% (103/103)	0% (0/103)			0		0		Prevotella_copri_NZ_GG703855_1_rna43_0029
xxxOribacterium_sp_oral_	xxxOribacterium_sp_oral_taxon_078_str_F0262	[324..428]	both	0	0	dropout	0% (0/105)	0% (0/105)	100% (105/105)	0% (0/105)			0		0		Shuttleworthia_satelles_DSM_14600_NZ_GG665866_1_rna19_0005
xxxPantoea_dispersa	xxxPantoea_dispersa	[25..130]	both	0	0	dropout	0% (0/106)	0% (0/106)	100% (106/106)	0% (0/106)			0		0		Cutibacterium_acnes_J139_NZ_ADFS01000001_1_rna32_0028
xxxPantoea_dispersa	xxxPantoea_dispersa	[181..421]	both	0	0	dropout	0% (0/241)	0% (0/241)	100% (241/241)	0% (0/241)			0		0		Faecalibacterium_prausnitzii_NZ_DS483500_1_rna34_0106
xxxPantoea_dispersa	xxxPantoea_dispersa	[167..272]	both	0	0	dropout	0% (0/106)	0% (0/106)	100% (106/106)	0% (0/106)			0		0		Mageeibacillus_indolicus_NC_013895_2_rna7_0011
xxxPantoea_dispersa	xxxPantoea_dispersa	[620..723]	both	0	0	dropout	0% (0/104)	0% (0/104)	100% (104/104)	0% (0/104)			0		0		Prevotella_copri_NZ_GG703855_1_rna43_0029
xxxPantoea_dispersa	xxxPantoea_dispersa	[473..577]	both	0	0	dropout	0% (0/105)	0% (0/105)	100% (105/105)	0% (0/105)			0		0		Shuttleworthia_satelles_DSM_14600_NZ_GG665866_1_rna19_0005
xxxParabacteroides_dista	xxxParabacteroides_distasonis_ATCC_8503	[23..114]	both	0	0	dropout	0% (0/92)	0% (0/92)	100% (92/92)	0% (0/92)			0		0		Bifidobacterium_angulatum_JCM_7096_GCF_0010251551_ASM102515v1_NZ_AP012322_1_rna0_0019
xxxParabacteroides_dista	xxxParabacteroides_distasonis_ATCC_8503	[903..1007]	both	0	0	dropout	0% (0/105)	0% (0/105)	100% (105/105)	0% (0/105)			0		0		Cutibacterium_acnes_J139_NZ_ADFS01000001_1_rna32_0028
xxxParabacteroides_dista	xxxParabacteroides_distasonis_ATCC_8503	[744..860]	both	0	0	dropout	0% (0/117)	0% (0/117)	100% (117/117)	0% (0/117)			0		0		Eubacterium_siraeum_DSM_15702_GCF_0003820851_ASM38208v1_NZ_KB907544_1__0016
xxxParabacteroides_dista	xxxParabacteroides_distasonis_ATCC_8503	[156..257]	both	0	0	dropout	0% (0/102)	0% (0/102)	100% (102/102)	0% (0/102)			0		0		Faecalibacterium_prausnitzii_NZ_DS483500_1_rna34_0106
xxxParabacteroides_dista	xxxParabacteroides_distasonis_ATCC_8503	[311..415]	both	0	0	dropout	0% (0/105)	0% (0/105)	100% (105/105)	0% (0/105)			0		0		Prevotella_copri_NZ_GG703855_1_rna43_0029
xxxParabacteroides_dista	xxxParabacteroides_distasonis_ATCC_8503	[460..705]	both	0	0	dropout	0% (0/246)	0% (0/246)	100% (246/246)	0% (0/246)			0		0		Prevotellamassilia_timonensis_NZ_LT629844_1_rna35_0020
xxxParabacteroides_johns	xxxParabacteroides_johnsonii_DSM_18315	[23..114]	both	0	0	dropout	0% (0/92)	0% (0/92)	100% (92/92)	0% (0/92)			0		0		Bifidobacterium_angulatum_JCM_7096_GCF_0010251551_ASM102515v1_NZ_AP012322_1_rna0_0019
xxxParabacteroides_johns	xxxParabacteroides_johnsonii_DSM_18315	[309..413]	both	0	0	dropout	0% (0/105)	0% (0/105)	100% (105/105)	0% (0/105)			0		0		Cutibacterium_acnes_J139_NZ_ADFS01000001_1_rna32_0028
xxxParabacteroides_johns	xxxParabacteroides_johnsonii_DSM_18315	[456..570]	both	0	0	dropout	0% (0/115)	0% (0/115)	100% (115/115)	0% (0/115)			0		0		Eubacterium_siraeum_DSM_15702_GCF_0003820851_ASM38208v1_NZ_KB907544_1__0016
xxxParabacteroides_johns	xxxParabacteroides_johnsonii_DSM_18315	[156..257]	both	0	0	dropout	0% (0/102)	0% (0/102)	100% (102/102)	0% (0/102)			0		0		Faecalibacterium_prausnitzii_NZ_DS483500_1_rna34_0106
xxxParabacteroides_johns	xxxParabacteroides_johnsonii_DSM_18315	[974..1078]	both	0	0	dropout	0% (0/105)	0% (0/105)	100% (105/105)	0% (0/105)			0		0		Prevotella_copri_NZ_GG703855_1_rna43_0029
xxxParabacteroides_johns	xxxParabacteroides_johnsonii_DSM_18315	[609..929]	both	0	0	dropout	0% (0/321)	0% (0/321)	100% (321/321)	0% (0/321)			0		0		Prevotellamassilia_timonensis_NZ_LT629844_1_rna35_0020
xxxParabacteroides_merda	xxxParabacteroides_merdae_ATCC_43184	[923..1014]	both	0	0	dropout	0% (0/92)	0% (0/92)	100% (92/92)	0% (0/92)			0		0		Bifidobacterium_angulatum_JCM_7096_GCF_0010251551_ASM102515v1_NZ_AP012322_1_rna0_0019
xxxParabacteroides_merda	xxxParabacteroides_merdae_ATCC_43184	[624..728]	both	0	0	dropout	0% (0/105)	0% (0/105)	100% (105/105)	0% (0/105)			0		0		Cutibacterium_acnes_J139_NZ_ADFS01000001_1_rna32_0028
xxxParabacteroides_merda	xxxParabacteroides_merdae_ATCC_43184	[467..581]	both	0	0	dropout	0% (0/115)	0% (0/115)	100% (115/115)	0% (0/115)			0		0		Eubacterium_siraeum_DSM_15702_GCF_0003820851_ASM38208v1_NZ_KB907544_1__0016
xxxParabacteroides_merda	xxxParabacteroides_merdae_ATCC_43184	[780..881]	both	0	0	dropout	0% (0/102)	0% (0/102)	100% (102/102)	0% (0/102)			0		0		Faecalibacterium_prausnitzii_NZ_DS483500_1_rna34_0106
xxxParabacteroides_merda	xxxParabacteroides_merdae_ATCC_43184	[27..131]	both	0	0	dropout	0% (0/105)	0% (0/105)	100% (105/105)	0% (0/105)			0		0		Prevotella_copri_NZ_GG703855_1_rna43_0029
xxxParabacteroides_merda	xxxParabacteroides_merdae_ATCC_43184	[176..428]	both	0	0	dropout	0% (0/253)	0% (0/253)	100% (253/253)	0% (0/253)			0		0		Prevotellamassilia_timonensis_NZ_LT629844_1_rna35_0020
xxxParabacteroides_sp_20	xxxParabacteroides_sp_20_3	[914..1005]	both	0	0	dropout	0% (0/92)	0% (0/92)	100% (92/92)	0% (0/92)			0		0		Bifidobacterium_angulatum_JCM_7096_GCF_0010251551_ASM102515v1_NZ_AP012322_1_rna0_0019
xxxParabacteroides_sp_20	xxxParabacteroides_sp_20_3	[615..719]	both	0	0	dropout	0% (0/105)	0% (0/105)	100% (105/105)	0% (0/105)			0		0		Cutibacterium_acnes_J139_NZ_ADFS01000001_1_rna32_0028
xxxParabacteroides_sp_20	xxxParabacteroides_sp_20_3	[458..572]	both	0	0	dropout	0% (0/115)	0% (0/115)	100% (115/115)	0% (0/115)			0		0		Eubacterium_siraeum_DSM_15702_GCF_0003820851_ASM38208v1_NZ_KB907544_1__0016
xxxParabacteroides_sp_20	xxxParabacteroides_sp_20_3	[771..872]	both	0	0	dropout	0% (0/102)	0% (0/102)	100% (102/102)	0% (0/102)			0		0		Faecalibacterium_prausnitzii_NZ_DS483500_1_rna34_0106
xxxParabacteroides_sp_20	xxxParabacteroides_sp_20_3	[27..131]	both	0	0	dropout	0% (0/105)	0% (0/105)	100% (105/105)	0% (0/105)			0		0		Prevotella_copri_NZ_GG703855_1_rna43_0029
xxxParabacteroides_sp_20	xxxParabacteroides_sp_20_3	[176..419]	both	0	0	dropout	0% (0/244)	0% (0/244)	100% (244/244)	0% (0/244)			0		0		Prevotellamassilia_timonensis_NZ_LT629844_1_rna35_0020
xxxParabacteroides_sp_2_	xxxParabacteroides_sp_2_1_7	[23..114]	both	0	0	dropout	0% (0/92)	0% (0/92)	100% (92/92)	0% (0/92)			0		0		Bifidobacterium_angulatum_JCM_7096_GCF_0010251551_ASM102515v1_NZ_AP012322_1_rna0_0019
xxxParabacteroides_sp_2_	xxxParabacteroides_sp_2_1_7	[309..413]	both	0	0	dropout	0% (0/105)	0% (0/105)	100% (105/105)	0% (0/105)			0		0		Cutibacterium_acnes_J139_NZ_ADFS01000001_1_rna32_0028
xxxParabacteroides_sp_2_	xxxParabacteroides_sp_2_1_7	[456..572]	both	0	0	dropout	0% (0/117)	0% (0/117)	100% (117/117)	0% (0/117)			0		0		Eubacterium_siraeum_DSM_15702_GCF_0003820851_ASM38208v1_NZ_KB907544_1__0016
xxxParabacteroides_sp_2_	xxxParabacteroides_sp_2_1_7	[156..257]	both	0	0	dropout	0% (0/102)	0% (0/102)	100% (102/102)	0% (0/102)			0		0		Faecalibacterium_prausnitzii_NZ_DS483500_1_rna34_0106
xxxParabacteroides_sp_2_	xxxParabacteroides_sp_2_1_7	[900..1004]	both	0	0	dropout	0% (0/105)	0% (0/105)	100% (105/105)	0% (0/105)			0		0		Prevotella_copri_NZ_GG703855_1_rna43_0029
xxxParabacteroides_sp_2_	xxxParabacteroides_sp_2_1_7	[611..855]	both	0	0	dropout	0% (0/245)	0% (0/245)	100% (245/245)	0% (0/245)			0		0		Prevotellamassilia_timonensis_NZ_LT629844_1_rna35_0020
xxxParabacteroides_sp_D1	xxxParabacteroides_sp_D13	[23..114]	both	0	0	dropout	0% (0/92)	0% (0/92)	100% (92/92)	0% (0/92)			0		0		Bifidobacterium_angulatum_JCM_7096_GCF_0010251551_ASM102515v1_NZ_AP012322_1_rna0_0019
xxxParabacteroides_sp_D1	xxxParabacteroides_sp_D13	[309..413]	both	0	0	dropout	0% (0/105)	0% (0/105)	100% (105/105)	0% (0/105)			0		0		Cutibacterium_acnes_J139_NZ_ADFS01000001_1_rna32_0028
xxxParabacteroides_sp_D1	xxxParabacteroides_sp_D13	[456..572]	both	0	0	dropout	0% (0/117)	0% (0/117)	100% (117/117)	0% (0/117)			0		0		Eubacterium_siraeum_DSM_15702_GCF_0003820851_ASM38208v1_NZ_KB907544_1__0016
xxxParabacteroides_sp_D1	xxxParabacteroides_sp_D13	[156..257]	both	0	0	dropout	0% (0/102)	0% (0/102)	100% (102/102)	0% (0/102)			0		0		Faecalibacterium_prausnitzii_NZ_DS483500_1_rna34_0106
xxxParabacteroides_sp_D1	xxxParabacteroides_sp_D13	[615..719]	both	0	0	dropout	0% (0/105)	0% (0/105)	100% (105/105)	0% (0/105)			0		0		Prevotella_copri_NZ_GG703855_1_rna43_0029
xxxParastagonospora_nodo	xxxParastagonospora_nodorum	[170..274]	both	0	0	dropout	0% (0/105)	0% (0/105)	100% (105/105)	0% (0/105)			0		0		Aspergillus_tubingensis_KT326815_1_product_18S_0002
xxxParastagonospora_nodo	xxxParastagonospora_nodorum	[321..429]	both	0	0	dropout	0% (0/109)	0% (0/109)	100% (109/109)	0% (0/109)			0		0		Coprinus_comatus_Coprinus_comatus_product_18S_0002
xxxParastagonospora_nodo	xxxParastagonospora_nodorum	[22..130]	both	0	0	dropout	0% (0/109)	0% (0/109)	100% (109/109)	0% (0/109)			0		0		Saccharomyces_pastorianus_Saccharomyces_pastorianus_product_26S_0001
xxxParvimonas_micra	xxxParvimonas_micra	[23..123]	both	0	0	dropout	0% (0/101)	0% (0/101)	100% (101/101)	0% (0/101)			0		0		Bifidobacterium_angulatum_JCM_7096_GCF_0010251551_ASM102515v1_NZ_AP012322_1_rna0_0019
xxxParvimonas_micra	xxxParvimonas_micra	[171..275]	both	0	0	dropout	0% (0/105)	0% (0/105)	100% (105/105)	0% (0/105)			0		0		Cutibacterium_acnes_J139_NZ_ADFS01000001_1_rna32_0028
xxxParvimonas_micra	xxxParvimonas_micra	[468..582]	both	255	255		100% (115/115)	100% (115/115)	100% (115/115)	100% (115/115)	34	34	512	5456	511		Eubacterium_siraeum_DSM_15702_GCF_0003820851_ASM38208v1_NZ_KB907544_1__0016
xxxParvimonas_micra	xxxParvimonas_micra	[316..422]	both	0	0	dropout	0% (0/107)	0% (0/107)	100% (107/107)	0% (0/107)			0		0		Eubacterium_siraeum_DSM_15702_GCF_0003820851_ASM38208v1_NZ_KB907544_1__0020
xxxParvimonas_micra	xxxParvimonas_micra	[625..729]	both	0	0	dropout	0% (0/105)	0% (0/105)	100% (105/105)	0% (0/105)			0		0		Prevotella_copri_NZ_GG703855_1_rna43_0029
xxxParvimonas_micra	xxxParvimonas_micra	[778..882]	both	0	0	dropout	0% (0/105)	0% (0/105)	100% (105/105)	0% (0/105)			0		0		Shuttleworthia_satelles_DSM_14600_NZ_GG665866_1_rna19_0005
xxxPeptoniphilus_asaccha	xxxPeptoniphilus_asaccharolyticus	[627..727]	both	0	0	dropout	0% (0/101)	0% (0/101)	100% (101/101)	0% (0/101)			0		0		Bifidobacterium_angulatum_JCM_7096_GCF_0010251551_ASM102515v1_NZ_AP012322_1_rna0_0019
xxxPeptoniphilus_asaccha	xxxPeptoniphilus_asaccharolyticus	[323..429]	both	0	0	dropout	0% (0/107)	0% (0/107)	100% (107/107)	0% (0/107)			0		0		Cutibacterium_acnes_J139_NZ_ADFS01000001_1_rna32_0028
xxxPeptoniphilus_asaccha	xxxPeptoniphilus_asaccharolyticus	[476..582]	both	0	0	dropout	0% (0/107)	0% (0/107)	100% (107/107)	0% (0/107)			0		0		Eubacterium_siraeum_DSM_15702_GCF_0003820851_ASM38208v1_NZ_KB907544_1__0020
xxxPeptoniphilus_asaccha	xxxPeptoniphilus_asaccharolyticus	[777..874]	both	0	0	dropout	0% (0/98)	0% (0/98)	100% (98/98)	0% (0/98)			0		0		Faecalibacterium_prausnitzii_NZ_DS483500_1_rna34_0106
xxxPeptoniphilus_asaccha	xxxPeptoniphilus_asaccharolyticus	[27..131]	both	0	0	dropout	0% (0/105)	0% (0/105)	100% (105/105)	0% (0/105)			0		0		Prevotella_copri_NZ_GG703855_1_rna43_0029
xxxPeptoniphilus_asaccha	xxxPeptoniphilus_asaccharolyticus	[174..279]	both	0	0	dropout	0% (0/106)	0% (0/106)	100% (106/106)	0% (0/106)			0		0		Shuttleworthia_satelles_DSM_14600_NZ_GG665866_1_rna19_0005
xxxPeptoniphilus_coxii	xxxPeptoniphilus_coxii	[23..123]	both	0	0	dropout	0% (0/101)	0% (0/101)	100% (101/101)	0% (0/101)			0		0		Bifidobacterium_angulatum_JCM_7096_GCF_0010251551_ASM102515v1_NZ_AP012322_1_rna0_0019
xxxPeptoniphilus_coxii	xxxPeptoniphilus_coxii	[318..424]	both	0	0	dropout	0% (0/107)	0% (0/107)	100% (107/107)	0% (0/107)			0		0		Cutibacterium_acnes_J139_NZ_ADFS01000001_1_rna32_0028
xxxPeptoniphilus_coxii	xxxPeptoniphilus_coxii	[468..574]	both	0	0	dropout	0% (0/107)	0% (0/107)	100% (107/107)	0% (0/107)			0		0		Eubacterium_siraeum_DSM_15702_GCF_0003820851_ASM38208v1_NZ_KB907544_1__0020
xxxPeptoniphilus_coxii	xxxPeptoniphilus_coxii	[165..266]	both	0	0	dropout	0% (0/102)	0% (0/102)	100% (102/102)	0% (0/102)			0		0		Faecalibacterium_prausnitzii_NZ_DS483500_1_rna34_0106
xxxPeptoniphilus_coxii	xxxPeptoniphilus_coxii	[615..719]	both	0	0	dropout	0% (0/105)	0% (0/105)	100% (105/105)	0% (0/105)			0		0		Prevotella_copri_NZ_GG703855_1_rna43_0029
xxxPeptoniphilus_duerden	xxxPeptoniphilus_duerdenii	[625..725]	both	0	0	dropout	0% (0/101)	0% (0/101)	100% (101/101)	0% (0/101)			0		0		Bifidobacterium_angulatum_JCM_7096_GCF_0010251551_ASM102515v1_NZ_AP012322_1_rna0_0019
xxxPeptoniphilus_duerden	xxxPeptoniphilus_duerdenii	[321..427]	both	0	0	dropout	0% (0/107)	0% (0/107)	100% (107/107)	0% (0/107)			0		0		Cutibacterium_acnes_J139_NZ_ADFS01000001_1_rna32_0028
xxxPeptoniphilus_duerden	xxxPeptoniphilus_duerdenii	[474..580]	both	0	0	dropout	0% (0/107)	0% (0/107)	100% (107/107)	0% (0/107)			0		0		Eubacterium_siraeum_DSM_15702_GCF_0003820851_ASM38208v1_NZ_KB907544_1__0020
xxxPeptoniphilus_duerden	xxxPeptoniphilus_duerdenii	[775..874]	both	0	0	dropout	0% (0/100)	0% (0/100)	100% (100/100)	0% (0/100)			0		0		Faecalibacterium_prausnitzii_NZ_DS483500_1_rna34_0106
xxxPeptoniphilus_duerden	xxxPeptoniphilus_duerdenii	[27..130]	both	0	0	dropout	0% (0/104)	0% (0/104)	100% (104/104)	0% (0/104)			0		0		Prevotella_copri_NZ_GG703855_1_rna43_0029
xxxPeptoniphilus_duerden	xxxPeptoniphilus_duerdenii	[173..277]	both	0	0	dropout	0% (0/105)	0% (0/105)	100% (105/105)	0% (0/105)			0		0		Shuttleworthia_satelles_DSM_14600_NZ_GG665866_1_rna19_0005
xxxPeptoniphilus_harei	xxxPeptoniphilus_harei	[171..277]	both	0	0	dropout	0% (0/107)	0% (0/107)	100% (107/107)	0% (0/107)			0		0		Cutibacterium_acnes_J139_NZ_ADFS01000001_1_rna32_0028
xxxPeptoniphilus_harei	xxxPeptoniphilus_harei	[324..430]	both	0	0	dropout	0% (0/107)	0% (0/107)	100% (107/107)	0% (0/107)			0		0		Eubacterium_siraeum_DSM_15702_GCF_0003820851_ASM38208v1_NZ_KB907544_1__0020
xxxPeptoniphilus_harei	xxxPeptoniphilus_harei	[479..576]	both	0	0	dropout	0% (0/98)	0% (0/98)	100% (98/98)	0% (0/98)			0		0		Faecalibacterium_prausnitzii_NZ_DS483500_1_rna34_0106
xxxPeptoniphilus_harei	xxxPeptoniphilus_harei	[27..130]	both	0	0	dropout	0% (0/104)	0% (0/104)	100% (104/104)	0% (0/104)			0		0		Prevotella_copri_NZ_GG703855_1_rna43_0029
xxxPeptoniphilus_lacrima	xxxPeptoniphilus_lacrimalis	[625..725]	both	0	0	dropout	0% (0/101)	0% (0/101)	100% (101/101)	0% (0/101)			0		0		Bifidobacterium_angulatum_JCM_7096_GCF_0010251551_ASM102515v1_NZ_AP012322_1_rna0_0019
xxxPeptoniphilus_lacrima	xxxPeptoniphilus_lacrimalis	[471..577]	both	0	0	dropout	0% (0/107)	0% (0/107)	100% (107/107)	0% (0/107)			0		0		Cutibacterium_acnes_J139_NZ_ADFS01000001_1_rna32_0028
xxxPeptoniphilus_lacrima	xxxPeptoniphilus_lacrimalis	[171..277]	both	0	0	dropout	0% (0/107)	0% (0/107)	100% (107/107)	0% (0/107)			0		0		Eubacterium_siraeum_DSM_15702_GCF_0003820851_ASM38208v1_NZ_KB907544_1__0020
xxxPeptoniphilus_lacrima	xxxPeptoniphilus_lacrimalis	[775..872]	both	0	0	dropout	0% (0/98)	0% (0/98)	100% (98/98)	0% (0/98)			0		0		Faecalibacterium_prausnitzii_NZ_DS483500_1_rna34_0106
xxxPeptoniphilus_lacrima	xxxPeptoniphilus_lacrimalis	[27..130]	both	0	0	dropout	0% (0/104)	0% (0/104)	100% (104/104)	0% (0/104)			0		0		Prevotella_copri_NZ_GG703855_1_rna43_0029
xxxPeptoniphilus_lacrima	xxxPeptoniphilus_lacrimalis	[323..427]	both	0	0	dropout	0% (0/105)	0% (0/105)	100% (105/105)	0% (0/105)			0		0		Shuttleworthia_satelles_DSM_14600_NZ_GG665866_1_rna19_0005
xxxPeptoniphilus_sp_oral	xxxPeptoniphilus_sp_oral_taxon_386_str_F0131	[168..268]	both	0	0	dropout	0% (0/101)	0% (0/101)	100% (101/101)	0% (0/101)			0		0		Bifidobacterium_angulatum_JCM_7096_GCF_0010251551_ASM102515v1_NZ_AP012322_1_rna0_0019
xxxPeptoniphilus_sp_oral	xxxPeptoniphilus_sp_oral_taxon_386_str_F0131	[316..422]	both	0	0	dropout	0% (0/107)	0% (0/107)	100% (107/107)	0% (0/107)			0		0		Cutibacterium_acnes_J139_NZ_ADFS01000001_1_rna32_0028
xxxPeptoniphilus_sp_oral	xxxPeptoniphilus_sp_oral_taxon_386_str_F0131	[463..569]	both	0	0	dropout	0% (0/107)	0% (0/107)	100% (107/107)	0% (0/107)			0		0		Eubacterium_siraeum_DSM_15702_GCF_0003820851_ASM38208v1_NZ_KB907544_1__0020
xxxPeptoniphilus_sp_oral	xxxPeptoniphilus_sp_oral_taxon_386_str_F0131	[19..118]	both	0	0	dropout	0% (0/100)	0% (0/100)	100% (100/100)	0% (0/100)			0		0		Faecalibacterium_prausnitzii_NZ_DS483500_1_rna34_0106
xxxPeptoniphilus_sp_oral	xxxPeptoniphilus_sp_oral_taxon_386_str_F0131	[613..717]	both	0	0	dropout	0% (0/105)	0% (0/105)	100% (105/105)	0% (0/105)			0		0		Prevotella_copri_NZ_GG703855_1_rna43_0029
xxxPeptoniphilus_sp_oral	xxxPeptoniphilus_sp_oral_taxon_386_str_F0131	[766..870]	both	0	0	dropout	0% (0/105)	0% (0/105)	100% (105/105)	0% (0/105)			0		0		Shuttleworthia_satelles_DSM_14600_NZ_GG665866_1_rna19_0005
xxxPeptoniphilus_sp_oral	xxxPeptoniphilus_sp_oral_taxon_836_str_F0141	[625..725]	both	0	0	dropout	0% (0/101)	0% (0/101)	100% (101/101)	0% (0/101)			0		0		Bifidobacterium_angulatum_JCM_7096_GCF_0010251551_ASM102515v1_NZ_AP012322_1_rna0_0019
xxxPeptoniphilus_sp_oral	xxxPeptoniphilus_sp_oral_taxon_836_str_F0141	[321..427]	both	0	0	dropout	0% (0/107)	0% (0/107)	100% (107/107)	0% (0/107)			0		0		Cutibacterium_acnes_J139_NZ_ADFS01000001_1_rna32_0028
xxxPeptoniphilus_sp_oral	xxxPeptoniphilus_sp_oral_taxon_836_str_F0141	[474..580]	both	0	0	dropout	0% (0/107)	0% (0/107)	100% (107/107)	0% (0/107)			0		0		Eubacterium_siraeum_DSM_15702_GCF_0003820851_ASM38208v1_NZ_KB907544_1__0020
xxxPeptoniphilus_sp_oral	xxxPeptoniphilus_sp_oral_taxon_836_str_F0141	[775..872]	both	0	0	dropout	0% (0/98)	0% (0/98)	100% (98/98)	0% (0/98)			0		0		Faecalibacterium_prausnitzii_NZ_DS483500_1_rna34_0106
xxxPeptoniphilus_sp_oral	xxxPeptoniphilus_sp_oral_taxon_836_str_F0141	[27..130]	both	0	0	dropout	0% (0/104)	0% (0/104)	100% (104/104)	0% (0/104)			0		0		Prevotella_copri_NZ_GG703855_1_rna43_0029
xxxPeptoniphilus_sp_oral	xxxPeptoniphilus_sp_oral_taxon_836_str_F0141	[173..277]	both	0	0	dropout	0% (0/105)	0% (0/105)	100% (105/105)	0% (0/105)			0		0		Shuttleworthia_satelles_DSM_14600_NZ_GG665866_1_rna19_0005
xxxPeptostreptococcus_an	xxxPeptostreptococcus_anaerobius	[622..722]	both	151	151		100% (101/101)	100% (101/101)	100% (101/101)	100% (101/101)	35	34	302	2746	302		Bifidobacterium_angulatum_JCM_7096_GCF_0010251551_ASM102515v1_NZ_AP012322_1_rna0_0019
xxxPeptostreptococcus_an	xxxPeptostreptococcus_anaerobius	[320..425]	both	185	186		100% (106/106)	100% (106/106)	100% (106/106)	100% (106/106)	35	35	372	3848	371		Cutibacterium_acnes_J139_NZ_ADFS01000001_1_rna32_0028
xxxPeptostreptococcus_an	xxxPeptostreptococcus_anaerobius	[173..279]	both	4209	4208		100% (107/107)	100% (107/107)	100% (107/107)	100% (107/107)	34	34	8419	81028	8417		Eubacterium_siraeum_DSM_15702_GCF_0003820851_ASM38208v1_NZ_KB907544_1__0020
xxxPeptostreptococcus_an	xxxPeptostreptococcus_anaerobius	[477..580]	both	150	150		100% (104/104)	100% (104/104)	100% (104/104)	100% (104/104)	35	34	300	3158	300		Faecalibacterium_prausnitzii_NZ_DS483500_1_rna34_0106
xxxPeptostreptococcus_an	xxxPeptostreptococcus_anaerobius	[27..129]	both	0	0	dropout	0% (0/103)	0% (0/103)	100% (103/103)	0% (0/103)			0		0		Prevotella_copri_NZ_GG703855_1_rna43_0029
xxxPhascolarctobacterium	xxxPhascolarctobacterium_succinatutens	[773..873]	both	0	0	dropout	0% (0/101)	0% (0/101)	100% (101/101)	0% (0/101)			0		0		Bifidobacterium_angulatum_JCM_7096_GCF_0010251551_ASM102515v1_NZ_AP012322_1_rna0_0019
xxxPhascolarctobacterium	xxxPhascolarctobacterium_succinatutens	[620..725]	both	0	0	dropout	0% (0/106)	0% (0/106)	100% (106/106)	0% (0/106)			0		0		Cutibacterium_acnes_J139_NZ_ADFS01000001_1_rna32_0028
xxxPhascolarctobacterium	xxxPhascolarctobacterium_succinatutens	[22..125]	both	0	0	dropout	0% (0/104)	0% (0/104)	100% (104/104)	0% (0/104)			0		0		Eubacterium_siraeum_DSM_15702_GCF_0003820851_ASM38208v1_NZ_KB907544_1__0020
xxxPhascolarctobacterium	xxxPhascolarctobacterium_succinatutens	[177..282]	both	0	0	dropout	0% (0/106)	0% (0/106)	100% (106/106)	0% (0/106)			0		0		Faecalibacterium_prausnitzii_NZ_DS483500_1_rna34_0106
xxxPhascolarctobacterium	xxxPhascolarctobacterium_succinatutens	[190..433]	both	0	0	dropout	0% (0/244)	0% (0/244)	100% (244/244)	0% (0/244)			0		0		Mageeibacillus_indolicus_NC_013895_2_rna7_0011
xxxPhascolarctobacterium	xxxPhascolarctobacterium_succinatutens	[475..580]	both	0	0	dropout	0% (0/106)	0% (0/106)	100% (106/106)	0% (0/106)			0		0		Veillonella_seminalis_NZ_JH992937_1_rna41_0017
xxxPhytophthora_infestan	xxxPhytophthora_infestans	[21..125]	both	0	0	dropout	0% (0/105)	0% (0/105)	100% (105/105)	0% (0/105)			0		0		Aspergillus_tubingensis_KT326815_1_product_18S_0002
xxxPhytophthora_infestan	xxxPhytophthora_infestans	[172..280]	both	0	0	dropout	0% (0/109)	0% (0/109)	100% (109/109)	0% (0/109)			0		0		Coprinus_comatus_Coprinus_comatus_product_18S_0002
xxxPhytophthora_infestan	xxxPhytophthora_infestans	[330..427]	both	0	0	dropout	0% (0/98)	0% (0/98)	100% (98/98)	0% (0/98)			0		0		Faecalibacterium_prausnitzii_NZ_DS483500_1_rna34_0106
xxxPorphyromonas_endodon	xxxPorphyromonas_endodontalis_ATCC_35406	[23..114]	both	0	0	dropout	0% (0/92)	0% (0/92)	100% (92/92)	0% (0/92)			0		0		Bifidobacterium_angulatum_JCM_7096_GCF_0010251551_ASM102515v1_NZ_AP012322_1_rna0_0019
xxxPorphyromonas_endodon	xxxPorphyromonas_endodontalis_ATCC_35406	[309..413]	both	0	0	dropout	0% (0/105)	0% (0/105)	100% (105/105)	0% (0/105)			0		0		Cutibacterium_acnes_J139_NZ_ADFS01000001_1_rna32_0028
xxxPorphyromonas_endodon	xxxPorphyromonas_endodontalis_ATCC_35406	[156..257]	both	0	0	dropout	0% (0/102)	0% (0/102)	100% (102/102)	0% (0/102)			0		0		Faecalibacterium_prausnitzii_NZ_DS483500_1_rna34_0106
xxxPorphyromonas_endodon	xxxPorphyromonas_endodontalis_ATCC_35406	[850..954]	both	0	0	dropout	0% (0/105)	0% (0/105)	100% (105/105)	0% (0/105)			0		0		Prevotella_copri_NZ_GG703855_1_rna43_0029
xxxPorphyromonas_endodon	xxxPorphyromonas_endodontalis_ATCC_35406	[450..805]	both	0	0	dropout	0% (0/356)	0% (0/356)	100% (356/356)	0% (0/356)			0		0		Prevotellamassilia_timonensis_NZ_LT629844_1_rna35_0020
xxxPorphyromonas_gingiva	xxxPorphyromonas_gingivalis_ATCC_33277	[23..114]	both	0	0	dropout	0% (0/92)	0% (0/92)	100% (92/92)	0% (0/92)			0		0		Bifidobacterium_angulatum_JCM_7096_GCF_0010251551_ASM102515v1_NZ_AP012322_1_rna0_0019
xxxPorphyromonas_gingiva	xxxPorphyromonas_gingivalis_ATCC_33277	[162..266]	both	0	0	dropout	0% (0/105)	0% (0/105)	100% (105/105)	0% (0/105)			0		0		Cutibacterium_acnes_J139_NZ_ADFS01000001_1_rna32_0028
xxxPorphyromonas_gingiva	xxxPorphyromonas_gingivalis_ATCC_33277	[458..573]	both	0	0	dropout	0% (0/116)	0% (0/116)	100% (116/116)	0% (0/116)			0		0		Eubacterium_siraeum_DSM_15702_GCF_0003820851_ASM38208v1_NZ_KB907544_1__0016
xxxPorphyromonas_gingiva	xxxPorphyromonas_gingivalis_ATCC_33277	[304..407]	both	0	0	dropout	0% (0/104)	0% (0/104)	100% (104/104)	0% (0/104)			0		0		Faecalibacterium_prausnitzii_NZ_DS483500_1_rna34_0106
xxxPorphyromonas_gingiva	xxxPorphyromonas_gingivalis_ATCC_33277	[616..720]	both	0	0	dropout	0% (0/105)	0% (0/105)	100% (105/105)	0% (0/105)			0		0		Prevotella_copri_NZ_GG703855_1_rna43_0029
xxxPrevotella_amnii	xxxPrevotella_amnii	[483..574]	both	0	0	dropout	0% (0/92)	0% (0/92)	100% (92/92)	0% (0/92)			0		0		Bifidobacterium_angulatum_JCM_7096_GCF_0010251551_ASM102515v1_NZ_AP012322_1_rna0_0019
xxxPrevotella_amnii	xxxPrevotella_amnii	[320..436]	both	0	0	dropout	0% (0/117)	0% (0/117)	100% (117/117)	0% (0/117)			0		0		Eubacterium_siraeum_DSM_15702_GCF_0003820851_ASM38208v1_NZ_KB907544_1__0016
xxxPrevotella_amnii	xxxPrevotella_amnii	[19..119]	both	0	0	dropout	0% (0/101)	0% (0/101)	100% (101/101)	0% (0/101)			0		0		Faecalibacterium_prausnitzii_NZ_DS483500_1_rna34_0106
xxxPrevotella_amnii	xxxPrevotella_amnii	[173..277]	both	0	0	dropout	0% (0/105)	0% (0/105)	100% (105/105)	0% (0/105)			0		0		Prevotella_copri_NZ_GG703855_1_rna43_0029
xxxPrevotella_bergensis_	xxxPrevotella_bergensis_DSM_17361	[22..128]	both	0	0	dropout	0% (0/107)	0% (0/107)	100% (107/107)	0% (0/107)			0		0		Bacteroides_dorei_01
xxxPrevotella_bergensis_	xxxPrevotella_bergensis_DSM_17361	[173..264]	both	0	0	dropout	0% (0/92)	0% (0/92)	100% (92/92)	0% (0/92)			0		0		Bifidobacterium_angulatum_JCM_7096_GCF_0010251551_ASM102515v1_NZ_AP012322_1_rna0_0019
xxxPrevotella_bergensis_	xxxPrevotella_bergensis_DSM_17361	[312..416]	both	10	10	expected	100% (105/105)	100% (105/105)	100% (105/105)	0% (0/105)	34	35	20	208	20		Cutibacterium_acnes_J139_NZ_ADFS01000001_1_rna32_0028
xxxPrevotella_bergensis_	xxxPrevotella_bergensis_DSM_17361	[607..727]	both	0	0	dropout	0% (0/121)	0% (0/121)	100% (121/121)	0% (0/121)			0		0		Eubacterium_siraeum_DSM_15702_GCF_0003820851_ASM38208v1_NZ_KB907544_1__0016
xxxPrevotella_bergensis_	xxxPrevotella_bergensis_DSM_17361	[454..556]	both	0	0	dropout	0% (0/103)	0% (0/103)	100% (103/103)	0% (0/103)			0		0		Faecalibacterium_prausnitzii_NZ_DS483500_1_rna34_0106
xxxPrevotella_bergensis_	xxxPrevotella_bergensis_DSM_17361	[770..874]	both	0	0	dropout	0% (0/105)	0% (0/105)	100% (105/105)	0% (0/105)			0		0		Prevotella_copri_NZ_GG703855_1_rna43_0029
xxxPrevotella_bivia	xxxPrevotella_bivia	[22..127]	both	0	0	dropout	0% (0/106)	0% (0/106)	100% (106/106)	0% (0/106)			0		0		Bacteroides_dorei_01
xxxPrevotella_bivia	xxxPrevotella_bivia	[780..871]	both	0	0	dropout	0% (0/92)	0% (0/92)	100% (92/92)	0% (0/92)			0		0		Bifidobacterium_angulatum_JCM_7096_GCF_0010251551_ASM102515v1_NZ_AP012322_1_rna0_0019
xxxPrevotella_bivia	xxxPrevotella_bivia	[482..586]	both	0	0	dropout	0% (0/105)	0% (0/105)	100% (105/105)	0% (0/105)			0		0		Cutibacterium_acnes_J139_NZ_ADFS01000001_1_rna32_0028
xxxPrevotella_bivia	xxxPrevotella_bivia	[323..439]	both	0	0	dropout	0% (0/117)	0% (0/117)	100% (117/117)	0% (0/117)			0		0		Eubacterium_siraeum_DSM_15702_GCF_0003820851_ASM38208v1_NZ_KB907544_1__0016
xxxPrevotella_bivia	xxxPrevotella_bivia	[638..738]	both	0	0	dropout	0% (0/101)	0% (0/101)	100% (101/101)	0% (0/101)			0		0		Faecalibacterium_prausnitzii_NZ_DS483500_1_rna34_0106
xxxPrevotella_bivia	xxxPrevotella_bivia	[176..280]	both	0	0	dropout	0% (0/105)	0% (0/105)	100% (105/105)	0% (0/105)			0		0		Prevotella_copri_NZ_GG703855_1_rna43_0029
xxxPrevotella_bryantii_B	xxxPrevotella_bryantii_B14	[825..929]	both	0	0	dropout	0% (0/105)	0% (0/105)	100% (105/105)	0% (0/105)			0		0		Cutibacterium_acnes_J139_NZ_ADFS01000001_1_rna32_0028
xxxPrevotella_bryantii_B	xxxPrevotella_bryantii_B14	[326..627]	both	0	0	dropout	0% (0/302)	0% (0/302)	100% (302/302)	0% (0/302)			0		0		Prevotellamassilia_timonensis_NZ_LT629844_1_rna35_0020
xxxPrevotella_bryantii_B	xxxPrevotella_bryantii_B14	[177..281]	both	0	0	dropout	0% (0/105)	0% (0/105)	100% (105/105)	0% (0/105)			0		0		Prevotella_copri_NZ_GG703855_1_rna43_0029
xxxPrevotella_bryantii_B	xxxPrevotella_bryantii_B14	[981..1082]	both	0	0	dropout	0% (0/102)	0% (0/102)	100% (102/102)	0% (0/102)			0		0		Faecalibacterium_prausnitzii_NZ_DS483500_1_rna34_0106
xxxPrevotella_bryantii_B	xxxPrevotella_bryantii_B14	[1124..1215]	both	0	0	dropout	0% (0/92)	0% (0/92)	100% (92/92)	0% (0/92)			0		0		Bifidobacterium_angulatum_JCM_7096_GCF_0010251551_ASM102515v1_NZ_AP012322_1_rna0_0019
xxxPrevotella_bryantii_B	xxxPrevotella_bryantii_B14	[666..782]	both	0	0	dropout	0% (0/117)	0% (0/117)	100% (117/117)	0% (0/117)			0		0		Eubacterium_siraeum_DSM_15702_GCF_0003820851_ASM38208v1_NZ_KB907544_1__0016
xxxPrevotella_bryantii_B	xxxPrevotella_bryantii_B14	[22..128]	both	0	0	dropout	0% (0/107)	0% (0/107)	100% (107/107)	0% (0/107)			0		0		Bacteroides_dorei_01
xxxPrevotella_buccae_D17	xxxPrevotella_buccae_D17	[23..114]	both	0	0	dropout	0% (0/92)	0% (0/92)	100% (92/92)	0% (0/92)			0		0		Bifidobacterium_angulatum_JCM_7096_GCF_0010251551_ASM102515v1_NZ_AP012322_1_rna0_0019
xxxPrevotella_buccae_D17	xxxPrevotella_buccae_D17	[162..266]	both	0	0	dropout	0% (0/105)	0% (0/105)	100% (105/105)	0% (0/105)			0		0		Cutibacterium_acnes_J139_NZ_ADFS01000001_1_rna32_0028
xxxPrevotella_buccae_D17	xxxPrevotella_buccae_D17	[458..574]	both	0	0	dropout	0% (0/117)	0% (0/117)	100% (117/117)	0% (0/117)			0		0		Eubacterium_siraeum_DSM_15702_GCF_0003820851_ASM38208v1_NZ_KB907544_1__0016
xxxPrevotella_buccae_D17	xxxPrevotella_buccae_D17	[304..407]	both	0	0	dropout	0% (0/104)	0% (0/104)	100% (104/104)	0% (0/104)			0		0		Faecalibacterium_prausnitzii_NZ_DS483500_1_rna34_0106
xxxPrevotella_buccae_D17	xxxPrevotella_buccae_D17	[617..721]	both	0	0	dropout	0% (0/105)	0% (0/105)	100% (105/105)	0% (0/105)			0		0		Prevotella_copri_NZ_GG703855_1_rna43_0029
xxxPrevotella_buccalis	xxxPrevotella_buccalis	[23..115]	both	0	0	dropout	0% (0/93)	0% (0/93)	100% (93/93)	0% (0/93)			0		0		Bifidobacterium_angulatum_JCM_7096_GCF_0010251551_ASM102515v1_NZ_AP012322_1_rna0_0019
xxxPrevotella_buccalis	xxxPrevotella_buccalis	[310..426]	both	26	26	expected	100% (117/117)	100% (117/117)	100% (117/117)	0% (0/117)	35	35	52	734	52		Eubacterium_siraeum_DSM_15702_GCF_0003820851_ASM38208v1_NZ_KB907544_1__0016
xxxPrevotella_buccalis	xxxPrevotella_buccalis	[157..259]	both	1	1	dropout	0% (0/103)	0% (0/103)	100% (103/103)	0% (0/103)	35	35	2	26	2		Faecalibacterium_prausnitzii_NZ_DS483500_1_rna34_0106
xxxPrevotella_buccalis	xxxPrevotella_buccalis	[469..573]	both	107	107		100% (105/105)	100% (105/105)	100% (105/105)	100% (105/105)	34	35	216	2004	215		Prevotella_copri_NZ_GG703855_1_rna43_0029
xxxPrevotella_copri	xxxPrevotella_copri	[22..128]	both	0	0	dropout	0% (0/107)	0% (0/107)	100% (107/107)	0% (0/107)			0		0		Bacteroides_dorei_01
xxxPrevotella_copri	xxxPrevotella_copri	[1103..1194]	both	0	0	dropout	0% (0/92)	0% (0/92)	100% (92/92)	0% (0/92)			0		0		Bifidobacterium_angulatum_JCM_7096_GCF_0010251551_ASM102515v1_NZ_AP012322_1_rna0_0019
xxxPrevotella_copri	xxxPrevotella_copri	[804..908]	both	0	0	dropout	0% (0/105)	0% (0/105)	100% (105/105)	0% (0/105)			0		0		Cutibacterium_acnes_J139_NZ_ADFS01000001_1_rna32_0028
xxxPrevotella_copri	xxxPrevotella_copri	[495..611]	both	0	0	dropout	0% (0/117)	0% (0/117)	100% (117/117)	0% (0/117)			0		0		Eubacterium_siraeum_DSM_15702_GCF_0003820851_ASM38208v1_NZ_KB907544_1__0016
xxxPrevotella_copri	xxxPrevotella_copri	[960..1061]	both	0	0	dropout	0% (0/102)	0% (0/102)	100% (102/102)	0% (0/102)			0		0		Faecalibacterium_prausnitzii_NZ_DS483500_1_rna34_0106
xxxPrevotella_copri	xxxPrevotella_copri	[654..758]	both	0	0	dropout	0% (0/105)	0% (0/105)	100% (105/105)	0% (0/105)			0		0		Prevotella_copri_NZ_GG703855_1_rna43_0029
xxxPrevotella_copri	xxxPrevotella_copri	[176..456]	both	0	0	dropout	0% (0/281)	0% (0/281)	100% (281/281)	0% (0/281)			0		0		Prevotellamassilia_timonensis_NZ_LT629844_1_rna35_0020
xxxPrevotella_corporis	xxxPrevotella_corporis	[22..127]	both	0	0	dropout	0% (0/106)	0% (0/106)	100% (106/106)	0% (0/106)			0		0		Bacteroides_dorei_01
xxxPrevotella_corporis	xxxPrevotella_corporis	[780..871]	both	0	0	dropout	0% (0/92)	0% (0/92)	100% (92/92)	0% (0/92)			0		0		Bifidobacterium_angulatum_JCM_7096_GCF_0010251551_ASM102515v1_NZ_AP012322_1_rna0_0019
xxxPrevotella_corporis	xxxPrevotella_corporis	[482..586]	both	0	0	dropout	0% (0/105)	0% (0/105)	100% (105/105)	0% (0/105)			0		0		Cutibacterium_acnes_J139_NZ_ADFS01000001_1_rna32_0028
xxxPrevotella_corporis	xxxPrevotella_corporis	[323..439]	both	0	0	dropout	0% (0/117)	0% (0/117)	100% (117/117)	0% (0/117)			0		0		Eubacterium_siraeum_DSM_15702_GCF_0003820851_ASM38208v1_NZ_KB907544_1__0016
xxxPrevotella_corporis	xxxPrevotella_corporis	[638..738]	both	0	0	dropout	0% (0/101)	0% (0/101)	100% (101/101)	0% (0/101)			0		0		Faecalibacterium_prausnitzii_NZ_DS483500_1_rna34_0106
xxxPrevotella_corporis	xxxPrevotella_corporis	[176..280]	both	0	0	dropout	0% (0/105)	0% (0/105)	100% (105/105)	0% (0/105)			0		0		Prevotella_copri_NZ_GG703855_1_rna43_0029
xxxPrevotella_denticola	xxxPrevotella_denticola	[940..1031]	both	0	0	dropout	0% (0/92)	0% (0/92)	100% (92/92)	0% (0/92)			0		0		Bifidobacterium_angulatum_JCM_7096_GCF_0010251551_ASM102515v1_NZ_AP012322_1_rna0_0019
xxxPrevotella_denticola	xxxPrevotella_denticola	[642..746]	both	0	0	dropout	0% (0/105)	0% (0/105)	100% (105/105)	0% (0/105)			0		0		Cutibacterium_acnes_J139_NZ_ADFS01000001_1_rna32_0028
xxxPrevotella_denticola	xxxPrevotella_denticola	[174..290]	both	0	0	dropout	0% (0/117)	0% (0/117)	100% (117/117)	0% (0/117)			0		0		Eubacterium_siraeum_DSM_15702_GCF_0003820851_ASM38208v1_NZ_KB907544_1__0016
xxxPrevotella_denticola	xxxPrevotella_denticola	[798..898]	both	0	0	dropout	0% (0/101)	0% (0/101)	100% (101/101)	0% (0/101)			0		0		Faecalibacterium_prausnitzii_NZ_DS483500_1_rna34_0106
xxxPrevotella_denticola	xxxPrevotella_denticola	[27..131]	both	0	0	dropout	0% (0/105)	0% (0/105)	100% (105/105)	0% (0/105)			0		0		Prevotella_copri_NZ_GG703855_1_rna43_0029
xxxPrevotella_denticola	xxxPrevotella_denticola	[329..597]	both	0	0	dropout	0% (0/269)	0% (0/269)	100% (269/269)	0% (0/269)			0		0		Prevotellamassilia_timonensis_NZ_LT629844_1_rna35_0020
xxxPrevotella_disiens	xxxPrevotella_disiens	[22..128]	both	0	0	dropout	0% (0/107)	0% (0/107)	100% (107/107)	0% (0/107)			0		0		Bacteroides_dorei_01
xxxPrevotella_disiens	xxxPrevotella_disiens	[173..264]	both	0	0	dropout	0% (0/92)	0% (0/92)	100% (92/92)	0% (0/92)			0		0		Bifidobacterium_angulatum_JCM_7096_GCF_0010251551_ASM102515v1_NZ_AP012322_1_rna0_0019
xxxPrevotella_disiens	xxxPrevotella_disiens	[312..416]	both	0	0	dropout	0% (0/105)	0% (0/105)	100% (105/105)	0% (0/105)			0		0		Cutibacterium_acnes_J139_NZ_ADFS01000001_1_rna32_0028
xxxPrevotella_disiens	xxxPrevotella_disiens	[609..725]	both	0	0	dropout	0% (0/117)	0% (0/117)	100% (117/117)	0% (0/117)			0		0		Eubacterium_siraeum_DSM_15702_GCF_0003820851_ASM38208v1_NZ_KB907544_1__0016
xxxPrevotella_disiens	xxxPrevotella_disiens	[1130..1230]	both	0	0	dropout	0% (0/101)	0% (0/101)	100% (101/101)	0% (0/101)			0		0		Faecalibacterium_prausnitzii_NZ_DS483500_1_rna34_0106
xxxPrevotella_disiens	xxxPrevotella_disiens	[462..566]	both	0	0	dropout	0% (0/105)	0% (0/105)	100% (105/105)	0% (0/105)			0		0		Prevotella_copri_NZ_GG703855_1_rna43_0029
xxxPrevotella_disiens	xxxPrevotella_disiens	[772..1085]	both	0	0	dropout	0% (0/314)	0% (0/314)	100% (314/314)	0% (0/314)			0		0		Prevotellamassilia_timonensis_NZ_LT629844_1_rna35_0020
xxxPrevotella_marshii_DS	xxxPrevotella_marshii_DSM_16973	[925..1029]	both	0	0	dropout	0% (0/105)	0% (0/105)	100% (105/105)	0% (0/105)			0		0		Cutibacterium_acnes_J139_NZ_ADFS01000001_1_rna32_0028
xxxPrevotella_marshii_DS	xxxPrevotella_marshii_DSM_16973	[328..725]	both	0	0	dropout	0% (0/398)	0% (0/398)	100% (398/398)	0% (0/398)			0		0		Prevotellamassilia_timonensis_NZ_LT629844_1_rna35_0020
xxxPrevotella_marshii_DS	xxxPrevotella_marshii_DSM_16973	[764..882]	both	0	0	dropout	0% (0/119)	0% (0/119)	100% (119/119)	0% (0/119)			0		0		Eubacterium_siraeum_DSM_15702_GCF_0003820851_ASM38208v1_NZ_KB907544_1__0016
xxxPrevotella_marshii_DS	xxxPrevotella_marshii_DSM_16973	[1081..1182]	both	0	0	dropout	0% (0/102)	0% (0/102)	100% (102/102)	0% (0/102)			0		0		Faecalibacterium_prausnitzii_NZ_DS483500_1_rna34_0106
xxxPrevotella_marshii_DS	xxxPrevotella_marshii_DSM_16973	[179..283]	both	0	0	dropout	0% (0/105)	0% (0/105)	100% (105/105)	0% (0/105)			0		0		Prevotella_copri_NZ_GG703855_1_rna43_0029
xxxPrevotella_marshii_DS	xxxPrevotella_marshii_DSM_16973	[22..130]	both	0	0	dropout	0% (0/109)	0% (0/109)	100% (109/109)	0% (0/109)			0		0		Bacteroides_dorei_01
xxxPrevotella_melaninoge	xxxPrevotella_melaninogenica	[1050..1154]	both	0	0	dropout	0% (0/105)	0% (0/105)	100% (105/105)	0% (0/105)			0		0		Cutibacterium_acnes_J139_NZ_ADFS01000001_1_rna32_0028
xxxPrevotella_melaninoge	xxxPrevotella_melaninogenica	[470..586]	both	0	0	dropout	0% (0/117)	0% (0/117)	100% (117/117)	0% (0/117)			0		0		Eubacterium_siraeum_DSM_15702_GCF_0003820851_ASM38208v1_NZ_KB907544_1__0016
xxxPrevotella_melaninoge	xxxPrevotella_melaninogenica	[169..269]	both	0	0	dropout	0% (0/101)	0% (0/101)	100% (101/101)	0% (0/101)			0		0		Faecalibacterium_prausnitzii_NZ_DS483500_1_rna34_0106
xxxPrevotella_melaninoge	xxxPrevotella_melaninogenica	[323..427]	both	0	0	dropout	0% (0/105)	0% (0/105)	100% (105/105)	0% (0/105)			0		0		Prevotella_copri_NZ_GG703855_1_rna43_0029
xxxPrevotella_melaninoge	xxxPrevotella_melaninogenica	[633..1013]	both	0	0	dropout	0% (0/381)	0% (0/381)	100% (381/381)	0% (0/381)			0		0		Prevotellamassilia_timonensis_NZ_LT629844_1_rna35_0020
xxxPrevotella_melaninoge	xxxPrevotella_melaninogenica	[22..128]	both	0	0	dropout	0% (0/107)	0% (0/107)	100% (107/107)	0% (0/107)			0		0		Bacteroides_dorei_01
xxxPrevotella_melaninoge	xxxPrevotella_melaninogenica_D18	[22..128]	both	0	0	dropout	0% (0/107)	0% (0/107)	100% (107/107)	0% (0/107)			0		0		Bacteroides_dorei_01
xxxPrevotella_melaninoge	xxxPrevotella_melaninogenica_D18	[633..724]	both	0	0	dropout	0% (0/92)	0% (0/92)	100% (92/92)	0% (0/92)			0		0		Bifidobacterium_angulatum_JCM_7096_GCF_0010251551_ASM102515v1_NZ_AP012322_1_rna0_0019
xxxPrevotella_melaninoge	xxxPrevotella_melaninogenica_D18	[324..440]	both	0	0	dropout	0% (0/117)	0% (0/117)	100% (117/117)	0% (0/117)			0		0		Eubacterium_siraeum_DSM_15702_GCF_0003820851_ASM38208v1_NZ_KB907544_1__0016
xxxPrevotella_melaninoge	xxxPrevotella_melaninogenica_D18	[491..591]	both	0	0	dropout	0% (0/101)	0% (0/101)	100% (101/101)	0% (0/101)			0		0		Faecalibacterium_prausnitzii_NZ_DS483500_1_rna34_0106
xxxPrevotella_melaninoge	xxxPrevotella_melaninogenica_D18	[177..281]	both	0	0	dropout	0% (0/105)	0% (0/105)	100% (105/105)	0% (0/105)			0		0		Prevotella_copri_NZ_GG703855_1_rna43_0029
xxxPrevotella_oris_C735	xxxPrevotella_oris_C735	[22..128]	both	0	0	dropout	0% (0/107)	0% (0/107)	100% (107/107)	0% (0/107)			0		0		Bacteroides_dorei_01
xxxPrevotella_oris_C735	xxxPrevotella_oris_C735	[1266..1357]	both	0	0	dropout	0% (0/92)	0% (0/92)	100% (92/92)	0% (0/92)			0		0		Bifidobacterium_angulatum_JCM_7096_GCF_0010251551_ASM102515v1_NZ_AP012322_1_rna0_0019
xxxPrevotella_oris_C735	xxxPrevotella_oris_C735	[966..1070]	both	0	0	dropout	0% (0/105)	0% (0/105)	100% (105/105)	0% (0/105)			0		0		Cutibacterium_acnes_J139_NZ_ADFS01000001_1_rna32_0028
xxxPrevotella_oris_C735	xxxPrevotella_oris_C735	[806..923]	both	0	0	dropout	0% (0/118)	0% (0/118)	100% (118/118)	0% (0/118)			0		0		Eubacterium_siraeum_DSM_15702_GCF_0003820851_ASM38208v1_NZ_KB907544_1__0016
xxxPrevotella_oris_C735	xxxPrevotella_oris_C735	[1122..1224]	both	0	0	dropout	0% (0/103)	0% (0/103)	100% (103/103)	0% (0/103)			0		0		Faecalibacterium_prausnitzii_NZ_DS483500_1_rna34_0106
xxxPrevotella_oris_C735	xxxPrevotella_oris_C735	[177..281]	both	0	0	dropout	0% (0/105)	0% (0/105)	100% (105/105)	0% (0/105)			0		0		Prevotella_copri_NZ_GG703855_1_rna43_0029
xxxPrevotella_oris_C735	xxxPrevotella_oris_C735	[326..767]	both	0	0	dropout	0% (0/442)	0% (0/442)	100% (442/442)	0% (0/442)			0		0		Prevotellamassilia_timonensis_NZ_LT629844_1_rna35_0020
xxxPrevotella_oris_F0302	xxxPrevotella_oris_F0302	[22..128]	both	0	0	dropout	0% (0/107)	0% (0/107)	100% (107/107)	0% (0/107)			0		0		Bacteroides_dorei_01
xxxPrevotella_oris_F0302	xxxPrevotella_oris_F0302	[173..264]	both	0	0	dropout	0% (0/92)	0% (0/92)	100% (92/92)	0% (0/92)			0		0		Bifidobacterium_angulatum_JCM_7096_GCF_0010251551_ASM102515v1_NZ_AP012322_1_rna0_0019
xxxPrevotella_oris_F0302	xxxPrevotella_oris_F0302	[312..416]	both	0	0	dropout	0% (0/105)	0% (0/105)	100% (105/105)	0% (0/105)			0		0		Cutibacterium_acnes_J139_NZ_ADFS01000001_1_rna32_0028
xxxPrevotella_oris_F0302	xxxPrevotella_oris_F0302	[607..724]	both	0	0	dropout	0% (0/118)	0% (0/118)	100% (118/118)	0% (0/118)			0		0		Eubacterium_siraeum_DSM_15702_GCF_0003820851_ASM38208v1_NZ_KB907544_1__0016
xxxPrevotella_oris_F0302	xxxPrevotella_oris_F0302	[454..556]	both	0	0	dropout	0% (0/103)	0% (0/103)	100% (103/103)	0% (0/103)			0		0		Faecalibacterium_prausnitzii_NZ_DS483500_1_rna34_0106
xxxPrevotella_oris_F0302	xxxPrevotella_oris_F0302	[1264..1368]	both	0	0	dropout	0% (0/105)	0% (0/105)	100% (105/105)	0% (0/105)			0		0		Prevotella_copri_NZ_GG703855_1_rna43_0029
xxxPrevotella_oris_F0302	xxxPrevotella_oris_F0302	[763..1219]	both	0	0	dropout	0% (0/457)	0% (0/457)	100% (457/457)	0% (0/457)			0		0		Prevotellamassilia_timonensis_NZ_LT629844_1_rna35_0020
xxxPrevotella_ruminicola	xxxPrevotella_ruminicola_23	[22..128]	both	0	0	dropout	0% (0/107)	0% (0/107)	100% (107/107)	0% (0/107)			0		0		Bacteroides_dorei_01
xxxPrevotella_ruminicola	xxxPrevotella_ruminicola_23	[1048..1139]	both	0	0	dropout	0% (0/92)	0% (0/92)	100% (92/92)	0% (0/92)			0		0		Bifidobacterium_angulatum_JCM_7096_GCF_0010251551_ASM102515v1_NZ_AP012322_1_rna0_0019
xxxPrevotella_ruminicola	xxxPrevotella_ruminicola_23	[175..279]	both	0	0	dropout	0% (0/105)	0% (0/105)	100% (105/105)	0% (0/105)			0		0		Cutibacterium_acnes_J139_NZ_ADFS01000001_1_rna32_0028
xxxPrevotella_ruminicola	xxxPrevotella_ruminicola_23	[322..438]	both	0	0	dropout	0% (0/117)	0% (0/117)	100% (117/117)	0% (0/117)			0		0		Eubacterium_siraeum_DSM_15702_GCF_0003820851_ASM38208v1_NZ_KB907544_1__0016
xxxPrevotella_ruminicola	xxxPrevotella_ruminicola_23	[905..1006]	both	0	0	dropout	0% (0/102)	0% (0/102)	100% (102/102)	0% (0/102)			0		0		Faecalibacterium_prausnitzii_NZ_DS483500_1_rna34_0106
xxxPrevotella_ruminicola	xxxPrevotella_ruminicola_23	[747..851]	both	0	0	dropout	0% (0/105)	0% (0/105)	100% (105/105)	0% (0/105)			0		0		Prevotella_copri_NZ_GG703855_1_rna43_0029
xxxPrevotella_ruminicola	xxxPrevotella_ruminicola_23	[485..710]	both	0	0	dropout	0% (0/226)	0% (0/226)	100% (226/226)	0% (0/226)			0		0		Prevotellamassilia_timonensis_NZ_LT629844_1_rna35_0020
xxxPrevotella_sp_oral_ta	xxxPrevotella_sp_oral_taxon_299_str_F0039	[22..128]	both	0	0	dropout	0% (0/107)	0% (0/107)	100% (107/107)	0% (0/107)			0		0		Bacteroides_dorei_01
xxxPrevotella_sp_oral_ta	xxxPrevotella_sp_oral_taxon_299_str_F0039	[173..264]	both	0	0	dropout	0% (0/92)	0% (0/92)	100% (92/92)	0% (0/92)			0		0		Bifidobacterium_angulatum_JCM_7096_GCF_0010251551_ASM102515v1_NZ_AP012322_1_rna0_0019
xxxPrevotella_sp_oral_ta	xxxPrevotella_sp_oral_taxon_299_str_F0039	[459..563]	both	0	0	dropout	0% (0/105)	0% (0/105)	100% (105/105)	0% (0/105)			0		0		Cutibacterium_acnes_J139_NZ_ADFS01000001_1_rna32_0028
xxxPrevotella_sp_oral_ta	xxxPrevotella_sp_oral_taxon_299_str_F0039	[606..722]	both	0	0	dropout	0% (0/117)	0% (0/117)	100% (117/117)	0% (0/117)			0		0		Eubacterium_siraeum_DSM_15702_GCF_0003820851_ASM38208v1_NZ_KB907544_1__0016
xxxPrevotella_sp_oral_ta	xxxPrevotella_sp_oral_taxon_299_str_F0039	[306..407]	both	0	0	dropout	0% (0/102)	0% (0/102)	100% (102/102)	0% (0/102)			0		0		Faecalibacterium_prausnitzii_NZ_DS483500_1_rna34_0106
xxxPrevotella_sp_oral_ta	xxxPrevotella_sp_oral_taxon_299_str_F0039	[1048..1152]	both	0	0	dropout	0% (0/105)	0% (0/105)	100% (105/105)	0% (0/105)			0		0		Prevotella_copri_NZ_GG703855_1_rna43_0029
xxxPrevotella_sp_oral_ta	xxxPrevotella_sp_oral_taxon_299_str_F0039	[761..1003]	both	0	0	dropout	0% (0/243)	0% (0/243)	100% (243/243)	0% (0/243)			0		0		Prevotellamassilia_timonensis_NZ_LT629844_1_rna35_0020
xxxPrevotella_sp_oral_ta	xxxPrevotella_sp_oral_taxon_317_str_F0108	[633..724]	both	0	0	dropout	0% (0/92)	0% (0/92)	100% (92/92)	0% (0/92)			0		0		Bifidobacterium_angulatum_JCM_7096_GCF_0010251551_ASM102515v1_NZ_AP012322_1_rna0_0019
xxxPrevotella_sp_oral_ta	xxxPrevotella_sp_oral_taxon_317_str_F0108	[335..439]	both	0	0	dropout	0% (0/105)	0% (0/105)	100% (105/105)	0% (0/105)			0		0		Cutibacterium_acnes_J139_NZ_ADFS01000001_1_rna32_0028
xxxPrevotella_sp_oral_ta	xxxPrevotella_sp_oral_taxon_317_str_F0108	[174..292]	both	0	0	dropout	0% (0/119)	0% (0/119)	100% (119/119)	0% (0/119)			0		0		Eubacterium_siraeum_DSM_15702_GCF_0003820851_ASM38208v1_NZ_KB907544_1__0016
xxxPrevotella_sp_oral_ta	xxxPrevotella_sp_oral_taxon_317_str_F0108	[491..591]	both	0	0	dropout	0% (0/101)	0% (0/101)	100% (101/101)	0% (0/101)			0		0		Faecalibacterium_prausnitzii_NZ_DS483500_1_rna34_0106
xxxPrevotella_sp_oral_ta	xxxPrevotella_sp_oral_taxon_317_str_F0108	[27..131]	both	0	0	dropout	0% (0/105)	0% (0/105)	100% (105/105)	0% (0/105)			0		0		Prevotella_copri_NZ_GG703855_1_rna43_0029
xxxPrevotella_sp_oral_ta	xxxPrevotella_sp_oral_taxon_472_str_F0295	[26..128]	both	35	35		100% (103/103)	100% (103/103)	100% (103/103)	100% (103/103)	34	34	70	562	70		Bacteroides_dorei_01
xxxPrevotella_sp_oral_ta	xxxPrevotella_sp_oral_taxon_472_str_F0295	[783..874]	both	0	0	dropout	0% (0/92)	0% (0/92)	100% (92/92)	0% (0/92)			0		0		Bifidobacterium_angulatum_JCM_7096_GCF_0010251551_ASM102515v1_NZ_AP012322_1_rna0_0019
xxxPrevotella_sp_oral_ta	xxxPrevotella_sp_oral_taxon_472_str_F0295	[485..589]	both	0	0	dropout	0% (0/105)	0% (0/105)	100% (105/105)	0% (0/105)			0		0		Cutibacterium_acnes_J139_NZ_ADFS01000001_1_rna32_0028
xxxPrevotella_sp_oral_ta	xxxPrevotella_sp_oral_taxon_472_str_F0295	[324..442]	both	0	0	dropout	0% (0/119)	0% (0/119)	100% (119/119)	0% (0/119)			0		0		Eubacterium_siraeum_DSM_15702_GCF_0003820851_ASM38208v1_NZ_KB907544_1__0016
xxxPrevotella_sp_oral_ta	xxxPrevotella_sp_oral_taxon_472_str_F0295	[641..741]	both	0	0	dropout	0% (0/101)	0% (0/101)	100% (101/101)	0% (0/101)			0		0		Faecalibacterium_prausnitzii_NZ_DS483500_1_rna34_0106
xxxPrevotella_sp_oral_ta	xxxPrevotella_sp_oral_taxon_472_str_F0295	[177..281]	both	0	0	dropout	0% (0/105)	0% (0/105)	100% (105/105)	0% (0/105)			0		0		Prevotella_copri_NZ_GG703855_1_rna43_0029
xxxPrevotella_timonensis	xxxPrevotella_timonensis	[22..128]	both	0	0	dropout	0% (0/107)	0% (0/107)	100% (107/107)	0% (0/107)			0		0		Bacteroides_dorei_01
xxxPrevotella_timonensis	xxxPrevotella_timonensis	[783..875]	both	0	0	dropout	0% (0/93)	0% (0/93)	100% (93/93)	0% (0/93)			0		0		Bifidobacterium_angulatum_JCM_7096_GCF_0010251551_ASM102515v1_NZ_AP012322_1_rna0_0019
xxxPrevotella_timonensis	xxxPrevotella_timonensis	[483..587]	both	0	0	dropout	0% (0/105)	0% (0/105)	100% (105/105)	0% (0/105)			0		0		Cutibacterium_acnes_J139_NZ_ADFS01000001_1_rna32_0028
xxxPrevotella_timonensis	xxxPrevotella_timonensis	[324..440]	both	0	0	dropout	0% (0/117)	0% (0/117)	100% (117/117)	0% (0/117)			0		0		Eubacterium_siraeum_DSM_15702_GCF_0003820851_ASM38208v1_NZ_KB907544_1__0016
xxxPrevotella_timonensis	xxxPrevotella_timonensis	[639..741]	both	0	0	dropout	0% (0/103)	0% (0/103)	100% (103/103)	0% (0/103)			0		0		Faecalibacterium_prausnitzii_NZ_DS483500_1_rna34_0106
xxxPrevotella_timonensis	xxxPrevotella_timonensis	[177..281]	both	0	0	dropout	0% (0/105)	0% (0/105)	100% (105/105)	0% (0/105)			0		0		Prevotella_copri_NZ_GG703855_1_rna43_0029
xxxPrevotella_veroralis_	xxxPrevotella_veroralis_F0319	[22..128]	both	0	0	dropout	0% (0/107)	0% (0/107)	100% (107/107)	0% (0/107)			0		0		Bacteroides_dorei_01
xxxPrevotella_veroralis_	xxxPrevotella_veroralis_F0319	[844..948]	both	0	0	dropout	0% (0/105)	0% (0/105)	100% (105/105)	0% (0/105)			0		0		Cutibacterium_acnes_J139_NZ_ADFS01000001_1_rna32_0028
xxxPrevotella_veroralis_	xxxPrevotella_veroralis_F0319	[169..269]	both	0	0	dropout	0% (0/101)	0% (0/101)	100% (101/101)	0% (0/101)			0		0		Faecalibacterium_prausnitzii_NZ_DS483500_1_rna34_0106
xxxPrevotella_veroralis_	xxxPrevotella_veroralis_F0319	[323..427]	both	0	0	dropout	0% (0/105)	0% (0/105)	100% (105/105)	0% (0/105)			0		0		Prevotella_copri_NZ_GG703855_1_rna43_0029
xxxPrevotella_veroralis_	xxxPrevotella_veroralis_F0319	[472..807]	both	0	0	dropout	0% (0/336)	0% (0/336)	100% (336/336)	0% (0/336)			0		0		Prevotellamassilia_timonensis_NZ_LT629844_1_rna35_0020
xxxPrevotellamassilia_ti	xxxPrevotellamassilia_timonensis	[23..114]	both	0	0	dropout	0% (0/92)	0% (0/92)	100% (92/92)	0% (0/92)			0		0		Bifidobacterium_angulatum_JCM_7096_GCF_0010251551_ASM102515v1_NZ_AP012322_1_rna0_0019
xxxPrevotellamassilia_ti	xxxPrevotellamassilia_timonensis	[162..264]	both	0	0	dropout	0% (0/103)	0% (0/103)	100% (103/103)	0% (0/103)			0		0		Cutibacterium_acnes_J139_NZ_ADFS01000001_1_rna32_0028
xxxPrevotellamassilia_ti	xxxPrevotellamassilia_timonensis	[604..718]	both	0	0	dropout	0% (0/115)	0% (0/115)	100% (115/115)	0% (0/115)			0		0		Eubacterium_siraeum_DSM_15702_GCF_0003820851_ASM38208v1_NZ_KB907544_1__0016
xxxPrevotellamassilia_ti	xxxPrevotellamassilia_timonensis	[302..403]	both	0	0	dropout	0% (0/102)	0% (0/102)	100% (102/102)	0% (0/102)			0		0		Faecalibacterium_prausnitzii_NZ_DS483500_1_rna34_0106
xxxPrevotellamassilia_ti	xxxPrevotellamassilia_timonensis	[761..865]	both	0	0	dropout	0% (0/105)	0% (0/105)	100% (105/105)	0% (0/105)			0		0		Prevotella_copri_NZ_GG703855_1_rna43_0029
xxxPrevotellamassilia_ti	xxxPrevotellamassilia_timonensis	[448..557]	both	0	0	dropout	0% (0/110)	0% (0/110)	100% (110/110)	0% (0/110)			0		0		Prevotellamassilia_timonensis_NZ_LT629844_1_rna35_0020
xxxPropionimicrobium_lym	xxxPropionimicrobium_lymphophilum	[169..272]	both	0	0	dropout	0% (0/104)	0% (0/104)	100% (104/104)	0% (0/104)			0		0		Bifidobacterium_angulatum_JCM_7096_GCF_0010251551_ASM102515v1_NZ_AP012322_1_rna0_0019
xxxPropionimicrobium_lym	xxxPropionimicrobium_lymphophilum	[25..127]	both	0	0	dropout	0% (0/103)	0% (0/103)	100% (103/103)	0% (0/103)			0		0		Cutibacterium_acnes_J139_NZ_ADFS01000001_1_rna32_0028
xxxPropionimicrobium_lym	xxxPropionimicrobium_lymphophilum	[317..422]	both	0	0	dropout	0% (0/106)	0% (0/106)	100% (106/106)	0% (0/106)			0		0		Eubacterium_siraeum_DSM_15702_GCF_0003820851_ASM38208v1_NZ_KB907544_1__0020
xxxPropionimicrobium_lym	xxxPropionimicrobium_lymphophilum	[476..720]	both	0	0	dropout	0% (0/245)	0% (0/245)	100% (245/245)	0% (0/245)			0		0		Faecalibacterium_prausnitzii_NZ_DS483500_1_rna34_0106
xxxPropionimicrobium_lym	xxxPropionimicrobium_lymphophilum	[462..569]	both	0	0	dropout	0% (0/108)	0% (0/108)	100% (108/108)	0% (0/108)			0		0		Mageeibacillus_indolicus_NC_013895_2_rna7_0011
xxxPseudoflavonifractor_	xxxPseudoflavonifractor_capillosus_ATCC_29799	[23..125]	both	0	0	dropout	0% (0/103)	0% (0/103)	100% (103/103)	0% (0/103)			0		0		Bifidobacterium_angulatum_JCM_7096_GCF_0010251551_ASM102515v1_NZ_AP012322_1_rna0_0019
xxxPseudoflavonifractor_	xxxPseudoflavonifractor_capillosus_ATCC_29799	[619..727]	both	0	0	dropout	0% (0/109)	0% (0/109)	100% (109/109)	0% (0/109)			0		0		Cutibacterium_acnes_J139_NZ_ADFS01000001_1_rna32_0028
xxxPseudoflavonifractor_	xxxPseudoflavonifractor_capillosus_ATCC_29799	[319..425]	both	0	0	dropout	0% (0/107)	0% (0/107)	100% (107/107)	0% (0/107)			0		0		Eubacterium_siraeum_DSM_15702_GCF_0003820851_ASM38208v1_NZ_KB907544_1__0020
xxxPseudoflavonifractor_	xxxPseudoflavonifractor_capillosus_ATCC_29799	[180..570]	both	0	0	dropout	0% (0/391)	0% (0/391)	100% (391/391)	0% (0/391)			0		0		Faecalibacterium_prausnitzii_NZ_DS483500_1_rna34_0106
xxxPseudoflavonifractor_	xxxPseudoflavonifractor_capillosus_ATCC_29799	[166..271]	both	0	0	dropout	0% (0/106)	0% (0/106)	100% (106/106)	0% (0/106)			0		0		Mageeibacillus_indolicus_NC_013895_2_rna7_0011
xxxPseudoflavonifractor_	xxxPseudoflavonifractor_capillosus_ATCC_29799	[771..868]	both	0	0	dropout	0% (0/98)	0% (0/98)	100% (98/98)	0% (0/98)			0		0		Prevotella_copri_NZ_GG703855_1_rna43_0029
xxxPseudomonas_entomophi	xxxPseudomonas_entomophila_L48	[774..874]	both	0	0	dropout	0% (0/101)	0% (0/101)	100% (101/101)	0% (0/101)			0		0		Bifidobacterium_angulatum_JCM_7096_GCF_0010251551_ASM102515v1_NZ_AP012322_1_rna0_0019
xxxPseudomonas_entomophi	xxxPseudomonas_entomophila_L48	[25..130]	both	0	0	dropout	0% (0/106)	0% (0/106)	100% (106/106)	0% (0/106)			0		0		Cutibacterium_acnes_J139_NZ_ADFS01000001_1_rna32_0028
xxxPseudomonas_entomophi	xxxPseudomonas_entomophila_L48	[181..421]	both	0	0	dropout	0% (0/241)	0% (0/241)	100% (241/241)	0% (0/241)			0		0		Faecalibacterium_prausnitzii_NZ_DS483500_1_rna34_0106
xxxPseudomonas_entomophi	xxxPseudomonas_entomophila_L48	[167..272]	both	0	0	dropout	0% (0/106)	0% (0/106)	100% (106/106)	0% (0/106)			0		0		Mageeibacillus_indolicus_NC_013895_2_rna7_0011
xxxPseudomonas_entomophi	xxxPseudomonas_entomophila_L48	[470..574]	both	0	0	dropout	0% (0/105)	0% (0/105)	100% (105/105)	0% (0/105)			0		0		Prevotella_copri_NZ_GG703855_1_rna43_0029
xxxPseudomonas_entomophi	xxxPseudomonas_entomophila_L48	[623..727]	both	0	0	dropout	0% (0/105)	0% (0/105)	100% (105/105)	0% (0/105)			0		0		Shuttleworthia_satelles_DSM_14600_NZ_GG665866_1_rna19_0005
xxxPseudomonas_fluoresce	xxxPseudomonas_fluorescens_Pf0-1	[774..874]	both	0	0	dropout	0% (0/101)	0% (0/101)	100% (101/101)	0% (0/101)			0		0		Bifidobacterium_angulatum_JCM_7096_GCF_0010251551_ASM102515v1_NZ_AP012322_1_rna0_0019
xxxPseudomonas_fluoresce	xxxPseudomonas_fluorescens_Pf0-1	[25..130]	both	0	0	dropout	0% (0/106)	0% (0/106)	100% (106/106)	0% (0/106)			0		0		Cutibacterium_acnes_J139_NZ_ADFS01000001_1_rna32_0028
xxxPseudomonas_fluoresce	xxxPseudomonas_fluorescens_Pf0-1	[168..272]	both	0	0	dropout	0% (0/105)	0% (0/105)	100% (105/105)	0% (0/105)			0		0		Faecalibacterium_prausnitzii_NZ_DS483500_1_rna34_0106
xxxPseudomonas_fluoresce	xxxPseudomonas_fluorescens_Pf0-1	[287..733]	both	0	0	dropout	0% (0/447)	0% (0/447)	100% (447/447)	0% (0/447)			0		0		Mageeibacillus_indolicus_NC_013895_2_rna7_0011
xxxPseudomonas_fluoresce	xxxPseudomonas_fluorescens_Pf0-1	[326..430]	both	0	0	dropout	0% (0/105)	0% (0/105)	100% (105/105)	0% (0/105)			0		0		Prevotella_copri_NZ_GG703855_1_rna43_0029
xxxPseudomonas_fluoresce	xxxPseudomonas_fluorescens_Pf0-1	[474..578]	both	0	0	dropout	0% (0/105)	0% (0/105)	100% (105/105)	0% (0/105)			0		0		Shuttleworthia_satelles_DSM_14600_NZ_GG665866_1_rna19_0005
xxxPseudomonas_fluoresce	xxxPseudomonas_fluorescens_SBW25	[23..123]	both	0	0	dropout	0% (0/101)	0% (0/101)	100% (101/101)	0% (0/101)			0		0		Bifidobacterium_angulatum_JCM_7096_GCF_0010251551_ASM102515v1_NZ_AP012322_1_rna0_0019
xxxPseudomonas_fluoresce	xxxPseudomonas_fluorescens_SBW25	[171..276]	both	0	0	dropout	0% (0/106)	0% (0/106)	100% (106/106)	0% (0/106)			0		0		Cutibacterium_acnes_J139_NZ_ADFS01000001_1_rna32_0028
xxxPseudomonas_fluoresce	xxxPseudomonas_fluorescens_SBW25	[327..567]	both	0	0	dropout	0% (0/241)	0% (0/241)	100% (241/241)	0% (0/241)			0		0		Faecalibacterium_prausnitzii_NZ_DS483500_1_rna34_0106
xxxPseudomonas_fluoresce	xxxPseudomonas_fluorescens_SBW25	[313..418]	both	0	0	dropout	0% (0/106)	0% (0/106)	100% (106/106)	0% (0/106)			0		0		Mageeibacillus_indolicus_NC_013895_2_rna7_0011
xxxPseudomonas_fluoresce	xxxPseudomonas_fluorescens_SBW25	[766..870]	both	0	0	dropout	0% (0/105)	0% (0/105)	100% (105/105)	0% (0/105)			0		0		Prevotella_copri_NZ_GG703855_1_rna43_0029
xxxPseudomonas_fluoresce	xxxPseudomonas_fluorescens_SBW25	[618..722]	both	0	0	dropout	0% (0/105)	0% (0/105)	100% (105/105)	0% (0/105)			0		0		Shuttleworthia_satelles_DSM_14600_NZ_GG665866_1_rna19_0005
xxxPseudomonas_protegens	xxxPseudomonas_protegens_Pf-5	[774..874]	both	0	0	dropout	0% (0/101)	0% (0/101)	100% (101/101)	0% (0/101)			0		0		Bifidobacterium_angulatum_JCM_7096_GCF_0010251551_ASM102515v1_NZ_AP012322_1_rna0_0019
xxxPseudomonas_protegens	xxxPseudomonas_protegens_Pf-5	[472..577]	both	0	0	dropout	0% (0/106)	0% (0/106)	100% (106/106)	0% (0/106)			0		0		Cutibacterium_acnes_J139_NZ_ADFS01000001_1_rna32_0028
xxxPseudomonas_protegens	xxxPseudomonas_protegens_Pf-5	[180..284]	both	0	0	dropout	0% (0/105)	0% (0/105)	100% (105/105)	0% (0/105)			0		0		Faecalibacterium_prausnitzii_NZ_DS483500_1_rna34_0106
xxxPseudomonas_protegens	xxxPseudomonas_protegens_Pf-5	[193..733]	both	0	0	dropout	0% (0/541)	0% (0/541)	100% (541/541)	0% (0/541)			0		0		Mageeibacillus_indolicus_NC_013895_2_rna7_0011
xxxPseudomonas_protegens	xxxPseudomonas_protegens_Pf-5	[27..131]	both	0	0	dropout	0% (0/105)	0% (0/105)	100% (105/105)	0% (0/105)			0		0		Prevotella_copri_NZ_GG703855_1_rna43_0029
xxxPseudomonas_protegens	xxxPseudomonas_protegens_Pf-5	[325..429]	both	0	0	dropout	0% (0/105)	0% (0/105)	100% (105/105)	0% (0/105)			0		0		Shuttleworthia_satelles_DSM_14600_NZ_GG665866_1_rna19_0005
xxxPseudomonas_putida_GB	xxxPseudomonas_putida_GB-1	[23..123]	both	0	0	dropout	0% (0/101)	0% (0/101)	100% (101/101)	0% (0/101)			0		0		Bifidobacterium_angulatum_JCM_7096_GCF_0010251551_ASM102515v1_NZ_AP012322_1_rna0_0019
xxxPseudomonas_putida_GB	xxxPseudomonas_putida_GB-1	[171..276]	both	0	0	dropout	0% (0/106)	0% (0/106)	100% (106/106)	0% (0/106)			0		0		Cutibacterium_acnes_J139_NZ_ADFS01000001_1_rna32_0028
xxxPseudomonas_putida_GB	xxxPseudomonas_putida_GB-1	[314..418]	both	0	0	dropout	0% (0/105)	0% (0/105)	100% (105/105)	0% (0/105)			0		0		Faecalibacterium_prausnitzii_NZ_DS483500_1_rna34_0106
xxxPseudomonas_putida_GB	xxxPseudomonas_putida_GB-1	[433..879]	both	0	0	dropout	0% (0/447)	0% (0/447)	100% (447/447)	0% (0/447)			0		0		Mageeibacillus_indolicus_NC_013895_2_rna7_0011
xxxPseudomonas_putida_GB	xxxPseudomonas_putida_GB-1	[472..576]	both	0	0	dropout	0% (0/105)	0% (0/105)	100% (105/105)	0% (0/105)			0		0		Prevotella_copri_NZ_GG703855_1_rna43_0029
xxxPseudomonas_putida_GB	xxxPseudomonas_putida_GB-1	[620..724]	both	0	0	dropout	0% (0/105)	0% (0/105)	100% (105/105)	0% (0/105)			0		0		Shuttleworthia_satelles_DSM_14600_NZ_GG665866_1_rna19_0005
xxxPseudomonas_putida_KT	xxxPseudomonas_putida_KT2440	[23..123]	both	0	0	dropout	0% (0/101)	0% (0/101)	100% (101/101)	0% (0/101)			0		0		Bifidobacterium_angulatum_JCM_7096_GCF_0010251551_ASM102515v1_NZ_AP012322_1_rna0_0019
xxxPseudomonas_putida_KT	xxxPseudomonas_putida_KT2440	[171..276]	both	0	0	dropout	0% (0/106)	0% (0/106)	100% (106/106)	0% (0/106)			0		0		Cutibacterium_acnes_J139_NZ_ADFS01000001_1_rna32_0028
xxxPseudomonas_putida_KT	xxxPseudomonas_putida_KT2440	[327..567]	both	0	0	dropout	0% (0/241)	0% (0/241)	100% (241/241)	0% (0/241)			0		0		Faecalibacterium_prausnitzii_NZ_DS483500_1_rna34_0106
xxxPseudomonas_putida_KT	xxxPseudomonas_putida_KT2440	[313..418]	both	0	0	dropout	0% (0/106)	0% (0/106)	100% (106/106)	0% (0/106)			0		0		Mageeibacillus_indolicus_NC_013895_2_rna7_0011
xxxPseudomonas_putida_KT	xxxPseudomonas_putida_KT2440	[766..870]	both	0	0	dropout	0% (0/105)	0% (0/105)	100% (105/105)	0% (0/105)			0		0		Prevotella_copri_NZ_GG703855_1_rna43_0029
xxxPseudomonas_putida_KT	xxxPseudomonas_putida_KT2440	[618..722]	both	0	0	dropout	0% (0/105)	0% (0/105)	100% (105/105)	0% (0/105)			0		0		Shuttleworthia_satelles_DSM_14600_NZ_GG665866_1_rna19_0005
xxxPseudomonas_putida_W6	xxxPseudomonas_putida_W619	[23..123]	both	0	0	dropout	0% (0/101)	0% (0/101)	100% (101/101)	0% (0/101)			0		0		Bifidobacterium_angulatum_JCM_7096_GCF_0010251551_ASM102515v1_NZ_AP012322_1_rna0_0019
xxxPseudomonas_putida_W6	xxxPseudomonas_putida_W619	[618..723]	both	0	0	dropout	0% (0/106)	0% (0/106)	100% (106/106)	0% (0/106)			0		0		Cutibacterium_acnes_J139_NZ_ADFS01000001_1_rna32_0028
xxxPseudomonas_putida_W6	xxxPseudomonas_putida_W619	[165..269]	both	0	0	dropout	0% (0/105)	0% (0/105)	100% (105/105)	0% (0/105)			0		0		Faecalibacterium_prausnitzii_NZ_DS483500_1_rna34_0106
xxxPseudomonas_putida_W6	xxxPseudomonas_putida_W619	[284..879]	both	0	0	dropout	0% (0/596)	0% (0/596)	100% (596/596)	0% (0/596)			0		0		Mageeibacillus_indolicus_NC_013895_2_rna7_0011
xxxPseudomonas_putida_W6	xxxPseudomonas_putida_W619	[323..427]	both	0	0	dropout	0% (0/105)	0% (0/105)	100% (105/105)	0% (0/105)			0		0		Prevotella_copri_NZ_GG703855_1_rna43_0029
xxxPseudomonas_putida_W6	xxxPseudomonas_putida_W619	[470..574]	both	0	0	dropout	0% (0/105)	0% (0/105)	100% (105/105)	0% (0/105)			0		0		Shuttleworthia_satelles_DSM_14600_NZ_GG665866_1_rna19_0005
xxxPseudomonas_sp_UK4	xxxPseudomonas_sp_UK4	[23..123]	both	0	0	dropout	0% (0/101)	0% (0/101)	100% (101/101)	0% (0/101)			0		0		Bifidobacterium_angulatum_JCM_7096_GCF_0010251551_ASM102515v1_NZ_AP012322_1_rna0_0019
xxxPseudomonas_sp_UK4	xxxPseudomonas_sp_UK4	[171..276]	both	0	0	dropout	0% (0/106)	0% (0/106)	100% (106/106)	0% (0/106)			0		0		Cutibacterium_acnes_J139_NZ_ADFS01000001_1_rna32_0028
xxxPseudomonas_sp_UK4	xxxPseudomonas_sp_UK4	[327..567]	both	0	0	dropout	0% (0/241)	0% (0/241)	100% (241/241)	0% (0/241)			0		0		Faecalibacterium_prausnitzii_NZ_DS483500_1_rna34_0106
xxxPseudomonas_sp_UK4	xxxPseudomonas_sp_UK4	[313..418]	both	0	0	dropout	0% (0/106)	0% (0/106)	100% (106/106)	0% (0/106)			0		0		Mageeibacillus_indolicus_NC_013895_2_rna7_0011
xxxPseudomonas_sp_UK4	xxxPseudomonas_sp_UK4	[616..720]	both	0	0	dropout	0% (0/105)	0% (0/105)	100% (105/105)	0% (0/105)			0		0		Prevotella_copri_NZ_GG703855_1_rna43_0029
xxxPseudomonas_sp_UK4	xxxPseudomonas_sp_UK4	[769..873]	both	0	0	dropout	0% (0/105)	0% (0/105)	100% (105/105)	0% (0/105)			0		0		Shuttleworthia_satelles_DSM_14600_NZ_GG665866_1_rna19_0005
xxxRaoultella_planticola	xxxRaoultella_planticola	[471..576]	both	0	0	dropout	0% (0/106)	0% (0/106)	100% (106/106)	0% (0/106)			0		0		Cutibacterium_acnes_J139_NZ_ADFS01000001_1_rna32_0028
xxxRaoultella_planticola	xxxRaoultella_planticola	[329..433]	both	0	0	dropout	0% (0/105)	0% (0/105)	100% (105/105)	0% (0/105)			0		0		Faecalibacterium_prausnitzii_NZ_DS483500_1_rna34_0106
xxxRaoultella_planticola	xxxRaoultella_planticola	[342..732]	both	0	0	dropout	0% (0/391)	0% (0/391)	100% (391/391)	0% (0/391)			0		0		Mageeibacillus_indolicus_NC_013895_2_rna7_0011
xxxRaoultella_planticola	xxxRaoultella_planticola	[27..130]	both	0	0	dropout	0% (0/104)	0% (0/104)	100% (104/104)	0% (0/104)			0		0		Prevotella_copri_NZ_GG703855_1_rna43_0029
xxxRaoultella_planticola	xxxRaoultella_planticola	[173..277]	both	0	0	dropout	0% (0/105)	0% (0/105)	100% (105/105)	0% (0/105)			0		0		Shuttleworthia_satelles_DSM_14600_NZ_GG665866_1_rna19_0005
xxxRoseburia_faecis_GCF_	xxxRoseburia_faecis_GCF_001405615.1_13414_6_47	[923..1023]	both	0	0	dropout	0% (0/101)	0% (0/101)	100% (101/101)	0% (0/101)			0		0		Bifidobacterium_angulatum_JCM_7096_GCF_0010251551_ASM102515v1_NZ_AP012322_1_rna0_0019
xxxRoseburia_faecis_GCF_	xxxRoseburia_faecis_GCF_001405615.1_13414_6_47	[477..581]	both	0	0	dropout	0% (0/105)	0% (0/105)	100% (105/105)	0% (0/105)			0		0		Clostridium_bolteae_ATCC_BAA_613_GCF_0001543651_ASM15436v1_NZ_DS480694_1_rna30_0007
xxxRoseburia_faecis_GCF_	xxxRoseburia_faecis_GCF_001405615.1_13414_6_47	[770..875]	both	0	0	dropout	0% (0/106)	0% (0/106)	100% (106/106)	0% (0/106)			0		0		Cutibacterium_acnes_J139_NZ_ADFS01000001_1_rna32_0028
xxxRoseburia_faecis_GCF_	xxxRoseburia_faecis_GCF_001405615.1_13414_6_47	[22..127]	both	0	0	dropout	0% (0/106)	0% (0/106)	100% (106/106)	0% (0/106)			0		0		Eubacterium_siraeum_DSM_15702_GCF_0003820851_ASM38208v1_NZ_KB907544_1__0020
xxxRoseburia_faecis_GCF_	xxxRoseburia_faecis_GCF_001405615.1_13414_6_47	[628..732]	both	0	0	dropout	0% (0/105)	0% (0/105)	100% (105/105)	0% (0/105)			0		0		Faecalibacterium_prausnitzii_NZ_DS483500_1_rna34_0106
xxxRoseburia_faecis_GCF_	xxxRoseburia_faecis_GCF_001405615.1_13414_6_47	[176..279]	both	0	0	dropout	0% (0/104)	0% (0/104)	100% (104/104)	0% (0/104)			0		0		Prevotella_copri_NZ_GG703855_1_rna43_0029
xxxRoseburia_faecis_GCF_	xxxRoseburia_faecis_GCF_001405615.1_13414_6_47	[322..426]	both	0	0	dropout	0% (0/105)	0% (0/105)	100% (105/105)	0% (0/105)			0		0		Shuttleworthia_satelles_DSM_14600_NZ_GG665866_1_rna19_0005
xxxRoseburia_intestinali	xxxRoseburia_intestinalis_L1-82	[923..1023]	both	0	0	dropout	0% (0/101)	0% (0/101)	100% (101/101)	0% (0/101)			0		0		Bifidobacterium_angulatum_JCM_7096_GCF_0010251551_ASM102515v1_NZ_AP012322_1_rna0_0019
xxxRoseburia_intestinali	xxxRoseburia_intestinalis_L1-82	[329..433]	both	0	0	dropout	0% (0/105)	0% (0/105)	100% (105/105)	0% (0/105)			0		0		Clostridium_bolteae_ATCC_BAA_613_GCF_0001543651_ASM15436v1_NZ_DS480694_1_rna30_0007
xxxRoseburia_intestinali	xxxRoseburia_intestinalis_L1-82	[472..577]	both	0	0	dropout	0% (0/106)	0% (0/106)	100% (106/106)	0% (0/106)			0		0		Cutibacterium_acnes_J139_NZ_ADFS01000001_1_rna32_0028
xxxRoseburia_intestinali	xxxRoseburia_intestinalis_L1-82	[624..729]	both	0	0	dropout	0% (0/106)	0% (0/106)	100% (106/106)	0% (0/106)			0		0		Eubacterium_siraeum_DSM_15702_GCF_0003820851_ASM38208v1_NZ_KB907544_1__0020
xxxRoseburia_intestinali	xxxRoseburia_intestinalis_L1-82	[19..123]	both	0	0	dropout	0% (0/105)	0% (0/105)	100% (105/105)	0% (0/105)			0		0		Faecalibacterium_prausnitzii_NZ_DS483500_1_rna34_0106
xxxRoseburia_intestinali	xxxRoseburia_intestinalis_L1-82	[770..873]	both	0	0	dropout	0% (0/104)	0% (0/104)	100% (104/104)	0% (0/104)			0		0		Prevotella_copri_NZ_GG703855_1_rna43_0029
xxxRoseburia_intestinali	xxxRoseburia_intestinalis_L1-82	[174..278]	both	0	0	dropout	0% (0/105)	0% (0/105)	100% (105/105)	0% (0/105)			0		0		Shuttleworthia_satelles_DSM_14600_NZ_GG665866_1_rna19_0005
xxxRoseburia_inulinivora	xxxRoseburia_inulinivorans_DSM_16841	[21..129]	both	0	0	dropout	0% (0/109)	0% (0/109)	100% (109/109)	0% (0/109)			0		0		Bacteroides_sp_3_1_23_01
xxxRoseburia_inulinivora	xxxRoseburia_inulinivorans_DSM_16841	[172..272]	both	0	0	dropout	0% (0/101)	0% (0/101)	100% (101/101)	0% (0/101)			0		0		Bifidobacterium_angulatum_JCM_7096_GCF_0010251551_ASM102515v1_NZ_AP012322_1_rna0_0019
xxxRoseburia_inulinivora	xxxRoseburia_inulinivorans_DSM_16841	[467..570]	both	0	0	dropout	0% (0/104)	0% (0/104)	100% (104/104)	0% (0/104)			0		0		Prevotella_copri_NZ_GG703855_1_rna43_0029
xxxRoseburia_inulinivora	xxxRoseburia_inulinivorans_DSM_16841	[320..424]	both	0	0	dropout	0% (0/105)	0% (0/105)	100% (105/105)	0% (0/105)			0		0		Shuttleworthia_satelles_DSM_14600_NZ_GG665866_1_rna19_0005
xxxRothia_dentocariosa_A	xxxRothia_dentocariosa_ATCC_17931	[23..124]	both	0	0	dropout	0% (0/102)	0% (0/102)	100% (102/102)	0% (0/102)			0		0		Bifidobacterium_angulatum_JCM_7096_GCF_0010251551_ASM102515v1_NZ_AP012322_1_rna0_0019
xxxRothia_dentocariosa_A	xxxRothia_dentocariosa_ATCC_17931	[172..276]	both	0	0	dropout	0% (0/105)	0% (0/105)	100% (105/105)	0% (0/105)			0		0		Cutibacterium_acnes_J139_NZ_ADFS01000001_1_rna32_0028
xxxRothia_dentocariosa_A	xxxRothia_dentocariosa_ATCC_17931	[313..420]	both	0	0	dropout	0% (0/108)	0% (0/108)	100% (108/108)	0% (0/108)			0		0		Mageeibacillus_indolicus_NC_013895_2_rna7_0011
xxxRothia_dentocariosa_A	xxxRothia_dentocariosa_ATCC_17931	[468..572]	both	0	0	dropout	0% (0/105)	0% (0/105)	100% (105/105)	0% (0/105)			0		0		Prevotella_copri_NZ_GG703855_1_rna43_0029
xxxRothia_dentocariosa_A	xxxRothia_dentocariosa_ATCC_17931	[621..725]	both	0	0	dropout	0% (0/105)	0% (0/105)	100% (105/105)	0% (0/105)			0		0		Shuttleworthia_satelles_DSM_14600_NZ_GG665866_1_rna19_0005
xxxRothia_dentocariosa_M	xxxRothia_dentocariosa_M567	[23..124]	both	0	0	dropout	0% (0/102)	0% (0/102)	100% (102/102)	0% (0/102)			0		0		Bifidobacterium_angulatum_JCM_7096_GCF_0010251551_ASM102515v1_NZ_AP012322_1_rna0_0019
xxxRothia_dentocariosa_M	xxxRothia_dentocariosa_M567	[172..276]	both	0	0	dropout	0% (0/105)	0% (0/105)	100% (105/105)	0% (0/105)			0		0		Cutibacterium_acnes_J139_NZ_ADFS01000001_1_rna32_0028
xxxRothia_dentocariosa_M	xxxRothia_dentocariosa_M567	[313..420]	both	0	0	dropout	0% (0/108)	0% (0/108)	100% (108/108)	0% (0/108)			0		0		Mageeibacillus_indolicus_NC_013895_2_rna7_0011
xxxRothia_dentocariosa_M	xxxRothia_dentocariosa_M567	[468..572]	both	0	0	dropout	0% (0/105)	0% (0/105)	100% (105/105)	0% (0/105)			0		0		Prevotella_copri_NZ_GG703855_1_rna43_0029
xxxRothia_dentocariosa_M	xxxRothia_dentocariosa_M567	[621..725]	both	0	0	dropout	0% (0/105)	0% (0/105)	100% (105/105)	0% (0/105)			0		0		Shuttleworthia_satelles_DSM_14600_NZ_GG665866_1_rna19_0005
xxxRothia_mucilaginosa_A	xxxRothia_mucilaginosa_ATCC_25296	[23..123]	both	0	0	dropout	0% (0/101)	0% (0/101)	100% (101/101)	0% (0/101)			0		0		Bifidobacterium_angulatum_JCM_7096_GCF_0010251551_ASM102515v1_NZ_AP012322_1_rna0_0019
xxxRothia_mucilaginosa_A	xxxRothia_mucilaginosa_ATCC_25296	[171..275]	both	0	0	dropout	0% (0/105)	0% (0/105)	100% (105/105)	0% (0/105)			0		0		Cutibacterium_acnes_J139_NZ_ADFS01000001_1_rna32_0028
xxxRothia_mucilaginosa_A	xxxRothia_mucilaginosa_ATCC_25296	[312..419]	both	0	0	dropout	0% (0/108)	0% (0/108)	100% (108/108)	0% (0/108)			0		0		Mageeibacillus_indolicus_NC_013895_2_rna7_0011
xxxRothia_mucilaginosa_A	xxxRothia_mucilaginosa_ATCC_25296	[467..571]	both	0	0	dropout	0% (0/105)	0% (0/105)	100% (105/105)	0% (0/105)			0		0		Prevotella_copri_NZ_GG703855_1_rna43_0029
xxxRothia_mucilaginosa_A	xxxRothia_mucilaginosa_ATCC_25296	[620..724]	both	0	0	dropout	0% (0/105)	0% (0/105)	100% (105/105)	0% (0/105)			0		0		Shuttleworthia_satelles_DSM_14600_NZ_GG665866_1_rna19_0005
xxxRothia_mucilaginosa_D	xxxRothia_mucilaginosa_DY-18	[625..725]	both	0	0	dropout	0% (0/101)	0% (0/101)	100% (101/101)	0% (0/101)			0		0		Bifidobacterium_angulatum_JCM_7096_GCF_0010251551_ASM102515v1_NZ_AP012322_1_rna0_0019
xxxRothia_mucilaginosa_D	xxxRothia_mucilaginosa_DY-18	[473..577]	both	0	0	dropout	0% (0/105)	0% (0/105)	100% (105/105)	0% (0/105)			0		0		Cutibacterium_acnes_J139_NZ_ADFS01000001_1_rna32_0028
xxxRothia_mucilaginosa_D	xxxRothia_mucilaginosa_DY-18	[329..436]	both	0	0	dropout	0% (0/108)	0% (0/108)	100% (108/108)	0% (0/108)			0		0		Mageeibacillus_indolicus_NC_013895_2_rna7_0011
xxxRothia_mucilaginosa_D	xxxRothia_mucilaginosa_DY-18	[27..131]	both	0	0	dropout	0% (0/105)	0% (0/105)	100% (105/105)	0% (0/105)			0		0		Prevotella_copri_NZ_GG703855_1_rna43_0029
xxxRothia_mucilaginosa_D	xxxRothia_mucilaginosa_DY-18	[174..278]	both	0	0	dropout	0% (0/105)	0% (0/105)	100% (105/105)	0% (0/105)			0		0		Shuttleworthia_satelles_DSM_14600_NZ_GG665866_1_rna19_0005
xxxRuminococcus_albus_8	xxxRuminococcus_albus_8	[23..123]	both	0	0	dropout	0% (0/101)	0% (0/101)	100% (101/101)	0% (0/101)			0		0		Bifidobacterium_angulatum_JCM_7096_GCF_0010251551_ASM102515v1_NZ_AP012322_1_rna0_0019
xxxRuminococcus_albus_8	xxxRuminococcus_albus_8	[320..426]	both	0	0	dropout	0% (0/107)	0% (0/107)	100% (107/107)	0% (0/107)			0		0		Cutibacterium_acnes_J139_NZ_ADFS01000001_1_rna32_0028
xxxRuminococcus_albus_8	xxxRuminococcus_albus_8	[469..574]	both	0	0	dropout	0% (0/106)	0% (0/106)	100% (106/106)	0% (0/106)			0		0		Eubacterium_siraeum_DSM_15702_GCF_0003820851_ASM38208v1_NZ_KB907544_1__0016
xxxRuminococcus_albus_8	xxxRuminococcus_albus_8	[617..723]	both	0	0	dropout	0% (0/107)	0% (0/107)	100% (107/107)	0% (0/107)			0		0		Eubacterium_siraeum_DSM_15702_GCF_0003820851_ASM38208v1_NZ_KB907544_1__0020
xxxRuminococcus_albus_8	xxxRuminococcus_albus_8	[178..868]	both	0	0	dropout	0% (0/691)	0% (0/691)	100% (691/691)	0% (0/691)			0		0		Faecalibacterium_prausnitzii_NZ_DS483500_1_rna34_0106
xxxRuminococcus_albus_8	xxxRuminococcus_albus_8	[164..269]	both	0	0	dropout	0% (0/106)	0% (0/106)	100% (106/106)	0% (0/106)			0		0		Mageeibacillus_indolicus_NC_013895_2_rna7_0011
xxxRuminococcus_albus_8	xxxRuminococcus_albus_8	[917..1014]	both	0	0	dropout	0% (0/98)	0% (0/98)	100% (98/98)	0% (0/98)			0		0		Prevotella_copri_NZ_GG703855_1_rna43_0029
xxxRuminococcus_lactaris	xxxRuminococcus_lactaris_ATCC_29176	[1084..1184]	both	0	0	dropout	0% (0/101)	0% (0/101)	100% (101/101)	0% (0/101)			0		0		Bifidobacterium_angulatum_JCM_7096_GCF_0010251551_ASM102515v1_NZ_AP012322_1_rna0_0019
xxxRuminococcus_lactaris	xxxRuminococcus_lactaris_ATCC_29176	[489..593]	both	0	0	dropout	0% (0/105)	0% (0/105)	100% (105/105)	0% (0/105)			0		0		Clostridium_bolteae_ATCC_BAA_613_GCF_0001543651_ASM15436v1_NZ_DS480694_1_rna30_0007
xxxRuminococcus_lactaris	xxxRuminococcus_lactaris_ATCC_29176	[782..887]	both	0	0	dropout	0% (0/106)	0% (0/106)	100% (106/106)	0% (0/106)			0		0		Cutibacterium_acnes_J139_NZ_ADFS01000001_1_rna32_0028
xxxRuminococcus_lactaris	xxxRuminococcus_lactaris_ATCC_29176	[323..439]	both	0	0	dropout	0% (0/117)	0% (0/117)	100% (117/117)	0% (0/117)			0		0		Eubacterium_siraeum_DSM_15702_GCF_0003820851_ASM38208v1_NZ_KB907544_1__0016
xxxRuminococcus_lactaris	xxxRuminococcus_lactaris_ATCC_29176	[934..1039]	both	0	0	dropout	0% (0/106)	0% (0/106)	100% (106/106)	0% (0/106)			0		0		Eubacterium_siraeum_DSM_15702_GCF_0003820851_ASM38208v1_NZ_KB907544_1__0020
xxxRuminococcus_lactaris	xxxRuminococcus_lactaris_ATCC_29176	[640..744]	both	0	0	dropout	0% (0/105)	0% (0/105)	100% (105/105)	0% (0/105)			0		0		Faecalibacterium_prausnitzii_NZ_DS483500_1_rna34_0106
xxxRuminococcus_lactaris	xxxRuminococcus_lactaris_ATCC_29176	[27..130]	both	0	0	dropout	0% (0/104)	0% (0/104)	100% (104/104)	0% (0/104)			0		0		Prevotella_copri_NZ_GG703855_1_rna43_0029
xxxRuminococcus_lactaris	xxxRuminococcus_lactaris_ATCC_29176	[173..277]	both	0	0	dropout	0% (0/105)	0% (0/105)	100% (105/105)	0% (0/105)			0		0		Shuttleworthia_satelles_DSM_14600_NZ_GG665866_1_rna19_0005
xxxRuminococcus_sp_5_1_3	xxxRuminococcus_sp_5_1_39BFAA	[624..724]	both	0	0	dropout	0% (0/101)	0% (0/101)	100% (101/101)	0% (0/101)			0		0		Bifidobacterium_angulatum_JCM_7096_GCF_0010251551_ASM102515v1_NZ_AP012322_1_rna0_0019
xxxRuminococcus_sp_5_1_3	xxxRuminococcus_sp_5_1_39BFAA	[471..576]	both	0	0	dropout	0% (0/106)	0% (0/106)	100% (106/106)	0% (0/106)			0		0		Cutibacterium_acnes_J139_NZ_ADFS01000001_1_rna32_0028
xxxRuminococcus_sp_5_1_3	xxxRuminococcus_sp_5_1_39BFAA	[329..433]	both	0	0	dropout	0% (0/105)	0% (0/105)	100% (105/105)	0% (0/105)			0		0		Faecalibacterium_prausnitzii_NZ_DS483500_1_rna34_0106
xxxRuminococcus_sp_5_1_3	xxxRuminococcus_sp_5_1_39BFAA	[27..130]	both	0	0	dropout	0% (0/104)	0% (0/104)	100% (104/104)	0% (0/104)			0		0		Prevotella_copri_NZ_GG703855_1_rna43_0029
xxxRuminococcus_sp_5_1_3	xxxRuminococcus_sp_5_1_39BFAA	[173..277]	both	0	0	dropout	0% (0/105)	0% (0/105)	100% (105/105)	0% (0/105)			0		0		Shuttleworthia_satelles_DSM_14600_NZ_GG665866_1_rna19_0005
xxxRuminococcus_torques_	xxxRuminococcus_torques_ATCC_27756_GCF_000153925.1_ASM15392v1	[932..1033]	both	0	0	dropout	0% (0/102)	0% (0/102)	100% (102/102)	0% (0/102)			0		0		Bifidobacterium_angulatum_JCM_7096_GCF_0010251551_ASM102515v1_NZ_AP012322_1_rna0_0019
xxxRuminococcus_torques_	xxxRuminococcus_torques_ATCC_27756_GCF_000153925.1_ASM15392v1	[25..130]	both	0	0	dropout	0% (0/106)	0% (0/106)	100% (106/106)	0% (0/106)			0		0		Cutibacterium_acnes_J139_NZ_ADFS01000001_1_rna32_0028
xxxRuminococcus_torques_	xxxRuminococcus_torques_ATCC_27756_GCF_000153925.1_ASM15392v1	[771..885]	both	0	0	dropout	0% (0/115)	0% (0/115)	100% (115/115)	0% (0/115)			0		0		Eubacterium_siraeum_DSM_15702_GCF_0003820851_ASM38208v1_NZ_KB907544_1__0016
xxxRuminococcus_torques_	xxxRuminococcus_torques_ATCC_27756_GCF_000153925.1_ASM15392v1	[171..276]	both	0	0	dropout	0% (0/106)	0% (0/106)	100% (106/106)	0% (0/106)			0		0		Eubacterium_siraeum_DSM_15702_GCF_0003820851_ASM38208v1_NZ_KB907544_1__0020
xxxRuminococcus_torques_	xxxRuminococcus_torques_ATCC_27756_GCF_000153925.1_ASM15392v1	[466..570]	both	0	0	dropout	0% (0/105)	0% (0/105)	100% (105/105)	0% (0/105)			0		0		Faecalibacterium_prausnitzii_NZ_DS483500_1_rna34_0106
xxxRuminococcus_torques_	xxxRuminococcus_torques_ATCC_27756_GCF_000153925.1_ASM15392v1	[325..428]	both	0	0	dropout	0% (0/104)	0% (0/104)	100% (104/104)	0% (0/104)			0		0		Prevotella_copri_NZ_GG703855_1_rna43_0029
xxxRuminococcus_torques_	xxxRuminococcus_torques_ATCC_27756_GCF_000153925.1_ASM15392v1	[621..725]	both	0	0	dropout	0% (0/105)	0% (0/105)	100% (105/105)	0% (0/105)			0		0		Shuttleworthia_satelles_DSM_14600_NZ_GG665866_1_rna19_0005
xxxSarcoptes_scabiei	xxxSarcoptes_scabiei	[22..135]	both	0	0	dropout	0% (0/114)	0% (0/114)	100% (114/114)	0% (0/114)			0		0		Coprinus_comatus_Coprinus_comatus_product_18S_0002
xxxSarcoptes_scabiei	xxxSarcoptes_scabiei	[180..286]	both	0	0	dropout	0% (0/107)	0% (0/107)	100% (107/107)	0% (0/107)			0		0		Eubacterium_siraeum_DSM_15702_GCF_0003820851_ASM38208v1_NZ_KB907544_1__0020
xxxSchistosoma_haematobi	xxxSchistosoma_haematobium	[175..279]	both	0	0	dropout	0% (0/105)	0% (0/105)	100% (105/105)	0% (0/105)			0		0		Aspergillus_tubingensis_KT326815_1_product_18S_0002
xxxSchistosoma_haematobi	xxxSchistosoma_haematobium	[22..127]	both	0	0	dropout	0% (0/106)	0% (0/106)	100% (106/106)	0% (0/106)			0		0		Coprinus_comatus_Coprinus_comatus_product_18S_0002
xxxShuttleworthia_satell	xxxShuttleworthia_satelles_DSM_14600	[774..874]	both	0	0	dropout	0% (0/101)	0% (0/101)	100% (101/101)	0% (0/101)			0		0		Bifidobacterium_angulatum_JCM_7096_GCF_0010251551_ASM102515v1_NZ_AP012322_1_rna0_0019
xxxShuttleworthia_satell	xxxShuttleworthia_satelles_DSM_14600	[472..577]	both	0	0	dropout	0% (0/106)	0% (0/106)	100% (106/106)	0% (0/106)			0		0		Cutibacterium_acnes_J139_NZ_ADFS01000001_1_rna32_0028
xxxShuttleworthia_satell	xxxShuttleworthia_satelles_DSM_14600	[624..729]	both	0	0	dropout	0% (0/106)	0% (0/106)	100% (106/106)	0% (0/106)			0		0		Eubacterium_siraeum_DSM_15702_GCF_0003820851_ASM38208v1_NZ_KB907544_1__0020
xxxShuttleworthia_satell	xxxShuttleworthia_satelles_DSM_14600	[19..123]	both	0	0	dropout	0% (0/105)	0% (0/105)	100% (105/105)	0% (0/105)			0		0		Faecalibacterium_prausnitzii_NZ_DS483500_1_rna34_0106
xxxShuttleworthia_satell	xxxShuttleworthia_satelles_DSM_14600	[177..281]	both	0	0	dropout	0% (0/105)	0% (0/105)	100% (105/105)	0% (0/105)			0		0		Prevotella_copri_NZ_GG703855_1_rna43_0029
xxxShuttleworthia_satell	xxxShuttleworthia_satelles_DSM_14600	[324..428]	both	0	0	dropout	0% (0/105)	0% (0/105)	100% (105/105)	0% (0/105)			0		0		Shuttleworthia_satelles_DSM_14600_NZ_GG665866_1_rna19_0005
xxxSlackia_exigua_ATCC_7	xxxSlackia_exigua_ATCC_700122	[185..287]	both	0	0	dropout	0% (0/103)	0% (0/103)	100% (103/103)	0% (0/103)			0		0		Bifidobacterium_angulatum_JCM_7096_GCF_0010251551_ASM102515v1_NZ_AP012322_1_rna0_0019
xxxSlackia_exigua_ATCC_7	xxxSlackia_exigua_ATCC_700122	[476..577]	both	0	0	dropout	0% (0/102)	0% (0/102)	100% (102/102)	0% (0/102)			0		0		Cutibacterium_acnes_J139_NZ_ADFS01000001_1_rna32_0028
xxxSlackia_exigua_ATCC_7	xxxSlackia_exigua_ATCC_700122	[24..138]	both	0	0	dropout	0% (0/115)	0% (0/115)	100% (115/115)	0% (0/115)			0		0		Eubacterium_siraeum_DSM_15702_GCF_0003820851_ASM38208v1_NZ_KB907544_1__0016
xxxSlackia_exigua_ATCC_7	xxxSlackia_exigua_ATCC_700122	[337..438]	both	0	0	dropout	0% (0/102)	0% (0/102)	100% (102/102)	0% (0/102)			0		0		Faecalibacterium_prausnitzii_NZ_DS483500_1_rna34_0106
xxxSneathia_amnii	xxxSneathia_amnii	[23..123]	both	0	0	dropout	0% (0/101)	0% (0/101)	100% (101/101)	0% (0/101)			0		0		Bifidobacterium_angulatum_JCM_7096_GCF_0010251551_ASM102515v1_NZ_AP012322_1_rna0_0019
xxxSneathia_amnii	xxxSneathia_amnii	[171..276]	both	0	0	dropout	0% (0/106)	0% (0/106)	100% (106/106)	0% (0/106)			0		0		Cutibacterium_acnes_J139_NZ_ADFS01000001_1_rna32_0028
xxxSneathia_amnii	xxxSneathia_amnii	[469..574]	both	0	0	dropout	0% (0/106)	0% (0/106)	100% (106/106)	0% (0/106)			0		0		Eubacterium_siraeum_DSM_15702_GCF_0003820851_ASM38208v1_NZ_KB907544_1__0016
xxxSneathia_amnii	xxxSneathia_amnii	[768..861]	both	0	0	dropout	0% (0/94)	0% (0/94)	100% (94/94)	0% (0/94)			0		0		Eubacterium_siraeum_DSM_15702_GCF_0003820851_ASM38208v1_NZ_KB907544_1__0020
xxxSneathia_amnii	xxxSneathia_amnii	[625..727]	both	0	0	dropout	0% (0/103)	0% (0/103)	100% (103/103)	0% (0/103)			0		0		Faecalibacterium_prausnitzii_NZ_DS483500_1_rna34_0106
xxxSneathia_amnii	xxxSneathia_amnii	[319..423]	both	0	0	dropout	0% (0/105)	0% (0/105)	100% (105/105)	0% (0/105)			0		0		Shuttleworthia_satelles_DSM_14600_NZ_GG665866_1_rna19_0005
xxxSneathia_sanguinegens	xxxSneathia_sanguinegens	[173..278]	both	0	0	dropout	0% (0/106)	0% (0/106)	100% (106/106)	0% (0/106)			0		0		Cutibacterium_acnes_J139_NZ_ADFS01000001_1_rna32_0028
xxxSneathia_sanguinegens	xxxSneathia_sanguinegens	[321..426]	both	0	0	dropout	0% (0/106)	0% (0/106)	100% (106/106)	0% (0/106)			0		0		Eubacterium_siraeum_DSM_15702_GCF_0003820851_ASM38208v1_NZ_KB907544_1__0016
xxxSneathia_sanguinegens	xxxSneathia_sanguinegens	[622..715]	both	0	0	dropout	0% (0/94)	0% (0/94)	100% (94/94)	0% (0/94)			0		0		Eubacterium_siraeum_DSM_15702_GCF_0003820851_ASM38208v1_NZ_KB907544_1__0020
xxxSneathia_sanguinegens	xxxSneathia_sanguinegens	[19..121]	both	0	0	dropout	0% (0/103)	0% (0/103)	100% (103/103)	0% (0/103)			0		0		Faecalibacterium_prausnitzii_NZ_DS483500_1_rna34_0106
xxxSneathia_sanguinegens	xxxSneathia_sanguinegens	[472..576]	both	0	0	dropout	0% (0/105)	0% (0/105)	100% (105/105)	0% (0/105)			0		0		Shuttleworthia_satelles_DSM_14600_NZ_GG665866_1_rna19_0005
xxxSolobacterium_moorei	xxxSolobacterium_moorei	[469..570]	both	0	0	dropout	0% (0/102)	0% (0/102)	100% (102/102)	0% (0/102)			0		0		Cutibacterium_acnes_J139_NZ_ADFS01000001_1_rna32_0028
xxxSolobacterium_moorei	xxxSolobacterium_moorei	[323..428]	both	0	0	dropout	0% (0/106)	0% (0/106)	100% (106/106)	0% (0/106)			0		0		Eubacterium_siraeum_DSM_15702_GCF_0003820851_ASM38208v1_NZ_KB907544_1__0020
xxxSolobacterium_moorei	xxxSolobacterium_moorei	[27..129]	both	0	0	dropout	0% (0/103)	0% (0/103)	100% (103/103)	0% (0/103)			0		0		Prevotella_copri_NZ_GG703855_1_rna43_0029
xxxSolobacterium_moorei	xxxSolobacterium_moorei	[172..276]	both	0	0	dropout	0% (0/105)	0% (0/105)	100% (105/105)	0% (0/105)			0		0		Shuttleworthia_satelles_DSM_14600_NZ_GG665866_1_rna19_0005
xxxSphingobium_japonicum	xxxSphingobium_japonicum_UT26S	[23..123]	both	0	0	dropout	0% (0/101)	0% (0/101)	100% (101/101)	0% (0/101)			0		0		Bifidobacterium_angulatum_JCM_7096_GCF_0010251551_ASM102515v1_NZ_AP012322_1_rna0_0019
xxxSphingobium_japonicum	xxxSphingobium_japonicum_UT26S	[321..430]	both	0	0	dropout	0% (0/110)	0% (0/110)	100% (110/110)	0% (0/110)			0		0		Cutibacterium_acnes_J139_NZ_ADFS01000001_1_rna32_0028
xxxSphingobium_japonicum	xxxSphingobium_japonicum_UT26S	[165..269]	both	0	0	dropout	0% (0/105)	0% (0/105)	100% (105/105)	0% (0/105)			0		0		Faecalibacterium_prausnitzii_NZ_DS483500_1_rna34_0106
xxxSphingomonas_sp_SKA58	xxxSphingomonas_sp_SKA58	[23..125]	both	0	0	dropout	0% (0/103)	0% (0/103)	100% (103/103)	0% (0/103)			0		0		Bifidobacterium_angulatum_JCM_7096_GCF_0010251551_ASM102515v1_NZ_AP012322_1_rna0_0019
xxxSphingomonas_sp_SKA58	xxxSphingomonas_sp_SKA58	[173..282]	both	0	0	dropout	0% (0/110)	0% (0/110)	100% (110/110)	0% (0/110)			0		0		Cutibacterium_acnes_J139_NZ_ADFS01000001_1_rna32_0028
xxxSphingomonas_sp_SKA58	xxxSphingomonas_sp_SKA58	[331..435]	both	0	0	dropout	0% (0/105)	0% (0/105)	100% (105/105)	0% (0/105)			0		0		Faecalibacterium_prausnitzii_NZ_DS483500_1_rna34_0106
xxxSphingopyxis_alaskens	xxxSphingopyxis_alaskensis_RB2256	[329..431]	both	0	0	dropout	0% (0/103)	0% (0/103)	100% (103/103)	0% (0/103)			0		0		Bifidobacterium_angulatum_JCM_7096_GCF_0010251551_ASM102515v1_NZ_AP012322_1_rna0_0019
xxxSphingopyxis_alaskens	xxxSphingopyxis_alaskensis_RB2256	[22..131]	both	0	0	dropout	0% (0/110)	0% (0/110)	100% (110/110)	0% (0/110)			0		0		Cutibacterium_acnes_J139_NZ_ADFS01000001_1_rna32_0028
xxxSphingopyxis_alaskens	xxxSphingopyxis_alaskensis_RB2256	[183..287]	both	0	0	dropout	0% (0/105)	0% (0/105)	100% (105/105)	0% (0/105)			0		0		Faecalibacterium_prausnitzii_NZ_DS483500_1_rna34_0106
xxxStaphylococcus_aureus	xxxStaphylococcus_aureus	[23..124]	both	0	0	dropout	0% (0/102)	0% (0/102)	100% (102/102)	0% (0/102)			0		0		Bifidobacterium_angulatum_JCM_7096_GCF_0010251551_ASM102515v1_NZ_AP012322_1_rna0_0019
xxxStaphylococcus_aureus	xxxStaphylococcus_aureus	[1078..1185]	both	0	0	dropout	0% (0/108)	0% (0/108)	100% (108/108)	0% (0/108)			0		0		Cutibacterium_acnes_J139_NZ_ADFS01000001_1_rna32_0028
xxxStaphylococcus_aureus	xxxStaphylococcus_aureus	[921..1035]	both	0	0	dropout	0% (0/115)	0% (0/115)	100% (115/115)	0% (0/115)			0		0		Eubacterium_siraeum_DSM_15702_GCF_0003820851_ASM38208v1_NZ_KB907544_1__0016
xxxStaphylococcus_aureus	xxxStaphylococcus_aureus	[1232..1337]	both	0	0	dropout	0% (0/106)	0% (0/106)	100% (106/106)	0% (0/106)			0		0		Eubacterium_siraeum_DSM_15702_GCF_0003820851_ASM38208v1_NZ_KB907544_1__0020
xxxStaphylococcus_aureus	xxxStaphylococcus_aureus	[327..719]	both	0	0	dropout	0% (0/393)	0% (0/393)	100% (393/393)	0% (0/393)			0		0		Faecalibacterium_prausnitzii_NZ_DS483500_1_rna34_0106
xxxStaphylococcus_aureus	xxxStaphylococcus_aureus	[313..419]	both	0	0	dropout	0% (0/107)	0% (0/107)	100% (107/107)	0% (0/107)			0		0		Mageeibacillus_indolicus_NC_013895_2_rna7_0011
xxxStaphylococcus_aureus	xxxStaphylococcus_aureus	[174..276]	both	0	0	dropout	0% (0/103)	0% (0/103)	100% (103/103)	0% (0/103)			0		0		Prevotella_copri_NZ_GG703855_1_rna43_0029
xxxStaphylococcus_aureus	xxxStaphylococcus_aureus	[469..573]	both	0	0	dropout	0% (0/105)	0% (0/105)	100% (105/105)	0% (0/105)			0		0		Shuttleworthia_satelles_DSM_14600_NZ_GG665866_1_rna19_0005
xxxStaphylococcus_aureus	xxxStaphylococcus_aureus	[764..869]	both	0	0	dropout	0% (0/106)	0% (0/106)	100% (106/106)	0% (0/106)			0		0		Streptococcus_macedonicus_NC_016749_1_rna66_0143
xxxStaphylococcus_aureus	xxxStaphylococcus_aureus	[1383..1487]	both	0	0	dropout	0% (0/105)	0% (0/105)	100% (105/105)	0% (0/105)			0		0		Veillonella_seminalis_NZ_JH992937_1_rna41_0017
xxxStaphylococcus_capiti	xxxStaphylococcus_capitis_SK14	[23..123]	both	0	0	dropout	0% (0/101)	0% (0/101)	100% (101/101)	0% (0/101)			0		0		Bifidobacterium_angulatum_JCM_7096_GCF_0010251551_ASM102515v1_NZ_AP012322_1_rna0_0019
xxxStaphylococcus_capiti	xxxStaphylococcus_capitis_SK14	[619..726]	both	0	0	dropout	0% (0/108)	0% (0/108)	100% (108/108)	0% (0/108)			0		0		Cutibacterium_acnes_J139_NZ_ADFS01000001_1_rna32_0028
xxxStaphylococcus_capiti	xxxStaphylococcus_capitis_SK14	[1071..1185]	both	0	0	dropout	0% (0/115)	0% (0/115)	100% (115/115)	0% (0/115)			0		0		Eubacterium_siraeum_DSM_15702_GCF_0003820851_ASM38208v1_NZ_KB907544_1__0016
xxxStaphylococcus_capiti	xxxStaphylococcus_capitis_SK14	[168..273]	both	0	0	dropout	0% (0/106)	0% (0/106)	100% (106/106)	0% (0/106)			0		0		Eubacterium_siraeum_DSM_15702_GCF_0003820851_ASM38208v1_NZ_KB907544_1__0020
xxxStaphylococcus_capiti	xxxStaphylococcus_capitis_SK14	[476..869]	both	0	0	dropout	0% (0/394)	0% (0/394)	100% (394/394)	0% (0/394)			0		0		Faecalibacterium_prausnitzii_NZ_DS483500_1_rna34_0106
xxxStaphylococcus_capiti	xxxStaphylococcus_capitis_SK14	[462..568]	both	0	0	dropout	0% (0/107)	0% (0/107)	100% (107/107)	0% (0/107)			0		0		Mageeibacillus_indolicus_NC_013895_2_rna7_0011
xxxStaphylococcus_capiti	xxxStaphylococcus_capitis_SK14	[1378..1480]	both	0	0	dropout	0% (0/103)	0% (0/103)	100% (103/103)	0% (0/103)			0		0		Prevotella_copri_NZ_GG703855_1_rna43_0029
xxxStaphylococcus_capiti	xxxStaphylococcus_capitis_SK14	[1231..1335]	both	6	6	dropout	0% (0/105)	0% (0/105)	100% (105/105)	0% (0/105)	35	35	12	52	12		Shuttleworthia_satelles_DSM_14600_NZ_GG665866_1_rna19_0005
xxxStaphylococcus_capiti	xxxStaphylococcus_capitis_SK14	[914..1019]	both	0	0	dropout	0% (0/106)	0% (0/106)	100% (106/106)	0% (0/106)			0		0		Streptococcus_macedonicus_NC_016749_1_rna66_0143
xxxStaphylococcus_capiti	xxxStaphylococcus_capitis_SK14	[316..420]	both	0	0	dropout	0% (0/105)	0% (0/105)	100% (105/105)	0% (0/105)			0		0		Veillonella_seminalis_NZ_JH992937_1_rna41_0017
xxxStaphylococcus_caprae	xxxStaphylococcus_caprae	[23..123]	both	0	0	dropout	0% (0/101)	0% (0/101)	100% (101/101)	0% (0/101)			0		0		Bifidobacterium_angulatum_JCM_7096_GCF_0010251551_ASM102515v1_NZ_AP012322_1_rna0_0019
xxxStaphylococcus_caprae	xxxStaphylococcus_caprae	[619..726]	both	0	0	dropout	0% (0/108)	0% (0/108)	100% (108/108)	0% (0/108)			0		0		Cutibacterium_acnes_J139_NZ_ADFS01000001_1_rna32_0028
xxxStaphylococcus_caprae	xxxStaphylococcus_caprae	[1071..1185]	both	0	0	dropout	0% (0/115)	0% (0/115)	100% (115/115)	0% (0/115)			0		0		Eubacterium_siraeum_DSM_15702_GCF_0003820851_ASM38208v1_NZ_KB907544_1__0016
xxxStaphylococcus_caprae	xxxStaphylococcus_caprae	[168..273]	both	0	0	dropout	0% (0/106)	0% (0/106)	100% (106/106)	0% (0/106)			0		0		Eubacterium_siraeum_DSM_15702_GCF_0003820851_ASM38208v1_NZ_KB907544_1__0020
xxxStaphylococcus_caprae	xxxStaphylococcus_caprae	[476..869]	both	0	0	dropout	0% (0/394)	0% (0/394)	100% (394/394)	0% (0/394)			0		0		Faecalibacterium_prausnitzii_NZ_DS483500_1_rna34_0106
xxxStaphylococcus_caprae	xxxStaphylococcus_caprae	[462..568]	both	0	0	dropout	0% (0/107)	0% (0/107)	100% (107/107)	0% (0/107)			0		0		Mageeibacillus_indolicus_NC_013895_2_rna7_0011
xxxStaphylococcus_caprae	xxxStaphylococcus_caprae	[1378..1480]	both	0	0	dropout	0% (0/103)	0% (0/103)	100% (103/103)	0% (0/103)			0		0		Prevotella_copri_NZ_GG703855_1_rna43_0029
xxxStaphylococcus_caprae	xxxStaphylococcus_caprae	[1231..1335]	both	6	7	dropout	0% (0/105)	0% (0/105)	100% (105/105)	0% (0/105)	35	35	14	58	13		Shuttleworthia_satelles_DSM_14600_NZ_GG665866_1_rna19_0005
xxxStaphylococcus_caprae	xxxStaphylococcus_caprae	[914..1019]	both	0	0	dropout	0% (0/106)	0% (0/106)	100% (106/106)	0% (0/106)			0		0		Streptococcus_macedonicus_NC_016749_1_rna66_0143
xxxStaphylococcus_caprae	xxxStaphylococcus_caprae	[316..420]	both	0	0	dropout	0% (0/105)	0% (0/105)	100% (105/105)	0% (0/105)			0		0		Veillonella_seminalis_NZ_JH992937_1_rna41_0017
xxxStaphylococcus_devrie	xxxStaphylococcus_devriesei	[23..124]	both	0	0	dropout	0% (0/102)	0% (0/102)	100% (102/102)	0% (0/102)			0		0		Bifidobacterium_angulatum_JCM_7096_GCF_0010251551_ASM102515v1_NZ_AP012322_1_rna0_0019
xxxStaphylococcus_devrie	xxxStaphylococcus_devriesei	[471..578]	both	0	0	dropout	0% (0/108)	0% (0/108)	100% (108/108)	0% (0/108)			0		0		Cutibacterium_acnes_J139_NZ_ADFS01000001_1_rna32_0028
xxxStaphylococcus_devrie	xxxStaphylococcus_devriesei	[772..886]	both	0	0	dropout	0% (0/115)	0% (0/115)	100% (115/115)	0% (0/115)			0		0		Eubacterium_siraeum_DSM_15702_GCF_0003820851_ASM38208v1_NZ_KB907544_1__0016
xxxStaphylococcus_devrie	xxxStaphylococcus_devriesei	[1082..1187]	both	0	0	dropout	0% (0/106)	0% (0/106)	100% (106/106)	0% (0/106)			0		0		Eubacterium_siraeum_DSM_15702_GCF_0003820851_ASM38208v1_NZ_KB907544_1__0020
xxxStaphylococcus_devrie	xxxStaphylococcus_devriesei	[328..721]	both	0	0	dropout	0% (0/394)	0% (0/394)	100% (394/394)	0% (0/394)			0		0		Faecalibacterium_prausnitzii_NZ_DS483500_1_rna34_0106
xxxStaphylococcus_devrie	xxxStaphylococcus_devriesei	[314..420]	both	0	0	dropout	0% (0/107)	0% (0/107)	100% (107/107)	0% (0/107)			0		0		Mageeibacillus_indolicus_NC_013895_2_rna7_0011
xxxStaphylococcus_devrie	xxxStaphylococcus_devriesei	[1228..1330]	both	0	0	dropout	0% (0/103)	0% (0/103)	100% (103/103)	0% (0/103)			0		0		Prevotella_copri_NZ_GG703855_1_rna43_0029
xxxStaphylococcus_devrie	xxxStaphylococcus_devriesei	[932..1036]	both	0	0	dropout	0% (0/105)	0% (0/105)	100% (105/105)	0% (0/105)			0		0		Shuttleworthia_satelles_DSM_14600_NZ_GG665866_1_rna19_0005
xxxStaphylococcus_devrie	xxxStaphylococcus_devriesei	[168..272]	both	0	0	dropout	0% (0/105)	0% (0/105)	100% (105/105)	0% (0/105)			0		0		Veillonella_seminalis_NZ_JH992937_1_rna41_0017
xxxStaphylococcus_epider	xxxStaphylococcus_epidermidis	[1384..1484]	both	0	0	dropout	0% (0/101)	0% (0/101)	100% (101/101)	0% (0/101)			0		0		Bifidobacterium_angulatum_JCM_7096_GCF_0010251551_ASM102515v1_NZ_AP012322_1_rna0_0019
xxxStaphylococcus_epider	xxxStaphylococcus_epidermidis	[479..586]	both	0	0	dropout	0% (0/108)	0% (0/108)	100% (108/108)	0% (0/108)			0		0		Cutibacterium_acnes_J139_NZ_ADFS01000001_1_rna32_0028
xxxStaphylococcus_epider	xxxStaphylococcus_epidermidis	[322..436]	both	0	0	dropout	0% (0/115)	0% (0/115)	100% (115/115)	0% (0/115)			0		0		Eubacterium_siraeum_DSM_15702_GCF_0003820851_ASM38208v1_NZ_KB907544_1__0016
xxxStaphylococcus_epider	xxxStaphylococcus_epidermidis	[1085..1190]	both	0	0	dropout	0% (0/106)	0% (0/106)	100% (106/106)	0% (0/106)			0		0		Eubacterium_siraeum_DSM_15702_GCF_0003820851_ASM38208v1_NZ_KB907544_1__0020
xxxStaphylococcus_epider	xxxStaphylococcus_epidermidis	[638..743]	both	0	0	dropout	0% (0/106)	0% (0/106)	100% (106/106)	0% (0/106)			0		0		Faecalibacterium_prausnitzii_NZ_DS483500_1_rna34_0106
xxxStaphylococcus_epider	xxxStaphylococcus_epidermidis	[651..1045]	both	0	0	dropout	0% (0/395)	0% (0/395)	100% (395/395)	0% (0/395)			0		0		Mageeibacillus_indolicus_NC_013895_2_rna7_0011
xxxStaphylococcus_epider	xxxStaphylococcus_epidermidis	[27..129]	both	0	0	dropout	0% (0/103)	0% (0/103)	100% (103/103)	0% (0/103)			0		0		Prevotella_copri_NZ_GG703855_1_rna43_0029
xxxStaphylococcus_epider	xxxStaphylococcus_epidermidis	[172..276]	both	0	0	dropout	0% (0/105)	0% (0/105)	100% (105/105)	0% (0/105)			0		0		Shuttleworthia_satelles_DSM_14600_NZ_GG665866_1_rna19_0005
xxxStaphylococcus_epider	xxxStaphylococcus_epidermidis	[790..895]	both	0	0	dropout	0% (0/106)	0% (0/106)	100% (106/106)	0% (0/106)			0		0		Streptococcus_macedonicus_NC_016749_1_rna66_0143
xxxStaphylococcus_epider	xxxStaphylococcus_epidermidis	[1236..1340]	both	0	0	dropout	0% (0/105)	0% (0/105)	100% (105/105)	0% (0/105)			0		0		Veillonella_seminalis_NZ_JH992937_1_rna41_0017
xxxStaphylococcus_epider	xxxStaphylococcus_epidermidis_BCM-HMP0060	[23..123]	both	0	0	dropout	0% (0/101)	0% (0/101)	100% (101/101)	0% (0/101)			0		0		Bifidobacterium_angulatum_JCM_7096_GCF_0010251551_ASM102515v1_NZ_AP012322_1_rna0_0019
xxxStaphylococcus_epider	xxxStaphylococcus_epidermidis_BCM-HMP0060	[619..726]	both	0	0	dropout	0% (0/108)	0% (0/108)	100% (108/108)	0% (0/108)			0		0		Cutibacterium_acnes_J139_NZ_ADFS01000001_1_rna32_0028
xxxStaphylococcus_epider	xxxStaphylococcus_epidermidis_BCM-HMP0060	[1071..1185]	both	0	0	dropout	0% (0/115)	0% (0/115)	100% (115/115)	0% (0/115)			0		0		Eubacterium_siraeum_DSM_15702_GCF_0003820851_ASM38208v1_NZ_KB907544_1__0016
xxxStaphylococcus_epider	xxxStaphylococcus_epidermidis_BCM-HMP0060	[168..273]	both	0	0	dropout	0% (0/106)	0% (0/106)	100% (106/106)	0% (0/106)			0		0		Eubacterium_siraeum_DSM_15702_GCF_0003820851_ASM38208v1_NZ_KB907544_1__0020
xxxStaphylococcus_epider	xxxStaphylococcus_epidermidis_BCM-HMP0060	[476..869]	both	0	0	dropout	0% (0/394)	0% (0/394)	100% (394/394)	0% (0/394)			0		0		Faecalibacterium_prausnitzii_NZ_DS483500_1_rna34_0106
xxxStaphylococcus_epider	xxxStaphylococcus_epidermidis_BCM-HMP0060	[462..568]	both	0	0	dropout	0% (0/107)	0% (0/107)	100% (107/107)	0% (0/107)			0		0		Mageeibacillus_indolicus_NC_013895_2_rna7_0011
xxxStaphylococcus_epider	xxxStaphylococcus_epidermidis_BCM-HMP0060	[1378..1480]	both	0	0	dropout	0% (0/103)	0% (0/103)	100% (103/103)	0% (0/103)			0		0		Prevotella_copri_NZ_GG703855_1_rna43_0029
xxxStaphylococcus_epider	xxxStaphylococcus_epidermidis_BCM-HMP0060	[1231..1335]	both	0	0	dropout	0% (0/105)	0% (0/105)	100% (105/105)	0% (0/105)			0		0		Shuttleworthia_satelles_DSM_14600_NZ_GG665866_1_rna19_0005
xxxStaphylococcus_epider	xxxStaphylococcus_epidermidis_BCM-HMP0060	[914..1019]	both	0	0	dropout	0% (0/106)	0% (0/106)	100% (106/106)	0% (0/106)			0		0		Streptococcus_macedonicus_NC_016749_1_rna66_0143
xxxStaphylococcus_epider	xxxStaphylococcus_epidermidis_BCM-HMP0060	[316..420]	both	0	0	dropout	0% (0/105)	0% (0/105)	100% (105/105)	0% (0/105)			0		0		Veillonella_seminalis_NZ_JH992937_1_rna41_0017
xxxStaphylococcus_epider	xxxStaphylococcus_epidermidis_M23864W2grey	[23..123]	both	0	0	dropout	0% (0/101)	0% (0/101)	100% (101/101)	0% (0/101)			0		0		Bifidobacterium_angulatum_JCM_7096_GCF_0010251551_ASM102515v1_NZ_AP012322_1_rna0_0019
xxxStaphylococcus_epider	xxxStaphylococcus_epidermidis_M23864W2grey	[619..726]	both	0	0	dropout	0% (0/108)	0% (0/108)	100% (108/108)	0% (0/108)			0		0		Cutibacterium_acnes_J139_NZ_ADFS01000001_1_rna32_0028
xxxStaphylococcus_epider	xxxStaphylococcus_epidermidis_M23864W2grey	[1071..1185]	both	0	0	dropout	0% (0/115)	0% (0/115)	100% (115/115)	0% (0/115)			0		0		Eubacterium_siraeum_DSM_15702_GCF_0003820851_ASM38208v1_NZ_KB907544_1__0016
xxxStaphylococcus_epider	xxxStaphylococcus_epidermidis_M23864W2grey	[168..273]	both	0	0	dropout	0% (0/106)	0% (0/106)	100% (106/106)	0% (0/106)			0		0		Eubacterium_siraeum_DSM_15702_GCF_0003820851_ASM38208v1_NZ_KB907544_1__0020
xxxStaphylococcus_epider	xxxStaphylococcus_epidermidis_M23864W2grey	[476..869]	both	0	0	dropout	0% (0/394)	0% (0/394)	100% (394/394)	0% (0/394)			0		0		Faecalibacterium_prausnitzii_NZ_DS483500_1_rna34_0106
xxxStaphylococcus_epider	xxxStaphylococcus_epidermidis_M23864W2grey	[462..568]	both	0	0	dropout	0% (0/107)	0% (0/107)	100% (107/107)	0% (0/107)			0		0		Mageeibacillus_indolicus_NC_013895_2_rna7_0011
xxxStaphylococcus_epider	xxxStaphylococcus_epidermidis_M23864W2grey	[1378..1480]	both	0	0	dropout	0% (0/103)	0% (0/103)	100% (103/103)	0% (0/103)			0		0		Prevotella_copri_NZ_GG703855_1_rna43_0029
xxxStaphylococcus_epider	xxxStaphylococcus_epidermidis_M23864W2grey	[1231..1335]	both	0	0	dropout	0% (0/105)	0% (0/105)	100% (105/105)	0% (0/105)			0		0		Shuttleworthia_satelles_DSM_14600_NZ_GG665866_1_rna19_0005
xxxStaphylococcus_epider	xxxStaphylococcus_epidermidis_M23864W2grey	[914..1019]	both	0	0	dropout	0% (0/106)	0% (0/106)	100% (106/106)	0% (0/106)			0		0		Streptococcus_macedonicus_NC_016749_1_rna66_0143
xxxStaphylococcus_epider	xxxStaphylococcus_epidermidis_M23864W2grey	[316..420]	both	0	0	dropout	0% (0/105)	0% (0/105)	100% (105/105)	0% (0/105)			0		0		Veillonella_seminalis_NZ_JH992937_1_rna41_0017
xxxStaphylococcus_epider	xxxStaphylococcus_epidermidis_RP62A	[23..123]	both	0	0	dropout	0% (0/101)	0% (0/101)	100% (101/101)	0% (0/101)			0		0		Bifidobacterium_angulatum_JCM_7096_GCF_0010251551_ASM102515v1_NZ_AP012322_1_rna0_0019
xxxStaphylococcus_epider	xxxStaphylococcus_epidermidis_RP62A	[1075..1182]	both	0	0	dropout	0% (0/108)	0% (0/108)	100% (108/108)	0% (0/108)			0		0		Cutibacterium_acnes_J139_NZ_ADFS01000001_1_rna32_0028
xxxStaphylococcus_epider	xxxStaphylococcus_epidermidis_RP62A	[918..1032]	both	0	0	dropout	0% (0/115)	0% (0/115)	100% (115/115)	0% (0/115)			0		0		Eubacterium_siraeum_DSM_15702_GCF_0003820851_ASM38208v1_NZ_KB907544_1__0016
xxxStaphylococcus_epider	xxxStaphylococcus_epidermidis_RP62A	[316..421]	both	0	0	dropout	0% (0/106)	0% (0/106)	100% (106/106)	0% (0/106)			0		0		Eubacterium_siraeum_DSM_15702_GCF_0003820851_ASM38208v1_NZ_KB907544_1__0020
xxxStaphylococcus_epider	xxxStaphylococcus_epidermidis_RP62A	[611..716]	both	0	0	dropout	0% (0/106)	0% (0/106)	100% (106/106)	0% (0/106)			0		0		Faecalibacterium_prausnitzii_NZ_DS483500_1_rna34_0106
xxxStaphylococcus_epider	xxxStaphylococcus_epidermidis_RP62A	[731..1339]	both	0	0	dropout	0% (0/609)	0% (0/609)	100% (609/609)	0% (0/609)			0		0		Mageeibacillus_indolicus_NC_013895_2_rna7_0011
xxxStaphylococcus_epider	xxxStaphylococcus_epidermidis_RP62A	[173..275]	both	0	0	dropout	0% (0/103)	0% (0/103)	100% (103/103)	0% (0/103)			0		0		Prevotella_copri_NZ_GG703855_1_rna43_0029
xxxStaphylococcus_epider	xxxStaphylococcus_epidermidis_RP62A	[1379..1483]	both	0	0	dropout	0% (0/105)	0% (0/105)	100% (105/105)	0% (0/105)			0		0		Shuttleworthia_satelles_DSM_14600_NZ_GG665866_1_rna19_0005
xxxStaphylococcus_epider	xxxStaphylococcus_epidermidis_RP62A	[761..866]	both	0	0	dropout	0% (0/106)	0% (0/106)	100% (106/106)	0% (0/106)			0		0		Streptococcus_macedonicus_NC_016749_1_rna66_0143
xxxStaphylococcus_epider	xxxStaphylococcus_epidermidis_RP62A	[464..568]	both	0	0	dropout	0% (0/105)	0% (0/105)	100% (105/105)	0% (0/105)			0		0		Veillonella_seminalis_NZ_JH992937_1_rna41_0017
xxxStaphylococcus_epider	xxxStaphylococcus_epidermidis_SK135	[23..123]	both	0	0	dropout	0% (0/101)	0% (0/101)	100% (101/101)	0% (0/101)			0		0		Bifidobacterium_angulatum_JCM_7096_GCF_0010251551_ASM102515v1_NZ_AP012322_1_rna0_0019
xxxStaphylococcus_epider	xxxStaphylococcus_epidermidis_SK135	[469..576]	both	0	0	dropout	0% (0/108)	0% (0/108)	100% (108/108)	0% (0/108)			0		0		Cutibacterium_acnes_J139_NZ_ADFS01000001_1_rna32_0028
xxxStaphylococcus_epider	xxxStaphylococcus_epidermidis_SK135	[770..884]	both	0	0	dropout	0% (0/115)	0% (0/115)	100% (115/115)	0% (0/115)			0		0		Eubacterium_siraeum_DSM_15702_GCF_0003820851_ASM38208v1_NZ_KB907544_1__0016
xxxStaphylococcus_epider	xxxStaphylococcus_epidermidis_SK135	[1230..1335]	both	0	0	dropout	0% (0/106)	0% (0/106)	100% (106/106)	0% (0/106)			0		0		Eubacterium_siraeum_DSM_15702_GCF_0003820851_ASM38208v1_NZ_KB907544_1__0020
xxxStaphylococcus_epider	xxxStaphylococcus_epidermidis_SK135	[326..719]	both	0	0	dropout	0% (0/394)	0% (0/394)	100% (394/394)	0% (0/394)			0		0		Faecalibacterium_prausnitzii_NZ_DS483500_1_rna34_0106
xxxStaphylococcus_epider	xxxStaphylococcus_epidermidis_SK135	[312..418]	both	0	0	dropout	0% (0/107)	0% (0/107)	100% (107/107)	0% (0/107)			0		0		Mageeibacillus_indolicus_NC_013895_2_rna7_0011
xxxStaphylococcus_epider	xxxStaphylococcus_epidermidis_SK135	[173..275]	both	0	0	dropout	0% (0/103)	0% (0/103)	100% (103/103)	0% (0/103)			0		0		Prevotella_copri_NZ_GG703855_1_rna43_0029
xxxStaphylococcus_epider	xxxStaphylococcus_epidermidis_SK135	[930..1034]	both	0	0	dropout	0% (0/105)	0% (0/105)	100% (105/105)	0% (0/105)			0		0		Shuttleworthia_satelles_DSM_14600_NZ_GG665866_1_rna19_0005
xxxStaphylococcus_epider	xxxStaphylococcus_epidermidis_SK135	[1086..1190]	both	0	0	dropout	0% (0/105)	0% (0/105)	100% (105/105)	0% (0/105)			0		0		Streptococcus_macedonicus_NC_016749_1_rna66_0143
xxxStaphylococcus_epider	xxxStaphylococcus_epidermidis_SK135	[1381..1485]	both	0	0	dropout	0% (0/105)	0% (0/105)	100% (105/105)	0% (0/105)			0		0		Veillonella_seminalis_NZ_JH992937_1_rna41_0017
xxxStaphylococcus_epider	xxxStaphylococcus_epidermidis_W23144	[1384..1484]	both	0	0	dropout	0% (0/101)	0% (0/101)	100% (101/101)	0% (0/101)			0		0		Bifidobacterium_angulatum_JCM_7096_GCF_0010251551_ASM102515v1_NZ_AP012322_1_rna0_0019
xxxStaphylococcus_epider	xxxStaphylococcus_epidermidis_W23144	[479..586]	both	0	0	dropout	0% (0/108)	0% (0/108)	100% (108/108)	0% (0/108)			0		0		Cutibacterium_acnes_J139_NZ_ADFS01000001_1_rna32_0028
xxxStaphylococcus_epider	xxxStaphylococcus_epidermidis_W23144	[322..436]	both	0	0	dropout	0% (0/115)	0% (0/115)	100% (115/115)	0% (0/115)			0		0		Eubacterium_siraeum_DSM_15702_GCF_0003820851_ASM38208v1_NZ_KB907544_1__0016
xxxStaphylococcus_epider	xxxStaphylococcus_epidermidis_W23144	[1085..1190]	both	0	0	dropout	0% (0/106)	0% (0/106)	100% (106/106)	0% (0/106)			0		0		Eubacterium_siraeum_DSM_15702_GCF_0003820851_ASM38208v1_NZ_KB907544_1__0020
xxxStaphylococcus_epider	xxxStaphylococcus_epidermidis_W23144	[638..743]	both	0	0	dropout	0% (0/106)	0% (0/106)	100% (106/106)	0% (0/106)			0		0		Faecalibacterium_prausnitzii_NZ_DS483500_1_rna34_0106
xxxStaphylococcus_epider	xxxStaphylococcus_epidermidis_W23144	[651..1045]	both	0	0	dropout	0% (0/395)	0% (0/395)	100% (395/395)	0% (0/395)			0		0		Mageeibacillus_indolicus_NC_013895_2_rna7_0011
xxxStaphylococcus_epider	xxxStaphylococcus_epidermidis_W23144	[27..129]	both	0	0	dropout	0% (0/103)	0% (0/103)	100% (103/103)	0% (0/103)			0		0		Prevotella_copri_NZ_GG703855_1_rna43_0029
xxxStaphylococcus_epider	xxxStaphylococcus_epidermidis_W23144	[172..276]	both	0	0	dropout	0% (0/105)	0% (0/105)	100% (105/105)	0% (0/105)			0		0		Shuttleworthia_satelles_DSM_14600_NZ_GG665866_1_rna19_0005
xxxStaphylococcus_epider	xxxStaphylococcus_epidermidis_W23144	[790..895]	both	0	0	dropout	0% (0/106)	0% (0/106)	100% (106/106)	0% (0/106)			0		0		Streptococcus_macedonicus_NC_016749_1_rna66_0143
xxxStaphylococcus_epider	xxxStaphylococcus_epidermidis_W23144	[1236..1340]	both	0	0	dropout	0% (0/105)	0% (0/105)	100% (105/105)	0% (0/105)			0		0		Veillonella_seminalis_NZ_JH992937_1_rna41_0017
xxxStaphylococcus_haemol	xxxStaphylococcus_haemolyticus	[1384..1484]	both	0	0	dropout	0% (0/101)	0% (0/101)	100% (101/101)	0% (0/101)			0		0		Bifidobacterium_angulatum_JCM_7096_GCF_0010251551_ASM102515v1_NZ_AP012322_1_rna0_0019
xxxStaphylococcus_haemol	xxxStaphylococcus_haemolyticus	[930..1037]	both	0	0	dropout	0% (0/108)	0% (0/108)	100% (108/108)	0% (0/108)			0		0		Cutibacterium_acnes_J139_NZ_ADFS01000001_1_rna32_0028
xxxStaphylococcus_haemol	xxxStaphylococcus_haemolyticus	[773..887]	both	0	0	dropout	0% (0/115)	0% (0/115)	100% (115/115)	0% (0/115)			0		0		Eubacterium_siraeum_DSM_15702_GCF_0003820851_ASM38208v1_NZ_KB907544_1__0016
xxxStaphylococcus_haemol	xxxStaphylococcus_haemolyticus	[170..275]	both	0	0	dropout	0% (0/106)	0% (0/106)	100% (106/106)	0% (0/106)			0		0		Eubacterium_siraeum_DSM_15702_GCF_0003820851_ASM38208v1_NZ_KB907544_1__0020
xxxStaphylococcus_haemol	xxxStaphylococcus_haemolyticus	[329..571]	both	0	0	dropout	0% (0/243)	0% (0/243)	100% (243/243)	0% (0/243)			0		0		Faecalibacterium_prausnitzii_NZ_DS483500_1_rna34_0106
xxxStaphylococcus_haemol	xxxStaphylococcus_haemolyticus	[315..421]	both	0	0	dropout	0% (0/107)	0% (0/107)	100% (107/107)	0% (0/107)			0		0		Mageeibacillus_indolicus_NC_013895_2_rna7_0011
xxxStaphylococcus_haemol	xxxStaphylococcus_haemolyticus	[27..129]	both	0	0	dropout	0% (0/103)	0% (0/103)	100% (103/103)	0% (0/103)			0		0		Prevotella_copri_NZ_GG703855_1_rna43_0029
xxxStaphylococcus_haemol	xxxStaphylococcus_haemolyticus	[1084..1188]	both	0	0	dropout	0% (0/105)	0% (0/105)	100% (105/105)	0% (0/105)			0		0		Shuttleworthia_satelles_DSM_14600_NZ_GG665866_1_rna19_0005
xxxStaphylococcus_haemol	xxxStaphylococcus_haemolyticus	[616..721]	both	0	0	dropout	0% (0/106)	0% (0/106)	100% (106/106)	0% (0/106)			0		0		Streptococcus_macedonicus_NC_016749_1_rna66_0143
xxxStaphylococcus_haemol	xxxStaphylococcus_haemolyticus	[1236..1340]	both	0	0	dropout	0% (0/105)	0% (0/105)	100% (105/105)	0% (0/105)			0		0		Veillonella_seminalis_NZ_JH992937_1_rna41_0017
xxxStaphylococcus_homini	xxxStaphylococcus_hominis	[478..585]	both	0	0	dropout	0% (0/108)	0% (0/108)	100% (108/108)	0% (0/108)			0		0		Cutibacterium_acnes_J139_NZ_ADFS01000001_1_rna32_0028
xxxStaphylococcus_homini	xxxStaphylococcus_hominis	[321..435]	both	0	0	dropout	0% (0/115)	0% (0/115)	100% (115/115)	0% (0/115)			0		0		Eubacterium_siraeum_DSM_15702_GCF_0003820851_ASM38208v1_NZ_KB907544_1__0016
xxxStaphylococcus_homini	xxxStaphylococcus_hominis	[170..275]	both	0	0	dropout	0% (0/106)	0% (0/106)	100% (106/106)	0% (0/106)			0		0		Eubacterium_siraeum_DSM_15702_GCF_0003820851_ASM38208v1_NZ_KB907544_1__0020
xxxStaphylococcus_homini	xxxStaphylococcus_hominis	[637..742]	both	0	0	dropout	0% (0/106)	0% (0/106)	100% (106/106)	0% (0/106)			0		0		Faecalibacterium_prausnitzii_NZ_DS483500_1_rna34_0106
xxxStaphylococcus_homini	xxxStaphylococcus_hominis	[650..1044]	both	0	0	dropout	0% (0/395)	0% (0/395)	100% (395/395)	0% (0/395)			0		0		Mageeibacillus_indolicus_NC_013895_2_rna7_0011
xxxStaphylococcus_homini	xxxStaphylococcus_hominis	[27..129]	both	0	0	dropout	0% (0/103)	0% (0/103)	100% (103/103)	0% (0/103)			0		0		Prevotella_copri_NZ_GG703855_1_rna43_0029
xxxStaphylococcus_homini	xxxStaphylococcus_hominis	[789..894]	both	0	0	dropout	0% (0/106)	0% (0/106)	100% (106/106)	0% (0/106)			0		0		Streptococcus_macedonicus_NC_016749_1_rna66_0143
xxxStaphylococcus_homini	xxxStaphylococcus_hominis	[1086..1190]	both	0	0	dropout	0% (0/105)	0% (0/105)	100% (105/105)	0% (0/105)			0		0		Veillonella_seminalis_NZ_JH992937_1_rna41_0017
xxxStaphylococcus_petras	xxxStaphylococcus_petrasii	[1384..1484]	both	0	0	dropout	0% (0/101)	0% (0/101)	100% (101/101)	0% (0/101)			0		0		Bifidobacterium_angulatum_JCM_7096_GCF_0010251551_ASM102515v1_NZ_AP012322_1_rna0_0019
xxxStaphylococcus_petras	xxxStaphylococcus_petrasii	[479..586]	both	0	0	dropout	0% (0/108)	0% (0/108)	100% (108/108)	0% (0/108)			0		0		Cutibacterium_acnes_J139_NZ_ADFS01000001_1_rna32_0028
xxxStaphylococcus_petras	xxxStaphylococcus_petrasii	[322..436]	both	0	0	dropout	0% (0/115)	0% (0/115)	100% (115/115)	0% (0/115)			0		0		Eubacterium_siraeum_DSM_15702_GCF_0003820851_ASM38208v1_NZ_KB907544_1__0016
xxxStaphylococcus_petras	xxxStaphylococcus_petrasii	[1085..1190]	both	0	0	dropout	0% (0/106)	0% (0/106)	100% (106/106)	0% (0/106)			0		0		Eubacterium_siraeum_DSM_15702_GCF_0003820851_ASM38208v1_NZ_KB907544_1__0020
xxxStaphylococcus_petras	xxxStaphylococcus_petrasii	[638..743]	both	0	0	dropout	0% (0/106)	0% (0/106)	100% (106/106)	0% (0/106)			0		0		Faecalibacterium_prausnitzii_NZ_DS483500_1_rna34_0106
xxxStaphylococcus_petras	xxxStaphylococcus_petrasii	[651..1045]	both	0	0	dropout	0% (0/395)	0% (0/395)	100% (395/395)	0% (0/395)			0		0		Mageeibacillus_indolicus_NC_013895_2_rna7_0011
xxxStaphylococcus_petras	xxxStaphylococcus_petrasii	[27..129]	both	0	0	dropout	0% (0/103)	0% (0/103)	100% (103/103)	0% (0/103)			0		0		Prevotella_copri_NZ_GG703855_1_rna43_0029
xxxStaphylococcus_petras	xxxStaphylococcus_petrasii	[172..276]	both	0	0	dropout	0% (0/105)	0% (0/105)	100% (105/105)	0% (0/105)			0		0		Shuttleworthia_satelles_DSM_14600_NZ_GG665866_1_rna19_0005
xxxStaphylococcus_petras	xxxStaphylococcus_petrasii	[790..895]	both	0	0	dropout	0% (0/106)	0% (0/106)	100% (106/106)	0% (0/106)			0		0		Streptococcus_macedonicus_NC_016749_1_rna66_0143
xxxStaphylococcus_petras	xxxStaphylococcus_petrasii	[1236..1340]	both	0	0	dropout	0% (0/105)	0% (0/105)	100% (105/105)	0% (0/105)			0		0		Veillonella_seminalis_NZ_JH992937_1_rna41_0017
xxxStaphylococcus_saprop	xxxStaphylococcus_saprophyticus	[23..125]	both	0	0	dropout	0% (0/103)	0% (0/103)	100% (103/103)	0% (0/103)			0		0		Bifidobacterium_angulatum_JCM_7096_GCF_0010251551_ASM102515v1_NZ_AP012322_1_rna0_0019
xxxStaphylococcus_saprop	xxxStaphylococcus_saprophyticus	[472..579]	both	0	0	dropout	0% (0/108)	0% (0/108)	100% (108/108)	0% (0/108)			0		0		Cutibacterium_acnes_J139_NZ_ADFS01000001_1_rna32_0028
xxxStaphylococcus_saprop	xxxStaphylococcus_saprophyticus	[622..736]	both	0	0	dropout	0% (0/115)	0% (0/115)	100% (115/115)	0% (0/115)			0		0		Eubacterium_siraeum_DSM_15702_GCF_0003820851_ASM38208v1_NZ_KB907544_1__0016
xxxStaphylococcus_saprop	xxxStaphylococcus_saprophyticus	[170..275]	both	0	0	dropout	0% (0/106)	0% (0/106)	100% (106/106)	0% (0/106)			0		0		Eubacterium_siraeum_DSM_15702_GCF_0003820851_ASM38208v1_NZ_KB907544_1__0020
xxxStaphylococcus_saprop	xxxStaphylococcus_saprophyticus	[787..892]	both	0	0	dropout	0% (0/106)	0% (0/106)	100% (106/106)	0% (0/106)			0		0		Faecalibacterium_prausnitzii_NZ_DS483500_1_rna34_0106
xxxStaphylococcus_saprop	xxxStaphylococcus_saprophyticus	[800..1194]	both	0	0	dropout	0% (0/395)	0% (0/395)	100% (395/395)	0% (0/395)			0		0		Mageeibacillus_indolicus_NC_013895_2_rna7_0011
xxxStaphylococcus_saprop	xxxStaphylococcus_saprophyticus	[1380..1482]	both	0	0	dropout	0% (0/103)	0% (0/103)	100% (103/103)	0% (0/103)			0		0		Prevotella_copri_NZ_GG703855_1_rna43_0029
xxxStaphylococcus_saprop	xxxStaphylococcus_saprophyticus	[321..425]	both	0	0	dropout	0% (0/105)	0% (0/105)	100% (105/105)	0% (0/105)			0		0		Shuttleworthia_satelles_DSM_14600_NZ_GG665866_1_rna19_0005
xxxStaphylococcus_saprop	xxxStaphylococcus_saprophyticus	[939..1044]	both	0	0	dropout	0% (0/106)	0% (0/106)	100% (106/106)	0% (0/106)			0		0		Streptococcus_macedonicus_NC_016749_1_rna66_0143
xxxStaphylococcus_saprop	xxxStaphylococcus_saprophyticus	[1236..1340]	both	0	0	dropout	0% (0/105)	0% (0/105)	100% (105/105)	0% (0/105)			0		0		Veillonella_seminalis_NZ_JH992937_1_rna41_0017
xxxStaphylococcus_warner	xxxStaphylococcus_warneri	[1384..1486]	both	0	0	dropout	0% (0/103)	0% (0/103)	100% (103/103)	0% (0/103)			0		0		Bifidobacterium_angulatum_JCM_7096_GCF_0010251551_ASM102515v1_NZ_AP012322_1_rna0_0019
xxxStaphylococcus_warner	xxxStaphylococcus_warneri	[479..586]	both	0	0	dropout	0% (0/108)	0% (0/108)	100% (108/108)	0% (0/108)			0		0		Cutibacterium_acnes_J139_NZ_ADFS01000001_1_rna32_0028
xxxStaphylococcus_warner	xxxStaphylococcus_warneri	[322..436]	both	0	0	dropout	0% (0/115)	0% (0/115)	100% (115/115)	0% (0/115)			0		0		Eubacterium_siraeum_DSM_15702_GCF_0003820851_ASM38208v1_NZ_KB907544_1__0016
xxxStaphylococcus_warner	xxxStaphylococcus_warneri	[1085..1190]	both	0	0	dropout	0% (0/106)	0% (0/106)	100% (106/106)	0% (0/106)			0		0		Eubacterium_siraeum_DSM_15702_GCF_0003820851_ASM38208v1_NZ_KB907544_1__0020
xxxStaphylococcus_warner	xxxStaphylococcus_warneri	[638..743]	both	0	0	dropout	0% (0/106)	0% (0/106)	100% (106/106)	0% (0/106)			0		0		Faecalibacterium_prausnitzii_NZ_DS483500_1_rna34_0106
xxxStaphylococcus_warner	xxxStaphylococcus_warneri	[651..1045]	both	0	0	dropout	0% (0/395)	0% (0/395)	100% (395/395)	0% (0/395)			0		0		Mageeibacillus_indolicus_NC_013895_2_rna7_0011
xxxStaphylococcus_warner	xxxStaphylococcus_warneri	[27..129]	both	0	0	dropout	0% (0/103)	0% (0/103)	100% (103/103)	0% (0/103)			0		0		Prevotella_copri_NZ_GG703855_1_rna43_0029
xxxStaphylococcus_warner	xxxStaphylococcus_warneri	[172..276]	both	0	0	dropout	0% (0/105)	0% (0/105)	100% (105/105)	0% (0/105)			0		0		Shuttleworthia_satelles_DSM_14600_NZ_GG665866_1_rna19_0005
xxxStaphylococcus_warner	xxxStaphylococcus_warneri	[790..895]	both	0	0	dropout	0% (0/106)	0% (0/106)	100% (106/106)	0% (0/106)			0		0		Streptococcus_macedonicus_NC_016749_1_rna66_0143
xxxStaphylococcus_warner	xxxStaphylococcus_warneri	[1236..1340]	both	0	0	dropout	0% (0/105)	0% (0/105)	100% (105/105)	0% (0/105)			0		0		Veillonella_seminalis_NZ_JH992937_1_rna41_0017
xxxStenotrophomonas_malt	xxxStenotrophomonas_maltophilia_K279a	[626..726]	both	0	0	dropout	0% (0/101)	0% (0/101)	100% (101/101)	0% (0/101)			0		0		Bifidobacterium_angulatum_JCM_7096_GCF_0010251551_ASM102515v1_NZ_AP012322_1_rna0_0019
xxxStenotrophomonas_malt	xxxStenotrophomonas_maltophilia_K279a	[25..130]	both	0	0	dropout	0% (0/106)	0% (0/106)	100% (106/106)	0% (0/106)			0		0		Cutibacterium_acnes_J139_NZ_ADFS01000001_1_rna32_0028
xxxStenotrophomonas_malt	xxxStenotrophomonas_maltophilia_K279a	[329..434]	both	0	0	dropout	0% (0/106)	0% (0/106)	100% (106/106)	0% (0/106)			0		0		Faecalibacterium_prausnitzii_NZ_DS483500_1_rna34_0106
xxxStenotrophomonas_malt	xxxStenotrophomonas_maltophilia_K279a	[176..280]	both	0	0	dropout	0% (0/105)	0% (0/105)	100% (105/105)	0% (0/105)			0		0		Prevotella_copri_NZ_GG703855_1_rna43_0029
xxxStenotrophomonas_malt	xxxStenotrophomonas_maltophilia_K279a	[475..579]	both	0	0	dropout	0% (0/105)	0% (0/105)	100% (105/105)	0% (0/105)			0		0		Shuttleworthia_satelles_DSM_14600_NZ_GG665866_1_rna19_0005
xxxStreptobacillus_monil	xxxStreptobacillus_moniliformis_DSM_12112	[320..425]	both	0	0	dropout	0% (0/106)	0% (0/106)	100% (106/106)	0% (0/106)			0		0		Cutibacterium_acnes_J139_NZ_ADFS01000001_1_rna32_0028
xxxStreptobacillus_monil	xxxStreptobacillus_moniliformis_DSM_12112	[172..277]	both	0	0	dropout	0% (0/106)	0% (0/106)	100% (106/106)	0% (0/106)			0		0		Eubacterium_siraeum_DSM_15702_GCF_0003820851_ASM38208v1_NZ_KB907544_1__0016
xxxStreptobacillus_monil	xxxStreptobacillus_moniliformis_DSM_12112	[19..121]	both	0	0	dropout	0% (0/103)	0% (0/103)	100% (103/103)	0% (0/103)			0		0		Faecalibacterium_prausnitzii_NZ_DS483500_1_rna34_0106
xxxStreptobacillus_monil	xxxStreptobacillus_moniliformis_DSM_12112	[472..575]	both	0	0	dropout	0% (0/104)	0% (0/104)	100% (104/104)	0% (0/104)			0		0		Shuttleworthia_satelles_DSM_14600_NZ_GG665866_1_rna19_0005
xxxStreptococcus_agalact	xxxStreptococcus_agalactiae	[23..124]	both	0	0	dropout	0% (0/102)	0% (0/102)	100% (102/102)	0% (0/102)			0		0		Bifidobacterium_angulatum_JCM_7096_GCF_0010251551_ASM102515v1_NZ_AP012322_1_rna0_0019
xxxStreptococcus_agalact	xxxStreptococcus_agalactiae	[172..277]	both	0	0	dropout	0% (0/106)	0% (0/106)	100% (106/106)	0% (0/106)			0		0		Cutibacterium_acnes_J139_NZ_ADFS01000001_1_rna32_0028
xxxStreptococcus_agalact	xxxStreptococcus_agalactiae	[920..1034]	both	0	0	dropout	0% (0/115)	0% (0/115)	100% (115/115)	0% (0/115)			0		0		Eubacterium_siraeum_DSM_15702_GCF_0003820851_ASM38208v1_NZ_KB907544_1__0016
xxxStreptococcus_agalact	xxxStreptococcus_agalactiae	[318..423]	both	0	0	dropout	0% (0/106)	0% (0/106)	100% (106/106)	0% (0/106)			0		0		Eubacterium_siraeum_DSM_15702_GCF_0003820851_ASM38208v1_NZ_KB907544_1__0020
xxxStreptococcus_agalact	xxxStreptococcus_agalactiae	[764..869]	both	0	0	dropout	0% (0/106)	0% (0/106)	100% (106/106)	0% (0/106)			0		0		Faecalibacterium_prausnitzii_NZ_DS483500_1_rna34_0106
xxxStreptococcus_agalact	xxxStreptococcus_agalactiae	[1227..1329]	both	0	0	dropout	0% (0/103)	0% (0/103)	100% (103/103)	0% (0/103)			0		0		Prevotella_copri_NZ_GG703855_1_rna43_0029
xxxStreptococcus_agalact	xxxStreptococcus_agalactiae	[1080..1184]	both	0	0	dropout	0% (0/105)	0% (0/105)	100% (105/105)	0% (0/105)			0		0		Shuttleworthia_satelles_DSM_14600_NZ_GG665866_1_rna19_0005
xxxStreptococcus_agalact	xxxStreptococcus_agalactiae	[463..567]	both	0	0	dropout	0% (0/105)	0% (0/105)	100% (105/105)	0% (0/105)			0		0		Streptococcus_macedonicus_NC_016749_1_rna66_0143
xxxStreptococcus_agalact	xxxStreptococcus_agalactiae	[616..721]	both	0	0	dropout	0% (0/106)	0% (0/106)	100% (106/106)	0% (0/106)			0		0		Veillonella_seminalis_NZ_JH992937_1_rna41_0017
xxxStreptococcus_agalact	xxxStreptococcus_agalactiae_18RS21	[1382..1482]	both	0	0	dropout	0% (0/101)	0% (0/101)	100% (101/101)	0% (0/101)			0		0		Bifidobacterium_angulatum_JCM_7096_GCF_0010251551_ASM102515v1_NZ_AP012322_1_rna0_0019
xxxStreptococcus_agalact	xxxStreptococcus_agalactiae_18RS21	[25..130]	both	0	0	dropout	0% (0/106)	0% (0/106)	100% (106/106)	0% (0/106)			0		0		Cutibacterium_acnes_J139_NZ_ADFS01000001_1_rna32_0028
xxxStreptococcus_agalact	xxxStreptococcus_agalactiae_18RS21	[473..587]	both	0	0	dropout	0% (0/115)	0% (0/115)	100% (115/115)	0% (0/115)			0		0		Eubacterium_siraeum_DSM_15702_GCF_0003820851_ASM38208v1_NZ_KB907544_1__0016
xxxStreptococcus_agalact	xxxStreptococcus_agalactiae_18RS21	[1084..1189]	both	0	0	dropout	0% (0/106)	0% (0/106)	100% (106/106)	0% (0/106)			0		0		Eubacterium_siraeum_DSM_15702_GCF_0003820851_ASM38208v1_NZ_KB907544_1__0020
xxxStreptococcus_agalact	xxxStreptococcus_agalactiae_18RS21	[181..609]	both	0	0	dropout	0% (0/429)	0% (0/429)	100% (429/429)	0% (0/429)			0		0		Faecalibacterium_prausnitzii_NZ_DS483500_1_rna34_0106
xxxStreptococcus_agalact	xxxStreptococcus_agalactiae_18RS21	[167..273]	both	0	0	dropout	0% (0/107)	0% (0/107)	100% (107/107)	0% (0/107)			0		0		Mageeibacillus_indolicus_NC_013895_2_rna7_0011
xxxStreptococcus_agalact	xxxStreptococcus_agalactiae_18RS21	[1230..1332]	both	0	0	dropout	0% (0/103)	0% (0/103)	100% (103/103)	0% (0/103)			0		0		Prevotella_copri_NZ_GG703855_1_rna43_0029
xxxStreptococcus_agalact	xxxStreptococcus_agalactiae_18RS21	[323..427]	both	0	0	dropout	0% (0/105)	0% (0/105)	100% (105/105)	0% (0/105)			0		0		Shuttleworthia_satelles_DSM_14600_NZ_GG665866_1_rna19_0005
xxxStreptococcus_agalact	xxxStreptococcus_agalactiae_18RS21	[790..894]	both	0	0	dropout	0% (0/105)	0% (0/105)	100% (105/105)	0% (0/105)			0		0		Streptococcus_macedonicus_NC_016749_1_rna66_0143
xxxStreptococcus_agalact	xxxStreptococcus_agalactiae_18RS21	[936..1041]	both	0	0	dropout	0% (0/106)	0% (0/106)	100% (106/106)	0% (0/106)			0		0		Veillonella_seminalis_NZ_JH992937_1_rna41_0017
xxxStreptococcus_agalact	xxxStreptococcus_agalactiae_CJB111	[23..124]	both	0	0	dropout	0% (0/102)	0% (0/102)	100% (102/102)	0% (0/102)			0		0		Bifidobacterium_angulatum_JCM_7096_GCF_0010251551_ASM102515v1_NZ_AP012322_1_rna0_0019
xxxStreptococcus_agalact	xxxStreptococcus_agalactiae_CJB111	[172..277]	both	0	0	dropout	0% (0/106)	0% (0/106)	100% (106/106)	0% (0/106)			0		0		Cutibacterium_acnes_J139_NZ_ADFS01000001_1_rna32_0028
xxxStreptococcus_agalact	xxxStreptococcus_agalactiae_CJB111	[1070..1184]	both	0	0	dropout	0% (0/115)	0% (0/115)	100% (115/115)	0% (0/115)			0		0		Eubacterium_siraeum_DSM_15702_GCF_0003820851_ASM38208v1_NZ_KB907544_1__0016
[truncated: 342 more rows]

## Sheet: Negative control (MQ)
xxxAbiotrophia_defectiva	xxxAbiotrophia_defectiva_ATCC_49176	[1236..1337]	both	0	0	dropout	0% (0/102)	0% (0/102)	100% (102/102)	0% (0/102)			0		0		Bifidobacterium_angulatum_JCM_7096_GCF_0010251551_ASM102515v1_NZ_AP012322_1_rna0_0019
[truncated: 2,315 more rows]
