# Supplementary material for: Novel high-resolution targeted sequencing of the cervicovaginal microbiome
Source: BMC Biol. 2021 Dec 16;19:267. doi: 10.1186/s12915-021-01204-z (PMC8680041; doi:10.1186/s12915-021-01204-z)
Supplement: Supplementary file 10 — Additional file 10. Raw data File 2. In vitro experiment B (.xlsx). Raw data from SeqNext following CiRNAseq for the in vitro experiment, part B. Values represent URC. [file 12915_2021_1204_MOESM10_ESM.xlsx]

## Sheet: In vitro experiment B
Index	ROI	Amplicon	Location	smMIP name		Mix-Prev	Mix-Prev+Lact	Negative control (MQ)
	xxxAbiotrophia_defectiva	xxxAbiotrophia_defectiva_ATCC_49176	[27..129]	Bifidobacterium_angulatum_JCM_7096_GCF_0010251551_ASM102515v1_NZ_AP012322_1_rna0_0019		0	0	0
	xxxAbiotrophia_defectiva	xxxAbiotrophia_defectiva_ATCC_49176	[172..276]	Cutibacterium_acnes_J139_NZ_ADFS01000001_1_rna32_0028		0	0	0
	xxxAbiotrophia_defectiva	xxxAbiotrophia_defectiva_ATCC_49176	[316..422]	Eubacterium_siraeum_DSM_15702_GCF_0003820851_ASM38208v1_NZ_KB907544_1__0016		0	0	0
	xxxAbiotrophia_defectiva	xxxAbiotrophia_defectiva_ATCC_49176	[474..590]	Eubacterium_siraeum_DSM_15702_GCF_0003820851_ASM38208v1_NZ_KB907544_1__0020		0	0	0
	xxxAbiotrophia_defectiva	xxxAbiotrophia_defectiva_ATCC_49176	[641..746]	Faecalibacterium_prausnitzii_NZ_DS483500_1_rna34_0106		0	0	0
	xxxAbiotrophia_defectiva	xxxAbiotrophia_defectiva_ATCC_49176	[654..897]	Mageeibacillus_indolicus_NC_013895_2_rna7_0011		0	0	0
	xxxAbiotrophia_defectiva	xxxAbiotrophia_defectiva_ATCC_49176	[934..1039]	Prevotella_copri_NZ_GG703855_1_rna43_0029		0	0	0
	xxxAbiotrophia_defectiva	xxxAbiotrophia_defectiva_ATCC_49176	[1088..1192]	Shuttleworthia_satelles_DSM_14600_NZ_GG665866_1_rna19_0005		0	0	0
	xxxAbiotrophia_defectiva	xxxAbiotrophia_defectiva_ATCC_49176	[1236..1337]	Streptococcus_macedonicus_NC_016749_1_rna66_0143		0	0	0
	xxxAbiotrophia_defectiva	xxxAbiotrophia_defectiva_ATCC_49176	[1382..1484]	Veillonella_seminalis_NZ_JH992937_1_rna41_0017		0	0	0
	xxxAcidaminococcus_intes	xxxAcidaminococcus_intestini	[30..135]	Cutibacterium_acnes_J139_NZ_ADFS01000001_1_rna32_0028		0	0	0
	xxxAcidaminococcus_intes	xxxAcidaminococcus_intestini	[178..283]	Faecalibacterium_prausnitzii_NZ_DS483500_1_rna34_0106		0	0	0
	xxxAcidaminococcus_intes	xxxAcidaminococcus_intestini	[323..428]	Veillonella_seminalis_NZ_JH992937_1_rna41_0017		0	0	0
	xxxActinobaculum_massili	xxxActinobaculum_massiliense	[27..131]	Bifidobacterium_angulatum_JCM_7096_GCF_0010251551_ASM102515v1_NZ_AP012322_1_rna0_0019		0	0	0
	xxxActinobaculum_massili	xxxActinobaculum_massiliense	[180..286]	Cutibacterium_acnes_J139_NZ_ADFS01000001_1_rna32_0028		0	0	0
	xxxActinobaculum_massili	xxxActinobaculum_massiliense	[193..438]	Eubacterium_siraeum_DSM_15702_GCF_0003820851_ASM38208v1_NZ_KB907544_1__0020		0	0	0
	xxxActinobaculum_massili	xxxActinobaculum_massiliense	[478..583]	Faecalibacterium_prausnitzii_NZ_DS483500_1_rna34_0106		0	0	0
	xxxActinobaculum_massili	xxxActinobaculum_massiliense	[624..727]	Mageeibacillus_indolicus_NC_013895_2_rna7_0011		0	0	0
	xxxActinobaculum_massili	xxxActinobaculum_massiliense	[775..875]	Prevotella_copri_NZ_GG703855_1_rna43_0029		0	0	0
	xxxActinomyces_neuii	xxxActinomyces_neuii	[24..128]	Bifidobacterium_angulatum_JCM_7096_GCF_0010251551_ASM102515v1_NZ_AP012322_1_rna0_0019		0	0	0
	xxxActinomyces_neuii	xxxActinomyces_neuii	[168..276]	Cutibacterium_acnes_J139_NZ_ADFS01000001_1_rna32_0028		0	0	0
	xxxActinomyces_neuii	xxxActinomyces_neuii	[182..428]	Faecalibacterium_prausnitzii_NZ_DS483500_1_rna34_0106		0	0	0
	xxxActinomyces_neuii	xxxActinomyces_neuii	[477..581]	Mageeibacillus_indolicus_NC_013895_2_rna7_0011		0	0	0
	xxxActinomyces_neuii	xxxActinomyces_neuii	[631..733]	Prevotella_copri_NZ_GG703855_1_rna43_0029		0	0	0
	xxxActinomyces_neuii	xxxActinomyces_neuii	[775..877]	Shuttleworthia_satelles_DSM_14600_NZ_GG665866_1_rna19_0005		0	0	0
	xxxActinomyces_neuii	xxxActinomyces_neuii	[926..1022]	Veillonella_seminalis_NZ_JH992937_1_rna41_0017		0	0	0
	xxxActinomyces_odontolyt	xxxActinomyces_odontolyticus_ATCC_17982	[25..131]	Bifidobacterium_angulatum_JCM_7096_GCF_0010251551_ASM102515v1_NZ_AP012322_1_rna0_0019		0	0	0
	xxxActinomyces_odontolyt	xxxActinomyces_odontolyticus_ATCC_17982	[172..278]	Cutibacterium_acnes_J139_NZ_ADFS01000001_1_rna32_0028		0	0	0
	xxxActinomyces_odontolyt	xxxActinomyces_odontolyticus_ATCC_17982	[323..428]	Eubacterium_siraeum_DSM_15702_GCF_0003820851_ASM38208v1_NZ_KB907544_1__0020		0	0	0
	xxxActinomyces_odontolyt	xxxActinomyces_odontolyticus_ATCC_17982	[481..586]	Faecalibacterium_prausnitzii_NZ_DS483500_1_rna34_0106		0	0	0
	xxxActinomyces_odontolyt	xxxActinomyces_odontolyticus_ATCC_17982	[494..737]	Mageeibacillus_indolicus_NC_013895_2_rna7_0011		0	0	0
	xxxActinomyces_odontolyt	xxxActinomyces_odontolyticus_ATCC_17982	[774..878]	Prevotella_copri_NZ_GG703855_1_rna43_0029		0	0	0
	xxxActinomyces_odontolyt	xxxActinomyces_odontolyticus_ATCC_17982	[927..1031]	Shuttleworthia_satelles_DSM_14600_NZ_GG665866_1_rna19_0005		0	0	0
	xxxActinomyces_sp_oral_t	xxxActinomyces_sp_oral_taxon_171	[27..131]	Bifidobacterium_angulatum_JCM_7096_GCF_0010251551_ASM102515v1_NZ_AP012322_1_rna0_0019		0	0	0
	xxxActinomyces_sp_oral_t	xxxActinomyces_sp_oral_taxon_171	[180..288]	Cutibacterium_acnes_J139_NZ_ADFS01000001_1_rna32_0028		0	0	0
	xxxActinomyces_sp_oral_t	xxxActinomyces_sp_oral_taxon_171	[193..442]	Eubacterium_siraeum_DSM_15702_GCF_0003820851_ASM38208v1_NZ_KB907544_1__0020		0	0	0
	xxxActinomyces_sp_oral_t	xxxActinomyces_sp_oral_taxon_171	[479..586]	Faecalibacterium_prausnitzii_NZ_DS483500_1_rna34_0106		0	0	0
	xxxActinomyces_sp_oral_t	xxxActinomyces_sp_oral_taxon_171	[633..739]	Mageeibacillus_indolicus_NC_013895_2_rna7_0011		0	0	0
	xxxActinomyces_sp_oral_t	xxxActinomyces_sp_oral_taxon_171	[784..877]	Prevotella_copri_NZ_GG703855_1_rna43_0029		0	0	0
	xxxActinomyces_urogenita	xxxActinomyces_urogenitalis_DSM_15434	[23..116]	Bifidobacterium_angulatum_JCM_7096_GCF_0010251551_ASM102515v1_NZ_AP012322_1_rna0_0019		0	0	0
	xxxActinomyces_urogenita	xxxActinomyces_urogenitalis_DSM_15434	[161..267]	Cutibacterium_acnes_J139_NZ_ADFS01000001_1_rna32_0028		0	0	0
	xxxActinomyces_urogenita	xxxActinomyces_urogenitalis_DSM_15434	[314..421]	Eubacterium_siraeum_DSM_15702_GCF_0003820851_ASM38208v1_NZ_KB907544_1__0020		0	0	0
	xxxActinomyces_urogenita	xxxActinomyces_urogenitalis_DSM_15434	[458..566]	Faecalibacterium_prausnitzii_NZ_DS483500_1_rna34_0106		0	0	0
	xxxActinomyces_urogenita	xxxActinomyces_urogenitalis_DSM_15434	[472..718]	Mageeibacillus_indolicus_NC_013895_2_rna7_0011		0	0	0
	xxxAerococcus_christense	xxxAerococcus_christensenii	[27..129]	Cutibacterium_acnes_J139_NZ_ADFS01000001_1_rna32_0028		0	0	0
	xxxAerococcus_christense	xxxAerococcus_christensenii	[172..276]	Eubacterium_siraeum_DSM_15702_GCF_0003820851_ASM38208v1_NZ_KB907544_1__0016		0	0	0
	xxxAerococcus_christense	xxxAerococcus_christensenii	[322..438]	Eubacterium_siraeum_DSM_15702_GCF_0003820851_ASM38208v1_NZ_KB907544_1__0020		0	0	0
	xxxAerococcus_christense	xxxAerococcus_christensenii	[489..594]	Faecalibacterium_prausnitzii_NZ_DS483500_1_rna34_0106		0	0	0
	xxxAerococcus_christense	xxxAerococcus_christensenii	[502..896]	Mageeibacillus_indolicus_NC_013895_2_rna7_0011		0	0	0
	xxxAerococcus_christense	xxxAerococcus_christensenii	[641..746]	Prevotella_copri_NZ_GG703855_1_rna43_0029		0	0	0
	xxxAerococcus_christense	xxxAerococcus_christensenii	[933..1038]	Shuttleworthia_satelles_DSM_14600_NZ_GG665866_1_rna19_0005		0	0	0
	xxxAerococcus_christense	xxxAerococcus_christensenii	[1085..1190]	Streptococcus_macedonicus_NC_016749_1_rna66_0143		0	0	0
	xxxAerococcus_christense	xxxAerococcus_christensenii	[1236..1340]	Veillonella_seminalis_NZ_JH992937_1_rna41_0017		0	0	0
	xxxAkkermansia_muciniphi	xxxAkkermansia_muciniphila_ATCC_BAA-835	[22..126]	Bifidobacterium_angulatum_JCM_7096_GCF_0010251551_ASM102515v1_NZ_AP012322_1_rna0_0019		0	0	0
	xxxAkkermansia_muciniphi	xxxAkkermansia_muciniphila_ATCC_BAA-835	[174..275]	Cutibacterium_acnes_J139_NZ_ADFS01000001_1_rna32_0028		0	0	0
	xxxAlistipes_putredinis_	xxxAlistipes_putredinis_DSM_17216	[23..114]	Bifidobacterium_angulatum_JCM_7096_GCF_0010251551_ASM102515v1_NZ_AP012322_1_rna0_0019		0	0	0
	xxxAlistipes_putredinis_	xxxAlistipes_putredinis_DSM_17216	[162..265]	Cutibacterium_acnes_J139_NZ_ADFS01000001_1_rna32_0028		0	0	0
	xxxAlistipes_putredinis_	xxxAlistipes_putredinis_DSM_17216	[303..404]	Eubacterium_siraeum_DSM_15702_GCF_0003820851_ASM38208v1_NZ_KB907544_1__0016		0	0	0
	xxxAlistipes_putredinis_	xxxAlistipes_putredinis_DSM_17216	[455..569]	Faecalibacterium_prausnitzii_NZ_DS483500_1_rna34_0106		0	0	0
	xxxAlistipes_putredinis_	xxxAlistipes_putredinis_DSM_17216	[608..796]	Prevotella_copri_NZ_GG703855_1_rna43_0029		0	0	0
	xxxAlistipes_putredinis_	xxxAlistipes_putredinis_DSM_17216	[841..945]	Prevotellamassilia_timonensis_NZ_LT629844_1_rna35_0020		0	0	0
	xxxAlloprevotella_rava	xxxAlloprevotella_rava	[27..131]	Bifidobacterium_angulatum_JCM_7096_GCF_0010251551_ASM102515v1_NZ_AP012322_1_rna0_0019		0	0	0
	xxxAlloprevotella_rava	xxxAlloprevotella_rava	[176..438]	Cutibacterium_acnes_J139_NZ_ADFS01000001_1_rna32_0028		0	0	0
	xxxAlloprevotella_rava	xxxAlloprevotella_rava	[477..591]	Eubacterium_siraeum_DSM_15702_GCF_0003820851_ASM38208v1_NZ_KB907544_1__0016		0	0	0
	xxxAlloprevotella_rava	xxxAlloprevotella_rava	[634..738]	Faecalibacterium_prausnitzii_NZ_DS483500_1_rna34_0106		0	0	0
	xxxAlloprevotella_rava	xxxAlloprevotella_rava	[790..891]	Prevotella_copri_NZ_GG703855_1_rna43_0029		0	0	0
	xxxAlloprevotella_rava	xxxAlloprevotella_rava	[933..1024]	Prevotellamassilia_timonensis_NZ_LT629844_1_rna35_0020		0	0	0
	xxxAlloprevotella_tanner	xxxAlloprevotella_tannerae_ATCC_51259	[27..130]	Bifidobacterium_angulatum_JCM_7096_GCF_0010251551_ASM102515v1_NZ_AP012322_1_rna0_0019		0	0	0
	xxxAlloprevotella_tanner	xxxAlloprevotella_tannerae_ATCC_51259	[175..493]	Cutibacterium_acnes_J139_NZ_ADFS01000001_1_rna32_0028		0	0	0
	xxxAlloprevotella_tanner	xxxAlloprevotella_tannerae_ATCC_51259	[532..648]	Eubacterium_siraeum_DSM_15702_GCF_0003820851_ASM38208v1_NZ_KB907544_1__0016		0	0	0
	xxxAlloprevotella_tanner	xxxAlloprevotella_tannerae_ATCC_51259	[699..801]	Faecalibacterium_prausnitzii_NZ_DS483500_1_rna34_0106		0	0	0
	xxxAlloprevotella_tanner	xxxAlloprevotella_tannerae_ATCC_51259	[839..942]	Prevotella_copri_NZ_GG703855_1_rna43_0029		0	0	0
	xxxAlloprevotella_tanner	xxxAlloprevotella_tannerae_ATCC_51259	[990..1081]	Prevotellamassilia_timonensis_NZ_LT629844_1_rna35_0020		0	0	0
	xxxAnaerococcus_hydrogen	xxxAnaerococcus_hydrogenalis	[19..118]	Bifidobacterium_angulatum_JCM_7096_GCF_0010251551_ASM102515v1_NZ_AP012322_1_rna0_0019		0	0	0
	xxxAnaerococcus_hydrogen	xxxAnaerococcus_hydrogenalis	[170..279]	Cutibacterium_acnes_J139_NZ_ADFS01000001_1_rna32_0028		0	0	0
	xxxAnaerococcus_hydrogen	xxxAnaerococcus_hydrogenalis	[323..429]	Eubacterium_siraeum_DSM_15702_GCF_0003820851_ASM38208v1_NZ_KB907544_1__0020		0	0	0
	xxxAnaerococcus_hydrogen	xxxAnaerococcus_hydrogenalis	[473..577]	Faecalibacterium_prausnitzii_NZ_DS483500_1_rna34_0106		0	0	0
	xxxAnaerococcus_hydrogen	xxxAnaerococcus_hydrogenalis	[620..722]	Prevotella_copri_NZ_GG703855_1_rna43_0029		0	0	0
	xxxAnaerococcus_hydrogen	xxxAnaerococcus_hydrogenalis	[772..873]	Shuttleworthia_satelles_DSM_14600_NZ_GG665866_1_rna19_0005		0	0	0
	xxxAnaerococcus_lactolyt	xxxAnaerococcus_lactolyticus	[27..129]	Bifidobacterium_angulatum_JCM_7096_GCF_0010251551_ASM102515v1_NZ_AP012322_1_rna0_0019		0	0	0
	xxxAnaerococcus_lactolyt	xxxAnaerococcus_lactolyticus	[172..276]	Cutibacterium_acnes_J139_NZ_ADFS01000001_1_rna32_0028		0	0	0
	xxxAnaerococcus_lactolyt	xxxAnaerococcus_lactolyticus	[320..429]	Eubacterium_siraeum_DSM_15702_GCF_0003820851_ASM38208v1_NZ_KB907544_1__0020		0	0	0
	xxxAnaerococcus_lactolyt	xxxAnaerococcus_lactolyticus	[476..582]	Faecalibacterium_prausnitzii_NZ_DS483500_1_rna34_0106		0	0	0
	xxxAnaerococcus_lactolyt	xxxAnaerococcus_lactolyticus	[627..728]	Prevotella_copri_NZ_GG703855_1_rna43_0029		0	0	0
	xxxAnaerococcus_lactolyt	xxxAnaerococcus_lactolyticus	[778..878]	Shuttleworthia_satelles_DSM_14600_NZ_GG665866_1_rna19_0005		0	0	0
	xxxAnaerococcus_obesiens	xxxAnaerococcus_obesiensis	[21..126]	Anaerococcus_obesiensis_Anaerococcus_obesiensis_product_23S_0022		0	0	0
	xxxAnaerococcus_obesiens	xxxAnaerococcus_obesiensis	[172..278]	Eubacterium_siraeum_DSM_15702_GCF_0003820851_ASM38208v1_NZ_KB907544_1__0020		0	0	0
	xxxAnaerococcus_prevotii	xxxAnaerococcus_prevotii	[19..118]	Bifidobacterium_angulatum_JCM_7096_GCF_0010251551_ASM102515v1_NZ_AP012322_1_rna0_0019		0	0	0
	xxxAnaerococcus_prevotii	xxxAnaerococcus_prevotii	[168..268]	Cutibacterium_acnes_J139_NZ_ADFS01000001_1_rna32_0028		0	0	0
	xxxAnaerococcus_prevotii	xxxAnaerococcus_prevotii	[318..420]	Eubacterium_siraeum_DSM_15702_GCF_0003820851_ASM38208v1_NZ_KB907544_1__0020		0	0	0
	xxxAnaerococcus_prevotii	xxxAnaerococcus_prevotii	[461..567]	Faecalibacterium_prausnitzii_NZ_DS483500_1_rna34_0106		0	0	0
	xxxAnaerococcus_prevotii	xxxAnaerococcus_prevotii	[614..723]	Prevotella_copri_NZ_GG703855_1_rna43_0029		0	0	0
	xxxAnaerococcus_prevotii	xxxAnaerococcus_prevotii	[767..871]	Shuttleworthia_satelles_DSM_14600_NZ_GG665866_1_rna19_0005		0	0	0
	xxxAnaerococcus_tetradiu	xxxAnaerococcus_tetradius	[27..129]	Bifidobacterium_angulatum_JCM_7096_GCF_0010251551_ASM102515v1_NZ_AP012322_1_rna0_0019		0	0	0
	xxxAnaerococcus_tetradiu	xxxAnaerococcus_tetradius	[170..276]	Cutibacterium_acnes_J139_NZ_ADFS01000001_1_rna32_0028		0	0	0
	xxxAnaerococcus_tetradiu	xxxAnaerococcus_tetradius	[322..426]	Eubacterium_siraeum_DSM_15702_GCF_0003820851_ASM38208v1_NZ_KB907544_1__0020		0	0	0
	xxxAnaerococcus_tetradiu	xxxAnaerococcus_tetradius	[470..579]	Faecalibacterium_prausnitzii_NZ_DS483500_1_rna34_0106		0	0	0
	xxxAnaerococcus_tetradiu	xxxAnaerococcus_tetradius	[627..727]	Prevotella_copri_NZ_GG703855_1_rna43_0029		0	0	0
	xxxAnaerococcus_tetradiu	xxxAnaerococcus_tetradius	[777..876]	Shuttleworthia_satelles_DSM_14600_NZ_GG665866_1_rna19_0005		0	0	0
	xxxAnaerococcus_vaginali	xxxAnaerococcus_vaginalis	[27..129]	Anaerococcus_obesiensis_Anaerococcus_obesiensis_product_23S_0022		0	0	0
	xxxAnaerococcus_vaginali	xxxAnaerococcus_vaginalis	[170..276]	Bifidobacterium_angulatum_JCM_7096_GCF_0010251551_ASM102515v1_NZ_AP012322_1_rna0_0019		0	0	0
	xxxAnaerococcus_vaginali	xxxAnaerococcus_vaginalis	[322..426]	Cutibacterium_acnes_J139_NZ_ADFS01000001_1_rna32_0028		0	0	0
	xxxAnaerococcus_vaginali	xxxAnaerococcus_vaginalis	[469..575]	Eubacterium_siraeum_DSM_15702_GCF_0003820851_ASM38208v1_NZ_KB907544_1__0020		0	0	0
	xxxAnaerococcus_vaginali	xxxAnaerococcus_vaginalis	[621..730]	Faecalibacterium_prausnitzii_NZ_DS483500_1_rna34_0106		0	0	0
	xxxAnaerococcus_vaginali	xxxAnaerococcus_vaginalis	[778..879]	Prevotella_copri_NZ_GG703855_1_rna43_0029		0	0	0
	xxxAnaerococcus_vaginali	xxxAnaerococcus_vaginalis	[929..1028]	Shuttleworthia_satelles_DSM_14600_NZ_GG665866_1_rna19_0005		0	0	0
	xxxAnaerotruncus_colihom	xxxAnaerotruncus_colihominis_DSM_17241	[27..124]	Bifidobacterium_angulatum_JCM_7096_GCF_0010251551_ASM102515v1_NZ_AP012322_1_rna0_0019		0	0	0
	xxxAnaerotruncus_colihom	xxxAnaerotruncus_colihominis_DSM_17241	[168..274]	Cutibacterium_acnes_J139_NZ_ADFS01000001_1_rna32_0028		0	0	0
	xxxAnaerotruncus_colihom	xxxAnaerotruncus_colihominis_DSM_17241	[323..427]	Eubacterium_siraeum_DSM_15702_GCF_0003820851_ASM38208v1_NZ_KB907544_1__0020		0	0	0
	xxxAnaerotruncus_colihom	xxxAnaerotruncus_colihominis_DSM_17241	[336..577]	Faecalibacterium_prausnitzii_NZ_DS483500_1_rna34_0106		0	0	0
	xxxAnaerotruncus_colihom	xxxAnaerotruncus_colihominis_DSM_17241	[614..718]	Mageeibacillus_indolicus_NC_013895_2_rna7_0011		0	0	0
	xxxAnaerotruncus_colihom	xxxAnaerotruncus_colihominis_DSM_17241	[766..866]	Prevotella_copri_NZ_GG703855_1_rna43_0029		0	0	0
	xxxArcanobacterium_haemo	xxxArcanobacterium_haemolyticum_DSM_20595	[25..127]	Bifidobacterium_angulatum_JCM_7096_GCF_0010251551_ASM102515v1_NZ_AP012322_1_rna0_0019		0	0	0
	xxxArcanobacterium_haemo	xxxArcanobacterium_haemolyticum_DSM_20595	[170..274]	Cutibacterium_acnes_J139_NZ_ADFS01000001_1_rna32_0028		0	0	0
	xxxArcanobacterium_haemo	xxxArcanobacterium_haemolyticum_DSM_20595	[315..421]	Eubacterium_siraeum_DSM_15702_GCF_0003820851_ASM38208v1_NZ_KB907544_1__0020		0	0	0
	xxxArcanobacterium_haemo	xxxArcanobacterium_haemolyticum_DSM_20595	[436..584]	Faecalibacterium_prausnitzii_NZ_DS483500_1_rna34_0106		0	0	0
	xxxArcanobacterium_haemo	xxxArcanobacterium_haemolyticum_DSM_20595	[621..725]	Mageeibacillus_indolicus_NC_013895_2_rna7_0011		0	0	0
	xxxArcanobacterium_haemo	xxxArcanobacterium_haemolyticum_DSM_20595	[774..879]	Prevotella_copri_NZ_GG703855_1_rna43_0029		0	0	0
	xxxArcanobacterium_haemo	xxxArcanobacterium_haemolyticum_DSM_20595	[924..1026]	Shuttleworthia_satelles_DSM_14600_NZ_GG665866_1_rna19_0005		0	0	0
	xxxAspergillus_fumigatus	xxxAspergillus_fumigatus	[28..132]	Aspergillus_tubingensis_KT326815_1_product_18S_0002		0	0	0
	xxxAspergillus_fumigatus	xxxAspergillus_fumigatus	[173..281]	Coprinus_comatus_Coprinus_comatus_product_18S_0002		0	0	0
	xxxAspergillus_fumigatus	xxxAspergillus_fumigatus	[322..430]	Saccharomyces_pastorianus_Saccharomyces_pastorianus_product_26S_0001		0	0	0
	xxxAspergillus_oryzae	xxxAspergillus_oryzae	[21..125]	Aspergillus_tubingensis_KT326815_1_product_18S_0002		0	0	0
	xxxAspergillus_oryzae	xxxAspergillus_oryzae	[172..280]	Coprinus_comatus_Coprinus_comatus_product_18S_0002		0	0	0
	xxxAtopobium_parvulum_DS	xxxAtopobium_parvulum_DSM_20469	[25..130]	Bifidobacterium_angulatum_JCM_7096_GCF_0010251551_ASM102515v1_NZ_AP012322_1_rna0_0019		0	0	0
	xxxAtopobium_parvulum_DS	xxxAtopobium_parvulum_DSM_20469	[179..281]	Cutibacterium_acnes_J139_NZ_ADFS01000001_1_rna32_0028		0	0	0
	xxxAtopobium_parvulum_DS	xxxAtopobium_parvulum_DSM_20469	[323..424]	Eubacterium_siraeum_DSM_15702_GCF_0003820851_ASM38208v1_NZ_KB907544_1__0020		0	0	0
	xxxAtopobium_parvulum_DS	xxxAtopobium_parvulum_DSM_20469	[466..567]	Faecalibacterium_prausnitzii_NZ_DS483500_1_rna34_0106		0	0	0
	xxxAtopobium_rimae_ATCC_	xxxAtopobium_rimae_ATCC_49626	[25..126]	Bifidobacterium_angulatum_JCM_7096_GCF_0010251551_ASM102515v1_NZ_AP012322_1_rna0_0019		0	0	0
	xxxAtopobium_rimae_ATCC_	xxxAtopobium_rimae_ATCC_49626	[168..269]	Cutibacterium_acnes_J139_NZ_ADFS01000001_1_rna32_0028		0	0	0
	xxxAtopobium_rimae_ATCC_	xxxAtopobium_rimae_ATCC_49626	[311..413]	Eubacterium_siraeum_DSM_15702_GCF_0003820851_ASM38208v1_NZ_KB907544_1__0020		0	0	0
	xxxAtopobium_rimae_ATCC_	xxxAtopobium_rimae_ATCC_49626	[462..567]	Faecalibacterium_prausnitzii_NZ_DS483500_1_rna34_0106		0	0	0
	xxxAtopobium_vaginae	xxxAtopobium_vaginae	[25..130]	Bifidobacterium_angulatum_JCM_7096_GCF_0010251551_ASM102515v1_NZ_AP012322_1_rna0_0019		0	0	0
	xxxAtopobium_vaginae	xxxAtopobium_vaginae	[175..277]	Cutibacterium_acnes_J139_NZ_ADFS01000001_1_rna32_0028		0	0	0
	xxxAtopobium_vaginae	xxxAtopobium_vaginae	[319..420]	Eubacterium_siraeum_DSM_15702_GCF_0003820851_ASM38208v1_NZ_KB907544_1__0020		0	0	0
	xxxBacteroides_caccae_AT	xxxBacteroides_caccae_ATCC_43185	[25..127]	Bifidobacterium_angulatum_JCM_7096_GCF_0010251551_ASM102515v1_NZ_AP012322_1_rna0_0019		0	0	0
	xxxBacteroides_caccae_AT	xxxBacteroides_caccae_ATCC_43185	[165..266]	Cutibacterium_acnes_J139_NZ_ADFS01000001_1_rna32_0028		0	0	0
	xxxBacteroides_caccae_AT	xxxBacteroides_caccae_ATCC_43185	[317..431]	Eubacterium_siraeum_DSM_15702_GCF_0003820851_ASM38208v1_NZ_KB907544_1__0016		0	0	0
	xxxBacteroides_caccae_AT	xxxBacteroides_caccae_ATCC_43185	[470..760]	Faecalibacterium_prausnitzii_NZ_DS483500_1_rna34_0106		0	0	0
	xxxBacteroides_caccae_AT	xxxBacteroides_caccae_ATCC_43185	[805..909]	Prevotella_copri_NZ_GG703855_1_rna43_0029		0	0	0
	xxxBacteroides_caccae_AT	xxxBacteroides_caccae_ATCC_43185	[0..0]	Prevotellamassilia_timonensis_NZ_LT629844_1_rna35_0020		0	0	0
	xxxBacteroides_cellulosi	xxxBacteroides_cellulosilyticus_DSM_14838	[27..131]	Bifidobacterium_angulatum_JCM_7096_GCF_0010251551_ASM102515v1_NZ_AP012322_1_rna0_0019		0	0	0
	xxxBacteroides_cellulosi	xxxBacteroides_cellulosilyticus_DSM_14838	[176..535]	Cutibacterium_acnes_J139_NZ_ADFS01000001_1_rna32_0028		0	0	0
	xxxBacteroides_cellulosi	xxxBacteroides_cellulosilyticus_DSM_14838	[574..688]	Eubacterium_siraeum_DSM_15702_GCF_0003820851_ASM38208v1_NZ_KB907544_1__0016		0	0	0
	xxxBacteroides_cellulosi	xxxBacteroides_cellulosilyticus_DSM_14838	[731..833]	Prevotella_copri_NZ_GG703855_1_rna43_0029		0	0	0
	xxxBacteroides_cellulosi	xxxBacteroides_cellulosilyticus_DSM_14838	[881..972]	Prevotellamassilia_timonensis_NZ_LT629844_1_rna35_0020		0	0	0
	xxxBacteroides_coprocola	xxxBacteroides_coprocola_DSM_17136	[22..128]	Bacteroides_dorei_01		0	0	0
	xxxBacteroides_coprocola	xxxBacteroides_coprocola_DSM_17136	[173..264]	Bifidobacterium_angulatum_JCM_7096_GCF_0010251551_ASM102515v1_NZ_AP012322_1_rna0_0019		0	0	0
	xxxBacteroides_coprocola	xxxBacteroides_coprocola_DSM_17136	[312..414]	Cutibacterium_acnes_J139_NZ_ADFS01000001_1_rna32_0028		0	0	0
	xxxBacteroides_coprocola	xxxBacteroides_coprocola_DSM_17136	[460..564]	Eubacterium_siraeum_DSM_15702_GCF_0003820851_ASM38208v1_NZ_KB907544_1__0016		0	0	0
	xxxBacteroides_coprocola	xxxBacteroides_coprocola_DSM_17136	[609..898]	Faecalibacterium_prausnitzii_NZ_DS483500_1_rna34_0106		0	0	0
	xxxBacteroides_coprocola	xxxBacteroides_coprocola_DSM_17136	[937..1051]	Prevotella_copri_NZ_GG703855_1_rna43_0029		0	0	0
	xxxBacteroides_coprocola	xxxBacteroides_coprocola_DSM_17136	[1102..1203]	Prevotellamassilia_timonensis_NZ_LT629844_1_rna35_0020		0	0	0
	xxxBacteroides_coprophil	xxxBacteroides_coprophilus_DSM_18228	[25..131]	Bacteroides_dorei_01		0	0	0
	xxxBacteroides_coprophil	xxxBacteroides_coprophilus_DSM_18228	[177..281]	Bifidobacterium_angulatum_JCM_7096_GCF_0010251551_ASM102515v1_NZ_AP012322_1_rna0_0019		0	0	0
	xxxBacteroides_coprophil	xxxBacteroides_coprophilus_DSM_18228	[326..608]	Cutibacterium_acnes_J139_NZ_ADFS01000001_1_rna32_0028		0	0	0
	xxxBacteroides_coprophil	xxxBacteroides_coprophilus_DSM_18228	[647..761]	Eubacterium_siraeum_DSM_15702_GCF_0003820851_ASM38208v1_NZ_KB907544_1__0016		0	0	0
	xxxBacteroides_coprophil	xxxBacteroides_coprophilus_DSM_18228	[804..908]	Faecalibacterium_prausnitzii_NZ_DS483500_1_rna34_0106		0	0	0
	xxxBacteroides_coprophil	xxxBacteroides_coprophilus_DSM_18228	[960..1061]	Prevotella_copri_NZ_GG703855_1_rna43_0029		0	0	0
	xxxBacteroides_coprophil	xxxBacteroides_coprophilus_DSM_18228	[1103..1194]	Prevotellamassilia_timonensis_NZ_LT629844_1_rna35_0020		0	0	0
	xxxBacteroides_dorei	xxxBacteroides_dorei	[24..139]	Bifidobacterium_angulatum_JCM_7096_GCF_0010251551_ASM102515v1_NZ_AP012322_1_rna0_0019		0	0	0
	xxxBacteroides_dorei	xxxBacteroides_dorei	[187..291]	Cutibacterium_acnes_J139_NZ_ADFS01000001_1_rna32_0028		0	0	0
	xxxBacteroides_dorei	xxxBacteroides_dorei	[336..566]	Eubacterium_siraeum_DSM_15702_GCF_0003820851_ASM38208v1_NZ_KB907544_1__0016		0	0	0
	xxxBacteroides_dorei	xxxBacteroides_dorei	[763..867]	Faecalibacterium_prausnitzii_NZ_DS483500_1_rna34_0106		0	0	0
	xxxBacteroides_dorei	xxxBacteroides_dorei	[919..1020]	Prevotella_copri_NZ_GG703855_1_rna43_0029		0	0	0
	xxxBacteroides_dorei	xxxBacteroides_dorei	[1062..1153]	Prevotellamassilia_timonensis_NZ_LT629844_1_rna35_0020		0	0	0
	xxxBacteroides_eggerthii	xxxBacteroides_eggerthii_DSM_20697	[27..131]	Bifidobacterium_angulatum_JCM_7096_GCF_0010251551_ASM102515v1_NZ_AP012322_1_rna0_0019		0	0	0
	xxxBacteroides_eggerthii	xxxBacteroides_eggerthii_DSM_20697	[176..408]	Cutibacterium_acnes_J139_NZ_ADFS01000001_1_rna32_0028		0	0	0
	xxxBacteroides_eggerthii	xxxBacteroides_eggerthii_DSM_20697	[447..561]	Eubacterium_siraeum_DSM_15702_GCF_0003820851_ASM38208v1_NZ_KB907544_1__0016		0	0	0
	xxxBacteroides_eggerthii	xxxBacteroides_eggerthii_DSM_20697	[612..713]	Faecalibacterium_prausnitzii_NZ_DS483500_1_rna34_0106		0	0	0
	xxxBacteroides_eggerthii	xxxBacteroides_eggerthii_DSM_20697	[751..853]	Prevotella_copri_NZ_GG703855_1_rna43_0029		0	0	0
	xxxBacteroides_eggerthii	xxxBacteroides_eggerthii_DSM_20697	[901..992]	Prevotellamassilia_timonensis_NZ_LT629844_1_rna35_0020		0	0	0
	xxxBacteroides_finegoldi	xxxBacteroides_finegoldii_DSM_17565	[25..127]	Cutibacterium_acnes_J139_NZ_ADFS01000001_1_rna32_0028		0	0	0
	xxxBacteroides_finegoldi	xxxBacteroides_finegoldii_DSM_17565	[165..266]	Faecalibacterium_prausnitzii_NZ_DS483500_1_rna34_0106		0	0	0
	xxxBacteroides_finegoldi	xxxBacteroides_finegoldii_DSM_17565	[311..650]	Prevotella_copri_NZ_GG703855_1_rna43_0029		0	0	0
	xxxBacteroides_finegoldi	xxxBacteroides_finegoldii_DSM_17565	[695..799]	Prevotellamassilia_timonensis_NZ_LT629844_1_rna35_0020		0	0	0
	xxxBacteroides_fragilis	xxxBacteroides_fragilis	[27..131]	Bifidobacterium_angulatum_JCM_7096_GCF_0010251551_ASM102515v1_NZ_AP012322_1_rna0_0019		0	0	0
	xxxBacteroides_fragilis	xxxBacteroides_fragilis	[176..520]	Eubacterium_siraeum_DSM_15702_GCF_0003820851_ASM38208v1_NZ_KB907544_1__0016		0	0	0
	xxxBacteroides_fragilis	xxxBacteroides_fragilis	[559..673]	Faecalibacterium_prausnitzii_NZ_DS483500_1_rna34_0106		0	0	0
	xxxBacteroides_fragilis	xxxBacteroides_fragilis	[724..825]	Prevotella_copri_NZ_GG703855_1_rna43_0029		0	0	0
	xxxBacteroides_fragilis	xxxBacteroides_fragilis	[867..958]	Prevotellamassilia_timonensis_NZ_LT629844_1_rna35_0020		0	0	0
	xxxBacteroides_fragilis_	xxxBacteroides_fragilis_3_1_12	[27..131]	Bifidobacterium_angulatum_JCM_7096_GCF_0010251551_ASM102515v1_NZ_AP012322_1_rna0_0019		0	0	0
	xxxBacteroides_fragilis_	xxxBacteroides_fragilis_3_1_12	[176..445]	Cutibacterium_acnes_J139_NZ_ADFS01000001_1_rna32_0028		0	0	0
	xxxBacteroides_fragilis_	xxxBacteroides_fragilis_3_1_12	[484..598]	Eubacterium_siraeum_DSM_15702_GCF_0003820851_ASM38208v1_NZ_KB907544_1__0016		0	0	0
	xxxBacteroides_fragilis_	xxxBacteroides_fragilis_3_1_12	[641..745]	Faecalibacterium_prausnitzii_NZ_DS483500_1_rna34_0106		0	0	0
	xxxBacteroides_fragilis_	xxxBacteroides_fragilis_3_1_12	[797..898]	Prevotella_copri_NZ_GG703855_1_rna43_0029		0	0	0
	xxxBacteroides_fragilis_	xxxBacteroides_fragilis_3_1_12	[940..1031]	Prevotellamassilia_timonensis_NZ_LT629844_1_rna35_0020		0	0	0
	xxxBacteroides_fragilis_	xxxBacteroides_fragilis_638R	[27..131]	Bifidobacterium_angulatum_JCM_7096_GCF_0010251551_ASM102515v1_NZ_AP012322_1_rna0_0019		0	0	0
	xxxBacteroides_fragilis_	xxxBacteroides_fragilis_638R	[176..454]	Cutibacterium_acnes_J139_NZ_ADFS01000001_1_rna32_0028		0	0	0
	xxxBacteroides_fragilis_	xxxBacteroides_fragilis_638R	[493..607]	Eubacterium_siraeum_DSM_15702_GCF_0003820851_ASM38208v1_NZ_KB907544_1__0016		0	0	0
	xxxBacteroides_fragilis_	xxxBacteroides_fragilis_638R	[650..754]	Faecalibacterium_prausnitzii_NZ_DS483500_1_rna34_0106		0	0	0
	xxxBacteroides_fragilis_	xxxBacteroides_fragilis_638R	[806..907]	Prevotella_copri_NZ_GG703855_1_rna43_0029		0	0	0
	xxxBacteroides_fragilis_	xxxBacteroides_fragilis_638R	[949..1040]	Prevotellamassilia_timonensis_NZ_LT629844_1_rna35_0020		0	0	0
	xxxBacteroides_intestina	xxxBacteroides_intestinalis_DSM_17393	[25..127]	Bifidobacterium_angulatum_JCM_7096_GCF_0010251551_ASM102515v1_NZ_AP012322_1_rna0_0019		0	0	0
	xxxBacteroides_intestina	xxxBacteroides_intestinalis_DSM_17393	[173..277]	Cutibacterium_acnes_J139_NZ_ADFS01000001_1_rna32_0028		0	0	0
	xxxBacteroides_intestina	xxxBacteroides_intestinalis_DSM_17393	[320..434]	Eubacterium_siraeum_DSM_15702_GCF_0003820851_ASM38208v1_NZ_KB907544_1__0016		0	0	0
	xxxBacteroides_intestina	xxxBacteroides_intestinalis_DSM_17393	[481..763]	Faecalibacterium_prausnitzii_NZ_DS483500_1_rna34_0106		0	0	0
	xxxBacteroides_intestina	xxxBacteroides_intestinalis_DSM_17393	[808..909]	Prevotella_copri_NZ_GG703855_1_rna43_0029		0	0	0
	xxxBacteroides_intestina	xxxBacteroides_intestinalis_DSM_17393	[951..1042]	Prevotellamassilia_timonensis_NZ_LT629844_1_rna35_0020		0	0	0
	xxxBacteroides_ovatus_AT	xxxBacteroides_ovatus_ATCC_8483	[22..127]	Bacteroides_sp_3_1_23_01		0	0	0
	xxxBacteroides_ovatus_AT	xxxBacteroides_ovatus_ATCC_8483	[172..263]	Bifidobacterium_angulatum_JCM_7096_GCF_0010251551_ASM102515v1_NZ_AP012322_1_rna0_0019		0	0	0
	xxxBacteroides_ovatus_AT	xxxBacteroides_ovatus_ATCC_8483	[311..413]	Cutibacterium_acnes_J139_NZ_ADFS01000001_1_rna32_0028		0	0	0
	xxxBacteroides_ovatus_AT	xxxBacteroides_ovatus_ATCC_8483	[451..552]	Eubacterium_siraeum_DSM_15702_GCF_0003820851_ASM38208v1_NZ_KB907544_1__0016		0	0	0
	xxxBacteroides_ovatus_AT	xxxBacteroides_ovatus_ATCC_8483	[603..717]	Faecalibacterium_prausnitzii_NZ_DS483500_1_rna34_0106		0	0	0
	xxxBacteroides_ovatus_AT	xxxBacteroides_ovatus_ATCC_8483	[756..1091]	Prevotella_copri_NZ_GG703855_1_rna43_0029		0	0	0
	xxxBacteroides_ovatus_AT	xxxBacteroides_ovatus_ATCC_8483	[1136..1240]	Prevotellamassilia_timonensis_NZ_LT629844_1_rna35_0020		0	0	0
	xxxBacteroides_ovatus_SD	xxxBacteroides_ovatus_SD_CMC_3	[22..126]	Bacteroides_sp_3_1_23_01		0	0	0
	xxxBacteroides_ovatus_SD	xxxBacteroides_ovatus_SD_CMC_3	[171..262]	Bifidobacterium_angulatum_JCM_7096_GCF_0010251551_ASM102515v1_NZ_AP012322_1_rna0_0019		0	0	0
	xxxBacteroides_ovatus_SD	xxxBacteroides_ovatus_SD_CMC_3	[310..412]	Cutibacterium_acnes_J139_NZ_ADFS01000001_1_rna32_0028		0	0	0
	xxxBacteroides_ovatus_SD	xxxBacteroides_ovatus_SD_CMC_3	[450..551]	Eubacterium_siraeum_DSM_15702_GCF_0003820851_ASM38208v1_NZ_KB907544_1__0016		0	0	0
	xxxBacteroides_ovatus_SD	xxxBacteroides_ovatus_SD_CMC_3	[602..716]	Faecalibacterium_prausnitzii_NZ_DS483500_1_rna34_0106		0	0	0
	xxxBacteroides_ovatus_SD	xxxBacteroides_ovatus_SD_CMC_3	[759..863]	Prevotella_copri_NZ_GG703855_1_rna43_0029		0	0	0
	xxxBacteroides_pectinoph	xxxBacteroides_pectinophilus_ATCC_43243	[23..123]	Bifidobacterium_angulatum_JCM_7096_GCF_0010251551_ASM102515v1_NZ_AP012322_1_rna0_0019		0	0	0
	xxxBacteroides_pectinoph	xxxBacteroides_pectinophilus_ATCC_43243	[171..276]	Cutibacterium_acnes_J139_NZ_ADFS01000001_1_rna32_0028		0	0	0
	xxxBacteroides_pectinoph	xxxBacteroides_pectinophilus_ATCC_43243	[317..422]	Eubacterium_siraeum_DSM_15702_GCF_0003820851_ASM38208v1_NZ_KB907544_1__0016		0	0	0
	xxxBacteroides_pectinoph	xxxBacteroides_pectinophilus_ATCC_43243	[463..568]	Eubacterium_siraeum_DSM_15702_GCF_0003820851_ASM38208v1_NZ_KB907544_1__0020		0	0	0
	xxxBacteroides_pectinoph	xxxBacteroides_pectinophilus_ATCC_43243	[619..731]	Faecalibacterium_prausnitzii_NZ_DS483500_1_rna34_0106		0	0	0
	xxxBacteroides_pectinoph	xxxBacteroides_pectinophilus_ATCC_43243	[777..882]	Prevotella_copri_NZ_GG703855_1_rna43_0029		0	0	0
	xxxBacteroides_pectinoph	xxxBacteroides_pectinophilus_ATCC_43243	[925..1028]	Shuttleworthia_satelles_DSM_14600_NZ_GG665866_1_rna19_0005		0	0	0
	xxxBacteroides_plebeius_	xxxBacteroides_plebeius_DSM_17135	[22..128]	Bacteroides_dorei_01		0	0	0
	xxxBacteroides_plebeius_	xxxBacteroides_plebeius_DSM_17135	[175..277]	Cutibacterium_acnes_J139_NZ_ADFS01000001_1_rna32_0028		0	0	0
	xxxBacteroides_plebeius_	xxxBacteroides_plebeius_DSM_17135	[320..434]	Eubacterium_siraeum_DSM_15702_GCF_0003820851_ASM38208v1_NZ_KB907544_1__0016		0	0	0
	xxxBacteroides_plebeius_	xxxBacteroides_plebeius_DSM_17135	[485..586]	Faecalibacterium_prausnitzii_NZ_DS483500_1_rna34_0106		0	0	0
	xxxBacteroides_sp_1_1_14	xxxBacteroides_sp_1_1_14	[19..120]	Bifidobacterium_angulatum_JCM_7096_GCF_0010251551_ASM102515v1_NZ_AP012322_1_rna0_0019		0	0	0
	xxxBacteroides_sp_1_1_14	xxxBacteroides_sp_1_1_14	[165..463]	Cutibacterium_acnes_J139_NZ_ADFS01000001_1_rna32_0028		0	0	0
	xxxBacteroides_sp_1_1_14	xxxBacteroides_sp_1_1_14	[508..612]	Eubacterium_siraeum_DSM_15702_GCF_0003820851_ASM38208v1_NZ_KB907544_1__0016		0	0	0
	xxxBacteroides_sp_1_1_14	xxxBacteroides_sp_1_1_14	[0..0]	Faecalibacterium_prausnitzii_NZ_DS483500_1_rna34_0106		0	0	0
	xxxBacteroides_sp_2_1_33	xxxBacteroides_sp_2_1_33B	[27..131]	Bifidobacterium_angulatum_JCM_7096_GCF_0010251551_ASM102515v1_NZ_AP012322_1_rna0_0019		0	0	0
	xxxBacteroides_sp_2_1_33	xxxBacteroides_sp_2_1_33B	[174..288]	Eubacterium_siraeum_DSM_15702_GCF_0003820851_ASM38208v1_NZ_KB907544_1__0016		0	0	0
	xxxBacteroides_sp_2_1_33	xxxBacteroides_sp_2_1_33B	[339..440]	Faecalibacterium_prausnitzii_NZ_DS483500_1_rna34_0106		0	0	0
	xxxBacteroides_sp_2_1_33	xxxBacteroides_sp_2_1_33B	[482..573]	Prevotella_copri_NZ_GG703855_1_rna43_0029		0	0	0
	xxxBacteroides_sp_2_2_4	xxxBacteroides_sp_2_2_4	[21..128]	Bacteroides_sp_3_1_23_01		0	0	0
	xxxBacteroides_sp_2_2_4	xxxBacteroides_sp_2_2_4	[175..279]	Bifidobacterium_angulatum_JCM_7096_GCF_0010251551_ASM102515v1_NZ_AP012322_1_rna0_0019		0	0	0
	xxxBacteroides_sp_2_2_4	xxxBacteroides_sp_2_2_4	[324..659]	Cutibacterium_acnes_J139_NZ_ADFS01000001_1_rna32_0028		0	0	0
	xxxBacteroides_sp_2_2_4	xxxBacteroides_sp_2_2_4	[698..812]	Eubacterium_siraeum_DSM_15702_GCF_0003820851_ASM38208v1_NZ_KB907544_1__0016		0	0	0
	xxxBacteroides_sp_2_2_4	xxxBacteroides_sp_2_2_4	[863..964]	Faecalibacterium_prausnitzii_NZ_DS483500_1_rna34_0106		0	0	0
	xxxBacteroides_sp_2_2_4	xxxBacteroides_sp_2_2_4	[1002..1104]	Prevotella_copri_NZ_GG703855_1_rna43_0029		0	0	0
	xxxBacteroides_sp_2_2_4	xxxBacteroides_sp_2_2_4	[1152..1243]	Prevotellamassilia_timonensis_NZ_LT629844_1_rna35_0020		0	0	0
	xxxBacteroides_sp_3_1_19	xxxBacteroides_sp_3_1_19	[23..114]	Bifidobacterium_angulatum_JCM_7096_GCF_0010251551_ASM102515v1_NZ_AP012322_1_rna0_0019		0	0	0
	xxxBacteroides_sp_3_1_19	xxxBacteroides_sp_3_1_19	[156..257]	Cutibacterium_acnes_J139_NZ_ADFS01000001_1_rna32_0028		0	0	0
	xxxBacteroides_sp_3_1_19	xxxBacteroides_sp_3_1_19	[309..413]	Eubacterium_siraeum_DSM_15702_GCF_0003820851_ASM38208v1_NZ_KB907544_1__0016		0	0	0
	xxxBacteroides_sp_3_1_19	xxxBacteroides_sp_3_1_19	[456..572]	Faecalibacterium_prausnitzii_NZ_DS483500_1_rna34_0106		0	0	0
	xxxBacteroides_sp_3_1_19	xxxBacteroides_sp_3_1_19	[611..857]	Prevotella_copri_NZ_GG703855_1_rna43_0029		0	0	0
	xxxBacteroides_sp_3_1_19	xxxBacteroides_sp_3_1_19	[902..1006]	Prevotellamassilia_timonensis_NZ_LT629844_1_rna35_0020		0	0	0
	xxxBacteroides_sp_3_1_23	xxxBacteroides_sp_3_1_23	[21..130]	Bacteroides_sp_3_1_23_01		0	0	0
	xxxBacteroides_sp_3_1_23	xxxBacteroides_sp_3_1_23	[177..281]	Bifidobacterium_angulatum_JCM_7096_GCF_0010251551_ASM102515v1_NZ_AP012322_1_rna0_0019		0	0	0
	xxxBacteroides_sp_3_1_23	xxxBacteroides_sp_3_1_23	[326..732]	Cutibacterium_acnes_J139_NZ_ADFS01000001_1_rna32_0028		0	0	0
	xxxBacteroides_sp_3_1_23	xxxBacteroides_sp_3_1_23	[771..885]	Eubacterium_siraeum_DSM_15702_GCF_0003820851_ASM38208v1_NZ_KB907544_1__0016		0	0	0
	xxxBacteroides_sp_3_1_23	xxxBacteroides_sp_3_1_23	[936..1037]	Faecalibacterium_prausnitzii_NZ_DS483500_1_rna34_0106		0	0	0
	xxxBacteroides_sp_3_1_23	xxxBacteroides_sp_3_1_23	[1075..1177]	Prevotella_copri_NZ_GG703855_1_rna43_0029		0	0	0
	xxxBacteroides_sp_3_1_23	xxxBacteroides_sp_3_1_23	[1225..1316]	Prevotellamassilia_timonensis_NZ_LT629844_1_rna35_0020		0	0	0
	xxxBacteroides_sp_3_1_33	xxxBacteroides_sp_3_1_33FAA	[27..131]	Bifidobacterium_angulatum_JCM_7096_GCF_0010251551_ASM102515v1_NZ_AP012322_1_rna0_0019		0	0	0
	xxxBacteroides_sp_3_1_33	xxxBacteroides_sp_3_1_33FAA	[176..406]	Cutibacterium_acnes_J139_NZ_ADFS01000001_1_rna32_0028		0	0	0
	xxxBacteroides_sp_3_1_33	xxxBacteroides_sp_3_1_33FAA	[445..560]	Eubacterium_siraeum_DSM_15702_GCF_0003820851_ASM38208v1_NZ_KB907544_1__0016		0	0	0
	xxxBacteroides_sp_3_1_33	xxxBacteroides_sp_3_1_33FAA	[603..707]	Faecalibacterium_prausnitzii_NZ_DS483500_1_rna34_0106		0	0	0
	xxxBacteroides_sp_3_1_33	xxxBacteroides_sp_3_1_33FAA	[759..860]	Prevotella_copri_NZ_GG703855_1_rna43_0029		0	0	0
	xxxBacteroides_sp_3_1_33	xxxBacteroides_sp_3_1_33FAA	[902..993]	Prevotellamassilia_timonensis_NZ_LT629844_1_rna35_0020		0	0	0
	xxxBacteroides_sp_3_2_5	xxxBacteroides_sp_3_2_5	[27..131]	Bifidobacterium_angulatum_JCM_7096_GCF_0010251551_ASM102515v1_NZ_AP012322_1_rna0_0019		0	0	0
	xxxBacteroides_sp_3_2_5	xxxBacteroides_sp_3_2_5	[176..454]	Cutibacterium_acnes_J139_NZ_ADFS01000001_1_rna32_0028		0	0	0
	xxxBacteroides_sp_3_2_5	xxxBacteroides_sp_3_2_5	[493..607]	Eubacterium_siraeum_DSM_15702_GCF_0003820851_ASM38208v1_NZ_KB907544_1__0016		0	0	0
	xxxBacteroides_sp_3_2_5	xxxBacteroides_sp_3_2_5	[650..754]	Faecalibacterium_prausnitzii_NZ_DS483500_1_rna34_0106		0	0	0
	xxxBacteroides_sp_3_2_5	xxxBacteroides_sp_3_2_5	[806..907]	Prevotella_copri_NZ_GG703855_1_rna43_0029		0	0	0
	xxxBacteroides_sp_3_2_5	xxxBacteroides_sp_3_2_5	[949..1040]	Prevotellamassilia_timonensis_NZ_LT629844_1_rna35_0020		0	0	0
	xxxBacteroides_sp_4_3_47	xxxBacteroides_sp_4_3_47FAA	[23..114]	Bifidobacterium_angulatum_JCM_7096_GCF_0010251551_ASM102515v1_NZ_AP012322_1_rna0_0019		0	0	0
	xxxBacteroides_sp_4_3_47	xxxBacteroides_sp_4_3_47FAA	[162..264]	Cutibacterium_acnes_J139_NZ_ADFS01000001_1_rna32_0028		0	0	0
	xxxBacteroides_sp_4_3_47	xxxBacteroides_sp_4_3_47FAA	[302..403]	Eubacterium_siraeum_DSM_15702_GCF_0003820851_ASM38208v1_NZ_KB907544_1__0016		0	0	0
	xxxBacteroides_sp_4_3_47	xxxBacteroides_sp_4_3_47FAA	[454..569]	Faecalibacterium_prausnitzii_NZ_DS483500_1_rna34_0106		0	0	0
	xxxBacteroides_sp_4_3_47	xxxBacteroides_sp_4_3_47FAA	[608..843]	Prevotella_copri_NZ_GG703855_1_rna43_0029		0	0	0
	xxxBacteroides_sp_4_3_47	xxxBacteroides_sp_4_3_47FAA	[888..991]	Prevotellamassilia_timonensis_NZ_LT629844_1_rna35_0020		0	0	0
	xxxBacteroides_sp_9_1_42	xxxBacteroides_sp_9_1_42FAA	[27..131]	Bifidobacterium_angulatum_JCM_7096_GCF_0010251551_ASM102515v1_NZ_AP012322_1_rna0_0019		0	0	0
	xxxBacteroides_sp_9_1_42	xxxBacteroides_sp_9_1_42FAA	[176..406]	Cutibacterium_acnes_J139_NZ_ADFS01000001_1_rna32_0028		0	0	0
	xxxBacteroides_sp_9_1_42	xxxBacteroides_sp_9_1_42FAA	[445..560]	Eubacterium_siraeum_DSM_15702_GCF_0003820851_ASM38208v1_NZ_KB907544_1__0016		0	0	0
	xxxBacteroides_sp_9_1_42	xxxBacteroides_sp_9_1_42FAA	[603..707]	Faecalibacterium_prausnitzii_NZ_DS483500_1_rna34_0106		0	0	0
	xxxBacteroides_sp_9_1_42	xxxBacteroides_sp_9_1_42FAA	[759..860]	Prevotella_copri_NZ_GG703855_1_rna43_0029		0	0	0
	xxxBacteroides_sp_9_1_42	xxxBacteroides_sp_9_1_42FAA	[902..993]	Prevotellamassilia_timonensis_NZ_LT629844_1_rna35_0020		0	0	0
	xxxBacteroides_stercoris	xxxBacteroides_stercoris_ATCC_43183	[22..128]	Bacteriodes_dorei_01		0	0	0
	xxxBacteroides_stercoris	xxxBacteroides_stercoris_ATCC_43183	[177..281]	Bifidobacterium_angulatum_JCM_7096_GCF_0010251551_ASM102515v1_NZ_AP012322_1_rna0_0019		0	0	0
	xxxBacteroides_stercoris	xxxBacteroides_stercoris_ATCC_43183	[326..645]	Cutibacterium_acnes_J139_NZ_ADFS01000001_1_rna32_0028		0	0	0
	xxxBacteroides_stercoris	xxxBacteroides_stercoris_ATCC_43183	[684..798]	Eubacterium_siraeum_DSM_15702_GCF_0003820851_ASM38208v1_NZ_KB907544_1__0016		0	0	0
	xxxBacteroides_stercoris	xxxBacteroides_stercoris_ATCC_43183	[849..950]	Faecalibacterium_prausnitzii_NZ_DS483500_1_rna34_0106		0	0	0
	xxxBacteroides_stercoris	xxxBacteroides_stercoris_ATCC_43183	[988..1090]	Prevotella_copri_NZ_GG703855_1_rna43_0029		0	0	0
	xxxBacteroides_stercoris	xxxBacteroides_stercoris_ATCC_43183	[1138..1229]	Prevotellamassilia_timonensis_NZ_LT629844_1_rna35_0020		0	0	0
	xxxBacteroides_thetaiota	xxxBacteroides_thetaiotaomicron	[27..131]	Bifidobacterium_angulatum_JCM_7096_GCF_0010251551_ASM102515v1_NZ_AP012322_1_rna0_0019		0	0	0
	xxxBacteroides_thetaiota	xxxBacteroides_thetaiotaomicron	[176..475]	Cutibacterium_acnes_J139_NZ_ADFS01000001_1_rna32_0028		0	0	0
	xxxBacteroides_thetaiota	xxxBacteroides_thetaiotaomicron	[514..628]	Eubacterium_siraeum_DSM_15702_GCF_0003820851_ASM38208v1_NZ_KB907544_1__0016		0	0	0
	xxxBacteroides_thetaiota	xxxBacteroides_thetaiotaomicron	[679..780]	Faecalibacterium_prausnitzii_NZ_DS483500_1_rna34_0106		0	0	0
	xxxBacteroides_thetaiota	xxxBacteroides_thetaiotaomicron	[818..920]	Prevotella_copri_NZ_GG703855_1_rna43_0029		0	0	0
	xxxBacteroides_thetaiota	xxxBacteroides_thetaiotaomicron	[968..1059]	Prevotellamassilia_timonensis_NZ_LT629844_1_rna35_0020		0	0	0
	xxxBacteroides_uniformis	xxxBacteroides_uniformis_ATCC_8492	[22..128]	Bacteroides_dorei_01		0	0	0
	xxxBacteroides_uniformis	xxxBacteroides_uniformis_ATCC_8492	[173..264]	Bifidobacterium_angulatum_JCM_7096_GCF_0010251551_ASM102515v1_NZ_AP012322_1_rna0_0019		0	0	0
	xxxBacteroides_uniformis	xxxBacteroides_uniformis_ATCC_8492	[314..418]	Cutibacterium_acnes_J139_NZ_ADFS01000001_1_rna32_0028		0	0	0
	xxxBacteroides_uniformis	xxxBacteroides_uniformis_ATCC_8492	[461..575]	Eubacterium_siraeum_DSM_15702_GCF_0003820851_ASM38208v1_NZ_KB907544_1__0016		0	0	0
	xxxBacteroides_uniformis	xxxBacteroides_uniformis_ATCC_8492	[622..931]	Faecalibacterium_prausnitzii_NZ_DS483500_1_rna34_0106		0	0	0
	xxxBacteroides_uniformis	xxxBacteroides_uniformis_ATCC_8492	[976..1077]	Prevotella_copri_NZ_GG703855_1_rna43_0029		0	0	0
	xxxBacteroides_uniformis	xxxBacteroides_uniformis_ATCC_8492	[1115..1217]	Prevotellamassilia_timonensis_NZ_LT629844_1_rna35_0020		0	0	0
	xxxBacteroides_vulgatus	xxxBacteroides_vulgatus	[23..114]	Bifidobacterium_angulatum_JCM_7096_GCF_0010251551_ASM102515v1_NZ_AP012322_1_rna0_0019		0	0	0
	xxxBacteroides_vulgatus	xxxBacteroides_vulgatus	[161..276]	Cutibacterium_acnes_J139_NZ_ADFS01000001_1_rna32_0028		0	0	0
	xxxBacteroides_vulgatus	xxxBacteroides_vulgatus	[323..558]	Eubacterium_siraeum_DSM_15702_GCF_0003820851_ASM38208v1_NZ_KB907544_1__0016		0	0	0
	xxxBacteroides_vulgatus	xxxBacteroides_vulgatus	[595..699]	Faecalibacterium_prausnitzii_NZ_DS483500_1_rna34_0106		0	0	0
	xxxBacteroides_vulgatus	xxxBacteroides_vulgatus	[753..854]	Prevotella_copri_NZ_GG703855_1_rna43_0029		0	0	0
	xxxBacteroides_vulgatus	xxxBacteroides_vulgatus	[892..994]	Prevotellamassilia_timonensis_NZ_LT629844_1_rna35_0020		0	0	0
	xxxBacteroides_vulgatus_	xxxBacteroides_vulgatus_PC510	[23..114]	Bifidobacterium_angulatum_JCM_7096_GCF_0010251551_ASM102515v1_NZ_AP012322_1_rna0_0019		0	0	0
	xxxBacteroides_vulgatus_	xxxBacteroides_vulgatus_PC510	[162..264]	Cutibacterium_acnes_J139_NZ_ADFS01000001_1_rna32_0028		0	0	0
	xxxBacteroides_vulgatus_	xxxBacteroides_vulgatus_PC510	[302..403]	Eubacterium_siraeum_DSM_15702_GCF_0003820851_ASM38208v1_NZ_KB907544_1__0016		0	0	0
	xxxBacteroides_vulgatus_	xxxBacteroides_vulgatus_PC510	[448..683]	Faecalibacterium_prausnitzii_NZ_DS483500_1_rna34_0106		0	0	0
	xxxBacteroides_vulgatus_	xxxBacteroides_vulgatus_PC510	[730..845]	Prevotella_copri_NZ_GG703855_1_rna43_0029		0	0	0
	xxxBacteroides_vulgatus_	xxxBacteroides_vulgatus_PC510	[888..992]	Prevotellamassilia_timonensis_NZ_LT629844_1_rna35_0020		0	0	0
	xxxBifidobacterium_adole	xxxBifidobacterium_adolescentis_L2-32	[27..131]	Bifidobacterium_angulatum_JCM_7096_GCF_0010251551_ASM102515v1_NZ_AP012322_1_rna0_0019		0	0	0
	xxxBifidobacterium_adole	xxxBifidobacterium_adolescentis_L2-32	[174..278]	Mageeibacillus_indolicus_NC_013895_2_rna7_0011		0	0	0
	xxxBifidobacterium_adole	xxxBifidobacterium_adolescentis_L2-32	[329..436]	Prevotella_copri_NZ_GG703855_1_rna43_0029		0	0	0
	xxxBifidobacterium_adole	xxxBifidobacterium_adolescentis_L2-32	[477..577]	Shuttleworthia_satelles_DSM_14600_NZ_GG665866_1_rna19_0005		0	0	0
	xxxBifidobacterium_angul	xxxBifidobacterium_angulatum_JCM_7096	[25..129]	Bifidobacterium_angulatum_JCM_7096_GCF_0010251551_ASM102515v1_NZ_AP012322_1_rna0_0019		0	0	0
	xxxBifidobacterium_angul	xxxBifidobacterium_angulatum_JCM_7096	[171..275]	Cutibacterium_acnes_J139_NZ_ADFS01000001_1_rna32_0028		0	0	0
	xxxBifidobacterium_angul	xxxBifidobacterium_angulatum_JCM_7096	[316..423]	Mageeibacillus_indolicus_NC_013895_2_rna7_0011		0	0	0
	xxxBifidobacterium_angul	xxxBifidobacterium_angulatum_JCM_7096	[471..575]	Prevotella_copri_NZ_GG703855_1_rna43_0029		0	0	0
	xxxBifidobacterium_angul	xxxBifidobacterium_angulatum_JCM_7096	[624..728]	Shuttleworthia_satelles_DSM_14600_NZ_GG665866_1_rna19_0005		0	0	0
	xxxBifidobacterium_anima	xxxBifidobacterium_animalis_subsp_lactis_Bl-04	[22..126]	Cutibacterium_acnes_J139_NZ_ADFS01000001_1_rna32_0028		0	0	0
	xxxBifidobacterium_anima	xxxBifidobacterium_animalis_subsp_lactis_V9	[27..131]	Bifidobacterium_angulatum_JCM_7096_GCF_0010251551_ASM102515v1_NZ_AP012322_1_rna0_0019		0	0	0
	xxxBifidobacterium_anima	xxxBifidobacterium_animalis_subsp_lactis_V9	[174..278]	Cutibacterium_acnes_J139_NZ_ADFS01000001_1_rna32_0028		0	0	0
	xxxBifidobacterium_anima	xxxBifidobacterium_animalis_subsp_lactis_V9	[329..436]	Mageeibacillus_indolicus_NC_013895_2_rna7_0011		0	0	0
	xxxBifidobacterium_anima	xxxBifidobacterium_animalis_subsp_lactis_V9	[473..577]	Prevotella_copri_NZ_GG703855_1_rna43_0029		0	0	0
	xxxBifidobacterium_anima	xxxBifidobacterium_animalis_subsp_lactis_V9	[625..726]	Shuttleworthia_satelles_DSM_14600_NZ_GG665866_1_rna19_0005		0	0	0
	xxxBifidobacterium_bifid	xxxBifidobacterium_bifidum_NCIMB_41171	[27..131]	Bifidobacterium_angulatum_JCM_7096_GCF_0010251551_ASM102515v1_NZ_AP012322_1_rna0_0019		0	0	0
	xxxBifidobacterium_bifid	xxxBifidobacterium_bifidum_NCIMB_41171	[179..286]	Cutibacterium_acnes_J139_NZ_ADFS01000001_1_rna32_0028		0	0	0
	xxxBifidobacterium_bifid	xxxBifidobacterium_bifidum_NCIMB_41171	[327..430]	Mageeibacillus_indolicus_NC_013895_2_rna7_0011		0	0	0
	xxxBifidobacterium_bifid	xxxBifidobacterium_bifidum_NCIMB_41171	[472..576]	Prevotella_copri_NZ_GG703855_1_rna43_0029		0	0	0
	xxxBifidobacterium_breve	xxxBifidobacterium_breve	[25..129]	Bifidobacterium_angulatum_JCM_7096_GCF_0010251551_ASM102515v1_NZ_AP012322_1_rna0_0019		0	0	0
	xxxBifidobacterium_breve	xxxBifidobacterium_breve	[166..273]	Cutibacterium_acnes_J139_NZ_ADFS01000001_1_rna32_0028		0	0	0
	xxxBifidobacterium_breve	xxxBifidobacterium_breve	[321..425]	Mageeibacillus_indolicus_NC_013895_2_rna7_0011		0	0	0
	xxxBifidobacterium_breve	xxxBifidobacterium_breve	[474..578]	Prevotella_copri_NZ_GG703855_1_rna43_0029		0	0	0
	xxxBifidobacterium_breve	xxxBifidobacterium_breve	[625..728]	Shuttleworthia_satelles_DSM_14600_NZ_GG665866_1_rna19_0005		0	0	0
	xxxBifidobacterium_caten	xxxBifidobacterium_catenulatum	[27..131]	Bifidobacterium_angulatum_JCM_7096_GCF_0010251551_ASM102515v1_NZ_AP012322_1_rna0_0019		0	0	0
	xxxBifidobacterium_caten	xxxBifidobacterium_catenulatum	[174..278]	Cutibacterium_acnes_J139_NZ_ADFS01000001_1_rna32_0028		0	0	0
	xxxBifidobacterium_caten	xxxBifidobacterium_catenulatum	[329..436]	Mageeibacillus_indolicus_NC_013895_2_rna7_0011		0	0	0
	xxxBifidobacterium_caten	xxxBifidobacterium_catenulatum	[477..580]	Prevotella_copri_NZ_GG703855_1_rna43_0029		0	0	0
	xxxBifidobacterium_caten	xxxBifidobacterium_catenulatum	[622..726]	Shuttleworthia_satelles_DSM_14600_NZ_GG665866_1_rna19_0005		0	0	0
	xxxBifidobacterium_denti	xxxBifidobacterium_dentium_ATCC_27678	[25..129]	Bifidobacterium_angulatum_JCM_7096_GCF_0010251551_ASM102515v1_NZ_AP012322_1_rna0_0019		0	0	0
	xxxBifidobacterium_denti	xxxBifidobacterium_dentium_ATCC_27678	[171..275]	Cutibacterium_acnes_J139_NZ_ADFS01000001_1_rna32_0028		0	0	0
	xxxBifidobacterium_denti	xxxBifidobacterium_dentium_ATCC_27678	[316..423]	Mageeibacillus_indolicus_NC_013895_2_rna7_0011		0	0	0
	xxxBifidobacterium_denti	xxxBifidobacterium_dentium_ATCC_27678	[471..575]	Prevotella_copri_NZ_GG703855_1_rna43_0029		0	0	0
	xxxBifidobacterium_denti	xxxBifidobacterium_dentium_ATCC_27678	[624..728]	Shuttleworthia_satelles_DSM_14600_NZ_GG665866_1_rna19_0005		0	0	0
	xxxBifidobacterium_denti	xxxBifidobacterium_dentium_ATCC_27679	[25..129]	Bifidobacterium_angulatum_JCM_7096_GCF_0010251551_ASM102515v1_NZ_AP012322_1_rna0_0019		0	0	0
	xxxBifidobacterium_denti	xxxBifidobacterium_dentium_ATCC_27679	[171..274]	Cutibacterium_acnes_J139_NZ_ADFS01000001_1_rna32_0028		0	0	0
	xxxBifidobacterium_denti	xxxBifidobacterium_dentium_ATCC_27679	[315..422]	Mageeibacillus_indolicus_NC_013895_2_rna7_0011		0	0	0
	xxxBifidobacterium_denti	xxxBifidobacterium_dentium_ATCC_27679	[470..574]	Prevotella_copri_NZ_GG703855_1_rna43_0029		0	0	0
	xxxBifidobacterium_denti	xxxBifidobacterium_dentium_ATCC_27679	[623..727]	Shuttleworthia_satelles_DSM_14600_NZ_GG665866_1_rna19_0005		0	0	0
	xxxBifidobacterium_denti	xxxBifidobacterium_dentium_Bd1	[27..131]	Bifidobacterium_angulatum_JCM_7096_GCF_0010251551_ASM102515v1_NZ_AP012322_1_rna0_0019		0	0	0
	xxxBifidobacterium_denti	xxxBifidobacterium_dentium_Bd1	[174..278]	Cutibacterium_acnes_J139_NZ_ADFS01000001_1_rna32_0028		0	0	0
	xxxBifidobacterium_denti	xxxBifidobacterium_dentium_Bd1	[329..436]	Mageeibacillus_indolicus_NC_013895_2_rna7_0011		0	0	0
	xxxBifidobacterium_denti	xxxBifidobacterium_dentium_Bd1	[477..581]	Prevotella_copri_NZ_GG703855_1_rna43_0029		0	0	0
	xxxBifidobacterium_denti	xxxBifidobacterium_dentium_Bd1	[623..727]	Shuttleworthia_satelles_DSM_14600_NZ_GG665866_1_rna19_0005		0	0	0
	xxxBifidobacterium_galli	xxxBifidobacterium_gallicum_DSM20093_GCF_000741205.1_Bifgalcum	[27..131]	Bifidobacterium_angulatum_JCM_7096_GCF_0010251551_ASM102515v1_NZ_AP012322_1_rna0_0019		0	0	0
	xxxBifidobacterium_galli	xxxBifidobacterium_gallicum_DSM20093_GCF_000741205.1_Bifgalcum	[176..281]	Cutibacterium_acnes_J139_NZ_ADFS01000001_1_rna32_0028		0	0	0
	xxxBifidobacterium_galli	xxxBifidobacterium_gallicum_DSM20093_GCF_000741205.1_Bifgalcum	[330..437]	Mageeibacillus_indolicus_NC_013895_2_rna7_0011		0	0	0
	xxxBifidobacterium_galli	xxxBifidobacterium_gallicum_DSM20093_GCF_000741205.1_Bifgalcum	[474..578]	Prevotella_copri_NZ_GG703855_1_rna43_0029		0	0	0
	xxxBifidobacterium_kashi	xxxBifidobacterium_kashiwanohense	[25..129]	Cutibacterium_acnes_J139_NZ_ADFS01000001_1_rna32_0028		0	0	0
	xxxBifidobacterium_kashi	xxxBifidobacterium_kashiwanohense	[166..273]	Mageeibacillus_indolicus_NC_013895_2_rna7_0011		0	0	0
	xxxBifidobacterium_kashi	xxxBifidobacterium_kashiwanohense	[321..425]	Prevotella_copri_NZ_GG703855_1_rna43_0029		0	0	0
	xxxBifidobacterium_kashi	xxxBifidobacterium_kashiwanohense	[474..578]	Shuttleworthia_satelles_DSM_14600_NZ_GG665866_1_rna19_0005		0	0	0
	xxxBifidobacterium_longu	xxxBifidobacterium_longum	[27..131]	Bifidobacterium_angulatum_JCM_7096_GCF_0010251551_ASM102515v1_NZ_AP012322_1_rna0_0019		0	0	0
	xxxBifidobacterium_longu	xxxBifidobacterium_longum	[174..278]	Cutibacterium_acnes_J139_NZ_ADFS01000001_1_rna32_0028		0	0	0
	xxxBifidobacterium_longu	xxxBifidobacterium_longum	[329..436]	Mageeibacillus_indolicus_NC_013895_2_rna7_0011		0	0	0
	xxxBifidobacterium_longu	xxxBifidobacterium_longum	[477..580]	Prevotella_copri_NZ_GG703855_1_rna43_0029		0	0	0
	xxxBifidobacterium_longu	xxxBifidobacterium_longum	[622..726]	Shuttleworthia_satelles_DSM_14600_NZ_GG665866_1_rna19_0005		0	0	0
	xxxBifidobacterium_longu	xxxBifidobacterium_longum_subsp_infantis_ATCC_15697	[27..131]	Bifidobacterium_angulatum_JCM_7096_GCF_0010251551_ASM102515v1_NZ_AP012322_1_rna0_0019		0	0	0
	xxxBifidobacterium_longu	xxxBifidobacterium_longum_subsp_infantis_ATCC_15697	[174..278]	Cutibacterium_acnes_J139_NZ_ADFS01000001_1_rna32_0028		0	0	0
	xxxBifidobacterium_longu	xxxBifidobacterium_longum_subsp_infantis_ATCC_15697	[318..425]	Mageeibacillus_indolicus_NC_013895_2_rna7_0011		0	0	0
	xxxBifidobacterium_longu	xxxBifidobacterium_longum_subsp_infantis_ATCC_15697	[477..580]	Prevotella_copri_NZ_GG703855_1_rna43_0029		0	0	0
	xxxBifidobacterium_longu	xxxBifidobacterium_longum_subsp_infantis_ATCC_15697	[622..726]	Shuttleworthia_satelles_DSM_14600_NZ_GG665866_1_rna19_0005		0	0	0
	xxxBifidobacterium_longu	xxxBifidobacterium_longum_subsp_infantis_CCUG_52486	[25..129]	Bifidobacterium_angulatum_JCM_7096_GCF_0010251551_ASM102515v1_NZ_AP012322_1_rna0_0019		0	0	0
	xxxBifidobacterium_longu	xxxBifidobacterium_longum_subsp_infantis_CCUG_52486	[171..274]	Cutibacterium_acnes_J139_NZ_ADFS01000001_1_rna32_0028		0	0	0
	xxxBifidobacterium_longu	xxxBifidobacterium_longum_subsp_infantis_CCUG_52486	[315..422]	Mageeibacillus_indolicus_NC_013895_2_rna7_0011		0	0	0
	xxxBifidobacterium_longu	xxxBifidobacterium_longum_subsp_infantis_CCUG_52486	[470..574]	Prevotella_copri_NZ_GG703855_1_rna43_0029		0	0	0
	xxxBifidobacterium_longu	xxxBifidobacterium_longum_subsp_infantis_CCUG_52486	[623..727]	Shuttleworthia_satelles_DSM_14600_NZ_GG665866_1_rna19_0005		0	0	0
	xxxBifidobacterium_longu	xxxBifidobacterium_longum_subsp_longum_JDM301	[27..131]	Bifidobacterium_angulatum_JCM_7096_GCF_0010251551_ASM102515v1_NZ_AP012322_1_rna0_0019		0	0	0
	xxxBifidobacterium_longu	xxxBifidobacterium_longum_subsp_longum_JDM301	[174..278]	Cutibacterium_acnes_J139_NZ_ADFS01000001_1_rna32_0028		0	0	0
	xxxBifidobacterium_longu	xxxBifidobacterium_longum_subsp_longum_JDM301	[329..436]	Mageeibacillus_indolicus_NC_013895_2_rna7_0011		0	0	0
	xxxBifidobacterium_longu	xxxBifidobacterium_longum_subsp_longum_JDM301	[477..580]	Prevotella_copri_NZ_GG703855_1_rna43_0029		0	0	0
	xxxBifidobacterium_longu	xxxBifidobacterium_longum_subsp_longum_JDM301	[622..726]	Shuttleworthia_satelles_DSM_14600_NZ_GG665866_1_rna19_0005		0	0	0
	xxxBifidobacterium_pseud	xxxBifidobacterium_pseudocatenulatum	[25..129]	Bifidobacterium_angulatum_JCM_7096_GCF_0010251551_ASM102515v1_NZ_AP012322_1_rna0_0019		0	0	0
	xxxBifidobacterium_pseud	xxxBifidobacterium_pseudocatenulatum	[166..273]	Cutibacterium_acnes_J139_NZ_ADFS01000001_1_rna32_0028		0	0	0
	xxxBifidobacterium_pseud	xxxBifidobacterium_pseudocatenulatum	[326..430]	Mageeibacillus_indolicus_NC_013895_2_rna7_0011		0	0	0
	xxxBifidobacterium_pseud	xxxBifidobacterium_pseudocatenulatum	[473..577]	Prevotella_copri_NZ_GG703855_1_rna43_0029		0	0	0
	xxxBifidobacterium_pseud	xxxBifidobacterium_pseudocatenulatum	[776..878]	Shuttleworthia_satelles_DSM_14600_NZ_GG665866_1_rna19_0005		0	0	0
	xxxBlautia_hansenii_DSM_	xxxBlautia_hansenii_DSM_20583	[24..128]	Bifidobacterium_angulatum_JCM_7096_GCF_0010251551_ASM102515v1_NZ_AP012322_1_rna0_0019		0	0	0
	xxxBlautia_hansenii_DSM_	xxxBlautia_hansenii_DSM_20583	[180..284]	Cutibacterium_acnes_J139_NZ_ADFS01000001_1_rna32_0028		0	0	0
	xxxBlautia_hansenii_DSM_	xxxBlautia_hansenii_DSM_20583	[322..427]	Eubacterium_siraeum_DSM_15702_GCF_0003820851_ASM38208v1_NZ_KB907544_1__0020		0	0	0
	xxxBlautia_hansenii_DSM_	xxxBlautia_hansenii_DSM_20583	[474..579]	Faecalibacterium_prausnitzii_NZ_DS483500_1_rna34_0106		0	0	0
	xxxBlautia_hansenii_DSM_	xxxBlautia_hansenii_DSM_20583	[624..724]	Shuttleworthia_satelles_DSM_14600_NZ_GG665866_1_rna19_0005		0	0	0
	xxxBlautia_obeum_ATCC_29	xxxBlautia_obeum_ATCC_29174	[23..123]	Bifidobacterium_angulatum_JCM_7096_GCF_0010251551_ASM102515v1_NZ_AP012322_1_rna0_0019		0	0	0
	xxxBlautia_obeum_ATCC_29	xxxBlautia_obeum_ATCC_29174	[171..276]	Cutibacterium_acnes_J139_NZ_ADFS01000001_1_rna32_0028		0	0	0
	xxxBlautia_obeum_ATCC_29	xxxBlautia_obeum_ATCC_29174	[322..425]	Faecalibacterium_prausnitzii_NZ_DS483500_1_rna34_0106		0	0	0
	xxxBlautia_obeum_ATCC_29	xxxBlautia_obeum_ATCC_29174	[468..574]	Prevotella_copri_NZ_GG703855_1_rna43_0029		0	0	0
	xxxBlautia_obeum_ATCC_29	xxxBlautia_obeum_ATCC_29174	[626..730]	Shuttleworthia_satelles_DSM_14600_NZ_GG665866_1_rna19_0005		0	0	0
	xxxBulleidia_extructa_W1	xxxBulleidia_extructa_W1219	[27..129]	Cutibacterium_acnes_J139_NZ_ADFS01000001_1_rna32_0028		0	0	0
	xxxBulleidia_extructa_W1	xxxBulleidia_extructa_W1219	[172..276]	Eubacterium_siraeum_DSM_15702_GCF_0003820851_ASM38208v1_NZ_KB907544_1__0020		0	0	0
	xxxBulleidia_extructa_W1	xxxBulleidia_extructa_W1219	[323..428]	Prevotella_copri_NZ_GG703855_1_rna43_0029		0	0	0
	xxxBulleidia_extructa_W1	xxxBulleidia_extructa_W1219	[469..570]	Shuttleworthia_satelles_DSM_14600_NZ_GG665866_1_rna19_0005		0	0	0
	xxxBurkholderia_cenocepa	xxxBurkholderia_cenocepacia_J2315	[19..122]	Bifidobacterium_angulatum_JCM_7096_GCF_0010251551_ASM102515v1_NZ_AP012322_1_rna0_0019		0	0	0
	xxxBurkholderia_cenocepa	xxxBurkholderia_cenocepacia_J2315	[171..278]	Cutibacterium_acnes_J139_NZ_ADFS01000001_1_rna32_0028		0	0	0
	xxxBurkholderia_cenocepa	xxxBurkholderia_cenocepacia_J2315	[326..426]	Faecalibacterium_prausnitzii_NZ_DS483500_1_rna34_0106		0	0	0
	xxxBurkholderiales_bacte	xxxBurkholderiales_bacterium_1_1_47	[22..128]	Bifidobacterium_angulatum_JCM_7096_GCF_0010251551_ASM102515v1_NZ_AP012322_1_rna0_0019		0	0	0
	xxxBurkholderiales_bacte	xxxBurkholderiales_bacterium_1_1_47	[176..276]	Cutibacterium_acnes_J139_NZ_ADFS01000001_1_rna32_0028		0	0	0
	xxxButyrivibrio_crossotu	xxxButyrivibrio_crossotus_DSM_2876	[27..129]	Bifidobacterium_angulatum_JCM_7096_GCF_0010251551_ASM102515v1_NZ_AP012322_1_rna0_0019		0	0	0
	xxxButyrivibrio_crossotu	xxxButyrivibrio_crossotus_DSM_2876	[172..276]	Clostridium_bolteae_ATCC_BAA_613_GCF_0001543651_ASM15436v1_NZ_DS480694_1_rna30_0007		0	0	0
	xxxButyrivibrio_crossotu	xxxButyrivibrio_crossotus_DSM_2876	[328..433]	Cutibacterium_acnes_J139_NZ_ADFS01000001_1_rna32_0028		0	0	0
	xxxButyrivibrio_crossotu	xxxButyrivibrio_crossotus_DSM_2876	[478..582]	Eubacterium_siraeum_DSM_15702_GCF_0003820851_ASM38208v1_NZ_KB907544_1__0020		0	0	0
	xxxButyrivibrio_crossotu	xxxButyrivibrio_crossotus_DSM_2876	[621..726]	Faecalibacterium_prausnitzii_NZ_DS483500_1_rna34_0106		0	0	0
	xxxButyrivibrio_crossotu	xxxButyrivibrio_crossotus_DSM_2876	[773..878]	Prevotella_copri_NZ_GG703855_1_rna43_0029		0	0	0
	xxxButyrivibrio_crossotu	xxxButyrivibrio_crossotus_DSM_2876	[923..1023]	Shuttleworthia_satelles_DSM_14600_NZ_GG665866_1_rna19_0005		0	0	0
	xxxCampylobacter_ureolyt	xxxCampylobacter_ureolyticus	[174..283]	Cutibacterium_acnes_J139_NZ_ADFS01000001_1_rna32_0028		0	0	0
	xxxCampylobacter_ureolyt	xxxCampylobacter_ureolyticus	[0..0]	Eubacterium_siraeum_DSM_15702_GCF_0003820851_ASM38208v1_NZ_KB907544_1__0020		0	0	0
	xxxCandida_albicans	xxxCandida_albicans	[21..125]	Aspergillus_tubingensis_KT326815_1_product_18S_0002		0	0	0
	xxxCandida_albicans	xxxCandida_albicans	[172..280]	Coprinus_comatus_Coprinus_comatus_product_18S_0002		0	0	0
	xxxCandida_albicans	xxxCandida_albicans	[322..431]	Saccharomyces_pastorianus_Saccharomyces_pastorianus_product_26S_0001		0	0	0
	xxxCandida_castellii	xxxCandida_castellii	[22..130]	Aspergillus_tubingensis_KT326815_1_product_18S_0002		0	0	0
	xxxCandida_castellii	xxxCandida_castellii	[170..274]	Coprinus_comatus_Coprinus_comatus_product_18S_0002		0	0	0
	xxxCandida_castellii	xxxCandida_castellii	[321..429]	Saccharomyces_pastorianus_Saccharomyces_pastorianus_product_26S_0001		0	0	0
	xxxCandida_dubliniensis	xxxCandida_dubliniensis	[21..125]	Aspergillus_tubingensis_KT326815_1_product_18S_0002		0	0	0
	xxxCandida_dubliniensis	xxxCandida_dubliniensis	[172..280]	Coprinus_comatus_Coprinus_comatus_product_18S_0002		0	0	0
	xxxCandida_dubliniensis	xxxCandida_dubliniensis	[322..431]	Saccharomyces_pastorianus_Saccharomyces_pastorianus_product_26S_0001		0	0	0
	xxxCandida_glabrata_54v2	xxxCandida_glabrata_54v2	[28..132]	Aspergillus_tubingensis_KT326815_1_product_18S_0002		0	0	0
	xxxCandida_glabrata_54v2	xxxCandida_glabrata_54v2	[172..281]	Saccharomyces_pastorianus_Saccharomyces_pastorianus_product_26S_0001		0	0	0
	xxxCandida_orthopsilosis	xxxCandida_orthopsilosis	[28..132]	Aspergillus_tubingensis_KT326815_1_product_18S_0002		0	0	0
	xxxCandida_orthopsilosis	xxxCandida_orthopsilosis	[171..276]	Candida_orthopsilosis_Candida_orthopsilosis_product_18S_0028		0	0	0
	xxxCandida_parapsilosis	xxxCandida_parapsilosis	[28..132]	Aspergillus_tubingensis_KT326815_1_product_18S_0002		0	0	0
	xxxCandida_parapsilosis	xxxCandida_parapsilosis	[171..276]	Candida_orthopsilosis_Candida_orthopsilosis_product_18S_0028		0	0	0
	xxxCandida_sojae	xxxCandida_sojae	[21..125]	Aspergillus_tubingensis_KT326815_1_product_18S_0002		0	0	0
	xxxCandida_sojae	xxxCandida_sojae	[172..281]	Saccharomyces_pastorianus_Saccharomyces_pastorianus_product_26S_0001		0	0	0
	xxxCandida_viswanathii	xxxCandida_viswanathii	[21..125]	Aspergillus_tubingensis_KT326815_1_product_18S_0002		0	0	0
	xxxCandida_viswanathii	xxxCandida_viswanathii	[172..281]	Saccharomyces_pastorianus_Saccharomyces_pastorianus_product_26S_0001		0	0	0
	xxxCapnocytophaga_gingiv	xxxCapnocytophaga_gingivalis_ATCC_33624	[24..127]	Bifidobacterium_angulatum_JCM_7096_GCF_0010251551_ASM102515v1_NZ_AP012322_1_rna0_0019		0	0	0
	xxxCapnocytophaga_gingiv	xxxCapnocytophaga_gingivalis_ATCC_33624	[176..280]	Cutibacterium_acnes_J139_NZ_ADFS01000001_1_rna32_0028		0	0	0
	xxxCapnocytophaga_gingiv	xxxCapnocytophaga_gingivalis_ATCC_33624	[325..607]	Faecalibacterium_prausnitzii_NZ_DS483500_1_rna34_0106		0	0	0
	xxxCapnocytophaga_gingiv	xxxCapnocytophaga_gingivalis_ATCC_33624	[644..746]	Prevotella_copri_NZ_GG703855_1_rna43_0029		0	0	0
	xxxCapnocytophaga_gingiv	xxxCapnocytophaga_gingivalis_ATCC_33624	[798..897]	Prevotellamassilia_timonensis_NZ_LT629844_1_rna35_0020		0	0	0
	xxxCapnocytophaga_gingiv	xxxCapnocytophaga_gingivalis_ATCC_33624	[939..1030]	Shuttleworthia_satelles_DSM_14600_NZ_GG665866_1_rna19_0005		0	0	0
	xxxCapnocytophaga_ochrac	xxxCapnocytophaga_ochracea_DSM_7271	[23..114]	Bifidobacterium_angulatum_JCM_7096_GCF_0010251551_ASM102515v1_NZ_AP012322_1_rna0_0019		0	0	0
	xxxCapnocytophaga_ochrac	xxxCapnocytophaga_ochracea_DSM_7271	[162..264]	Cutibacterium_acnes_J139_NZ_ADFS01000001_1_rna32_0028		0	0	0
	xxxCapnocytophaga_ochrac	xxxCapnocytophaga_ochracea_DSM_7271	[310..414]	Faecalibacterium_prausnitzii_NZ_DS483500_1_rna34_0106		0	0	0
	xxxCapnocytophaga_ochrac	xxxCapnocytophaga_ochracea_DSM_7271	[459..791]	Prevotella_copri_NZ_GG703855_1_rna43_0029		0	0	0
	xxxCapnocytophaga_ochrac	xxxCapnocytophaga_ochracea_DSM_7271	[831..934]	Prevotellamassilia_timonensis_NZ_LT629844_1_rna35_0020		0	0	0
	xxxCapnocytophaga_ochrac	xxxCapnocytophaga_ochracea_DSM_7271	[985..1084]	Shuttleworthia_satelles_DSM_14600_NZ_GG665866_1_rna19_0005		0	0	0
	xxxCapnocytophaga_sputig	xxxCapnocytophaga_sputigena_ATCC_33612	[23..114]	Bifidobacterium_angulatum_JCM_7096_GCF_0010251551_ASM102515v1_NZ_AP012322_1_rna0_0019		0	0	0
	xxxCapnocytophaga_sputig	xxxCapnocytophaga_sputigena_ATCC_33612	[156..255]	Cutibacterium_acnes_J139_NZ_ADFS01000001_1_rna32_0028		0	0	0
	xxxCapnocytophaga_sputig	xxxCapnocytophaga_sputigena_ATCC_33612	[307..409]	Faecalibacterium_prausnitzii_NZ_DS483500_1_rna34_0106		0	0	0
	xxxCapnocytophaga_sputig	xxxCapnocytophaga_sputigena_ATCC_33612	[450..554]	Prevotella_copri_NZ_GG703855_1_rna43_0029		0	0	0
	xxxCapnocytophaga_sputig	xxxCapnocytophaga_sputigena_ATCC_33612	[583..706]	Shuttleworthia_satelles_DSM_14600_NZ_GG665866_1_rna19_0005		0	0	0
	xxxCatonella_morbi	xxxCatonella_morbi	[30..135]	Bifidobacterium_angulatum_JCM_7096_GCF_0010251551_ASM102515v1_NZ_AP012322_1_rna0_0019		0	0	0
	xxxCatonella_morbi	xxxCatonella_morbi	[176..280]	Cutibacterium_acnes_J139_NZ_ADFS01000001_1_rna32_0028		0	0	0
	xxxCatonella_morbi	xxxCatonella_morbi	[323..428]	Eubacterium_siraeum_DSM_15702_GCF_0003820851_ASM38208v1_NZ_KB907544_1__0020		0	0	0
	xxxCatonella_morbi	xxxCatonella_morbi	[475..580]	Faecalibacterium_prausnitzii_NZ_DS483500_1_rna34_0106		0	0	0
	xxxCatonella_morbi	xxxCatonella_morbi	[621..724]	Prevotella_copri_NZ_GG703855_1_rna43_0029		0	0	0
	xxxCatonella_morbi	xxxCatonella_morbi	[774..874]	Shuttleworthia_satelles_DSM_14600_NZ_GG665866_1_rna19_0005		0	0	0
	xxxChlamydia_trachomatis	xxxChlamydia_trachomatis	[23..125]	Bifidobacterium_angulatum_JCM_7096_GCF_0010251551_ASM102515v1_NZ_AP012322_1_rna0_0019		0	0	0
	xxxChlamydia_trachomatis	xxxChlamydia_trachomatis	[173..277]	Cutibacterium_acnes_J139_NZ_ADFS01000001_1_rna32_0028		0	0	0
	xxxChlamydia_trachomatis	xxxChlamydia_trachomatis	[315..420]	Eubacterium_siraeum_DSM_15702_GCF_0003820851_ASM38208v1_NZ_KB907544_1__0016		0	0	0
	xxxChlamydia_trachomatis	xxxChlamydia_trachomatis	[471..587]	Faecalibacterium_prausnitzii_NZ_DS483500_1_rna34_0106		0	0	0
	xxxClostridioides_diffic	xxxClostridioides_difficile	[27..129]	Bifidobacterium_angulatum_JCM_7096_GCF_0010251551_ASM102515v1_NZ_AP012322_1_rna0_0019		0	0	0
	xxxClostridioides_diffic	xxxClostridioides_difficile	[170..276]	Eubacterium_siraeum_DSM_15702_GCF_0003820851_ASM38208v1_NZ_KB907544_1__0020		0	0	0
	xxxClostridioides_diffic	xxxClostridioides_difficile	[321..421]	Prevotella_copri_NZ_GG703855_1_rna43_0029		0	0	0
	xxxClostridium_bolteae_A	xxxClostridium_bolteae_ATCC_BAA-613_GCF_000154365.1_ASM15436v1	[23..125]	Bifidobacterium_angulatum_JCM_7096_GCF_0010251551_ASM102515v1_NZ_AP012322_1_rna0_0019		0	0	0
	xxxClostridium_bolteae_A	xxxClostridium_bolteae_ATCC_BAA-613_GCF_000154365.1_ASM15436v1	[173..278]	Clostridium_bolteae_ATCC_BAA_613_GCF_0001543651_ASM15436v1_NZ_DS480694_1_rna30_0007		0	0	0
	xxxClostridium_bolteae_A	xxxClostridium_bolteae_ATCC_BAA-613_GCF_000154365.1_ASM15436v1	[319..424]	Cutibacterium_acnes_J139_NZ_ADFS01000001_1_rna32_0028		0	0	0
	xxxClostridium_bolteae_A	xxxClostridium_bolteae_ATCC_BAA-613_GCF_000154365.1_ASM15436v1	[466..570]	Eubacterium_siraeum_DSM_15702_GCF_0003820851_ASM38208v1_NZ_KB907544_1__0020		0	0	0
	xxxClostridium_bolteae_A	xxxClostridium_bolteae_ATCC_BAA-613_GCF_000154365.1_ASM15436v1	[615..719]	Faecalibacterium_prausnitzii_NZ_DS483500_1_rna34_0106		0	0	0
	xxxClostridium_bolteae_A	xxxClostridium_bolteae_ATCC_BAA-613_GCF_000154365.1_ASM15436v1	[768..872]	Prevotella_copri_NZ_GG703855_1_rna43_0029		0	0	0
	xxxClostridium_bolteae_A	xxxClostridium_bolteae_ATCC_BAA-613_GCF_000154365.1_ASM15436v1	[921..1025]	Shuttleworthia_satelles_DSM_14600_NZ_GG665866_1_rna19_0005		0	0	0
	xxxClostridium_botulinum	xxxClostridium_botulinum_D_str_1873	[25..130]	Cutibacterium_acnes_J139_NZ_ADFS01000001_1_rna32_0028		0	0	0
	xxxClostridium_botulinum	xxxClostridium_botulinum_D_str_1873	[168..271]	Eubacterium_siraeum_DSM_15702_GCF_0003820851_ASM38208v1_NZ_KB907544_1__0016		0	0	0
	xxxClostridium_botulinum	xxxClostridium_botulinum_D_str_1873	[320..426]	Eubacterium_siraeum_DSM_15702_GCF_0003820851_ASM38208v1_NZ_KB907544_1__0020		0	0	0
	xxxClostridium_botulinum	xxxClostridium_botulinum_D_str_1873	[472..586]	Faecalibacterium_prausnitzii_NZ_DS483500_1_rna34_0106		0	0	0
	xxxClostridium_botulinum	xxxClostridium_botulinum_D_str_1873	[629..731]	Prevotella_copri_NZ_GG703855_1_rna43_0029		0	0	0
	xxxClostridium_leptum_DS	xxxClostridium_leptum_DSM_753_GCF_000154345.1_ASM15434v1	[23..123]	Bifidobacterium_angulatum_JCM_7096_GCF_0010251551_ASM102515v1_NZ_AP012322_1_rna0_0019		0	0	0
	xxxClostridium_leptum_DS	xxxClostridium_leptum_DSM_753_GCF_000154345.1_ASM15434v1	[164..269]	Cutibacterium_acnes_J139_NZ_ADFS01000001_1_rna32_0028		0	0	0
	xxxClostridium_leptum_DS	xxxClostridium_leptum_DSM_753_GCF_000154345.1_ASM15434v1	[178..718]	Eubacterium_siraeum_DSM_15702_GCF_0003820851_ASM38208v1_NZ_KB907544_1__0016		0	0	0
	xxxClostridium_leptum_DS	xxxClostridium_leptum_DSM_753_GCF_000154345.1_ASM15434v1	[319..424]	Eubacterium_siraeum_DSM_15702_GCF_0003820851_ASM38208v1_NZ_KB907544_1__0020		0	0	0
	xxxClostridium_leptum_DS	xxxClostridium_leptum_DSM_753_GCF_000154345.1_ASM15434v1	[467..573]	Faecalibacterium_prausnitzii_NZ_DS483500_1_rna34_0106		0	0	0
	xxxClostridium_leptum_DS	xxxClostridium_leptum_DSM_753_GCF_000154345.1_ASM15434v1	[770..878]	Mageeibacillus_indolicus_NC_013895_2_rna7_0011		0	0	0
	xxxClostridium_leptum_DS	xxxClostridium_leptum_DSM_753_GCF_000154345.1_ASM15434v1	[919..1016]	Prevotella_copri_NZ_GG703855_1_rna43_0029		0	0	0
	xxxClostridium_perfringe	xxxClostridium_perfringens_C_str_JGS1495	[25..130]	Cutibacterium_acnes_J139_NZ_ADFS01000001_1_rna32_0028		0	0	0
	xxxClostridium_perfringe	xxxClostridium_perfringens_C_str_JGS1495	[168..271]	Eubacterium_siraeum_DSM_15702_GCF_0003820851_ASM38208v1_NZ_KB907544_1__0016		0	0	0
	xxxClostridium_perfringe	xxxClostridium_perfringens_C_str_JGS1495	[322..436]	Eubacterium_siraeum_DSM_15702_GCF_0003820851_ASM38208v1_NZ_KB907544_1__0020		0	0	0
	xxxClostridium_perfringe	xxxClostridium_perfringens_C_str_JGS1495	[482..588]	Faecalibacterium_prausnitzii_NZ_DS483500_1_rna34_0106		0	0	0
	xxxClostridium_perfringe	xxxClostridium_perfringens_C_str_JGS1495	[629..731]	Prevotella_copri_NZ_GG703855_1_rna43_0029		0	0	0
	xxxClostridium_scindens_	xxxClostridium_scindens_ATCC_35704_GCF_000154505.1_ASM15450v1	[23..125]	Bifidobacterium_angulatum_JCM_7096_GCF_0010251551_ASM102515v1_NZ_AP012322_1_rna0_0019		0	0	0
	xxxClostridium_scindens_	xxxClostridium_scindens_ATCC_35704_GCF_000154505.1_ASM15450v1	[173..278]	Clostridium_bolteae_ATCC_BAA_613_GCF_0001543651_ASM15436v1_NZ_DS480694_1_rna30_0007		0	0	0
	xxxClostridium_scindens_	xxxClostridium_scindens_ATCC_35704_GCF_000154505.1_ASM15450v1	[319..424]	Cutibacterium_acnes_J139_NZ_ADFS01000001_1_rna32_0028		0	0	0
	xxxClostridium_scindens_	xxxClostridium_scindens_ATCC_35704_GCF_000154505.1_ASM15450v1	[466..570]	Eubacterium_siraeum_DSM_15702_GCF_0003820851_ASM38208v1_NZ_KB907544_1__0016		0	0	0
	xxxClostridium_scindens_	xxxClostridium_scindens_ATCC_35704_GCF_000154505.1_ASM15450v1	[615..719]	Eubacterium_siraeum_DSM_15702_GCF_0003820851_ASM38208v1_NZ_KB907544_1__0020		0	0	0
	xxxClostridium_scindens_	xxxClostridium_scindens_ATCC_35704_GCF_000154505.1_ASM15450v1	[770..884]	Faecalibacterium_prausnitzii_NZ_DS483500_1_rna34_0106		0	0	0
	xxxClostridium_scindens_	xxxClostridium_scindens_ATCC_35704_GCF_000154505.1_ASM15450v1	[930..1034]	Prevotella_copri_NZ_GG703855_1_rna43_0029		0	0	0
	xxxClostridium_scindens_	xxxClostridium_scindens_ATCC_35704_GCF_000154505.1_ASM15450v1	[1077..1180]	Shuttleworthia_satelles_DSM_14600_NZ_GG665866_1_rna19_0005		0	0	0
	xxxClostridium_sp_7_2_43	xxxClostridium_sp_7_2_43FAA	[25..130]	Cutibacterium_acnes_J139_NZ_ADFS01000001_1_rna32_0028		0	0	0
	xxxClostridium_sp_7_2_43	xxxClostridium_sp_7_2_43FAA	[171..277]	Eubacterium_siraeum_DSM_15702_GCF_0003820851_ASM38208v1_NZ_KB907544_1__0016		0	0	0
	xxxClostridium_sp_7_2_43	xxxClostridium_sp_7_2_43FAA	[318..422]	Eubacterium_siraeum_DSM_15702_GCF_0003820851_ASM38208v1_NZ_KB907544_1__0020		0	0	0
	xxxClostridium_sp_7_2_43	xxxClostridium_sp_7_2_43FAA	[473..587]	Faecalibacterium_prausnitzii_NZ_DS483500_1_rna34_0106		0	0	0
	xxxClostridium_sp_7_2_43	xxxClostridium_sp_7_2_43FAA	[635..737]	Prevotella_copri_NZ_GG703855_1_rna43_0029		0	0	0
	xxxClostridium_sp_M62_1	xxxClostridium_sp_M62_1	[27..130]	Bifidobacterium_angulatum_JCM_7096_GCF_0010251551_ASM102515v1_NZ_AP012322_1_rna0_0019		0	0	0
	xxxClostridium_sp_M62_1	xxxClostridium_sp_M62_1	[173..277]	Cutibacterium_acnes_J139_NZ_ADFS01000001_1_rna32_0028		0	0	0
	xxxClostridium_sp_M62_1	xxxClostridium_sp_M62_1	[318..422]	Eubacterium_siraeum_DSM_15702_GCF_0003820851_ASM38208v1_NZ_KB907544_1__0020		0	0	0
	xxxClostridium_sp_M62_1	xxxClostridium_sp_M62_1	[474..579]	Faecalibacterium_prausnitzii_NZ_DS483500_1_rna34_0106		0	0	0
	xxxClostridium_sp_M62_1	xxxClostridium_sp_M62_1	[620..725]	Prevotella_copri_NZ_GG703855_1_rna43_0029		0	0	0
	xxxClostridium_sp_M62_1	xxxClostridium_sp_M62_1	[770..870]	Shuttleworthia_satelles_DSM_14600_NZ_GG665866_1_rna19_0005		0	0	0
	xxxClostridium_sp_SS2_1	xxxClostridium_sp_SS2_1	[23..123]	Bifidobacterium_angulatum_JCM_7096_GCF_0010251551_ASM102515v1_NZ_AP012322_1_rna0_0019		0	0	0
	xxxClostridium_sp_SS2_1	xxxClostridium_sp_SS2_1	[170..284]	Clostridium_bolteae_ATCC_BAA_613_GCF_0001543651_ASM15436v1_NZ_DS480694_1_rna30_0007		0	0	0
	xxxClostridium_sp_SS2_1	xxxClostridium_sp_SS2_1	[325..429]	Cutibacterium_acnes_J139_NZ_ADFS01000001_1_rna32_0028		0	0	0
	xxxClostridium_sp_SS2_1	xxxClostridium_sp_SS2_1	[474..578]	Eubacterium_siraeum_DSM_15702_GCF_0003820851_ASM38208v1_NZ_KB907544_1__0016		0	0	0
	xxxClostridium_sp_SS2_1	xxxClostridium_sp_SS2_1	[629..733]	Eubacterium_siraeum_DSM_15702_GCF_0003820851_ASM38208v1_NZ_KB907544_1__0020		0	0	0
	xxxClostridium_sp_SS2_1	xxxClostridium_sp_SS2_1	[780..885]	Faecalibacterium_prausnitzii_NZ_DS483500_1_rna34_0106		0	0	0
	xxxClostridium_sp_SS2_1	xxxClostridium_sp_SS2_1	[926..1031]	Prevotella_copri_NZ_GG703855_1_rna43_0029		0	0	0
	xxxClostridium_sp_SS2_1	xxxClostridium_sp_SS2_1	[1080..1183]	Shuttleworthia_satelles_DSM_14600_NZ_GG665866_1_rna19_0005		0	0	0
	xxxCollinsella_aerofacie	xxxCollinsella_aerofaciens	[25..126]	Bifidobacterium_angulatum_JCM_7096_GCF_0010251551_ASM102515v1_NZ_AP012322_1_rna0_0019		0	0	0
	xxxCollinsella_aerofacie	xxxCollinsella_aerofaciens	[168..268]	Cutibacterium_acnes_J139_NZ_ADFS01000001_1_rna32_0028		0	0	0
	xxxCollinsella_aerofacie	xxxCollinsella_aerofaciens	[310..412]	Faecalibacterium_prausnitzii_NZ_DS483500_1_rna34_0106		0	0	0
	xxxCoprococcus_comes	xxxCoprococcus_comes	[27..130]	Bifidobacterium_angulatum_JCM_7096_GCF_0010251551_ASM102515v1_NZ_AP012322_1_rna0_0019		0	0	0
	xxxCoprococcus_comes	xxxCoprococcus_comes	[173..277]	Cutibacterium_acnes_J139_NZ_ADFS01000001_1_rna32_0028		0	0	0
	xxxCoprococcus_comes	xxxCoprococcus_comes	[323..438]	Eubacterium_siraeum_DSM_15702_GCF_0003820851_ASM38208v1_NZ_KB907544_1__0016		0	0	0
	xxxCoprococcus_comes	xxxCoprococcus_comes	[489..593]	Eubacterium_siraeum_DSM_15702_GCF_0003820851_ASM38208v1_NZ_KB907544_1__0020		0	0	0
	xxxCoprococcus_comes	xxxCoprococcus_comes	[631..736]	Faecalibacterium_prausnitzii_NZ_DS483500_1_rna34_0106		0	0	0
	xxxCoprococcus_comes	xxxCoprococcus_comes	[783..888]	Prevotella_copri_NZ_GG703855_1_rna43_0029		0	0	0
	xxxCoprococcus_comes	xxxCoprococcus_comes	[933..1033]	Shuttleworthia_satelles_DSM_14600_NZ_GG665866_1_rna19_0005		0	0	0
	xxxCorynebacterium_amyco	xxxCorynebacterium_amycolatum	[25..128]	Bifidobacterium_angulatum_JCM_7096_GCF_0010251551_ASM102515v1_NZ_AP012322_1_rna0_0019		0	0	0
	xxxCorynebacterium_amyco	xxxCorynebacterium_amycolatum	[170..274]	Cutibacterium_acnes_J139_NZ_ADFS01000001_1_rna32_0028		0	0	0
	xxxCorynebacterium_amyco	xxxCorynebacterium_amycolatum	[319..425]	Eubacterium_siraeum_DSM_15702_GCF_0003820851_ASM38208v1_NZ_KB907544_1__0020		0	0	0
	xxxCorynebacterium_amyco	xxxCorynebacterium_amycolatum	[465..572]	Faecalibacterium_prausnitzii_NZ_DS483500_1_rna34_0106		0	0	0
	xxxCorynebacterium_amyco	xxxCorynebacterium_amycolatum	[479..723]	Mageeibacillus_indolicus_NC_013895_2_rna7_0011		0	0	0
	xxxCorynebacterium_amyco	xxxCorynebacterium_amycolatum	[772..876]	Prevotella_copri_NZ_GG703855_1_rna43_0029		0	0	0
	xxxCorynebacterium_aurim	xxxCorynebacterium_aurimucosum	[27..129]	Bifidobacterium_angulatum_JCM_7096_GCF_0010251551_ASM102515v1_NZ_AP012322_1_rna0_0019		0	0	0
	xxxCorynebacterium_aurim	xxxCorynebacterium_aurimucosum	[170..275]	Cutibacterium_acnes_J139_NZ_ADFS01000001_1_rna32_0028		0	0	0
	xxxCorynebacterium_aurim	xxxCorynebacterium_aurimucosum	[321..425]	Eubacterium_siraeum_DSM_15702_GCF_0003820851_ASM38208v1_NZ_KB907544_1__0020		0	0	0
	xxxCorynebacterium_aurim	xxxCorynebacterium_aurimucosum	[466..571]	Faecalibacterium_prausnitzii_NZ_DS483500_1_rna34_0106		0	0	0
	xxxCorynebacterium_aurim	xxxCorynebacterium_aurimucosum	[586..599]	Mageeibacillus_indolicus_NC_013895_2_rna7_0011		0	0	0
	xxxCorynebacterium_aurim	xxxCorynebacterium_aurimucosum	[773..876]	Prevotella_copri_NZ_GG703855_1_rna43_0029		0	0	0
	xxxCorynebacterium_aurim	xxxCorynebacterium_aurimucosum	[918..1017]	Shuttleworthia_satelles_DSM_14600_NZ_GG665866_1_rna19_0005		0	0	0
	xxxCorynebacterium_jeike	xxxCorynebacterium_jeikeium	[23..122]	Bifidobacterium_angulatum_JCM_7096_GCF_0010251551_ASM102515v1_NZ_AP012322_1_rna0_0019		0	0	0
	xxxCorynebacterium_jeike	xxxCorynebacterium_jeikeium	[170..273]	Cutibacterium_acnes_J139_NZ_ADFS01000001_1_rna32_0028		0	0	0
	xxxCorynebacterium_jeike	xxxCorynebacterium_jeikeium	[314..420]	Eubacterium_siraeum_DSM_15702_GCF_0003820851_ASM38208v1_NZ_KB907544_1__0020		0	0	0
	xxxCorynebacterium_jeike	xxxCorynebacterium_jeikeium	[460..568]	Faecalibacterium_prausnitzii_NZ_DS483500_1_rna34_0106		0	0	0
	xxxCorynebacterium_jeike	xxxCorynebacterium_jeikeium	[474..720]	Mageeibacillus_indolicus_NC_013895_2_rna7_0011		0	0	0
	xxxCorynebacterium_jeike	xxxCorynebacterium_jeikeium	[774..878]	Prevotella_copri_NZ_GG703855_1_rna43_0029		0	0	0
	xxxCorynebacterium_jeike	xxxCorynebacterium_jeikeium	[921..1025]	Shuttleworthia_satelles_DSM_14600_NZ_GG665866_1_rna19_0005		0	0	0
	xxxCorynebacterium_kropp	xxxCorynebacterium_kroppenstedtii_DSM_44385	[23..122]	Bifidobacterium_angulatum_JCM_7096_GCF_0010251551_ASM102515v1_NZ_AP012322_1_rna0_0019		0	0	0
	xxxCorynebacterium_kropp	xxxCorynebacterium_kroppenstedtii_DSM_44385	[170..274]	Cutibacterium_acnes_J139_NZ_ADFS01000001_1_rna32_0028		0	0	0
	xxxCorynebacterium_kropp	xxxCorynebacterium_kroppenstedtii_DSM_44385	[315..421]	Eubacterium_siraeum_DSM_15702_GCF_0003820851_ASM38208v1_NZ_KB907544_1__0020		0	0	0
	xxxCorynebacterium_kropp	xxxCorynebacterium_kroppenstedtii_DSM_44385	[461..568]	Faecalibacterium_prausnitzii_NZ_DS483500_1_rna34_0106		0	0	0
	xxxCorynebacterium_kropp	xxxCorynebacterium_kroppenstedtii_DSM_44385	[475..719]	Mageeibacillus_indolicus_NC_013895_2_rna7_0011		0	0	0
	xxxCorynebacterium_kropp	xxxCorynebacterium_kroppenstedtii_DSM_44385	[771..875]	Prevotella_copri_NZ_GG703855_1_rna43_0029		0	0	0
	xxxCorynebacterium_kropp	xxxCorynebacterium_kroppenstedtii_DSM_44385	[918..1020]	Shuttleworthia_satelles_DSM_14600_NZ_GG665866_1_rna19_0005		0	0	0
	xxxCorynebacterium_matru	xxxCorynebacterium_matruchotii_ATCC_33806	[27..130]	Bifidobacterium_angulatum_JCM_7096_GCF_0010251551_ASM102515v1_NZ_AP012322_1_rna0_0019		0	0	0
	xxxCorynebacterium_matru	xxxCorynebacterium_matruchotii_ATCC_33806	[173..277]	Cutibacterium_acnes_J139_NZ_ADFS01000001_1_rna32_0028		0	0	0
	xxxCorynebacterium_matru	xxxCorynebacterium_matruchotii_ATCC_33806	[325..431]	Eubacterium_siraeum_DSM_15702_GCF_0003820851_ASM38208v1_NZ_KB907544_1__0020		0	0	0
	xxxCorynebacterium_matru	xxxCorynebacterium_matruchotii_ATCC_33806	[476..582]	Faecalibacterium_prausnitzii_NZ_DS483500_1_rna34_0106		0	0	0
	xxxCorynebacterium_matru	xxxCorynebacterium_matruchotii_ATCC_33806	[631..735]	Mageeibacillus_indolicus_NC_013895_2_rna7_0011		0	0	0
	xxxCorynebacterium_matru	xxxCorynebacterium_matruchotii_ATCC_33806	[644..1034]	Prevotella_copri_NZ_GG703855_1_rna43_0029		0	0	0
	xxxCorynebacterium_matru	xxxCorynebacterium_matruchotii_ATCC_33806	[773..878]	Shuttleworthia_satelles_DSM_14600_NZ_GG665866_1_rna19_0005		0	0	0
	xxxCorynebacterium_pseud	xxxCorynebacterium_pseudogenitalium_ATCC_33035	[23..122]	Bifidobacterium_angulatum_JCM_7096_GCF_0010251551_ASM102515v1_NZ_AP012322_1_rna0_0019		0	0	0
	xxxCorynebacterium_pseud	xxxCorynebacterium_pseudogenitalium_ATCC_33035	[170..274]	Cutibacterium_acnes_J139_NZ_ADFS01000001_1_rna32_0028		0	0	0
	xxxCorynebacterium_pseud	xxxCorynebacterium_pseudogenitalium_ATCC_33035	[315..420]	Eubacterium_siraeum_DSM_15702_GCF_0003820851_ASM38208v1_NZ_KB907544_1__0020		0	0	0
	xxxCorynebacterium_pseud	xxxCorynebacterium_pseudogenitalium_ATCC_33035	[466..570]	Shuttleworthia_satelles_DSM_14600_NZ_GG665866_1_rna19_0005		0	0	0
	xxxCorynebacterium_stria	xxxCorynebacterium_striatum_ATCC_6940	[23..122]	Bifidobacterium_angulatum_JCM_7096_GCF_0010251551_ASM102515v1_NZ_AP012322_1_rna0_0019		0	0	0
	xxxCorynebacterium_stria	xxxCorynebacterium_striatum_ATCC_6940	[170..273]	Cutibacterium_acnes_J139_NZ_ADFS01000001_1_rna32_0028		0	0	0
	xxxCorynebacterium_stria	xxxCorynebacterium_striatum_ATCC_6940	[314..420]	Eubacterium_siraeum_DSM_15702_GCF_0003820851_ASM38208v1_NZ_KB907544_1__0020		0	0	0
	xxxCorynebacterium_stria	xxxCorynebacterium_striatum_ATCC_6940	[460..566]	Faecalibacterium_prausnitzii_NZ_DS483500_1_rna34_0106		0	0	0
	xxxCorynebacterium_stria	xxxCorynebacterium_striatum_ATCC_6940	[474..716]	Mageeibacillus_indolicus_NC_013895_2_rna7_0011		0	0	0
	xxxCorynebacterium_stria	xxxCorynebacterium_striatum_ATCC_6940	[768..872]	Shuttleworthia_satelles_DSM_14600_NZ_GG665866_1_rna19_0005		0	0	0
	xxxCorynebacterium_tuber	xxxCorynebacterium_tuberculostearicum_SK141	[27..129]	Bifidobacterium_angulatum_JCM_7096_GCF_0010251551_ASM102515v1_NZ_AP012322_1_rna0_0019		0	0	0
	xxxCorynebacterium_tuber	xxxCorynebacterium_tuberculostearicum_SK141	[170..275]	Cutibacterium_acnes_J139_NZ_ADFS01000001_1_rna32_0028		0	0	0
	xxxCorynebacterium_tuber	xxxCorynebacterium_tuberculostearicum_SK141	[321..425]	Eubacterium_siraeum_DSM_15702_GCF_0003820851_ASM38208v1_NZ_KB907544_1__0020		0	0	0
	xxxCorynebacterium_tuber	xxxCorynebacterium_tuberculostearicum_SK141	[477..583]	Faecalibacterium_prausnitzii_NZ_DS483500_1_rna34_0106		0	0	0
	xxxCorynebacterium_tuber	xxxCorynebacterium_tuberculostearicum_SK141	[490..735]	Mageeibacillus_indolicus_NC_013895_2_rna7_0011		0	0	0
	xxxCorynebacterium_tuber	xxxCorynebacterium_tuberculostearicum_SK141	[772..876]	Prevotella_copri_NZ_GG703855_1_rna43_0029		0	0	0
	xxxCorynebacterium_tuber	xxxCorynebacterium_tuberculostearicum_SK141	[924..1023]	Shuttleworthia_satelles_DSM_14600_NZ_GG665866_1_rna19_0005		0	0	0
	xxxCorynebacterium_ureal	xxxCorynebacterium_urealyticum	[27..131]	Bifidobacterium_angulatum_JCM_7096_GCF_0010251551_ASM102515v1_NZ_AP012322_1_rna0_0019		0	0	0
	xxxCorynebacterium_ureal	xxxCorynebacterium_urealyticum	[174..278]	Cutibacterium_acnes_J139_NZ_ADFS01000001_1_rna32_0028		0	0	0
	xxxCorynebacterium_ureal	xxxCorynebacterium_urealyticum	[319..424]	Eubacterium_siraeum_DSM_15702_GCF_0003820851_ASM38208v1_NZ_KB907544_1__0020		0	0	0
	xxxCorynebacterium_ureal	xxxCorynebacterium_urealyticum	[439..736]	Faecalibacterium_prausnitzii_NZ_DS483500_1_rna34_0106		0	0	0
	xxxCorynebacterium_ureal	xxxCorynebacterium_urealyticum	[476..582]	Mageeibacillus_indolicus_NC_013895_2_rna7_0011		0	0	0
	xxxCorynebacterium_ureal	xxxCorynebacterium_urealyticum	[773..877]	Prevotella_copri_NZ_GG703855_1_rna43_0029		0	0	0
	xxxCorynebacterium_ureal	xxxCorynebacterium_urealyticum	[925..1024]	Shuttleworthia_satelles_DSM_14600_NZ_GG665866_1_rna19_0005		0	0	0
	xxxCorynebacterium_vitae	xxxCorynebacterium_vitaeruminis	[25..128]	Bifidobacterium_angulatum_JCM_7096_GCF_0010251551_ASM102515v1_NZ_AP012322_1_rna0_0019		0	0	0
	xxxCorynebacterium_vitae	xxxCorynebacterium_vitaeruminis	[174..278]	Cutibacterium_acnes_J139_NZ_ADFS01000001_1_rna32_0028		0	0	0
	xxxCorynebacterium_vitae	xxxCorynebacterium_vitaeruminis	[321..425]	Eubacterium_siraeum_DSM_15702_GCF_0003820851_ASM38208v1_NZ_KB907544_1__0020		0	0	0
	xxxCorynebacterium_vitae	xxxCorynebacterium_vitaeruminis	[469..576]	Faecalibacterium_prausnitzii_NZ_DS483500_1_rna34_0106		0	0	0
	xxxCorynebacterium_vitae	xxxCorynebacterium_vitaeruminis	[617..722]	Mageeibacillus_indolicus_NC_013895_2_rna7_0011		0	0	0
	xxxCorynebacterium_vitae	xxxCorynebacterium_vitaeruminis	[737..884]	Prevotella_copri_NZ_GG703855_1_rna43_0029		0	0	0
	xxxCorynebacterium_vitae	xxxCorynebacterium_vitaeruminis	[925..1027]	Shuttleworthia_satelles_DSM_14600_NZ_GG665866_1_rna19_0005		0	0	0
	xxxCryptobacterium_curtu	xxxCryptobacterium_curtum_DSM_15641	[19..122]	Bifidobacterium_angulatum_JCM_7096_GCF_0010251551_ASM102515v1_NZ_AP012322_1_rna0_0019		0	0	0
	xxxCryptobacterium_curtu	xxxCryptobacterium_curtum_DSM_15641	[175..277]	Cutibacterium_acnes_J139_NZ_ADFS01000001_1_rna32_0028		0	0	0
	xxxCryptobacterium_curtu	xxxCryptobacterium_curtum_DSM_15641	[319..420]	Faecalibacterium_prausnitzii_NZ_DS483500_1_rna34_0106		0	0	0
	xxxCutibacterium_acnes_J	xxxCutibacterium_acnes_J165	[24..128]	Bifidobacterium_angulatum_JCM_7096_GCF_0010251551_ASM102515v1_NZ_AP012322_1_rna0_0019		0	0	0
	xxxCutibacterium_acnes_J	xxxCutibacterium_acnes_J165	[179..286]	Cutibacterium_acnes_J139_NZ_ADFS01000001_1_rna32_0028		0	0	0
	xxxCutibacterium_acnes_J	xxxCutibacterium_acnes_J165	[323..429]	Eubacterium_siraeum_DSM_15702_GCF_0003820851_ASM38208v1_NZ_KB907544_1__0020		0	0	0
	xxxCutibacterium_acnes_J	xxxCutibacterium_acnes_J165	[482..586]	Mageeibacillus_indolicus_NC_013895_2_rna7_0011		0	0	0
	xxxCutibacterium_acnes_J	xxxCutibacterium_acnes_J165	[628..733]	Shuttleworthia_satelles_DSM_14600_NZ_GG665866_1_rna19_0005		0	0	0
	xxxCutibacterium_acnes_J	xxxCutibacterium_acnes_J165	[776..881]	Streptococcus_macedonicus_NC_016749_1_rna66_0143		0	0	0
	xxxCutibacterium_acnes_J	xxxCutibacterium_acnes_J165	[926..1026]	Veillonella_seminalis_NZ_JH992937_1_rna41_0017		0	0	0
	xxxCutibacterium_acnes_J	xxxCutibacterium_acnes_J139	[23..123]	Bifidobacterium_angulatum_JCM_7096_GCF_0010251551_ASM102515v1_NZ_AP012322_1_rna0_0019		0	0	0
	xxxCutibacterium_acnes_J	xxxCutibacterium_acnes_J139	[168..273]	Cutibacterium_acnes_J139_NZ_ADFS01000001_1_rna32_0028		0	0	0
	xxxCutibacterium_acnes_J	xxxCutibacterium_acnes_J139	[320..426]	Eubacterium_siraeum_DSM_15702_GCF_0003820851_ASM38208v1_NZ_KB907544_1__0020		0	0	0
	xxxCutibacterium_acnes_J	xxxCutibacterium_acnes_J139	[463..570]	Mageeibacillus_indolicus_NC_013895_2_rna7_0011		0	0	0
	xxxCutibacterium_acnes_J	xxxCutibacterium_acnes_J139	[618..722]	Prevotella_copri_NZ_GG703855_1_rna43_0029		0	0	0
	xxxCutibacterium_acnes_J	xxxCutibacterium_acnes_J139	[771..875]	Shuttleworthia_satelles_DSM_14600_NZ_GG665866_1_rna19_0005		0	0	0
	xxxCutibacterium_acnes_S	xxxCutibacterium_acnes_SK137	[23..123]	Bifidobacterium_angulatum_JCM_7096_GCF_0010251551_ASM102515v1_NZ_AP012322_1_rna0_0019		0	0	0
	xxxCutibacterium_acnes_S	xxxCutibacterium_acnes_SK137	[171..277]	Cutibacterium_acnes_J139_NZ_ADFS01000001_1_rna32_0028		0	0	0
	xxxCutibacterium_acnes_S	xxxCutibacterium_acnes_SK137	[323..427]	Eubacterium_siraeum_DSM_15702_GCF_0003820851_ASM38208v1_NZ_KB907544_1__0020		0	0	0
	xxxCutibacterium_acnes_S	xxxCutibacterium_acnes_SK137	[470..574]	Mageeibacillus_indolicus_NC_013895_2_rna7_0011		0	0	0
	xxxCutibacterium_acnes_S	xxxCutibacterium_acnes_SK137	[625..732]	Prevotella_copri_NZ_GG703855_1_rna43_0029		0	0	0
	xxxCutibacterium_acnes_S	xxxCutibacterium_acnes_SK137	[772..877]	Shuttleworthia_satelles_DSM_14600_NZ_GG665866_1_rna19_0005		0	0	0
	xxxCutibacterium_acnes_S	xxxCutibacterium_acnes_SK187	[27..131]	Bifidobacterium_angulatum_JCM_7096_GCF_0010251551_ASM102515v1_NZ_AP012322_1_rna0_0019		0	0	0
	xxxCutibacterium_acnes_S	xxxCutibacterium_acnes_SK187	[174..278]	Cutibacterium_acnes_J139_NZ_ADFS01000001_1_rna32_0028		0	0	0
	xxxCutibacterium_acnes_S	xxxCutibacterium_acnes_SK187	[329..436]	Eubacterium_siraeum_DSM_15702_GCF_0003820851_ASM38208v1_NZ_KB907544_1__0020		0	0	0
	xxxCutibacterium_acnes_S	xxxCutibacterium_acnes_SK187	[473..579]	Mageeibacillus_indolicus_NC_013895_2_rna7_0011		0	0	0
	xxxCutibacterium_acnes_S	xxxCutibacterium_acnes_SK187	[626..731]	Prevotella_copri_NZ_GG703855_1_rna43_0029		0	0	0
	xxxCutibacterium_acnes_S	xxxCutibacterium_acnes_SK187	[776..876]	Shuttleworthia_satelles_DSM_14600_NZ_GG665866_1_rna19_0005		0	0	0
	xxxDialister_invisus_DSM	xxxDialister_invisus_DSM_15470	[24..138]	Bifidobacterium_angulatum_JCM_7096_GCF_0010251551_ASM102515v1_NZ_AP012322_1_rna0_0019		0	0	0
	xxxDialister_invisus_DSM	xxxDialister_invisus_DSM_15470	[181..288]	Cutibacterium_acnes_J139_NZ_ADFS01000001_1_rna32_0028		0	0	0
	xxxDialister_invisus_DSM	xxxDialister_invisus_DSM_15470	[340..445]	Eubacterium_siraeum_DSM_15702_GCF_0003820851_ASM38208v1_NZ_KB907544_1__0016		0	0	0
	xxxDialister_invisus_DSM	xxxDialister_invisus_DSM_15470	[488..593]	Faecalibacterium_prausnitzii_NZ_DS483500_1_rna34_0106		0	0	0
	xxxDialister_invisus_DSM	xxxDialister_invisus_DSM_15470	[637..737]	Veillonella_seminalis_NZ_JH992937_1_rna41_0017		0	0	0
	xxxDialister_micraerophi	xxxDialister_micraerophilus	[23..123]	Bifidobacterium_angulatum_JCM_7096_GCF_0010251551_ASM102515v1_NZ_AP012322_1_rna0_0019		0	0	0
	xxxDialister_micraerophi	xxxDialister_micraerophilus	[167..271]	Cutibacterium_acnes_J139_NZ_ADFS01000001_1_rna32_0028		0	0	0
	xxxDialister_micraerophi	xxxDialister_micraerophilus	[320..427]	Eubacterium_siraeum_DSM_15702_GCF_0003820851_ASM38208v1_NZ_KB907544_1__0016		0	0	0
	xxxDialister_micraerophi	xxxDialister_micraerophilus	[465..570]	Eubacterium_siraeum_DSM_15702_GCF_0003820851_ASM38208v1_NZ_KB907544_1__0020		0	0	0
	xxxDialister_micraerophi	xxxDialister_micraerophilus	[621..737]	Faecalibacterium_prausnitzii_NZ_DS483500_1_rna34_0106		0	0	0
	xxxDialister_micraerophi	xxxDialister_micraerophilus	[783..886]	Veillonella_seminalis_NZ_JH992937_1_rna41_0017		0	0	0
	xxxDorea_formicigenerans	xxxDorea_formicigenerans_ATCC_27755	[23..123]	Bifidobacterium_angulatum_JCM_7096_GCF_0010251551_ASM102515v1_NZ_AP012322_1_rna0_0019		0	0	0
	xxxDorea_formicigenerans	xxxDorea_formicigenerans_ATCC_27755	[171..276]	Clostridium_bolteae_ATCC_BAA_613_GCF_0001543651_ASM15436v1_NZ_DS480694_1_rna30_0007		0	0	0
	xxxDorea_formicigenerans	xxxDorea_formicigenerans_ATCC_27755	[315..419]	Cutibacterium_acnes_J139_NZ_ADFS01000001_1_rna32_0028		0	0	0
	xxxDorea_formicigenerans	xxxDorea_formicigenerans_ATCC_27755	[464..568]	Eubacterium_siraeum_DSM_15702_GCF_0003820851_ASM38208v1_NZ_KB907544_1__0016		0	0	0
	xxxDorea_formicigenerans	xxxDorea_formicigenerans_ATCC_27755	[619..733]	Eubacterium_siraeum_DSM_15702_GCF_0003820851_ASM38208v1_NZ_KB907544_1__0020		0	0	0
	xxxDorea_formicigenerans	xxxDorea_formicigenerans_ATCC_27755	[779..883]	Faecalibacterium_prausnitzii_NZ_DS483500_1_rna34_0106		0	0	0
	xxxDorea_formicigenerans	xxxDorea_formicigenerans_ATCC_27755	[929..1034]	Prevotella_copri_NZ_GG703855_1_rna43_0029		0	0	0
	xxxDorea_formicigenerans	xxxDorea_formicigenerans_ATCC_27755	[1075..1178]	Shuttleworthia_satelles_DSM_14600_NZ_GG665866_1_rna19_0005		0	0	0
	xxxDorea_longicatena_DSM	xxxDorea_longicatena_DSM_13814	[27..131]	Bifidobacterium_angulatum_JCM_7096_GCF_0010251551_ASM102515v1_NZ_AP012322_1_rna0_0019		0	0	0
	xxxDorea_longicatena_DSM	xxxDorea_longicatena_DSM_13814	[174..278]	Cutibacterium_acnes_J139_NZ_ADFS01000001_1_rna32_0028		0	0	0
	xxxDorea_longicatena_DSM	xxxDorea_longicatena_DSM_13814	[324..440]	Eubacterium_siraeum_DSM_15702_GCF_0003820851_ASM38208v1_NZ_KB907544_1__0016		0	0	0
	xxxDorea_longicatena_DSM	xxxDorea_longicatena_DSM_13814	[491..595]	Eubacterium_siraeum_DSM_15702_GCF_0003820851_ASM38208v1_NZ_KB907544_1__0020		0	0	0
	xxxDorea_longicatena_DSM	xxxDorea_longicatena_DSM_13814	[633..738]	Faecalibacterium_prausnitzii_NZ_DS483500_1_rna34_0106		0	0	0
	xxxDorea_longicatena_DSM	xxxDorea_longicatena_DSM_13814	[785..890]	Prevotella_copri_NZ_GG703855_1_rna43_0029		0	0	0
	xxxDorea_longicatena_DSM	xxxDorea_longicatena_DSM_13814	[935..1035]	Shuttleworthia_satelles_DSM_14600_NZ_GG665866_1_rna19_0005		0	0	0
	xxxEnhydrobacter_aerosac	xxxEnhydrobacter_aerosaccus_SK60	[23..121]	Bifidobacterium_angulatum_JCM_7096_GCF_0010251551_ASM102515v1_NZ_AP012322_1_rna0_0019		0	0	0
	xxxEnhydrobacter_aerosac	xxxEnhydrobacter_aerosaccus_SK60	[169..274]	Cutibacterium_acnes_J139_NZ_ADFS01000001_1_rna32_0028		0	0	0
	xxxEnhydrobacter_aerosac	xxxEnhydrobacter_aerosaccus_SK60	[311..416]	Faecalibacterium_prausnitzii_NZ_DS483500_1_rna34_0106		0	0	0
	xxxEnhydrobacter_aerosac	xxxEnhydrobacter_aerosaccus_SK60	[325..565]	Mageeibacillus_indolicus_NC_013895_2_rna7_0011		0	0	0
	xxxEntamoeba_histolytica	xxxEntamoeba_histolytica	[25..130]	Aspergillus_tubingensis_KT326815_1_product_18S_0002		0	0	0
	xxxEntamoeba_histolytica	xxxEntamoeba_histolytica	[168..271]	Coprinus_comatus_Coprinus_comatus_product_18S_0002		0	0	0
	xxxEntamoeba_histolytica	xxxEntamoeba_histolytica	[321..432]	Cutibacterium_acnes_J139_NZ_ADFS01000001_1_rna32_0028		0	0	0
	xxxEntamoeba_histolytica	xxxEntamoeba_histolytica	[479..583]	Faecalibacterium_prausnitzii_NZ_DS483500_1_rna34_0106		2	0	0
	xxxEntamoeba_histolytica	xxxEntamoeba_histolytica	[623..725]	Prevotella_copri_NZ_GG703855_1_rna43_0029		0	0	0
	xxxEnterococcus_durans	xxxEnterococcus_durans	[27..129]	Bifidobacterium_angulatum_JCM_7096_GCF_0010251551_ASM102515v1_NZ_AP012322_1_rna0_0019		0	0	0
	xxxEnterococcus_durans	xxxEnterococcus_durans	[172..276]	Cutibacterium_acnes_J139_NZ_ADFS01000001_1_rna32_0028		0	0	0
	xxxEnterococcus_durans	xxxEnterococcus_durans	[322..436]	Eubacterium_siraeum_DSM_15702_GCF_0003820851_ASM38208v1_NZ_KB907544_1__0016		0	0	0
	xxxEnterococcus_durans	xxxEnterococcus_durans	[488..594]	Eubacterium_siraeum_DSM_15702_GCF_0003820851_ASM38208v1_NZ_KB907544_1__0020		0	0	0
	xxxEnterococcus_durans	xxxEnterococcus_durans	[639..744]	Faecalibacterium_prausnitzii_NZ_DS483500_1_rna34_0106		0	0	0
	xxxEnterococcus_durans	xxxEnterococcus_durans	[652..895]	Mageeibacillus_indolicus_NC_013895_2_rna7_0011		0	0	0
	xxxEnterococcus_durans	xxxEnterococcus_durans	[932..1037]	Prevotella_copri_NZ_GG703855_1_rna43_0029		0	0	0
	xxxEnterococcus_durans	xxxEnterococcus_durans	[1084..1189]	Shuttleworthia_satelles_DSM_14600_NZ_GG665866_1_rna19_0005		0	0	0
	xxxEnterococcus_durans	xxxEnterococcus_durans	[1235..1339]	Streptococcus_macedonicus_NC_016749_1_rna66_0143		0	0	0
	xxxEnterococcus_durans	xxxEnterococcus_durans	[1383..1483]	Veillonella_seminalis_NZ_JH992937_1_rna41_0017		0	0	0
	xxxEnterococcus_faecalis	xxxEnterococcus_faecalis	[23..124]	Bifidobacterium_angulatum_JCM_7096_GCF_0010251551_ASM102515v1_NZ_AP012322_1_rna0_0019		0	0	0
	xxxEnterococcus_faecalis	xxxEnterococcus_faecalis	[168..272]	Cutibacterium_acnes_J139_NZ_ADFS01000001_1_rna32_0028		0	0	0
	xxxEnterococcus_faecalis	xxxEnterococcus_faecalis	[320..434]	Eubacterium_siraeum_DSM_15702_GCF_0003820851_ASM38208v1_NZ_KB907544_1__0016		0	0	0
	xxxEnterococcus_faecalis	xxxEnterococcus_faecalis	[486..592]	Eubacterium_siraeum_DSM_15702_GCF_0003820851_ASM38208v1_NZ_KB907544_1__0020		0	0	0
	xxxEnterococcus_faecalis	xxxEnterococcus_faecalis	[636..742]	Mageeibacillus_indolicus_NC_013895_2_rna7_0011		0	0	0
	xxxEnterococcus_faecalis	xxxEnterococcus_faecalis	[779..884]	Prevotella_copri_NZ_GG703855_1_rna43_0029		0	0	0
	xxxEnterococcus_faecalis	xxxEnterococcus_faecalis	[931..1036]	Streptococcus_macedonicus_NC_016749_1_rna66_0143		0	0	0
	xxxEnterococcus_faecalis	xxxEnterococcus_faecalis	[1077..1179]	Veillonella_seminalis_NZ_JH992937_1_rna41_0017		0	0	0
	xxxEnterococcus_faecium	xxxEnterococcus_faecium	[25..130]	Cutibacterium_acnes_J139_NZ_ADFS01000001_1_rna32_0028		0	0	0
	xxxEnterococcus_faecium	xxxEnterococcus_faecium	[171..276]	Eubacterium_siraeum_DSM_15702_GCF_0003820851_ASM38208v1_NZ_KB907544_1__0016		0	0	0
	xxxEnterococcus_faecium	xxxEnterococcus_faecium	[319..423]	Eubacterium_siraeum_DSM_15702_GCF_0003820851_ASM38208v1_NZ_KB907544_1__0020		0	0	0
	xxxEnterococcus_faecium	xxxEnterococcus_faecium	[465..571]	Faecalibacterium_prausnitzii_NZ_DS483500_1_rna34_0106		0	0	0
	xxxEnterococcus_faecium	xxxEnterococcus_faecium	[479..721]	Mageeibacillus_indolicus_NC_013895_2_rna7_0011		0	0	0
	xxxEnterococcus_faecium	xxxEnterococcus_faecium	[766..872]	Prevotella_copri_NZ_GG703855_1_rna43_0029		0	0	0
	xxxEnterococcus_faecium	xxxEnterococcus_faecium	[924..1038]	Streptococcus_macedonicus_NC_016749_1_rna66_0143		0	0	0
	xxxEnterococcus_faecium	xxxEnterococcus_faecium	[1081..1183]	Veillonella_seminalis_NZ_JH992937_1_rna41_0017		0	0	0
	xxxEnterococcus_hirae	xxxEnterococcus_hirae	[23..123]	Bifidobacterium_angulatum_JCM_7096_GCF_0010251551_ASM102515v1_NZ_AP012322_1_rna0_0019		0	0	0
	xxxEnterococcus_hirae	xxxEnterococcus_hirae	[168..273]	Cutibacterium_acnes_J139_NZ_ADFS01000001_1_rna32_0028		0	0	0
	xxxEnterococcus_hirae	xxxEnterococcus_hirae	[313..419]	Eubacterium_siraeum_DSM_15702_GCF_0003820851_ASM38208v1_NZ_KB907544_1__0016		0	0	0
	xxxEnterococcus_hirae	xxxEnterococcus_hirae	[471..585]	Eubacterium_siraeum_DSM_15702_GCF_0003820851_ASM38208v1_NZ_KB907544_1__0020		0	0	0
	xxxEnterococcus_hirae	xxxEnterococcus_hirae	[631..735]	Shuttleworthia_satelles_DSM_14600_NZ_GG665866_1_rna19_0005		0	0	0
	xxxEnterococcus_hirae	xxxEnterococcus_hirae	[778..883]	Streptococcus_macedonicus_NC_016749_1_rna66_0143		0	0	0
	xxxEnterococcus_hirae	xxxEnterococcus_hirae	[932..1036]	Veillonella_seminalis_NZ_JH992937_1_rna41_0017		0	0	0
	xxxEnterococcus_mundtii	xxxEnterococcus_mundtii	[27..129]	Bifidobacterium_angulatum_JCM_7096_GCF_0010251551_ASM102515v1_NZ_AP012322_1_rna0_0019		0	0	0
	xxxEnterococcus_mundtii	xxxEnterococcus_mundtii	[170..275]	Cutibacterium_acnes_J139_NZ_ADFS01000001_1_rna32_0028		0	0	0
	xxxEnterococcus_mundtii	xxxEnterococcus_mundtii	[321..425]	Eubacterium_siraeum_DSM_15702_GCF_0003820851_ASM38208v1_NZ_KB907544_1__0016		0	0	0
	xxxEnterococcus_mundtii	xxxEnterococcus_mundtii	[471..585]	Eubacterium_siraeum_DSM_15702_GCF_0003820851_ASM38208v1_NZ_KB907544_1__0020		0	0	0
	xxxEnterococcus_mundtii	xxxEnterococcus_mundtii	[636..741]	Faecalibacterium_prausnitzii_NZ_DS483500_1_rna34_0106		0	0	0
	xxxEnterococcus_mundtii	xxxEnterococcus_mundtii	[649..892]	Mageeibacillus_indolicus_NC_013895_2_rna7_0011		0	0	0
	xxxEnterococcus_mundtii	xxxEnterococcus_mundtii	[929..1034]	Prevotella_copri_NZ_GG703855_1_rna43_0029		0	0	0
	xxxEnterococcus_mundtii	xxxEnterococcus_mundtii	[1082..1183]	Shuttleworthia_satelles_DSM_14600_NZ_GG665866_1_rna19_0005		0	0	0
	xxxEnterococcus_raffinos	xxxEnterococcus_raffinosus	[23..123]	Bifidobacterium_angulatum_JCM_7096_GCF_0010251551_ASM102515v1_NZ_AP012322_1_rna0_0019		0	0	0
	xxxEnterococcus_raffinos	xxxEnterococcus_raffinosus	[173..275]	Cutibacterium_acnes_J139_NZ_ADFS01000001_1_rna32_0028		0	0	0
	xxxEnterococcus_raffinos	xxxEnterococcus_raffinosus	[316..421]	Eubacterium_siraeum_DSM_15702_GCF_0003820851_ASM38208v1_NZ_KB907544_1__0016		0	0	0
	xxxEnterococcus_raffinos	xxxEnterococcus_raffinosus	[461..567]	Eubacterium_siraeum_DSM_15702_GCF_0003820851_ASM38208v1_NZ_KB907544_1__0020		0	0	0
	xxxEnterococcus_raffinos	xxxEnterococcus_raffinosus	[475..1017]	Faecalibacterium_prausnitzii_NZ_DS483500_1_rna34_0106		0	0	0
	xxxEnterococcus_raffinos	xxxEnterococcus_raffinosus	[611..715]	Mageeibacillus_indolicus_NC_013895_2_rna7_0011		0	0	0
	xxxEnterococcus_raffinos	xxxEnterococcus_raffinosus	[764..869]	Prevotella_copri_NZ_GG703855_1_rna43_0029		0	0	0
	xxxEnterococcus_raffinos	xxxEnterococcus_raffinosus	[1068..1182]	Shuttleworthia_satelles_DSM_14600_NZ_GG665866_1_rna19_0005		0	0	0
	xxxEnterococcus_raffinos	xxxEnterococcus_raffinosus	[1228..1332]	Streptococcus_macedonicus_NC_016749_1_rna66_0143		0	0	0
	xxxEnterococcus_raffinos	xxxEnterococcus_raffinosus	[1375..1480]	Veillonella_seminalis_NZ_JH992937_1_rna41_0017		0	0	0
	xxxEnterococcus_ratti	xxxEnterococcus_ratti	[23..123]	Bifidobacterium_angulatum_JCM_7096_GCF_0010251551_ASM102515v1_NZ_AP012322_1_rna0_0019		0	0	0
	xxxEnterococcus_ratti	xxxEnterococcus_ratti	[171..276]	Cutibacterium_acnes_J139_NZ_ADFS01000001_1_rna32_0028		0	0	0
	xxxEnterococcus_ratti	xxxEnterococcus_ratti	[316..420]	Eubacterium_siraeum_DSM_15702_GCF_0003820851_ASM38208v1_NZ_KB907544_1__0016		0	0	0
	xxxEnterococcus_ratti	xxxEnterococcus_ratti	[462..568]	Eubacterium_siraeum_DSM_15702_GCF_0003820851_ASM38208v1_NZ_KB907544_1__0020		0	0	0
	xxxEnterococcus_ratti	xxxEnterococcus_ratti	[612..718]	Mageeibacillus_indolicus_NC_013895_2_rna7_0011		0	0	0
	xxxEnterococcus_ratti	xxxEnterococcus_ratti	[770..884]	Prevotella_copri_NZ_GG703855_1_rna43_0029		0	0	0
	xxxEnterococcus_ratti	xxxEnterococcus_ratti	[930..1035]	Streptococcus_macedonicus_NC_016749_1_rna66_0143		0	0	0
	xxxEnterococcus_ratti	xxxEnterococcus_ratti	[1076..1178]	Veillonella_seminalis_NZ_JH992937_1_rna41_0017		0	0	0
	xxxEnterococcus_rivorum	xxxEnterococcus_rivorum	[23..124]	Bifidobacterium_angulatum_JCM_7096_GCF_0010251551_ASM102515v1_NZ_AP012322_1_rna0_0019		0	0	0
	xxxEnterococcus_rivorum	xxxEnterococcus_rivorum	[172..277]	Cutibacterium_acnes_J139_NZ_ADFS01000001_1_rna32_0028		0	0	0
	xxxEnterococcus_rivorum	xxxEnterococcus_rivorum	[317..421]	Eubacterium_siraeum_DSM_15702_GCF_0003820851_ASM38208v1_NZ_KB907544_1__0016		0	0	0
	xxxEnterococcus_rivorum	xxxEnterococcus_rivorum	[463..569]	Eubacterium_siraeum_DSM_15702_GCF_0003820851_ASM38208v1_NZ_KB907544_1__0020		0	0	0
	xxxEnterococcus_rivorum	xxxEnterococcus_rivorum	[613..719]	Mageeibacillus_indolicus_NC_013895_2_rna7_0011		0	0	0
	xxxEnterococcus_rivorum	xxxEnterococcus_rivorum	[771..885]	Prevotella_copri_NZ_GG703855_1_rna43_0029		0	0	0
	xxxEnterococcus_rivorum	xxxEnterococcus_rivorum	[931..1035]	Shuttleworthia_satelles_DSM_14600_NZ_GG665866_1_rna19_0005		0	0	0
	xxxEnterococcus_rivorum	xxxEnterococcus_rivorum	[1081..1186]	Streptococcus_macedonicus_NC_016749_1_rna66_0143		0	0	0
	xxxEnterococcus_rivorum	xxxEnterococcus_rivorum	[1227..1329]	Veillonella_seminalis_NZ_JH992937_1_rna41_0017		0	0	0
	xxxEnterococcus_thailand	xxxEnterococcus_thailandicus	[23..124]	Bifidobacterium_angulatum_JCM_7096_GCF_0010251551_ASM102515v1_NZ_AP012322_1_rna0_0019		0	0	0
	xxxEnterococcus_thailand	xxxEnterococcus_thailandicus	[172..277]	Cutibacterium_acnes_J139_NZ_ADFS01000001_1_rna32_0028		0	0	0
	xxxEnterococcus_thailand	xxxEnterococcus_thailandicus	[317..421]	Eubacterium_siraeum_DSM_15702_GCF_0003820851_ASM38208v1_NZ_KB907544_1__0016		0	0	0
	xxxEnterococcus_thailand	xxxEnterococcus_thailandicus	[463..569]	Eubacterium_siraeum_DSM_15702_GCF_0003820851_ASM38208v1_NZ_KB907544_1__0020		0	0	0
	xxxEnterococcus_thailand	xxxEnterococcus_thailandicus	[477..719]	Faecalibacterium_prausnitzii_NZ_DS483500_1_rna34_0106		0	0	0
	xxxEnterococcus_thailand	xxxEnterococcus_thailandicus	[764..870]	Mageeibacillus_indolicus_NC_013895_2_rna7_0011		0	0	0
	xxxEnterococcus_thailand	xxxEnterococcus_thailandicus	[922..1036]	Prevotella_copri_NZ_GG703855_1_rna43_0029		0	0	0
	xxxEnterococcus_thailand	xxxEnterococcus_thailandicus	[1082..1186]	Shuttleworthia_satelles_DSM_14600_NZ_GG665866_1_rna19_0005		0	0	0
	xxxEnterococcus_thailand	xxxEnterococcus_thailandicus	[1232..1337]	Streptococcus_macedonicus_NC_016749_1_rna66_0143		0	0	0
	xxxEnterococcus_thailand	xxxEnterococcus_thailandicus	[1378..1480]	Veillonella_seminalis_NZ_JH992937_1_rna41_0017		0	0	0
	xxxEnterococcus_villorum	xxxEnterococcus_villorum	[27..129]	Bifidobacterium_angulatum_JCM_7096_GCF_0010251551_ASM102515v1_NZ_AP012322_1_rna0_0019		0	0	0
	xxxEnterococcus_villorum	xxxEnterococcus_villorum	[169..273]	Cutibacterium_acnes_J139_NZ_ADFS01000001_1_rna32_0028		0	0	0
	xxxEnterococcus_villorum	xxxEnterococcus_villorum	[315..421]	Eubacterium_siraeum_DSM_15702_GCF_0003820851_ASM38208v1_NZ_KB907544_1__0016		0	0	0
	xxxEnterococcus_villorum	xxxEnterococcus_villorum	[329..571]	Eubacterium_siraeum_DSM_15702_GCF_0003820851_ASM38208v1_NZ_KB907544_1__0020		0	0	0
	xxxEnterococcus_villorum	xxxEnterococcus_villorum	[616..722]	Faecalibacterium_prausnitzii_NZ_DS483500_1_rna34_0106		0	0	0
	xxxEnterococcus_villorum	xxxEnterococcus_villorum	[774..888]	Mageeibacillus_indolicus_NC_013895_2_rna7_0011		0	0	0
	xxxEnterococcus_villorum	xxxEnterococcus_villorum	[934..1038]	Prevotella_copri_NZ_GG703855_1_rna43_0029		0	0	0
	xxxEnterococcus_villorum	xxxEnterococcus_villorum	[1081..1186]	Shuttleworthia_satelles_DSM_14600_NZ_GG665866_1_rna19_0005		0	0	0
	xxxEnterococcus_villorum	xxxEnterococcus_villorum	[1233..1338]	Streptococcus_macedonicus_NC_016749_1_rna66_0143		0	0	0
	xxxEnterococcus_villorum	xxxEnterococcus_villorum	[1383..1483]	Veillonella_seminalis_NZ_JH992937_1_rna41_0017		0	0	0
	xxxEscherichia_coli	xxxEscherichia_coli	[25..130]	Cutibacterium_acnes_J139_NZ_ADFS01000001_1_rna32_0028		0	0	0
	xxxEscherichia_coli	xxxEscherichia_coli	[174..278]	Prevotella_copri_NZ_GG703855_1_rna43_0029		0	0	0
	xxxEscherichia_coli	xxxEscherichia_coli	[321..424]	Shuttleworthia_satelles_DSM_14600_NZ_GG665866_1_rna19_0005		0	0	0
	xxxEubacterium_eligens_A	xxxEubacterium_eligens_ATCC_27750_GCF_000146185.1_ASM14618v1	[23..121]	Bifidobacterium_angulatum_JCM_7096_GCF_0010251551_ASM102515v1_NZ_AP012322_1_rna0_0019		0	0	0
	xxxEubacterium_eligens_A	xxxEubacterium_eligens_ATCC_27750_GCF_000146185.1_ASM14618v1	[166..271]	Cutibacterium_acnes_J139_NZ_ADFS01000001_1_rna32_0028		0	0	0
	xxxEubacterium_eligens_A	xxxEubacterium_eligens_ATCC_27750_GCF_000146185.1_ASM14618v1	[318..424]	Eubacterium_siraeum_DSM_15702_GCF_0003820851_ASM38208v1_NZ_KB907544_1__0016		0	0	0
	xxxEubacterium_eligens_A	xxxEubacterium_eligens_ATCC_27750_GCF_000146185.1_ASM14618v1	[462..567]	Eubacterium_siraeum_DSM_15702_GCF_0003820851_ASM38208v1_NZ_KB907544_1__0020		0	0	0
	xxxEubacterium_eligens_A	xxxEubacterium_eligens_ATCC_27750_GCF_000146185.1_ASM14618v1	[618..734]	Faecalibacterium_prausnitzii_NZ_DS483500_1_rna34_0106		0	0	0
	xxxEubacterium_eligens_A	xxxEubacterium_eligens_ATCC_27750_GCF_000146185.1_ASM14618v1	[780..884]	Prevotella_copri_NZ_GG703855_1_rna43_0029		0	0	0
	xxxEubacterium_eligens_A	xxxEubacterium_eligens_ATCC_27750_GCF_000146185.1_ASM14618v1	[927..1029]	Shuttleworthia_satelles_DSM_14600_NZ_GG665866_1_rna19_0005		0	0	0
	xxxEubacterium_rectale_A	xxxEubacterium_rectale_ATCC_33656_GCF_000020605.1_ASM2060v1	[18..117]	Bifidobacterium_angulatum_JCM_7096_GCF_0010251551_ASM102515v1_NZ_AP012322_1_rna0_0019		0	0	0
	xxxEubacterium_rectale_A	xxxEubacterium_rectale_ATCC_33656_GCF_000020605.1_ASM2060v1	[168..268]	Cutibacterium_acnes_J139_NZ_ADFS01000001_1_rna32_0028		0	0	0
	xxxEubacterium_rectale_A	xxxEubacterium_rectale_ATCC_33656_GCF_000020605.1_ASM2060v1	[316..421]	Eubacterium_siraeum_DSM_15702_GCF_0003820851_ASM38208v1_NZ_KB907544_1__0020		0	0	0
	xxxEubacterium_rectale_A	xxxEubacterium_rectale_ATCC_33656_GCF_000020605.1_ASM2060v1	[459..563]	Faecalibacterium_prausnitzii_NZ_DS483500_1_rna34_0106		0	0	0
	xxxEubacterium_rectale_A	xxxEubacterium_rectale_ATCC_33656_GCF_000020605.1_ASM2060v1	[615..719]	Prevotella_copri_NZ_GG703855_1_rna43_0029		0	0	0
	xxxEubacterium_rectale_A	xxxEubacterium_rectale_ATCC_33656_GCF_000020605.1_ASM2060v1	[765..870]	Shuttleworthia_satelles_DSM_14600_NZ_GG665866_1_rna19_0005		0	0	0
	xxxEubacterium_rectale_A	xxxEubacterium_rectale_ATCC_33656_GCF_000020605.1_ASM2060v1	[911..1014]	Streptococcus_macedonicus_NC_016749_1_rna66_0143		0	0	0
	xxxEubacterium_siraeum_D	xxxEubacterium_siraeum_DSM_15702_GCF_000382085.1_ASM38208v1	[24..129]	Eubacterium_siraeum_DSM_15702_GCF_0003820851_ASM38208v1_NZ_KB907544_1__0016		0	0	0
	xxxEubacterium_siraeum_D	xxxEubacterium_siraeum_DSM_15702_GCF_000382085.1_ASM38208v1	[172..278]	Eubacterium_siraeum_DSM_15702_GCF_0003820851_ASM38208v1_NZ_KB907544_1__0020		0	0	0
	xxxEubacterium_ventriosu	xxxEubacterium_ventriosum_ATCC_27560	[23..123]	Bifidobacterium_angulatum_JCM_7096_GCF_0010251551_ASM102515v1_NZ_AP012322_1_rna0_0019		0	0	0
	xxxEubacterium_ventriosu	xxxEubacterium_ventriosum_ATCC_27560	[168..273]	Clostridium_bolteae_ATCC_BAA_613_GCF_0001543651_ASM15436v1_NZ_DS480694_1_rna30_0007		0	0	0
	xxxEubacterium_ventriosu	xxxEubacterium_ventriosum_ATCC_27560	[322..425]	Cutibacterium_acnes_J139_NZ_ADFS01000001_1_rna32_0028		0	0	0
	xxxEubacterium_ventriosu	xxxEubacterium_ventriosum_ATCC_27560	[468..572]	Eubacterium_siraeum_DSM_15702_GCF_0003820851_ASM38208v1_NZ_KB907544_1__0016		0	0	0
	xxxEubacterium_ventriosu	xxxEubacterium_ventriosum_ATCC_27560	[618..734]	Eubacterium_siraeum_DSM_15702_GCF_0003820851_ASM38208v1_NZ_KB907544_1__0020		0	0	0
	xxxEubacterium_ventriosu	xxxEubacterium_ventriosum_ATCC_27560	[785..890]	Faecalibacterium_prausnitzii_NZ_DS483500_1_rna34_0106		0	0	0
	xxxEubacterium_ventriosu	xxxEubacterium_ventriosum_ATCC_27560	[935..1039]	Prevotella_copri_NZ_GG703855_1_rna43_0029		0	0	0
	xxxEubacterium_ventriosu	xxxEubacterium_ventriosum_ATCC_27560	[1078..1183]	Shuttleworthia_satelles_DSM_14600_NZ_GG665866_1_rna19_0005		0	0	0
	xxxEubacterium_yurii_sub	xxxEubacterium_yurii_subsp_margaretiae_ATCC	[27..131]	Bifidobacterium_angulatum_JCM_7096_GCF_0010251551_ASM102515v1_NZ_AP012322_1_rna0_0019		0	0	0
	xxxEubacterium_yurii_sub	xxxEubacterium_yurii_subsp_margaretiae_ATCC	[172..284]	Cutibacterium_acnes_J139_NZ_ADFS01000001_1_rna32_0028		0	0	0
	xxxEubacterium_yurii_sub	xxxEubacterium_yurii_subsp_margaretiae_ATCC	[331..437]	Eubacterium_siraeum_DSM_15702_GCF_0003820851_ASM38208v1_NZ_KB907544_1__0020		0	0	0
	xxxEubacterium_yurii_sub	xxxEubacterium_yurii_subsp_margaretiae_ATCC	[482..580]	Prevotella_copri_NZ_GG703855_1_rna43_0029		0	0	0
	xxxFaecalibacterium_prau	xxxFaecalibacterium_prausnitzii	[25..128]	Cutibacterium_acnes_J139_NZ_ADFS01000001_1_rna32_0028		0	0	0
	xxxFaecalibacterium_prau	xxxFaecalibacterium_prausnitzii	[171..276]	Eubacterium_siraeum_DSM_15702_GCF_0003820851_ASM38208v1_NZ_KB907544_1__0016		0	0	0
	xxxFaecalibacterium_prau	xxxFaecalibacterium_prausnitzii	[327..431]	Faecalibacterium_prausnitzii_NZ_DS483500_1_rna34_0106		0	0	0
	xxxFaecalibacterium_prau	xxxFaecalibacterium_prausnitzii	[469..566]	Prevotella_copri_NZ_GG703855_1_rna43_0029		0	0	0
	xxxFaecalibacterium_prau	xxxFaecalibacterium_prausnitzii_A2-165	[27..124]	Cutibacterium_acnes_J139_NZ_ADFS01000001_1_rna32_0028		0	0	0
	xxxFaecalibacterium_prau	xxxFaecalibacterium_prausnitzii_A2-165	[167..272]	Eubacterium_siraeum_DSM_15702_GCF_0003820851_ASM38208v1_NZ_KB907544_1__0016		0	0	0
	xxxFaecalibacterium_prau	xxxFaecalibacterium_prausnitzii_A2-165	[323..427]	Faecalibacterium_prausnitzii_NZ_DS483500_1_rna34_0106		0	0	0
	xxxFaecalibacterium_prau	xxxFaecalibacterium_prausnitzii_A2-165	[336..577]	Mageeibacillus_indolicus_NC_013895_2_rna7_0011		0	0	0
	xxxFaecalibacterium_prau	xxxFaecalibacterium_prausnitzii_A2-165	[614..717]	Prevotella_copri_NZ_GG703855_1_rna43_0029		0	0	0
	xxxFenollaria_massiliens	xxxFenollaria_massiliensis	[23..123]	Bifidobacterium_angulatum_JCM_7096_GCF_0010251551_ASM102515v1_NZ_AP012322_1_rna0_0019		0	0	0
	xxxFenollaria_massiliens	xxxFenollaria_massiliensis	[165..267]	Cutibacterium_acnes_J139_NZ_ADFS01000001_1_rna32_0028		0	0	0
	xxxFenollaria_massiliens	xxxFenollaria_massiliensis	[316..422]	Eubacterium_siraeum_DSM_15702_GCF_0003820851_ASM38208v1_NZ_KB907544_1__0020		0	0	0
	xxxFenollaria_massiliens	xxxFenollaria_massiliensis	[469..578]	Faecalibacterium_prausnitzii_NZ_DS483500_1_rna34_0106		0	0	0
	xxxFenollaria_massiliens	xxxFenollaria_massiliensis	[619..723]	Prevotella_copri_NZ_GG703855_1_rna43_0029		0	0	0
	xxxFilifactor_alocis_ATC	xxxFilifactor_alocis_ATCC_35896	[27..129]	Bifidobacterium_angulatum_JCM_7096_GCF_0010251551_ASM102515v1_NZ_AP012322_1_rna0_0019		0	0	0
	xxxFilifactor_alocis_ATC	xxxFilifactor_alocis_ATCC_35896	[170..281]	Cutibacterium_acnes_J139_NZ_ADFS01000001_1_rna32_0028		0	0	0
	xxxFilifactor_alocis_ATC	xxxFilifactor_alocis_ATCC_35896	[328..434]	Eubacterium_siraeum_DSM_15702_GCF_0003820851_ASM38208v1_NZ_KB907544_1__0020		0	0	0
	xxxFilifactor_alocis_ATC	xxxFilifactor_alocis_ATCC_35896	[479..579]	Prevotella_copri_NZ_GG703855_1_rna43_0029		0	0	0
	xxxFinegoldia_magna	xxxFinegoldia_magna	[24..127]	Bifidobacterium_angulatum_JCM_7096_GCF_0010251551_ASM102515v1_NZ_AP012322_1_rna0_0019		0	0	0
	xxxFinegoldia_magna	xxxFinegoldia_magna	[171..277]	Cutibacterium_acnes_J139_NZ_ADFS01000001_1_rna32_0028		0	0	0
	xxxFinegoldia_magna	xxxFinegoldia_magna	[326..430]	Eubacterium_siraeum_DSM_15702_GCF_0003820851_ASM38208v1_NZ_KB907544_1__0020		0	0	0
	xxxFinegoldia_magna	xxxFinegoldia_magna	[474..581]	Faecalibacterium_prausnitzii_NZ_DS483500_1_rna34_0106		0	0	0
	xxxFinegoldia_magna	xxxFinegoldia_magna	[619..720]	Prevotella_copri_NZ_GG703855_1_rna43_0029		0	0	0
	xxxFinegoldia_magna	xxxFinegoldia_magna	[0..0]	Shuttleworthia_satelles_DSM_14600_NZ_GG665866_1_rna19_0005		0	0	0
	xxxFinegoldia_magna_ACS-	xxxFinegoldia_magna_ACS-171-V-Col3	[19..120]	Cutibacterium_acnes_J139_NZ_ADFS01000001_1_rna32_0028		0	0	0
	xxxFinegoldia_magna_ACS-	xxxFinegoldia_magna_ACS-171-V-Col3	[169..275]	Eubacterium_siraeum_DSM_15702_GCF_0003820851_ASM38208v1_NZ_KB907544_1__0020		0	0	0
	xxxFinegoldia_magna_ACS-	xxxFinegoldia_magna_ACS-171-V-Col3	[322..429]	Faecalibacterium_prausnitzii_NZ_DS483500_1_rna34_0106		0	0	0
	xxxFinegoldia_magna_ACS-	xxxFinegoldia_magna_ACS-171-V-Col3	[475..579]	Prevotella_copri_NZ_GG703855_1_rna43_0029		0	0	0
	xxxFinegoldia_magna_ACS-	xxxFinegoldia_magna_ACS-171-V-Col3	[622..725]	Shuttleworthia_satelles_DSM_14600_NZ_GG665866_1_rna19_0005		0	0	0
	xxxFinegoldia_magna_ATCC	xxxFinegoldia_magna_ATCC_53516	[24..127]	Bifidobacterium_angulatum_JCM_7096_GCF_0010251551_ASM102515v1_NZ_AP012322_1_rna0_0019		0	0	0
	xxxFinegoldia_magna_ATCC	xxxFinegoldia_magna_ATCC_53516	[176..280]	Cutibacterium_acnes_J139_NZ_ADFS01000001_1_rna32_0028		0	0	0
	xxxFinegoldia_magna_ATCC	xxxFinegoldia_magna_ATCC_53516	[324..431]	Eubacterium_siraeum_DSM_15702_GCF_0003820851_ASM38208v1_NZ_KB907544_1__0020		0	0	0
	xxxFinegoldia_magna_ATCC	xxxFinegoldia_magna_ATCC_53516	[472..578]	Prevotella_copri_NZ_GG703855_1_rna43_0029		0	0	0
	xxxFinegoldia_magna_ATCC	xxxFinegoldia_magna_ATCC_53516	[623..717]	Shuttleworthia_satelles_DSM_14600_NZ_GG665866_1_rna19_0005		0	0	0
	xxxFusobacterium_equinum	xxxFusobacterium_equinum	[22..124]	Cutibacterium_acnes_J139_NZ_ADFS01000001_1_rna32_0028		0	0	0
	xxxFusobacterium_equinum	xxxFusobacterium_equinum	[170..274]	Eubacterium_siraeum_DSM_15702_GCF_0003820851_ASM38208v1_NZ_KB907544_1__0020		0	0	0
	xxxFusobacterium_equinum	xxxFusobacterium_equinum	[318..427]	Faecalibacterium_prausnitzii_NZ_DS483500_1_rna34_0106		0	0	0
	xxxFusobacterium_equinum	xxxFusobacterium_equinum	[479..580]	Shuttleworthia_satelles_DSM_14600_NZ_GG665866_1_rna19_0005		0	0	0
	xxxFusobacterium_gonidia	xxxFusobacterium_gonidiaformans	[27..129]	Cutibacterium_acnes_J139_NZ_ADFS01000001_1_rna32_0028		0	0	0
	xxxFusobacterium_gonidia	xxxFusobacterium_gonidiaformans	[172..276]	Eubacterium_siraeum_DSM_15702_GCF_0003820851_ASM38208v1_NZ_KB907544_1__0020		0	0	0
	xxxFusobacterium_gonidia	xxxFusobacterium_gonidiaformans	[320..429]	Faecalibacterium_prausnitzii_NZ_DS483500_1_rna34_0106		0	0	0
	xxxFusobacterium_gonidia	xxxFusobacterium_gonidiaformans	[481..582]	Prevotella_copri_NZ_GG703855_1_rna43_0029		0	0	0
	xxxFusobacterium_gonidia	xxxFusobacterium_gonidiaformans	[623..725]	Shuttleworthia_satelles_DSM_14600_NZ_GG665866_1_rna19_0005		0	0	0
	xxxFusobacterium_gonidia	xxxFusobacterium_gonidiaformans_ATCC_25563	[22..131]	Cutibacterium_acnes_J139_NZ_ADFS01000001_1_rna32_0028		0	0	0
	xxxFusobacterium_gonidia	xxxFusobacterium_gonidiaformans_ATCC_25563	[183..284]	Faecalibacterium_prausnitzii_NZ_DS483500_1_rna34_0106		0	0	0
	xxxFusobacterium_mortife	xxxFusobacterium_mortiferum_ATCC_9817	[19..120]	Cutibacterium_acnes_J139_NZ_ADFS01000001_1_rna32_0028		0	0	0
	xxxFusobacterium_mortife	xxxFusobacterium_mortiferum_ATCC_9817	[172..281]	Faecalibacterium_prausnitzii_NZ_DS483500_1_rna34_0106		0	0	0
	xxxFusobacterium_mortife	xxxFusobacterium_mortiferum_ATCC_9817	[325..429]	Prevotella_copri_NZ_GG703855_1_rna43_0029		0	0	0
	xxxFusobacterium_mortife	xxxFusobacterium_mortiferum_ATCC_9817	[472..574]	Shuttleworthia_satelles_DSM_14600_NZ_GG665866_1_rna19_0005		0	0	0
	xxxFusobacterium_nucleat	xxxFusobacterium_nucleatum	[22..124]	Cutibacterium_acnes_J139_NZ_ADFS01000001_1_rna32_0028		0	0	0
	xxxFusobacterium_nucleat	xxxFusobacterium_nucleatum	[171..280]	Eubacterium_siraeum_DSM_15702_GCF_0003820851_ASM38208v1_NZ_KB907544_1__0020		0	0	0
	xxxFusobacterium_nucleat	xxxFusobacterium_nucleatum	[324..428]	Faecalibacterium_prausnitzii_NZ_DS483500_1_rna34_0106		0	0	0
	xxxFusobacterium_nucleat	xxxFusobacterium_nucleatum	[471..573]	Prevotella_copri_NZ_GG703855_1_rna43_0029		0	0	0
	xxxFusobacterium_nucleat	xxxFusobacterium_nucleatum	[627..728]	Shuttleworthia_satelles_DSM_14600_NZ_GG665866_1_rna19_0005		0	0	0
	xxxFusobacterium_nucleat	xxxFusobacterium_nucleatum_subsp_animalis_3_1_33	[22..124]	Cutibacterium_acnes_J139_NZ_ADFS01000001_1_rna32_0028		0	0	0
	xxxFusobacterium_nucleat	xxxFusobacterium_nucleatum_subsp_animalis_3_1_33	[165..266]	Eubacterium_siraeum_DSM_15702_GCF_0003820851_ASM38208v1_NZ_KB907544_1__0020		0	0	0
	xxxFusobacterium_nucleat	xxxFusobacterium_nucleatum_subsp_animalis_3_1_33	[315..424]	Faecalibacterium_prausnitzii_NZ_DS483500_1_rna34_0106		0	0	0
	xxxFusobacterium_nucleat	xxxFusobacterium_nucleatum_subsp_animalis_3_1_33	[471..575]	Prevotella_copri_NZ_GG703855_1_rna43_0029		0	0	0
	xxxFusobacterium_nucleat	xxxFusobacterium_nucleatum_subsp_animalis_3_1_33	[618..720]	Shuttleworthia_satelles_DSM_14600_NZ_GG665866_1_rna19_0005		0	0	0
	xxxFusobacterium_nucleat	xxxFusobacterium_nucleatum_subsp_animalis_7_1	[19..120]	Cutibacterium_acnes_J139_NZ_ADFS01000001_1_rna32_0028		0	0	0
	xxxFusobacterium_nucleat	xxxFusobacterium_nucleatum_subsp_animalis_7_1	[172..281]	Eubacterium_siraeum_DSM_15702_GCF_0003820851_ASM38208v1_NZ_KB907544_1__0020		0	0	0
	xxxFusobacterium_nucleat	xxxFusobacterium_nucleatum_subsp_animalis_7_1	[325..429]	Faecalibacterium_prausnitzii_NZ_DS483500_1_rna34_0106		0	0	0
	xxxFusobacterium_nucleat	xxxFusobacterium_nucleatum_subsp_animalis_7_1	[472..574]	Prevotella_copri_NZ_GG703855_1_rna43_0029		0	0	0
	xxxFusobacterium_nucleat	xxxFusobacterium_nucleatum_subsp_animalis_7_1	[623..725]	Shuttleworthia_satelles_DSM_14600_NZ_GG665866_1_rna19_0005		0	0	0
	xxxFusobacterium_nucleat	xxxFusobacterium_nucleatum_subsp_animalis_D11	[27..129]	Cutibacterium_acnes_J139_NZ_ADFS01000001_1_rna32_0028		0	0	0
	xxxFusobacterium_nucleat	xxxFusobacterium_nucleatum_subsp_animalis_D11	[172..276]	Faecalibacterium_prausnitzii_NZ_DS483500_1_rna34_0106		0	0	0
	xxxFusobacterium_nucleat	xxxFusobacterium_nucleatum_subsp_animalis_D11	[320..429]	Prevotella_copri_NZ_GG703855_1_rna43_0029		0	0	0
	xxxFusobacterium_nucleat	xxxFusobacterium_nucleatum_subsp_animalis_D11	[481..582]	Shuttleworthia_satelles_DSM_14600_NZ_GG665866_1_rna19_0005		0	0	0
	xxxFusobacterium_nucleat	xxxFusobacterium_nucleatum_subsp_nucleatum_ATCC_23726	[22..124]	Cutibacterium_acnes_J139_NZ_ADFS01000001_1_rna32_0028		0	0	0
	xxxFusobacterium_nucleat	xxxFusobacterium_nucleatum_subsp_nucleatum_ATCC_23726	[173..275]	Eubacterium_siraeum_DSM_15702_GCF_0003820851_ASM38208v1_NZ_KB907544_1__0020		0	0	0
	xxxFusobacterium_nucleat	xxxFusobacterium_nucleatum_subsp_nucleatum_ATCC_23726	[318..422]	Faecalibacterium_prausnitzii_NZ_DS483500_1_rna34_0106		0	0	0
	xxxFusobacterium_nucleat	xxxFusobacterium_nucleatum_subsp_nucleatum_ATCC_23726	[466..575]	Prevotella_copri_NZ_GG703855_1_rna43_0029		0	0	0
	xxxFusobacterium_nucleat	xxxFusobacterium_nucleatum_subsp_nucleatum_ATCC_23726	[627..728]	Shuttleworthia_satelles_DSM_14600_NZ_GG665866_1_rna19_0005		0	0	0
	xxxFusobacterium_nucleat	xxxFusobacterium_nucleatum_subsp_polymorphum_ATCC_10953	[19..120]	Cutibacterium_acnes_J139_NZ_ADFS01000001_1_rna32_0028		0	0	0
	xxxFusobacterium_nucleat	xxxFusobacterium_nucleatum_subsp_polymorphum_ATCC_10953	[172..281]	Faecalibacterium_prausnitzii_NZ_DS483500_1_rna34_0106		0	0	0
	xxxFusobacterium_nucleat	xxxFusobacterium_nucleatum_subsp_polymorphum_ATCC_10953	[322..424]	Prevotella_copri_NZ_GG703855_1_rna43_0029		0	0	0
	xxxFusobacterium_nucleat	xxxFusobacterium_nucleatum_subsp_vincentii_3_1_27	[22..124]	Cutibacterium_acnes_J139_NZ_ADFS01000001_1_rna32_0028		0	0	0
	xxxFusobacterium_nucleat	xxxFusobacterium_nucleatum_subsp_vincentii_3_1_27	[165..266]	Eubacterium_siraeum_DSM_15702_GCF_0003820851_ASM38208v1_NZ_KB907544_1__0020		0	0	0
	xxxFusobacterium_nucleat	xxxFusobacterium_nucleatum_subsp_vincentii_3_1_27	[320..422]	Faecalibacterium_prausnitzii_NZ_DS483500_1_rna34_0106		0	0	0
	xxxFusobacterium_nucleat	xxxFusobacterium_nucleatum_subsp_vincentii_3_1_27	[463..572]	Prevotella_copri_NZ_GG703855_1_rna43_0029		0	0	0
	xxxFusobacterium_nucleat	xxxFusobacterium_nucleatum_subsp_vincentii_3_1_27	[619..723]	Shuttleworthia_satelles_DSM_14600_NZ_GG665866_1_rna19_0005		0	0	0
	xxxFusobacterium_nucleat	xxxFusobacterium_nucleatum_subsp_vincentii_3_1_36A2	[22..124]	Cutibacterium_acnes_J139_NZ_ADFS01000001_1_rna32_0028		0	0	0
	xxxFusobacterium_nucleat	xxxFusobacterium_nucleatum_subsp_vincentii_3_1_36A2	[165..266]	Eubacterium_siraeum_DSM_15702_GCF_0003820851_ASM38208v1_NZ_KB907544_1__0020		0	0	0
	xxxFusobacterium_nucleat	xxxFusobacterium_nucleatum_subsp_vincentii_3_1_36A2	[318..427]	Faecalibacterium_prausnitzii_NZ_DS483500_1_rna34_0106		0	0	0
	xxxFusobacterium_nucleat	xxxFusobacterium_nucleatum_subsp_vincentii_3_1_36A2	[471..575]	Prevotella_copri_NZ_GG703855_1_rna43_0029		0	0	0
	xxxFusobacterium_nucleat	xxxFusobacterium_nucleatum_subsp_vincentii_3_1_36A2	[618..720]	Shuttleworthia_satelles_DSM_14600_NZ_GG665866_1_rna19_0005		0	0	0
	xxxFusobacterium_nucleat	xxxFusobacterium_nucleatum_subsp_vincentii_4_1_13	[19..120]	Cutibacterium_acnes_J139_NZ_ADFS01000001_1_rna32_0028		0	0	0
	xxxFusobacterium_nucleat	xxxFusobacterium_nucleatum_subsp_vincentii_4_1_13	[172..281]	Faecalibacterium_prausnitzii_NZ_DS483500_1_rna34_0106		0	0	0
	xxxFusobacterium_nucleat	xxxFusobacterium_nucleatum_subsp_vincentii_4_1_13	[325..429]	Prevotella_copri_NZ_GG703855_1_rna43_0029		0	0	0
	xxxFusobacterium_nucleat	xxxFusobacterium_nucleatum_subsp_vincentii_4_1_13	[472..574]	Shuttleworthia_satelles_DSM_14600_NZ_GG665866_1_rna19_0005		0	0	0
	xxxFusobacterium_nucleat	xxxFusobacterium_nucleatum_subsp_vincentii_ATCC_49256	[19..120]	Cutibacterium_acnes_J139_NZ_ADFS01000001_1_rna32_0028		0	0	0
	xxxFusobacterium_nucleat	xxxFusobacterium_nucleatum_subsp_vincentii_ATCC_49256	[174..276]	Eubacterium_siraeum_DSM_15702_GCF_0003820851_ASM38208v1_NZ_KB907544_1__0020		0	0	0
	xxxFusobacterium_nucleat	xxxFusobacterium_nucleatum_subsp_vincentii_ATCC_49256	[319..423]	Faecalibacterium_prausnitzii_NZ_DS483500_1_rna34_0106		0	0	0
	xxxFusobacterium_nucleat	xxxFusobacterium_nucleatum_subsp_vincentii_ATCC_49256	[467..576]	Prevotella_copri_NZ_GG703855_1_rna43_0029		0	0	0
	xxxFusobacterium_nucleat	xxxFusobacterium_nucleatum_subsp_vincentii_ATCC_49256	[623..725]	Shuttleworthia_satelles_DSM_14600_NZ_GG665866_1_rna19_0005		0	0	0
	xxxFusobacterium_periodo	xxxFusobacterium_periodonticum_1_1_41FAA	[22..124]	Eubacterium_siraeum_DSM_15702_GCF_0003820851_ASM38208v1_NZ_KB907544_1__0020		0	0	0
	xxxFusobacterium_periodo	xxxFusobacterium_periodonticum_1_1_41FAA	[165..266]	Faecalibacterium_prausnitzii_NZ_DS483500_1_rna34_0106		0	0	0
	xxxFusobacterium_periodo	xxxFusobacterium_periodonticum_1_1_41FAA	[318..422]	Prevotella_copri_NZ_GG703855_1_rna43_0029		0	0	0
	xxxFusobacterium_periodo	xxxFusobacterium_periodonticum_1_1_41FAA	[465..567]	Shuttleworthia_satelles_DSM_14600_NZ_GG665866_1_rna19_0005		0	0	0
	xxxFusobacterium_periodo	xxxFusobacterium_periodonticum_2_1_31	[27..129]	Cutibacterium_acnes_J139_NZ_ADFS01000001_1_rna32_0028		0	0	0
	xxxFusobacterium_periodo	xxxFusobacterium_periodonticum_2_1_31	[172..276]	Eubacterium_siraeum_DSM_15702_GCF_0003820851_ASM38208v1_NZ_KB907544_1__0020		0	0	0
	xxxFusobacterium_periodo	xxxFusobacterium_periodonticum_2_1_31	[320..429]	Faecalibacterium_prausnitzii_NZ_DS483500_1_rna34_0106		0	0	0
	xxxFusobacterium_periodo	xxxFusobacterium_periodonticum_2_1_31	[481..582]	Prevotella_copri_NZ_GG703855_1_rna43_0029		0	0	0
	xxxFusobacterium_periodo	xxxFusobacterium_periodonticum_2_1_31	[623..725]	Shuttleworthia_satelles_DSM_14600_NZ_GG665866_1_rna19_0005		0	0	0
	xxxFusobacterium_periodo	xxxFusobacterium_periodonticum_ATCC_33693	[27..129]	Cutibacterium_acnes_J139_NZ_ADFS01000001_1_rna32_0028		0	0	0
	xxxFusobacterium_periodo	xxxFusobacterium_periodonticum_ATCC_33693	[172..276]	Eubacterium_siraeum_DSM_15702_GCF_0003820851_ASM38208v1_NZ_KB907544_1__0020		0	0	0
	xxxFusobacterium_periodo	xxxFusobacterium_periodonticum_ATCC_33693	[320..429]	Faecalibacterium_prausnitzii_NZ_DS483500_1_rna34_0106		0	0	0
	xxxFusobacterium_periodo	xxxFusobacterium_periodonticum_ATCC_33693	[481..582]	Prevotella_copri_NZ_GG703855_1_rna43_0029		0	0	0
	xxxFusobacterium_periodo	xxxFusobacterium_periodonticum_ATCC_33693	[623..725]	Shuttleworthia_satelles_DSM_14600_NZ_GG665866_1_rna19_0005		0	0	0
	xxxGardnerella_vaginalis	xxxGardnerella_vaginalis	[27..131]	Cutibacterium_acnes_J139_NZ_ADFS01000001_1_rna32_0028		0	0	0
	xxxGardnerella_vaginalis	xxxGardnerella_vaginalis	[174..278]	Mageeibacillus_indolicus_NC_013895_2_rna7_0011		0	0	0
	xxxGardnerella_vaginalis	xxxGardnerella_vaginalis	[318..425]	Prevotella_copri_NZ_GG703855_1_rna43_0029		0	0	0
	xxxGardnerella_vaginalis	xxxGardnerella_vaginalis	[476..580]	Shuttleworthia_satelles_DSM_14600_NZ_GG665866_1_rna19_0005		0	0	0
	xxxGardnerella_vaginalis	xxxGardnerella_vaginalis_5-1	[23..125]	Bifidobacterium_angulatum_JCM_7096_GCF_0010251551_ASM102515v1_NZ_AP012322_1_rna0_0019		0	0	0
	xxxGardnerella_vaginalis	xxxGardnerella_vaginalis_5-1	[173..277]	Cutibacterium_acnes_J139_NZ_ADFS01000001_1_rna32_0028		0	0	0
	xxxGardnerella_vaginalis	xxxGardnerella_vaginalis_5-1	[314..421]	Mageeibacillus_indolicus_NC_013895_2_rna7_0011		2	0	0
	xxxGardnerella_vaginalis	xxxGardnerella_vaginalis_5-1	[474..578]	Prevotella_copri_NZ_GG703855_1_rna43_0029		0	0	0
	xxxGardnerella_vaginalis	xxxGardnerella_vaginalis_5-1	[621..725]	Shuttleworthia_satelles_DSM_14600_NZ_GG665866_1_rna19_0005		0	0	0
	xxxGardnerella_vaginalis	xxxGardnerella_vaginalis_AMD	[23..125]	Bifidobacterium_angulatum_JCM_7096_GCF_0010251551_ASM102515v1_NZ_AP012322_1_rna0_0019		0	0	0
	xxxGardnerella_vaginalis	xxxGardnerella_vaginalis_AMD	[173..277]	Cutibacterium_acnes_J139_NZ_ADFS01000001_1_rna32_0028		0	0	0
	xxxGardnerella_vaginalis	xxxGardnerella_vaginalis_AMD	[314..421]	Mageeibacillus_indolicus_NC_013895_2_rna7_0011		0	0	0
	xxxGardnerella_vaginalis	xxxGardnerella_vaginalis_AMD	[474..578]	Prevotella_copri_NZ_GG703855_1_rna43_0029		0	0	0
	xxxGardnerella_vaginalis	xxxGardnerella_vaginalis_AMD	[621..725]	Shuttleworthia_satelles_DSM_14600_NZ_GG665866_1_rna19_0005		0	0	0
	xxxGardnerella_vaginalis	xxxGardnerella_vaginalis_ATCC_14019	[23..125]	Bifidobacterium_angulatum_JCM_7096_GCF_0010251551_ASM102515v1_NZ_AP012322_1_rna0_0019		0	0	0
	xxxGardnerella_vaginalis	xxxGardnerella_vaginalis_ATCC_14019	[173..277]	Cutibacterium_acnes_J139_NZ_ADFS01000001_1_rna32_0028		0	0	0
	xxxGardnerella_vaginalis	xxxGardnerella_vaginalis_ATCC_14019	[314..421]	Mageeibacillus_indolicus_NC_013895_2_rna7_0011		0	0	0
	xxxGardnerella_vaginalis	xxxGardnerella_vaginalis_ATCC_14019	[474..578]	Prevotella_copri_NZ_GG703855_1_rna43_0029		0	0	0
	xxxGardnerella_vaginalis	xxxGardnerella_vaginalis_ATCC_14019	[621..725]	Shuttleworthia_satelles_DSM_14600_NZ_GG665866_1_rna19_0005		0	0	0
	xxxGemella_asaccharolyti	xxxGemella_asaccharolytica	[23..123]	Bifidobacterium_angulatum_JCM_7096_GCF_0010251551_ASM102515v1_NZ_AP012322_1_rna0_0019		0	0	0
	xxxGemella_asaccharolyti	xxxGemella_asaccharolytica	[168..271]	Cutibacterium_acnes_J139_NZ_ADFS01000001_1_rna32_0028		0	0	0
	xxxGemella_asaccharolyti	xxxGemella_asaccharolytica	[312..415]	Eubacterium_siraeum_DSM_15702_GCF_0003820851_ASM38208v1_NZ_KB907544_1__0016		0	0	0
	xxxGemella_asaccharolyti	xxxGemella_asaccharolytica	[463..567]	Eubacterium_siraeum_DSM_15702_GCF_0003820851_ASM38208v1_NZ_KB907544_1__0020		0	0	0
	xxxGemella_asaccharolyti	xxxGemella_asaccharolytica	[609..715]	Faecalibacterium_prausnitzii_NZ_DS483500_1_rna34_0106		0	0	0
	xxxGemella_asaccharolyti	xxxGemella_asaccharolytica	[768..880]	Prevotella_copri_NZ_GG703855_1_rna43_0029		0	0	0
	xxxGemella_asaccharolyti	xxxGemella_asaccharolytica	[923..1037]	Shuttleworthia_satelles_DSM_14600_NZ_GG665866_1_rna19_0005		0	0	0
	xxxGemella_asaccharolyti	xxxGemella_asaccharolytica	[1083..1188]	Streptococcus_macedonicus_NC_016749_1_rna66_0143		0	0	0
	xxxGemella_asaccharolyti	xxxGemella_asaccharolytica	[1231..1333]	Veillonella_seminalis_NZ_JH992937_1_rna41_0017		0	0	0
	xxxGemella_haemolysans	xxxGemella_haemolysans	[18..123]	Bifidobacterium_angulatum_JCM_7096_GCF_0010251551_ASM102515v1_NZ_AP012322_1_rna0_0019		0	0	0
	xxxGemella_haemolysans	xxxGemella_haemolysans	[173..284]	Cutibacterium_acnes_J139_NZ_ADFS01000001_1_rna32_0028		0	0	0
	xxxGemella_haemolysans	xxxGemella_haemolysans	[331..436]	Eubacterium_siraeum_DSM_15702_GCF_0003820851_ASM38208v1_NZ_KB907544_1__0020		0	0	0
	xxxGemella_haemolysans	xxxGemella_haemolysans	[487..590]	Faecalibacterium_prausnitzii_NZ_DS483500_1_rna34_0106		0	0	0
	xxxGemella_haemolysans	xxxGemella_haemolysans	[500..888]	Mageeibacillus_indolicus_NC_013895_2_rna7_0011		0	0	0
	xxxGemella_haemolysans	xxxGemella_haemolysans	[633..737]	Prevotella_copri_NZ_GG703855_1_rna43_0029		0	0	0
	xxxGemella_haemolysans	xxxGemella_haemolysans	[925..1027]	Shuttleworthia_satelles_DSM_14600_NZ_GG665866_1_rna19_0005		0	0	0
	xxxGemella_haemolysans	xxxGemella_haemolysans	[1077..1178]	Streptococcus_macedonicus_NC_016749_1_rna66_0143		0	0	0
	xxxGemella_haemolysans	xxxGemella_haemolysans	[1223..1326]	Veillonella_seminalis_NZ_JH992937_1_rna41_0017		0	0	0
	xxxGemella_sanguinis	xxxGemella_sanguinis	[23..124]	Bifidobacterium_angulatum_JCM_7096_GCF_0010251551_ASM102515v1_NZ_AP012322_1_rna0_0019		0	0	0
	xxxGemella_sanguinis	xxxGemella_sanguinis	[174..276]	Cutibacterium_acnes_J139_NZ_ADFS01000001_1_rna32_0028		0	0	0
	xxxGemella_sanguinis	xxxGemella_sanguinis	[314..417]	Eubacterium_siraeum_DSM_15702_GCF_0003820851_ASM38208v1_NZ_KB907544_1__0016		0	0	0
	xxxGemella_sanguinis	xxxGemella_sanguinis	[432..1343]	Eubacterium_siraeum_DSM_15702_GCF_0003820851_ASM38208v1_NZ_KB907544_1__0020		0	0	0
	xxxGemella_sanguinis	xxxGemella_sanguinis	[468..573]	Faecalibacterium_prausnitzii_NZ_DS483500_1_rna34_0106		0	0	0
	xxxGemella_sanguinis	xxxGemella_sanguinis	[613..719]	Mageeibacillus_indolicus_NC_013895_2_rna7_0011		0	0	0
	xxxGemella_sanguinis	xxxGemella_sanguinis	[771..885]	Prevotella_copri_NZ_GG703855_1_rna43_0029		0	0	0
	xxxGemella_sanguinis	xxxGemella_sanguinis	[928..1039]	Shuttleworthia_satelles_DSM_14600_NZ_GG665866_1_rna19_0005		0	0	0
	xxxGemella_sanguinis	xxxGemella_sanguinis	[1088..1192]	Streptococcus_macedonicus_NC_016749_1_rna66_0143		0	0	0
	xxxGemella_sanguinis	xxxGemella_sanguinis	[1383..1486]	Veillonella_seminalis_NZ_JH992937_1_rna41_0017		0	0	0
	xxxGiardia_intestinalis	xxxGiardia_intestinalis	[23..98]	Coprinus_comatus_Coprinus_comatus_product_18S_0002		0	0	0
	xxxGranulicatella_elegan	xxxGranulicatella_elegans	[23..123]	Bifidobacterium_angulatum_JCM_7096_GCF_0010251551_ASM102515v1_NZ_AP012322_1_rna0_0019		0	0	0
	xxxGranulicatella_elegan	xxxGranulicatella_elegans	[171..276]	Cutibacterium_acnes_J139_NZ_ADFS01000001_1_rna32_0028		0	0	0
	xxxGranulicatella_elegan	xxxGranulicatella_elegans	[316..420]	Faecalibacterium_prausnitzii_NZ_DS483500_1_rna34_0106		0	0	0
	xxxGranulicatella_elegan	xxxGranulicatella_elegans	[462..568]	Mageeibacillus_indolicus_NC_013895_2_rna7_0011		0	0	0
	xxxGranulicatella_elegan	xxxGranulicatella_elegans	[476..718]	Prevotella_copri_NZ_GG703855_1_rna43_0029		0	0	0
	xxxGranulicatella_elegan	xxxGranulicatella_elegans	[769..873]	Shuttleworthia_satelles_DSM_14600_NZ_GG665866_1_rna19_0005		0	0	0
	xxxGranulicatella_elegan	xxxGranulicatella_elegans	[922..1024]	Veillonella_seminalis_NZ_JH992937_1_rna41_0017		0	2	0
	xxxHaemophilus_ducreyi_3	xxxHaemophilus_ducreyi_35000HP_GCF_000007945.1_ASM794v1	[18..121]	Cutibacterium_acnes_J139_NZ_ADFS01000001_1_rna32_0028		0	0	0
	xxxHaemophilus_ducreyi_3	xxxHaemophilus_ducreyi_35000HP_GCF_000007945.1_ASM794v1	[32..268]	Faecalibacterium_prausnitzii_NZ_DS483500_1_rna34_0106		0	0	0
	xxxHaemophilus_ducreyi_3	xxxHaemophilus_ducreyi_35000HP_GCF_000007945.1_ASM794v1	[322..426]	Mageeibacillus_indolicus_NC_013895_2_rna7_0011		0	0	0
	xxxHaemophilus_ducreyi_3	xxxHaemophilus_ducreyi_35000HP_GCF_000007945.1_ASM794v1	[470..574]	Prevotella_copri_NZ_GG703855_1_rna43_0029		0	0	0
	xxxHaemophilus_ducreyi_3	xxxHaemophilus_ducreyi_35000HP_GCF_000007945.1_ASM794v1	[617..722]	Shuttleworthia_satelles_DSM_14600_NZ_GG665866_1_rna19_0005		0	0	0
	xxxHaemophilus_parainflu	xxxHaemophilus_parainfluenzae	[27..130]	Cutibacterium_acnes_J139_NZ_ADFS01000001_1_rna32_0028		0	0	0
	xxxHaemophilus_parainflu	xxxHaemophilus_parainfluenzae	[173..277]	Eubacterium_siraeum_DSM_15702_GCF_0003820851_ASM38208v1_NZ_KB907544_1__0020		0	0	0
	xxxHaemophilus_parainflu	xxxHaemophilus_parainfluenzae	[321..426]	Faecalibacterium_prausnitzii_NZ_DS483500_1_rna34_0106		0	0	0
	xxxHaemophilus_parainflu	xxxHaemophilus_parainfluenzae	[473..578]	Mageeibacillus_indolicus_NC_013895_2_rna7_0011		0	0	0
	xxxHaemophilus_parainflu	xxxHaemophilus_parainfluenzae	[627..729]	Prevotella_copri_NZ_GG703855_1_rna43_0029		0	0	0
	xxxHaemophilus_parainflu	xxxHaemophilus_parainfluenzae	[640..877]	Shuttleworthia_satelles_DSM_14600_NZ_GG665866_1_rna19_0005		0	0	0
	xxxHerbaspirillum_serope	xxxHerbaspirillum_seropedicae_SmR1	[23..123]	Bifidobacterium_angulatum_JCM_7096_GCF_0010251551_ASM102515v1_NZ_AP012322_1_rna0_0019		0	0	0
	xxxHerbaspirillum_serope	xxxHerbaspirillum_seropedicae_SmR1	[171..278]	Cutibacterium_acnes_J139_NZ_ADFS01000001_1_rna32_0028		0	0	0
	xxxHerbaspirillum_serope	xxxHerbaspirillum_seropedicae_SmR1	[327..430]	Faecalibacterium_prausnitzii_NZ_DS483500_1_rna34_0106		0	0	0
	xxxJonquetella_anthropi	xxxJonquetella_anthropi	[18..122]	Bifidobacterium_angulatum_JCM_7096_GCF_0010251551_ASM102515v1_NZ_AP012322_1_rna0_0019		0	0	0
	xxxJonquetella_anthropi	xxxJonquetella_anthropi	[32..270]	Cutibacterium_acnes_J139_NZ_ADFS01000001_1_rna32_0028		0	0	0
	xxxJonquetella_anthropi	xxxJonquetella_anthropi	[319..425]	Eubacterium_siraeum_DSM_15702_GCF_0003820851_ASM38208v1_NZ_KB907544_1__0020		0	0	0
	xxxJonquetella_anthropi	xxxJonquetella_anthropi	[472..586]	Faecalibacterium_prausnitzii_NZ_DS483500_1_rna34_0106		0	0	0
	xxxJonquetella_anthropi	xxxJonquetella_anthropi	[627..731]	Mageeibacillus_indolicus_NC_013895_2_rna7_0011		0	0	0
	xxxJonquetella_anthropi	xxxJonquetella_anthropi	[780..883]	Prevotella_copri_NZ_GG703855_1_rna43_0029		0	0	0
	xxxJonquetella_anthropi	xxxJonquetella_anthropi	[930..1030]	Shuttleworthia_satelles_DSM_14600_NZ_GG665866_1_rna19_0005		0	0	0
	xxxLactobacillus_acidoph	xxxLactobacillus_acidophilus	[21..125]	Eubacterium_siraeum_DSM_15702_GCF_0003820851_ASM38208v1_NZ_KB907544_1__0016		0	234	0
	xxxLactobacillus_acidoph	xxxLactobacillus_acidophilus	[168..273]	Faecalibacterium_prausnitzii_NZ_DS483500_1_rna34_0106		0	574	0
	xxxLactobacillus_acidoph	xxxLactobacillus_acidophilus	[324..438]	Prevotella_copri_NZ_GG703855_1_rna43_0029		0	0	0
	xxxLactobacillus_acidoph	xxxLactobacillus_acidophilus	[481..583]	Veillonella_seminalis_NZ_JH992937_1_rna41_0017		0	0	0
	xxxLactobacillus_acidoph	xxxLactobacillus_acidophilus_ATCC_4796	[21..125]	Eubacterium_siraeum_DSM_15702_GCF_0003820851_ASM38208v1_NZ_KB907544_1__0016		0	246	0
	xxxLactobacillus_acidoph	xxxLactobacillus_acidophilus_ATCC_4796	[168..273]	Faecalibacterium_prausnitzii_NZ_DS483500_1_rna34_0106		0	562	0
	xxxLactobacillus_acidoph	xxxLactobacillus_acidophilus_ATCC_4796	[324..438]	Prevotella_copri_NZ_GG703855_1_rna43_0029		0	0	0
	xxxLactobacillus_acidoph	xxxLactobacillus_acidophilus_ATCC_4796	[481..583]	Veillonella_seminalis_NZ_JH992937_1_rna41_0017		0	0	0
	xxxLactobacillus_agilis	xxxLactobacillus_agilis	[25..130]	Cutibacterium_acnes_J139_NZ_ADFS01000001_1_rna32_0028		0	0	0
	xxxLactobacillus_agilis	xxxLactobacillus_agilis	[173..287]	Eubacterium_siraeum_DSM_15702_GCF_0003820851_ASM38208v1_NZ_KB907544_1__0016		0	0	0
	xxxLactobacillus_agilis	xxxLactobacillus_agilis	[338..443]	Eubacterium_siraeum_DSM_15702_GCF_0003820851_ASM38208v1_NZ_KB907544_1__0020		0	0	0
	xxxLactobacillus_agilis	xxxLactobacillus_agilis	[351..594]	Faecalibacterium_prausnitzii_NZ_DS483500_1_rna34_0106		0	0	0
	xxxLactobacillus_agilis	xxxLactobacillus_agilis	[634..738]	Mageeibacillus_indolicus_NC_013895_2_rna7_0011		0	0	0
	xxxLactobacillus_agilis	xxxLactobacillus_agilis	[784..889]	Shuttleworthia_satelles_DSM_14600_NZ_GG665866_1_rna19_0005		0	0	0
	xxxLactobacillus_amyloly	xxxLactobacillus_amylolyticus_DSM_11664	[24..128]	Cutibacterium_acnes_J139_NZ_ADFS01000001_1_rna32_0028		0	0	0
	xxxLactobacillus_amyloly	xxxLactobacillus_amylolyticus_DSM_11664	[174..288]	Eubacterium_siraeum_DSM_15702_GCF_0003820851_ASM38208v1_NZ_KB907544_1__0016		0	0	0
	xxxLactobacillus_amyloly	xxxLactobacillus_amylolyticus_DSM_11664	[339..444]	Eubacterium_siraeum_DSM_15702_GCF_0003820851_ASM38208v1_NZ_KB907544_1__0020		0	0	0
	xxxLactobacillus_amyloly	xxxLactobacillus_amylolyticus_DSM_11664	[482..587]	Faecalibacterium_prausnitzii_NZ_DS483500_1_rna34_0106		0	0	0
	xxxLactobacillus_amyloly	xxxLactobacillus_amylolyticus_DSM_11664	[634..739]	Shuttleworthia_satelles_DSM_14600_NZ_GG665866_1_rna19_0005		0	0	0
	xxxLactobacillus_amylovo	xxxLactobacillus_amylovorus	[27..129]	Cutibacterium_acnes_J139_NZ_ADFS01000001_1_rna32_0028		0	0	0
	xxxLactobacillus_amylovo	xxxLactobacillus_amylovorus	[170..275]	Eubacterium_siraeum_DSM_15702_GCF_0003820851_ASM38208v1_NZ_KB907544_1__0016		0	0	0
	xxxLactobacillus_amylovo	xxxLactobacillus_amylovorus	[318..422]	Eubacterium_siraeum_DSM_15702_GCF_0003820851_ASM38208v1_NZ_KB907544_1__0020		0	0	0
	xxxLactobacillus_amylovo	xxxLactobacillus_amylovorus	[465..570]	Faecalibacterium_prausnitzii_NZ_DS483500_1_rna34_0106		0	212	0
	xxxLactobacillus_amylovo	xxxLactobacillus_amylovorus	[621..735]	Prevotella_copri_NZ_GG703855_1_rna43_0029		0	0	0
	xxxLactobacillus_amylovo	xxxLactobacillus_amylovorus	[781..885]	Shuttleworthia_satelles_DSM_14600_NZ_GG665866_1_rna19_0005		0	0	0
	xxxLactobacillus_amylovo	xxxLactobacillus_amylovorus	[928..1033]	Veillonella_seminalis_NZ_JH992937_1_rna41_0017		0	0	0
	xxxLactobacillus_antri_D	xxxLactobacillus_antri_DSM_16041	[22..127]	Eubacterium_siraeum_DSM_15702_GCF_0003820851_ASM38208v1_NZ_KB907544_1__0016		0	0	0
	xxxLactobacillus_antri_D	xxxLactobacillus_antri_DSM_16041	[173..287]	Eubacterium_siraeum_DSM_15702_GCF_0003820851_ASM38208v1_NZ_KB907544_1__0020		0	0	0
	xxxLactobacillus_casei	xxxLactobacillus_casei	[27..129]	Cutibacterium_acnes_J139_NZ_ADFS01000001_1_rna32_0028		0	0	0
	xxxLactobacillus_casei	xxxLactobacillus_casei	[166..272]	Eubacterium_siraeum_DSM_15702_GCF_0003820851_ASM38208v1_NZ_KB907544_1__0016		0	0	0
	xxxLactobacillus_casei	xxxLactobacillus_casei	[180..422]	Eubacterium_siraeum_DSM_15702_GCF_0003820851_ASM38208v1_NZ_KB907544_1__0020		0	0	0
	xxxLactobacillus_casei	xxxLactobacillus_casei	[473..587]	Faecalibacterium_prausnitzii_NZ_DS483500_1_rna34_0106		0	0	0
	xxxLactobacillus_casei	xxxLactobacillus_casei	[630..735]	Mageeibacillus_indolicus_NC_013895_2_rna7_0011		0	0	0
	xxxLactobacillus_casei	xxxLactobacillus_casei	[782..887]	Prevotella_copri_NZ_GG703855_1_rna43_0029		0	0	0
	xxxLactobacillus_casei	xxxLactobacillus_casei	[933..1037]	Veillonella_seminalis_NZ_JH992937_1_rna41_0017		0	0	0
	xxxLactobacillus_coleoho	xxxLactobacillus_coleohominis	[24..128]	Cutibacterium_acnes_J139_NZ_ADFS01000001_1_rna32_0028		0	0	0
	xxxLactobacillus_coleoho	xxxLactobacillus_coleohominis	[174..288]	Eubacterium_siraeum_DSM_15702_GCF_0003820851_ASM38208v1_NZ_KB907544_1__0016		0	0	0
	xxxLactobacillus_coleoho	xxxLactobacillus_coleohominis	[339..444]	Eubacterium_siraeum_DSM_15702_GCF_0003820851_ASM38208v1_NZ_KB907544_1__0020		0	242	0
	xxxLactobacillus_coleoho	xxxLactobacillus_coleohominis	[482..587]	Faecalibacterium_prausnitzii_NZ_DS483500_1_rna34_0106		0	0	0
	xxxLactobacillus_coleoho	xxxLactobacillus_coleohominis	[634..739]	Shuttleworthia_satelles_DSM_14600_NZ_GG665866_1_rna19_0005		0	0	0
	xxxLactobacillus_crispat	xxxLactobacillus_crispatus	[27..129]	Cutibacterium_acnes_J139_NZ_ADFS01000001_1_rna32_0028		0	0	0
	xxxLactobacillus_crispat	xxxLactobacillus_crispatus	[170..275]	Eubacterium_siraeum_DSM_15702_GCF_0003820851_ASM38208v1_NZ_KB907544_1__0016		0	0	0
	xxxLactobacillus_crispat	xxxLactobacillus_crispatus	[321..435]	Eubacterium_siraeum_DSM_15702_GCF_0003820851_ASM38208v1_NZ_KB907544_1__0020		0	0	0
	xxxLactobacillus_crispat	xxxLactobacillus_crispatus	[486..591]	Faecalibacterium_prausnitzii_NZ_DS483500_1_rna34_0106		0	216	0
	xxxLactobacillus_crispat	xxxLactobacillus_crispatus	[632..736]	Prevotella_copri_NZ_GG703855_1_rna43_0029		0	0	0
	xxxLactobacillus_crispat	xxxLactobacillus_crispatus	[779..884]	Shuttleworthia_satelles_DSM_14600_NZ_GG665866_1_rna19_0005		0	0	0
	xxxLactobacillus_crispat	xxxLactobacillus_crispatus	[933..1037]	Veillonella_seminalis_NZ_JH992937_1_rna41_0017		0	0	0
	xxxLactobacillus_crispat	xxxLactobacillus_crispatus_214-1	[25..130]	Cutibacterium_acnes_J139_NZ_ADFS01000001_1_rna32_0028		0	0	0
	xxxLactobacillus_crispat	xxxLactobacillus_crispatus_214-1	[171..276]	Eubacterium_siraeum_DSM_15702_GCF_0003820851_ASM38208v1_NZ_KB907544_1__0016		0	0	0
	xxxLactobacillus_crispat	xxxLactobacillus_crispatus_214-1	[319..423]	Eubacterium_siraeum_DSM_15702_GCF_0003820851_ASM38208v1_NZ_KB907544_1__0020		0	0	0
	xxxLactobacillus_crispat	xxxLactobacillus_crispatus_214-1	[466..571]	Faecalibacterium_prausnitzii_NZ_DS483500_1_rna34_0106		0	0	0
	xxxLactobacillus_crispat	xxxLactobacillus_crispatus_214-1	[622..736]	Mageeibacillus_indolicus_NC_013895_2_rna7_0011		0	0	0
	xxxLactobacillus_crispat	xxxLactobacillus_crispatus_214-1	[782..886]	Prevotella_copri_NZ_GG703855_1_rna43_0029		0	0	0
	xxxLactobacillus_crispat	xxxLactobacillus_crispatus_214-1	[929..1031]	Shuttleworthia_satelles_DSM_14600_NZ_GG665866_1_rna19_0005		0	0	0
	xxxLactobacillus_crispat	xxxLactobacillus_crispatus_214-1	[0..0]	Veillonella_seminalis_NZ_JH992937_1_rna41_0017		0	0	0
	xxxLactobacillus_crispat	xxxLactobacillus_crispatus_JV-V01	[25..130]	Cutibacterium_acnes_J139_NZ_ADFS01000001_1_rna32_0028		0	0	0
	xxxLactobacillus_crispat	xxxLactobacillus_crispatus_JV-V01	[171..276]	Eubacterium_siraeum_DSM_15702_GCF_0003820851_ASM38208v1_NZ_KB907544_1__0016		0	0	0
	xxxLactobacillus_crispat	xxxLactobacillus_crispatus_JV-V01	[319..423]	Eubacterium_siraeum_DSM_15702_GCF_0003820851_ASM38208v1_NZ_KB907544_1__0020		0	224	0
	xxxLactobacillus_crispat	xxxLactobacillus_crispatus_JV-V01	[466..571]	Faecalibacterium_prausnitzii_NZ_DS483500_1_rna34_0106		0	0	0
	xxxLactobacillus_crispat	xxxLactobacillus_crispatus_JV-V01	[622..736]	Prevotella_copri_NZ_GG703855_1_rna43_0029		0	0	0
	xxxLactobacillus_crispat	xxxLactobacillus_crispatus_JV-V01	[782..886]	Shuttleworthia_satelles_DSM_14600_NZ_GG665866_1_rna19_0005		0	0	0
	xxxLactobacillus_crispat	xxxLactobacillus_crispatus_JV-V01	[929..1031]	Veillonella_seminalis_NZ_JH992937_1_rna41_0017		0	0	0
	xxxLactobacillus_crispat	xxxLactobacillus_crispatus_MV-1A-US	[27..129]	Cutibacterium_acnes_J139_NZ_ADFS01000001_1_rna32_0028		0	0	0
	xxxLactobacillus_crispat	xxxLactobacillus_crispatus_MV-1A-US	[172..276]	Eubacterium_siraeum_DSM_15702_GCF_0003820851_ASM38208v1_NZ_KB907544_1__0016		0	0	0
	xxxLactobacillus_crispat	xxxLactobacillus_crispatus_MV-1A-US	[322..436]	Eubacterium_siraeum_DSM_15702_GCF_0003820851_ASM38208v1_NZ_KB907544_1__0020		0	222	0
	xxxLactobacillus_crispat	xxxLactobacillus_crispatus_MV-1A-US	[486..592]	Mageeibacillus_indolicus_NC_013895_2_rna7_0011		0	0	0
	xxxLactobacillus_crispat	xxxLactobacillus_crispatus_MV-1A-US	[629..734]	Prevotella_copri_NZ_GG703855_1_rna43_0029		0	0	0
	xxxLactobacillus_crispat	xxxLactobacillus_crispatus_MV-1A-US	[781..886]	Shuttleworthia_satelles_DSM_14600_NZ_GG665866_1_rna19_0005		0	0	0
	xxxLactobacillus_crispat	xxxLactobacillus_crispatus_MV-1A-US	[932..1036]	Veillonella_seminalis_NZ_JH992937_1_rna41_0017		0	0	0
	xxxLactobacillus_crispat	xxxLactobacillus_crispatus_MV-3A-US	[27..129]	Cutibacterium_acnes_J139_NZ_ADFS01000001_1_rna32_0028		0	0	0
	xxxLactobacillus_crispat	xxxLactobacillus_crispatus_MV-3A-US	[172..276]	Eubacterium_siraeum_DSM_15702_GCF_0003820851_ASM38208v1_NZ_KB907544_1__0016		0	0	0
	xxxLactobacillus_crispat	xxxLactobacillus_crispatus_MV-3A-US	[322..436]	Eubacterium_siraeum_DSM_15702_GCF_0003820851_ASM38208v1_NZ_KB907544_1__0020		6	10	0
	xxxLactobacillus_crispat	xxxLactobacillus_crispatus_MV-3A-US	[487..592]	Faecalibacterium_prausnitzii_NZ_DS483500_1_rna34_0106		0	0	0
	xxxLactobacillus_crispat	xxxLactobacillus_crispatus_MV-3A-US	[630..735]	Prevotella_copri_NZ_GG703855_1_rna43_0029		0	0	0
	xxxLactobacillus_crispat	xxxLactobacillus_crispatus_MV-3A-US	[782..887]	Shuttleworthia_satelles_DSM_14600_NZ_GG665866_1_rna19_0005		0	0	0
	xxxLactobacillus_crispat	xxxLactobacillus_crispatus_MV-3A-US	[933..1037]	Veillonella_seminalis_NZ_JH992937_1_rna41_0017		0	0	0
	xxxLactobacillus_crispat	xxxLactobacillus_crispatus_125-2-CHN	[27..129]	Cutibacterium_acnes_J139_NZ_ADFS01000001_1_rna32_0028		0	0	0
	xxxLactobacillus_crispat	xxxLactobacillus_crispatus_125-2-CHN	[172..276]	Eubacterium_siraeum_DSM_15702_GCF_0003820851_ASM38208v1_NZ_KB907544_1__0016		0	0	0
	xxxLactobacillus_crispat	xxxLactobacillus_crispatus_125-2-CHN	[322..436]	Eubacterium_siraeum_DSM_15702_GCF_0003820851_ASM38208v1_NZ_KB907544_1__0020		0	232	0
	xxxLactobacillus_crispat	xxxLactobacillus_crispatus_125-2-CHN	[479..584]	Prevotella_copri_NZ_GG703855_1_rna43_0029		0	0	0
	xxxLactobacillus_crispat	xxxLactobacillus_crispatus_125-2-CHN	[631..736]	Shuttleworthia_satelles_DSM_14600_NZ_GG665866_1_rna19_0005		0	0	0
	xxxLactobacillus_crispat	xxxLactobacillus_crispatus_125-2-CHN	[782..886]	Veillonella_seminalis_NZ_JH992937_1_rna41_0017		0	0	0
	xxxLactobacillus_curieae	xxxLactobacillus_curieae	[25..129]	Cutibacterium_acnes_J139_NZ_ADFS01000001_1_rna32_0028		0	0	0
	xxxLactobacillus_curieae	xxxLactobacillus_curieae	[170..275]	Eubacterium_siraeum_DSM_15702_GCF_0003820851_ASM38208v1_NZ_KB907544_1__0016		0	0	0
	xxxLactobacillus_curieae	xxxLactobacillus_curieae	[318..422]	Eubacterium_siraeum_DSM_15702_GCF_0003820851_ASM38208v1_NZ_KB907544_1__0020		0	0	0
	xxxLactobacillus_curieae	xxxLactobacillus_curieae	[470..584]	Faecalibacterium_prausnitzii_NZ_DS483500_1_rna34_0106		0	4	0
	xxxLactobacillus_curieae	xxxLactobacillus_curieae	[636..742]	Mageeibacillus_indolicus_NC_013895_2_rna7_0011		0	0	0
	xxxLactobacillus_curieae	xxxLactobacillus_curieae	[787..892]	Prevotella_copri_NZ_GG703855_1_rna43_0029		0	0	0
	xxxLactobacillus_curieae	xxxLactobacillus_curieae	[800..1043]	Streptococcus_macedonicus_NC_016749_1_rna66_0143		0	0	0
	xxxLactobacillus_curieae	xxxLactobacillus_curieae	[1080..1182]	Veillonella_seminalis_NZ_JH992937_1_rna41_0017		0	0	0
	xxxLactobacillus_delbrue	xxxLactobacillus_delbrueckii	[24..138]	Eubacterium_siraeum_DSM_15702_GCF_0003820851_ASM38208v1_NZ_KB907544_1__0016		0	3808	0
	xxxLactobacillus_delbrue	xxxLactobacillus_delbrueckii	[188..294]	Eubacterium_siraeum_DSM_15702_GCF_0003820851_ASM38208v1_NZ_KB907544_1__0020		0	254	0
	xxxLactobacillus_delbrue	xxxLactobacillus_delbrueckii	[334..439]	Mageeibacillus_indolicus_NC_013895_2_rna7_0011		0	72	0
	xxxLactobacillus_delbrue	xxxLactobacillus_delbrueckii	[485..589]	Prevotella_copri_NZ_GG703855_1_rna43_0029		0	1212	0
	xxxLactobacillus_delbrue	xxxLactobacillus_delbrueckii	[629..731]	Veillonella_seminalis_NZ_JH992937_1_rna41_0017		0	0	0
	xxxLactobacillus_delbrue	xxxLactobacillus_delbrueckii_subsp_bulgaricus_ATCC_11842	[25..130]	Cutibacterium_acnes_J139_NZ_ADFS01000001_1_rna32_0028		0	250	0
	xxxLactobacillus_delbrue	xxxLactobacillus_delbrueckii_subsp_bulgaricus_ATCC_11842	[173..287]	Eubacterium_siraeum_DSM_15702_GCF_0003820851_ASM38208v1_NZ_KB907544_1__0016		0	134	0
	xxxLactobacillus_delbrue	xxxLactobacillus_delbrueckii_subsp_bulgaricus_ATCC_11842	[337..443]	Eubacterium_siraeum_DSM_15702_GCF_0003820851_ASM38208v1_NZ_KB907544_1__0020		0	1386	0
	xxxLactobacillus_delbrue	xxxLactobacillus_delbrueckii_subsp_bulgaricus_ATCC_11842	[483..588]	Mageeibacillus_indolicus_NC_013895_2_rna7_0011		0	42	0
	xxxLactobacillus_delbrue	xxxLactobacillus_delbrueckii_subsp_bulgaricus_ATCC_11842	[634..738]	Veillonella_seminalis_NZ_JH992937_1_rna41_0017		0	1216	0
	xxxLactobacillus_delbrue	xxxLactobacillus_delbrueckii_subsp_bulgaricus_PB2003_044-T3-4	[27..129]	Cutibacterium_acnes_J139_NZ_ADFS01000001_1_rna32_0028		0	1122	0
	xxxLactobacillus_delbrue	xxxLactobacillus_delbrueckii_subsp_bulgaricus_PB2003_044-T3-4	[169..273]	Eubacterium_siraeum_DSM_15702_GCF_0003820851_ASM38208v1_NZ_KB907544_1__0016		0	10	0
	xxxLactobacillus_delbrue	xxxLactobacillus_delbrueckii_subsp_bulgaricus_PB2003_044-T3-4	[321..435]	Mageeibacillus_indolicus_NC_013895_2_rna7_0011		0	254	0
	xxxLactobacillus_delbrue	xxxLactobacillus_delbrueckii_subsp_bulgaricus_PB2003_044-T3-4	[485..591]	Prevotella_copri_NZ_GG703855_1_rna43_0029		0	1394	0
	xxxLactobacillus_delbrue	xxxLactobacillus_delbrueckii_subsp_bulgaricus_PB2003_044-T3-4	[628..732]	Veillonella_seminalis_NZ_JH992937_1_rna41_0017		0	261	0
	xxxLactobacillus_ferment	xxxLactobacillus_fermentum	[25..130]	Cutibacterium_acnes_J139_NZ_ADFS01000001_1_rna32_0028		0	40	0
	xxxLactobacillus_ferment	xxxLactobacillus_fermentum	[171..276]	Eubacterium_siraeum_DSM_15702_GCF_0003820851_ASM38208v1_NZ_KB907544_1__0016		0	12	0
	xxxLactobacillus_ferment	xxxLactobacillus_fermentum	[317..422]	Eubacterium_siraeum_DSM_15702_GCF_0003820851_ASM38208v1_NZ_KB907544_1__0020		0	244	0
	xxxLactobacillus_ferment	xxxLactobacillus_fermentum	[473..587]	Faecalibacterium_prausnitzii_NZ_DS483500_1_rna34_0106		0	96	0
	xxxLactobacillus_ferment	xxxLactobacillus_fermentum_28-3-CHN	[25..130]	Cutibacterium_acnes_J139_NZ_ADFS01000001_1_rna32_0028		0	36	0
	xxxLactobacillus_ferment	xxxLactobacillus_fermentum_28-3-CHN	[171..276]	Eubacterium_siraeum_DSM_15702_GCF_0003820851_ASM38208v1_NZ_KB907544_1__0016		0	12	0
	xxxLactobacillus_ferment	xxxLactobacillus_fermentum_28-3-CHN	[317..422]	Eubacterium_siraeum_DSM_15702_GCF_0003820851_ASM38208v1_NZ_KB907544_1__0020		0	264	0
	xxxLactobacillus_ferment	xxxLactobacillus_fermentum_28-3-CHN	[473..587]	Faecalibacterium_prausnitzii_NZ_DS483500_1_rna34_0106		0	94	0
	xxxLactobacillus_ferment	xxxLactobacillus_fermentum_ATCC_14931	[25..130]	Cutibacterium_acnes_J139_NZ_ADFS01000001_1_rna32_0028		0	38	0
	xxxLactobacillus_ferment	xxxLactobacillus_fermentum_ATCC_14931	[171..276]	Eubacterium_siraeum_DSM_15702_GCF_0003820851_ASM38208v1_NZ_KB907544_1__0016		0	14	0
	xxxLactobacillus_ferment	xxxLactobacillus_fermentum_ATCC_14931	[317..422]	Eubacterium_siraeum_DSM_15702_GCF_0003820851_ASM38208v1_NZ_KB907544_1__0020		0	266	0
	xxxLactobacillus_ferment	xxxLactobacillus_fermentum_ATCC_14931	[473..587]	Faecalibacterium_prausnitzii_NZ_DS483500_1_rna34_0106		0	94	0
	xxxLactobacillus_ferment	xxxLactobacillus_fermentum_CECT_5716	[22..127]	Cutibacterium_acnes_J139_NZ_ADFS01000001_1_rna32_0028		0	254	0
	xxxLactobacillus_ferment	xxxLactobacillus_fermentum_CECT_5716	[168..273]	Eubacterium_siraeum_DSM_15702_GCF_0003820851_ASM38208v1_NZ_KB907544_1__0016		0	38	0
	xxxLactobacillus_ferment	xxxLactobacillus_fermentum_CECT_5716	[324..438]	Eubacterium_siraeum_DSM_15702_GCF_0003820851_ASM38208v1_NZ_KB907544_1__0020		0	94	0
	xxxLactobacillus_ferment	xxxLactobacillus_fermentum_CECT_5716	[481..586]	Faecalibacterium_prausnitzii_NZ_DS483500_1_rna34_0106		0	18	0
	xxxLactobacillus_gallina	xxxLactobacillus_gallinarum	[27..129]	Cutibacterium_acnes_J139_NZ_ADFS01000001_1_rna32_0028		0	0	0
	xxxLactobacillus_gallina	xxxLactobacillus_gallinarum	[170..275]	Eubacterium_siraeum_DSM_15702_GCF_0003820851_ASM38208v1_NZ_KB907544_1__0016		0	0	0
	xxxLactobacillus_gallina	xxxLactobacillus_gallinarum	[321..425]	Eubacterium_siraeum_DSM_15702_GCF_0003820851_ASM38208v1_NZ_KB907544_1__0020		0	0	0
	xxxLactobacillus_gallina	xxxLactobacillus_gallinarum	[471..585]	Faecalibacterium_prausnitzii_NZ_DS483500_1_rna34_0106		0	0	0
	xxxLactobacillus_gallina	xxxLactobacillus_gallinarum	[636..741]	Mageeibacillus_indolicus_NC_013895_2_rna7_0011		0	0	0
	xxxLactobacillus_gallina	xxxLactobacillus_gallinarum	[649..892]	Prevotella_copri_NZ_GG703855_1_rna43_0029		0	0	0
	xxxLactobacillus_gallina	xxxLactobacillus_gallinarum	[934..1038]	Shuttleworthia_satelles_DSM_14600_NZ_GG665866_1_rna19_0005		0	0	0
	xxxLactobacillus_gallina	xxxLactobacillus_gallinarum	[1078..1181]	Veillonella_seminalis_NZ_JH992937_1_rna41_0017		0	0	0
	xxxLactobacillus_gasseri	xxxLactobacillus_gasseri_224-1	[27..129]	Cutibacterium_acnes_J139_NZ_ADFS01000001_1_rna32_0028		0	0	0
	xxxLactobacillus_gasseri	xxxLactobacillus_gasseri_224-1	[173..278]	Eubacterium_siraeum_DSM_15702_GCF_0003820851_ASM38208v1_NZ_KB907544_1__0016		0	0	0
	xxxLactobacillus_gasseri	xxxLactobacillus_gasseri_224-1	[319..424]	Eubacterium_siraeum_DSM_15702_GCF_0003820851_ASM38208v1_NZ_KB907544_1__0020		0	64	0
	xxxLactobacillus_gasseri	xxxLactobacillus_gasseri_224-1	[470..584]	Faecalibacterium_prausnitzii_NZ_DS483500_1_rna34_0106		0	236	0
	xxxLactobacillus_gasseri	xxxLactobacillus_gasseri_224-1	[635..740]	Prevotella_copri_NZ_GG703855_1_rna43_0029		0	0	0
	xxxLactobacillus_gasseri	xxxLactobacillus_gasseri_224-1	[648..891]	Veillonella_seminalis_NZ_JH992937_1_rna41_0017		0	0	0
	xxxLactobacillus_gasseri	xxxLactobacillus_gasseri_224-1	[933..1037]	Mageeibacillus_indolicus_NC_013895_2_rna7_0011		0	64	0
	xxxLactobacillus_gasseri	xxxLactobacillus_gasseri	[27..129]	Cutibacterium_acnes_J139_NZ_ADFS01000001_1_rna32_0028		0	0	0
	xxxLactobacillus_gasseri	xxxLactobacillus_gasseri	[170..275]	Eubacterium_siraeum_DSM_15702_GCF_0003820851_ASM38208v1_NZ_KB907544_1__0016		0	228	0
	xxxLactobacillus_gasseri	xxxLactobacillus_gasseri	[321..435]	Eubacterium_siraeum_DSM_15702_GCF_0003820851_ASM38208v1_NZ_KB907544_1__0020		0	0	0
	xxxLactobacillus_gasseri	xxxLactobacillus_gasseri	[486..591]	Faecalibacterium_prausnitzii_NZ_DS483500_1_rna34_0106		0	0	0
	xxxLactobacillus_gasseri	xxxLactobacillus_gasseri	[629..734]	Prevotella_copri_NZ_GG703855_1_rna43_0029		0	0	0
	xxxLactobacillus_gasseri	xxxLactobacillus_gasseri	[783..887]	Veillonella_seminalis_NZ_JH992937_1_rna41_0017		0	0	0
	xxxLactobacillus_gasseri	xxxLactobacillus_gasseri_202-4	[27..129]	Cutibacterium_acnes_J139_NZ_ADFS01000001_1_rna32_0028		0	0	0
	xxxLactobacillus_gasseri	xxxLactobacillus_gasseri_202-4	[172..286]	Eubacterium_siraeum_DSM_15702_GCF_0003820851_ASM38208v1_NZ_KB907544_1__0016		0	0	0
	xxxLactobacillus_gasseri	xxxLactobacillus_gasseri_202-4	[337..442]	Eubacterium_siraeum_DSM_15702_GCF_0003820851_ASM38208v1_NZ_KB907544_1__0020		0	62	0
	xxxLactobacillus_gasseri	xxxLactobacillus_gasseri_202-4	[480..585]	Faecalibacterium_prausnitzii_NZ_DS483500_1_rna34_0106		0	0	0
	xxxLactobacillus_gasseri	xxxLactobacillus_gasseri_202-4	[632..737]	Prevotella_copri_NZ_GG703855_1_rna43_0029		0	0	0
	xxxLactobacillus_gasseri	xxxLactobacillus_gasseri_202-4	[783..887]	Veillonella_seminalis_NZ_JH992937_1_rna41_0017		0	0	0
	xxxLactobacillus_gasseri	xxxLactobacillus_gasseri_JV-V03	[25..130]	Cutibacterium_acnes_J139_NZ_ADFS01000001_1_rna32_0028		0	0	0
	xxxLactobacillus_gasseri	xxxLactobacillus_gasseri_JV-V03	[171..276]	Eubacterium_siraeum_DSM_15702_GCF_0003820851_ASM38208v1_NZ_KB907544_1__0016		0	0	0
	xxxLactobacillus_gasseri	xxxLactobacillus_gasseri_JV-V03	[319..423]	Eubacterium_siraeum_DSM_15702_GCF_0003820851_ASM38208v1_NZ_KB907544_1__0020		0	0	0
	xxxLactobacillus_gasseri	xxxLactobacillus_gasseri_JV-V03	[466..571]	Faecalibacterium_prausnitzii_NZ_DS483500_1_rna34_0106		0	250	0
	xxxLactobacillus_gasseri	xxxLactobacillus_gasseri_JV-V03	[622..736]	Prevotella_copri_NZ_GG703855_1_rna43_0029		0	0	0
	xxxLactobacillus_gasseri	xxxLactobacillus_gasseri_JV-V03	[779..881]	Veillonella_seminalis_NZ_JH992937_1_rna41_0017		0	0	0
	xxxLactobacillus_gasseri	xxxLactobacillus_gasseri_MV-22	[22..127]	Eubacterium_siraeum_DSM_15702_GCF_0003820851_ASM38208v1_NZ_KB907544_1__0020		0	0	0
	xxxLactobacillus_gasseri	xxxLactobacillus_gasseri_MV-22	[170..274]	Faecalibacterium_prausnitzii_NZ_DS483500_1_rna34_0106		0	0	0
	xxxLactobacillus_gasseri	xxxLactobacillus_gasseri_MV-22	[317..422]	Veillonella_seminalis_NZ_JH992937_1_rna41_0017		0	214	0
	xxxLactobacillus_hamster	xxxLactobacillus_hamsteri	[24..138]	Cutibacterium_acnes_J139_NZ_ADFS01000001_1_rna32_0028		0	216	0
	xxxLactobacillus_hamster	xxxLactobacillus_hamsteri	[189..294]	Eubacterium_siraeum_DSM_15702_GCF_0003820851_ASM38208v1_NZ_KB907544_1__0016		0	0	0
	xxxLactobacillus_hamster	xxxLactobacillus_hamsteri	[332..437]	Faecalibacterium_prausnitzii_NZ_DS483500_1_rna34_0106		0	0	0
	xxxLactobacillus_helveti	xxxLactobacillus_helveticus	[25..130]	Cutibacterium_acnes_J139_NZ_ADFS01000001_1_rna32_0028		0	2	0
	xxxLactobacillus_helveti	xxxLactobacillus_helveticus	[170..274]	Eubacterium_siraeum_DSM_15702_GCF_0003820851_ASM38208v1_NZ_KB907544_1__0016		0	0	0
	xxxLactobacillus_helveti	xxxLactobacillus_helveticus	[317..422]	Eubacterium_siraeum_DSM_15702_GCF_0003820851_ASM38208v1_NZ_KB907544_1__0020		0	230	0
	xxxLactobacillus_helveti	xxxLactobacillus_helveticus	[473..587]	Faecalibacterium_prausnitzii_NZ_DS483500_1_rna34_0106		0	0	0
	xxxLactobacillus_helveti	xxxLactobacillus_helveticus	[633..737]	Prevotella_copri_NZ_GG703855_1_rna43_0029		0	0	0
	xxxLactobacillus_helveti	xxxLactobacillus_helveticus	[783..888]	Shuttleworthia_satelles_DSM_14600_NZ_GG665866_1_rna19_0005		0	0	0
	xxxLactobacillus_helveti	xxxLactobacillus_helveticus	[929..1031]	Veillonella_seminalis_NZ_JH992937_1_rna41_0017		0	0	0
	xxxLactobacillus_helveti	xxxLactobacillus_helveticus_DSM_20075	[25..130]	Cutibacterium_acnes_J139_NZ_ADFS01000001_1_rna32_0028		0	0	0
	xxxLactobacillus_helveti	xxxLactobacillus_helveticus_DSM_20075	[171..276]	Eubacterium_siraeum_DSM_15702_GCF_0003820851_ASM38208v1_NZ_KB907544_1__0016		0	0	0
	xxxLactobacillus_helveti	xxxLactobacillus_helveticus_DSM_20075	[319..423]	Eubacterium_siraeum_DSM_15702_GCF_0003820851_ASM38208v1_NZ_KB907544_1__0020		0	0	0
	xxxLactobacillus_helveti	xxxLactobacillus_helveticus_DSM_20075	[466..571]	Faecalibacterium_prausnitzii_NZ_DS483500_1_rna34_0106		0	222	0
	xxxLactobacillus_helveti	xxxLactobacillus_helveticus_DSM_20075	[622..736]	Prevotella_copri_NZ_GG703855_1_rna43_0029		0	0	0
	xxxLactobacillus_helveti	xxxLactobacillus_helveticus_DSM_20075	[782..886]	Shuttleworthia_satelles_DSM_14600_NZ_GG665866_1_rna19_0005		0	0	0
	xxxLactobacillus_helveti	xxxLactobacillus_helveticus_DSM_20075	[929..1031]	Veillonella_seminalis_NZ_JH992937_1_rna41_0017		0	0	0
	xxxLactobacillus_iners	xxxLactobacillus_iners	[25..130]	Cutibacterium_acnes_J139_NZ_ADFS01000001_1_rna32_0028		0	0	0
	xxxLactobacillus_iners	xxxLactobacillus_iners	[170..274]	Eubacterium_siraeum_DSM_15702_GCF_0003820851_ASM38208v1_NZ_KB907544_1__0016		0	0	0
	xxxLactobacillus_iners	xxxLactobacillus_iners	[317..422]	Eubacterium_siraeum_DSM_15702_GCF_0003820851_ASM38208v1_NZ_KB907544_1__0020		0	224	0
	xxxLactobacillus_iners	xxxLactobacillus_iners	[473..587]	Faecalibacterium_prausnitzii_NZ_DS483500_1_rna34_0106		0	0	0
	xxxLactobacillus_iners	xxxLactobacillus_iners	[633..738]	Prevotella_copri_NZ_GG703855_1_rna43_0029		0	0	0
	xxxLactobacillus_iners	xxxLactobacillus_iners	[779..881]	Veillonella_seminalis_NZ_JH992937_1_rna41_0017		0	0	0
	xxxLactobacillus_iners_A	xxxLactobacillus_iners_AB-1	[25..130]	Cutibacterium_acnes_J139_NZ_ADFS01000001_1_rna32_0028		0	0	0
	xxxLactobacillus_iners_A	xxxLactobacillus_iners_AB-1	[171..276]	Eubacterium_siraeum_DSM_15702_GCF_0003820851_ASM38208v1_NZ_KB907544_1__0016		0	0	0
	xxxLactobacillus_iners_A	xxxLactobacillus_iners_AB-1	[319..423]	Eubacterium_siraeum_DSM_15702_GCF_0003820851_ASM38208v1_NZ_KB907544_1__0020		0	0	0
	xxxLactobacillus_iners_A	xxxLactobacillus_iners_AB-1	[466..571]	Faecalibacterium_prausnitzii_NZ_DS483500_1_rna34_0106		0	207	0
	xxxLactobacillus_iners_A	xxxLactobacillus_iners_AB-1	[622..736]	Prevotella_copri_NZ_GG703855_1_rna43_0029		0	0	0
	xxxLactobacillus_iners_A	xxxLactobacillus_iners_AB-1	[779..881]	Veillonella_seminalis_NZ_JH992937_1_rna41_0017		0	0	0
	xxxLactobacillus_iners_D	xxxLactobacillus_iners_DSM_13335	[27..129]	Cutibacterium_acnes_J139_NZ_ADFS01000001_1_rna32_0028		0	0	0
	xxxLactobacillus_iners_D	xxxLactobacillus_iners_DSM_13335	[172..286]	Eubacterium_siraeum_DSM_15702_GCF_0003820851_ASM38208v1_NZ_KB907544_1__0016		0	0	0
	xxxLactobacillus_iners_D	xxxLactobacillus_iners_DSM_13335	[337..442]	Eubacterium_siraeum_DSM_15702_GCF_0003820851_ASM38208v1_NZ_KB907544_1__0020		0	230	0
	xxxLactobacillus_iners_D	xxxLactobacillus_iners_DSM_13335	[480..585]	Faecalibacterium_prausnitzii_NZ_DS483500_1_rna34_0106		0	0	0
	xxxLactobacillus_iners_D	xxxLactobacillus_iners_DSM_13335	[632..737]	Prevotella_copri_NZ_GG703855_1_rna43_0029		0	0	0
	xxxLactobacillus_iners_D	xxxLactobacillus_iners_DSM_13335	[783..887]	Veillonella_seminalis_NZ_JH992937_1_rna41_0017		0	0	0
	xxxLactobacillus_ingluvi	xxxLactobacillus_ingluviei	[24..128]	Cutibacterium_acnes_J139_NZ_ADFS01000001_1_rna32_0028		0	0	0
	xxxLactobacillus_ingluvi	xxxLactobacillus_ingluviei	[174..288]	Eubacterium_siraeum_DSM_15702_GCF_0003820851_ASM38208v1_NZ_KB907544_1__0016		0	0	0
	xxxLactobacillus_ingluvi	xxxLactobacillus_ingluviei	[339..444]	Eubacterium_siraeum_DSM_15702_GCF_0003820851_ASM38208v1_NZ_KB907544_1__0020		0	244	0
	xxxLactobacillus_ingluvi	xxxLactobacillus_ingluviei	[482..587]	Faecalibacterium_prausnitzii_NZ_DS483500_1_rna34_0106		0	0	0
	xxxLactobacillus_ingluvi	xxxLactobacillus_ingluviei	[634..739]	Shuttleworthia_satelles_DSM_14600_NZ_GG665866_1_rna19_0005		0	0	0
	xxxLactobacillus_jenseni	xxxLactobacillus_jensenii_269-3	[27..129]	Cutibacterium_acnes_J139_NZ_ADFS01000001_1_rna32_0028		0	4	0
	xxxLactobacillus_jenseni	xxxLactobacillus_jensenii_269-3	[170..275]	Eubacterium_siraeum_DSM_15702_GCF_0003820851_ASM38208v1_NZ_KB907544_1__0016		0	0	0
	xxxLactobacillus_jenseni	xxxLactobacillus_jensenii_269-3	[321..435]	Eubacterium_siraeum_DSM_15702_GCF_0003820851_ASM38208v1_NZ_KB907544_1__0020		0	64	0
	xxxLactobacillus_jenseni	xxxLactobacillus_jensenii_269-3	[486..591]	Faecalibacterium_prausnitzii_NZ_DS483500_1_rna34_0106		0	208	0
	xxxLactobacillus_jenseni	xxxLactobacillus_jensenii_269-3	[629..734]	Prevotella_copri_NZ_GG703855_1_rna43_0029		0	150	0
	xxxLactobacillus_jenseni	xxxLactobacillus_jensenii_269-3	[783..887]	Veillonella_seminalis_NZ_JH992937_1_rna41_0017		0	486	0
	xxxLactobacillus_jenseni	xxxLactobacillus_jensenii_27-2-CHN	[27..129]	Cutibacterium_acnes_J139_NZ_ADFS01000001_1_rna32_0028		0	0	0
	xxxLactobacillus_jenseni	xxxLactobacillus_jensenii_27-2-CHN	[172..286]	Eubacterium_siraeum_DSM_15702_GCF_0003820851_ASM38208v1_NZ_KB907544_1__0016		0	2	0
	xxxLactobacillus_jenseni	xxxLactobacillus_jensenii_27-2-CHN	[337..442]	Eubacterium_siraeum_DSM_15702_GCF_0003820851_ASM38208v1_NZ_KB907544_1__0020		0	236	0
	xxxLactobacillus_jenseni	xxxLactobacillus_jensenii_27-2-CHN	[480..585]	Faecalibacterium_prausnitzii_NZ_DS483500_1_rna34_0106		0	152	0
	xxxLactobacillus_jenseni	xxxLactobacillus_jensenii_27-2-CHN	[632..737]	Prevotella_copri_NZ_GG703855_1_rna43_0029		0	2	0
	xxxLactobacillus_jenseni	xxxLactobacillus_jensenii_27-2-CHN	[783..887]	Veillonella_seminalis_NZ_JH992937_1_rna41_0017		0	0	0
	xxxLactobacillus_jenseni	xxxLactobacillus_jensenii_JV-V16	[25..130]	Cutibacterium_acnes_J139_NZ_ADFS01000001_1_rna32_0028		0	6	0
	xxxLactobacillus_jenseni	xxxLactobacillus_jensenii_JV-V16	[171..276]	Eubacterium_siraeum_DSM_15702_GCF_0003820851_ASM38208v1_NZ_KB907544_1__0020		0	0	0
	xxxLactobacillus_jenseni	xxxLactobacillus_jensenii_JV-V16	[317..422]	Faecalibacterium_prausnitzii_NZ_DS483500_1_rna34_0106		0	252	0
	xxxLactobacillus_jenseni	xxxLactobacillus_jensenii_JV-V16	[476..580]	Prevotella_copri_NZ_GG703855_1_rna43_0029		0	46	0
	xxxLactobacillus_jenseni	xxxLactobacillus_jensenii_JV-V16	[620..722]	Veillonella_seminalis_NZ_JH992937_1_rna41_0017		0	0	0
	xxxLactobacillus_jenseni	xxxLactobacillus_jensenii_SJ-7A-US	[25..130]	Cutibacterium_acnes_J139_NZ_ADFS01000001_1_rna32_0028		0	4	0
	xxxLactobacillus_jenseni	xxxLactobacillus_jensenii_SJ-7A-US	[171..276]	Eubacterium_siraeum_DSM_15702_GCF_0003820851_ASM38208v1_NZ_KB907544_1__0016		0	138	0
	xxxLactobacillus_jenseni	xxxLactobacillus_jensenii_SJ-7A-US	[319..423]	Eubacterium_siraeum_DSM_15702_GCF_0003820851_ASM38208v1_NZ_KB907544_1__0020		0	566	0
	xxxLactobacillus_jenseni	xxxLactobacillus_jensenii_SJ-7A-US	[466..571]	Faecalibacterium_prausnitzii_NZ_DS483500_1_rna34_0106		0	248	0
	xxxLactobacillus_jenseni	xxxLactobacillus_jensenii_SJ-7A-US	[622..736]	Prevotella_copri_NZ_GG703855_1_rna43_0029		0	66	0
	xxxLactobacillus_jenseni	xxxLactobacillus_jensenii_SJ-7A-US	[779..881]	Veillonella_seminalis_NZ_JH992937_1_rna41_0017		0	2	0
	xxxLactobacillus_johnson	xxxLactobacillus_johnsonii	[27..129]	Cutibacterium_acnes_J139_NZ_ADFS01000001_1_rna32_0028		0	0	0
	xxxLactobacillus_johnson	xxxLactobacillus_johnsonii	[172..286]	Eubacterium_siraeum_DSM_15702_GCF_0003820851_ASM38208v1_NZ_KB907544_1__0016		0	0	0
	xxxLactobacillus_johnson	xxxLactobacillus_johnsonii	[337..442]	Eubacterium_siraeum_DSM_15702_GCF_0003820851_ASM38208v1_NZ_KB907544_1__0020		0	220	0
	xxxLactobacillus_johnson	xxxLactobacillus_johnsonii	[480..585]	Faecalibacterium_prausnitzii_NZ_DS483500_1_rna34_0106		0	0	0
	xxxLactobacillus_johnson	xxxLactobacillus_johnsonii	[632..737]	Prevotella_copri_NZ_GG703855_1_rna43_0029		0	0	0
	xxxLactobacillus_johnson	xxxLactobacillus_johnsonii	[783..887]	Veillonella_seminalis_NZ_JH992937_1_rna41_0017		0	0	0
	xxxLactobacillus_johnson	xxxLactobacillus_johnsonii_ATCC_33200	[27..129]	Cutibacterium_acnes_J139_NZ_ADFS01000001_1_rna32_0028		0	0	0
	xxxLactobacillus_johnson	xxxLactobacillus_johnsonii_ATCC_33200	[172..286]	Eubacterium_siraeum_DSM_15702_GCF_0003820851_ASM38208v1_NZ_KB907544_1__0016		0	0	0
	xxxLactobacillus_johnson	xxxLactobacillus_johnsonii_ATCC_33200	[337..442]	Eubacterium_siraeum_DSM_15702_GCF_0003820851_ASM38208v1_NZ_KB907544_1__0020		0	222	0
	xxxLactobacillus_johnson	xxxLactobacillus_johnsonii_ATCC_33200	[480..585]	Faecalibacterium_prausnitzii_NZ_DS483500_1_rna34_0106		0	0	0
	xxxLactobacillus_johnson	xxxLactobacillus_johnsonii_ATCC_33200	[632..737]	Prevotella_copri_NZ_GG703855_1_rna43_0029		0	0	0
	xxxLactobacillus_johnson	xxxLactobacillus_johnsonii_ATCC_33200	[783..887]	Veillonella_seminalis_NZ_JH992937_1_rna41_0017		0	0	0
	xxxLactobacillus_johnson	xxxLactobacillus_johnsonii_FI9785	[27..129]	Cutibacterium_acnes_J139_NZ_ADFS01000001_1_rna32_0028		0	0	0
	xxxLactobacillus_johnson	xxxLactobacillus_johnsonii_FI9785	[172..286]	Eubacterium_siraeum_DSM_15702_GCF_0003820851_ASM38208v1_NZ_KB907544_1__0016		0	0	0
	xxxLactobacillus_johnson	xxxLactobacillus_johnsonii_FI9785	[337..442]	Faecalibacterium_prausnitzii_NZ_DS483500_1_rna34_0106		0	228	0
	xxxLactobacillus_johnson	xxxLactobacillus_johnsonii_FI9785	[480..585]	Prevotella_copri_NZ_GG703855_1_rna43_0029		0	0	0
	xxxLactobacillus_johnson	xxxLactobacillus_johnsonii_FI9785	[634..738]	Veillonella_seminalis_NZ_JH992937_1_rna41_0017		0	0	0
	xxxLactobacillus_kefiran	xxxLactobacillus_kefiranofaciens	[25..130]	Cutibacterium_acnes_J139_NZ_ADFS01000001_1_rna32_0028		0	0	0
	xxxLactobacillus_kefiran	xxxLactobacillus_kefiranofaciens	[171..276]	Eubacterium_siraeum_DSM_15702_GCF_0003820851_ASM38208v1_NZ_KB907544_1__0016		0	0	0
	xxxLactobacillus_kefiran	xxxLactobacillus_kefiranofaciens	[319..423]	Eubacterium_siraeum_DSM_15702_GCF_0003820851_ASM38208v1_NZ_KB907544_1__0020		0	0	0
	xxxLactobacillus_kefiran	xxxLactobacillus_kefiranofaciens	[466..571]	Faecalibacterium_prausnitzii_NZ_DS483500_1_rna34_0106		0	0	0
	xxxLactobacillus_kefiran	xxxLactobacillus_kefiranofaciens	[622..736]	Prevotella_copri_NZ_GG703855_1_rna43_0029		0	0	0
	xxxLactobacillus_kefiran	xxxLactobacillus_kefiranofaciens	[782..886]	Shuttleworthia_satelles_DSM_14600_NZ_GG665866_1_rna19_0005		0	0	0
	xxxLactobacillus_kefiran	xxxLactobacillus_kefiranofaciens	[929..1031]	Veillonella_seminalis_NZ_JH992937_1_rna41_0017		0	0	0
	xxxLactobacillus_kitasat	xxxLactobacillus_kitasatonis	[27..129]	Cutibacterium_acnes_J139_NZ_ADFS01000001_1_rna32_0028		0	0	0
	xxxLactobacillus_kitasat	xxxLactobacillus_kitasatonis	[172..276]	Eubacterium_siraeum_DSM_15702_GCF_0003820851_ASM38208v1_NZ_KB907544_1__0020		0	0	0
	xxxLactobacillus_kitasat	xxxLactobacillus_kitasatonis	[328..433]	Faecalibacterium_prausnitzii_NZ_DS483500_1_rna34_0106		0	232	0
	xxxLactobacillus_kitasat	xxxLactobacillus_kitasatonis	[474..579]	Prevotella_copri_NZ_GG703855_1_rna43_0029		0	0	0
	xxxLactobacillus_kitasat	xxxLactobacillus_kitasatonis	[625..729]	Shuttleworthia_satelles_DSM_14600_NZ_GG665866_1_rna19_0005		0	2	0
	xxxLactobacillus_kitasat	xxxLactobacillus_kitasatonis	[769..873]	Veillonella_seminalis_NZ_JH992937_1_rna41_0017		0	0	0
	xxxLactobacillus_mucosae	xxxLactobacillus_mucosae	[24..138]	Cutibacterium_acnes_J139_NZ_ADFS01000001_1_rna32_0028		0	0	0
	xxxLactobacillus_mucosae	xxxLactobacillus_mucosae	[189..294]	Eubacterium_siraeum_DSM_15702_GCF_0003820851_ASM38208v1_NZ_KB907544_1__0016		0	0	0
	xxxLactobacillus_mucosae	xxxLactobacillus_mucosae	[202..445]	Eubacterium_siraeum_DSM_15702_GCF_0003820851_ASM38208v1_NZ_KB907544_1__0020		0	94	0
	xxxLactobacillus_mucosae	xxxLactobacillus_mucosae	[482..587]	Faecalibacterium_prausnitzii_NZ_DS483500_1_rna34_0106		0	12	0
	xxxLactobacillus_mucosae	xxxLactobacillus_mucosae	[634..739]	Mageeibacillus_indolicus_NC_013895_2_rna7_0011		0	0	0
	xxxLactobacillus_oris	xxxLactobacillus_oris	[24..138]	Eubacterium_siraeum_DSM_15702_GCF_0003820851_ASM38208v1_NZ_KB907544_1__0016		0	0	0
	xxxLactobacillus_oris	xxxLactobacillus_oris	[184..289]	Eubacterium_siraeum_DSM_15702_GCF_0003820851_ASM38208v1_NZ_KB907544_1__0020		0	0	0
	xxxLactobacillus_plantar	xxxLactobacillus_plantarum	[25..130]	Cutibacterium_acnes_J139_NZ_ADFS01000001_1_rna32_0028		0	0	0
	xxxLactobacillus_plantar	xxxLactobacillus_plantarum	[171..276]	Eubacterium_siraeum_DSM_15702_GCF_0003820851_ASM38208v1_NZ_KB907544_1__0016		0	0	0
	xxxLactobacillus_plantar	xxxLactobacillus_plantarum	[317..422]	Eubacterium_siraeum_DSM_15702_GCF_0003820851_ASM38208v1_NZ_KB907544_1__0020		0	0	0
	xxxLactobacillus_plantar	xxxLactobacillus_plantarum	[473..587]	Faecalibacterium_prausnitzii_NZ_DS483500_1_rna34_0106		0	0	0
	xxxLactobacillus_plantar	xxxLactobacillus_plantarum	[639..745]	Prevotella_copri_NZ_GG703855_1_rna43_0029		0	0	0
	xxxLactobacillus_plantar	xxxLactobacillus_plantarum	[785..889]	Shuttleworthia_satelles_DSM_14600_NZ_GG665866_1_rna19_0005		0	0	0
	xxxLactobacillus_plantar	xxxLactobacillus_plantarum	[937..1041]	Streptococcus_macedonicus_NC_016749_1_rna66_0143		0	0	0
	xxxLactobacillus_plantar	xxxLactobacillus_plantarum	[1081..1183]	Veillonella_seminalis_NZ_JH992937_1_rna41_0017		0	74	0
	xxxLactobacillus_pontis	xxxLactobacillus_pontis	[25..130]	Cutibacterium_acnes_J139_NZ_ADFS01000001_1_rna32_0028		0	0	0
	xxxLactobacillus_pontis	xxxLactobacillus_pontis	[171..276]	Eubacterium_siraeum_DSM_15702_GCF_0003820851_ASM38208v1_NZ_KB907544_1__0016		0	0	0
	xxxLactobacillus_pontis	xxxLactobacillus_pontis	[317..422]	Eubacterium_siraeum_DSM_15702_GCF_0003820851_ASM38208v1_NZ_KB907544_1__0020		0	258	0
	xxxLactobacillus_pontis	xxxLactobacillus_pontis	[473..587]	Faecalibacterium_prausnitzii_NZ_DS483500_1_rna34_0106		0	0	0
	xxxLactobacillus_pontis	xxxLactobacillus_pontis	[630..732]	Prevotella_copri_NZ_GG703855_1_rna43_0029		0	0	0
	xxxLactobacillus_psittac	xxxLactobacillus_psittaci	[27..129]	Cutibacterium_acnes_J139_NZ_ADFS01000001_1_rna32_0028		0	0	0
	xxxLactobacillus_psittac	xxxLactobacillus_psittaci	[170..275]	Eubacterium_siraeum_DSM_15702_GCF_0003820851_ASM38208v1_NZ_KB907544_1__0016		0	0	0
	xxxLactobacillus_psittac	xxxLactobacillus_psittaci	[321..435]	Eubacterium_siraeum_DSM_15702_GCF_0003820851_ASM38208v1_NZ_KB907544_1__0020		0	0	0
	xxxLactobacillus_psittac	xxxLactobacillus_psittaci	[486..591]	Faecalibacterium_prausnitzii_NZ_DS483500_1_rna34_0106		0	228	0
	xxxLactobacillus_psittac	xxxLactobacillus_psittaci	[629..734]	Prevotella_copri_NZ_GG703855_1_rna43_0029		0	150	0
	xxxLactobacillus_psittac	xxxLactobacillus_psittaci	[783..887]	Veillonella_seminalis_NZ_JH992937_1_rna41_0017		0	0	0
	xxxLactobacillus_reuteri	xxxLactobacillus_reuteri	[24..138]	Cutibacterium_acnes_J139_NZ_ADFS01000001_1_rna32_0028		0	0	0
	xxxLactobacillus_reuteri	xxxLactobacillus_reuteri	[1104..1209]	Eubacterium_siraeum_DSM_15702_GCF_0003820851_ASM38208v1_NZ_KB907544_1__0016		0	0	0
	xxxLactobacillus_reuteri	xxxLactobacillus_reuteri	[478..583]	Faecalibacterium_prausnitzii_NZ_DS483500_1_rna34_0106		0	0	0
	xxxLactobacillus_ruminis	xxxLactobacillus_ruminis	[27..129]	Cutibacterium_acnes_J139_NZ_ADFS01000001_1_rna32_0028		0	0	0
	xxxLactobacillus_ruminis	xxxLactobacillus_ruminis	[178..283]	Faecalibacterium_prausnitzii_NZ_DS483500_1_rna34_0106		0	0	0
	xxxLactobacillus_ruminis	xxxLactobacillus_ruminis	[321..426]	Prevotella_copri_NZ_GG703855_1_rna43_0029		0	0	0
	xxxLactobacillus_ruminis	xxxLactobacillus_ruminis	[475..579]	Veillonella_seminalis_NZ_JH992937_1_rna41_0017		0	0	0
	xxxLactobacillus_salivar	xxxLactobacillus_salivarius_CECT_5713	[22..127]	Cutibacterium_acnes_J139_NZ_ADFS01000001_1_rna32_0028		0	0	0
	xxxLactobacillus_salivar	xxxLactobacillus_salivarius_CECT_5713	[170..274]	Eubacterium_siraeum_DSM_15702_GCF_0003820851_ASM38208v1_NZ_KB907544_1__0016		0	0	0
	xxxLactobacillus_salivar	xxxLactobacillus_salivarius_CECT_5713	[316..422]	Eubacterium_siraeum_DSM_15702_GCF_0003820851_ASM38208v1_NZ_KB907544_1__0020		0	0	0
	xxxLactobacillus_salivar	xxxLactobacillus_salivarius_CECT_5713	[330..722]	Faecalibacterium_prausnitzii_NZ_DS483500_1_rna34_0106		0	0	0
	xxxLactobacillus_salivar	xxxLactobacillus_salivarius_CECT_5713	[472..576]	Mageeibacillus_indolicus_NC_013895_2_rna7_0011		0	0	0
	xxxLactobacillus_salivar	xxxLactobacillus_salivarius_CECT_5713	[773..887]	Shuttleworthia_satelles_DSM_14600_NZ_GG665866_1_rna19_0005		0	0	0
	xxxLactobacillus_salivar	xxxLactobacillus_salivarius_CECT_5713	[930..1035]	Veillonella_seminalis_NZ_JH992937_1_rna41_0017		0	0	0
	xxxLactobacillus_taiwane	xxxLactobacillus_taiwanensis	[27..129]	Cutibacterium_acnes_J139_NZ_ADFS01000001_1_rna32_0028		0	0	0
	xxxLactobacillus_taiwane	xxxLactobacillus_taiwanensis	[172..286]	Eubacterium_siraeum_DSM_15702_GCF_0003820851_ASM38208v1_NZ_KB907544_1__0016		0	0	0
	xxxLactobacillus_taiwane	xxxLactobacillus_taiwanensis	[337..442]	Faecalibacterium_prausnitzii_NZ_DS483500_1_rna34_0106		0	212	0
	xxxLactobacillus_taiwane	xxxLactobacillus_taiwanensis	[480..585]	Prevotella_copri_NZ_GG703855_1_rna43_0029		0	0	0
	xxxLactobacillus_taiwane	xxxLactobacillus_taiwanensis	[634..738]	Veillonella_seminalis_NZ_JH992937_1_rna41_0017		0	0	0
	xxxLactobacillus_ultunen	xxxLactobacillus_ultunensis_DSM_16047	[27..129]	Cutibacterium_acnes_J139_NZ_ADFS01000001_1_rna32_0028		0	0	0
	xxxLactobacillus_ultunen	xxxLactobacillus_ultunensis_DSM_16047	[172..276]	Eubacterium_siraeum_DSM_15702_GCF_0003820851_ASM38208v1_NZ_KB907544_1__0016		0	0	0
	xxxLactobacillus_ultunen	xxxLactobacillus_ultunensis_DSM_16047	[322..436]	Eubacterium_siraeum_DSM_15702_GCF_0003820851_ASM38208v1_NZ_KB907544_1__0020		0	0	0
	xxxLactobacillus_ultunen	xxxLactobacillus_ultunensis_DSM_16047	[487..592]	Faecalibacterium_prausnitzii_NZ_DS483500_1_rna34_0106		0	238	0
	xxxLactobacillus_ultunen	xxxLactobacillus_ultunensis_DSM_16047	[630..735]	Prevotella_copri_NZ_GG703855_1_rna43_0029		0	0	0
	xxxLactobacillus_ultunen	xxxLactobacillus_ultunensis_DSM_16047	[782..887]	Shuttleworthia_satelles_DSM_14600_NZ_GG665866_1_rna19_0005		0	0	0
	xxxLactobacillus_ultunen	xxxLactobacillus_ultunensis_DSM_16047	[933..1037]	Veillonella_seminalis_NZ_JH992937_1_rna41_0017		0	0	0
	xxxLactobacillus_vaginal	xxxLactobacillus_vaginalis	[24..138]	Cutibacterium_acnes_J139_NZ_ADFS01000001_1_rna32_0028		0	254	0
	xxxLactobacillus_vaginal	xxxLactobacillus_vaginalis	[189..294]	Eubacterium_siraeum_DSM_15702_GCF_0003820851_ASM38208v1_NZ_KB907544_1__0016		0	0	0
	xxxLactobacillus_vaginal	xxxLactobacillus_vaginalis	[332..437]	Eubacterium_siraeum_DSM_15702_GCF_0003820851_ASM38208v1_NZ_KB907544_1__0020		0	0	0
	xxxLactobacillus_vaginal	xxxLactobacillus_vaginalis	[484..589]	Faecalibacterium_prausnitzii_NZ_DS483500_1_rna34_0106		0	0	0
	xxxLactobacillus_vaginal	xxxLactobacillus_vaginalis	[637..742]	Mageeibacillus_indolicus_NC_013895_2_rna7_0011		0	0	0
	xxxLawsonella_clevelande	xxxLawsonella_clevelandensis	[25..128]	Bifidobacterium_angulatum_JCM_7096_GCF_0010251551_ASM102515v1_NZ_AP012322_1_rna0_0019		0	0	0
	xxxLawsonella_clevelande	xxxLawsonella_clevelandensis	[169..274]	Cutibacterium_acnes_J139_NZ_ADFS01000001_1_rna32_0028		0	0	0
	xxxLawsonella_clevelande	xxxLawsonella_clevelandensis	[320..424]	Eubacterium_siraeum_DSM_15702_GCF_0003820851_ASM38208v1_NZ_KB907544_1__0020		0	0	0
	xxxLawsonella_clevelande	xxxLawsonella_clevelandensis	[475..582]	Mageeibacillus_indolicus_NC_013895_2_rna7_0011		0	0	0
	xxxLawsonella_clevelande	xxxLawsonella_clevelandensis	[619..723]	Prevotella_copri_NZ_GG703855_1_rna43_0029		0	0	0
	xxxLawsonella_clevelande	xxxLawsonella_clevelandensis	[773..874]	Shuttleworthia_satelles_DSM_14600_NZ_GG665866_1_rna19_0005		0	0	0
	xxxLeptotrichia_buccalis	xxxLeptotrichia_buccalis_C-1013-b	[22..115]	Cutibacterium_acnes_J139_NZ_ADFS01000001_1_rna32_0028		0	0	0
	xxxLeptotrichia_buccalis	xxxLeptotrichia_buccalis_C-1013-b	[156..258]	Eubacterium_siraeum_DSM_15702_GCF_0003820851_ASM38208v1_NZ_KB907544_1__0016		0	0	0
	xxxLeptotrichia_buccalis	xxxLeptotrichia_buccalis_C-1013-b	[309..414]	Eubacterium_siraeum_DSM_15702_GCF_0003820851_ASM38208v1_NZ_KB907544_1__0020		0	0	0
	xxxLeptotrichia_buccalis	xxxLeptotrichia_buccalis_C-1013-b	[457..562]	Faecalibacterium_prausnitzii_NZ_DS483500_1_rna34_0106		0	0	0
	xxxLeptotrichia_buccalis	xxxLeptotrichia_buccalis_C-1013-b	[609..712]	Shuttleworthia_satelles_DSM_14600_NZ_GG665866_1_rna19_0005		0	0	0
	xxxLeptotrichia_goodfell	xxxLeptotrichia_goodfellowii_F0264	[22..124]	Cutibacterium_acnes_J139_NZ_ADFS01000001_1_rna32_0028		0	0	0
	xxxLeptotrichia_goodfell	xxxLeptotrichia_goodfellowii_F0264	[165..267]	Eubacterium_siraeum_DSM_15702_GCF_0003820851_ASM38208v1_NZ_KB907544_1__0016		0	0	0
	xxxLeptotrichia_goodfell	xxxLeptotrichia_goodfellowii_F0264	[319..424]	Eubacterium_siraeum_DSM_15702_GCF_0003820851_ASM38208v1_NZ_KB907544_1__0020		0	0	0
	xxxLeptotrichia_goodfell	xxxLeptotrichia_goodfellowii_F0264	[467..572]	Faecalibacterium_prausnitzii_NZ_DS483500_1_rna34_0106		0	0	0
	xxxLeptotrichia_goodfell	xxxLeptotrichia_goodfellowii_F0264	[618..721]	Shuttleworthia_satelles_DSM_14600_NZ_GG665866_1_rna19_0005		0	0	0
	xxxLeptotrichia_hofstadi	xxxLeptotrichia_hofstadii_F0254	[25..130]	Cutibacterium_acnes_J139_NZ_ADFS01000001_1_rna32_0028		0	0	0
	xxxLeptotrichia_hofstadi	xxxLeptotrichia_hofstadii_F0254	[173..278]	Eubacterium_siraeum_DSM_15702_GCF_0003820851_ASM38208v1_NZ_KB907544_1__0016		0	0	0
	xxxLeptotrichia_hofstadi	xxxLeptotrichia_hofstadii_F0254	[324..427]	Eubacterium_siraeum_DSM_15702_GCF_0003820851_ASM38208v1_NZ_KB907544_1__0020		0	0	0
	xxxLeptotrichia_hofstadi	xxxLeptotrichia_hofstadii_F0254	[478..580]	Faecalibacterium_prausnitzii_NZ_DS483500_1_rna34_0106		0	0	0
	xxxLeptotrichia_hofstadi	xxxLeptotrichia_hofstadii_F0254	[621..714]	Shuttleworthia_satelles_DSM_14600_NZ_GG665866_1_rna19_0005		0	0	0
	xxxMageeibacillus_indoli	xxxMageeibacillus_indolicus	[23..123]	Bifidobacterium_angulatum_JCM_7096_GCF_0010251551_ASM102515v1_NZ_AP012322_1_rna0_0019		0	0	0
	xxxMageeibacillus_indoli	xxxMageeibacillus_indolicus	[171..276]	Cutibacterium_acnes_J139_NZ_ADFS01000001_1_rna32_0028		0	0	0
	xxxMageeibacillus_indoli	xxxMageeibacillus_indolicus	[313..419]	Eubacterium_siraeum_DSM_15702_GCF_0003820851_ASM38208v1_NZ_KB907544_1__0016		0	0	0
	xxxMageeibacillus_indoli	xxxMageeibacillus_indolicus	[327..569]	Faecalibacterium_prausnitzii_NZ_DS483500_1_rna34_0106		0	0	0
	xxxMageeibacillus_indoli	xxxMageeibacillus_indolicus	[620..734]	Mageeibacillus_indolicus_NC_013895_2_rna7_0011		0	0	0
	xxxMageeibacillus_indoli	xxxMageeibacillus_indolicus	[777..879]	Prevotella_copri_NZ_GG703855_1_rna43_0029		0	0	0
	xxxMegasphaera_genomosp_	xxxMegasphaera_genomosp_type_1	[23..123]	Bifidobacterium_angulatum_JCM_7096_GCF_0010251551_ASM102515v1_NZ_AP012322_1_rna0_0019		0	0	0
	xxxMegasphaera_genomosp_	xxxMegasphaera_genomosp_type_1	[164..270]	Cutibacterium_acnes_J139_NZ_ADFS01000001_1_rna32_0028		0	0	0
	xxxMegasphaera_genomosp_	xxxMegasphaera_genomosp_type_1	[178..571]	Eubacterium_siraeum_DSM_15702_GCF_0003820851_ASM38208v1_NZ_KB907544_1__0020		0	0	0
	xxxMegasphaera_genomosp_	xxxMegasphaera_genomosp_type_1	[321..428]	Faecalibacterium_prausnitzii_NZ_DS483500_1_rna34_0106		0	0	0
	xxxMegasphaera_genomosp_	xxxMegasphaera_genomosp_type_1	[619..725]	Mageeibacillus_indolicus_NC_013895_2_rna7_0011		0	0	0
	xxxMegasphaera_genomosp_	xxxMegasphaera_genomosp_type_1	[774..877]	Veillonella_seminalis_NZ_JH992937_1_rna41_0017		0	0	0
	xxxMegasphaera_micronuci	xxxMegasphaera_micronuciformis	[23..123]	Bifidobacterium_angulatum_JCM_7096_GCF_0010251551_ASM102515v1_NZ_AP012322_1_rna0_0019		0	0	0
	xxxMegasphaera_micronuci	xxxMegasphaera_micronuciformis	[167..272]	Cutibacterium_acnes_J139_NZ_ADFS01000001_1_rna32_0028		0	0	0
	xxxMegasphaera_micronuci	xxxMegasphaera_micronuciformis	[321..428]	Eubacterium_siraeum_DSM_15702_GCF_0003820851_ASM38208v1_NZ_KB907544_1__0020		0	0	0
	xxxMegasphaera_micronuci	xxxMegasphaera_micronuciformis	[472..577]	Shuttleworthia_satelles_DSM_14600_NZ_GG665866_1_rna19_0005		0	0	0
	xxxMegasphaera_micronuci	xxxMegasphaera_micronuciformis	[623..726]	Veillonella_seminalis_NZ_JH992937_1_rna41_0017		0	0	0
	xxxMillerozyma_farinosa	xxxMillerozyma_farinosa	[28..132]	Aspergillus_tubingensis_KT326815_1_product_18S_0002		0	0	0
	xxxMillerozyma_farinosa	xxxMillerozyma_farinosa	[173..281]	Coprinus_comatus_Coprinus_comatus_product_18S_0002		0	0	0
	xxxMillerozyma_farinosa	xxxMillerozyma_farinosa	[322..431]	Saccharomyces_pastorianus_Saccharomyces_pastorianus_product_26S_0001		0	0	0
	xxxMobiluncus_curtisii	xxxMobiluncus_curtisii	[25..128]	Bifidobacterium_angulatum_JCM_7096_GCF_0010251551_ASM102515v1_NZ_AP012322_1_rna0_0019		0	0	0
	xxxMobiluncus_curtisii	xxxMobiluncus_curtisii	[170..273]	Cutibacterium_acnes_J139_NZ_ADFS01000001_1_rna32_0028		0	0	0
	xxxMobiluncus_curtisii	xxxMobiluncus_curtisii	[318..423]	Eubacterium_siraeum_DSM_15702_GCF_0003820851_ASM38208v1_NZ_KB907544_1__0020		0	0	0
	xxxMobiluncus_curtisii	xxxMobiluncus_curtisii	[464..571]	Faecalibacterium_prausnitzii_NZ_DS483500_1_rna34_0106		0	0	0
	xxxMobiluncus_curtisii	xxxMobiluncus_curtisii	[623..727]	Prevotella_copri_NZ_GG703855_1_rna43_0029		0	0	0
	xxxMobiluncus_curtisii	xxxMobiluncus_curtisii	[770..873]	Shuttleworthia_satelles_DSM_14600_NZ_GG665866_1_rna19_0005		0	0	0
	xxxMobiluncus_curtisii_A	xxxMobiluncus_curtisii_ATCC_43063	[27..130]	Bifidobacterium_angulatum_JCM_7096_GCF_0010251551_ASM102515v1_NZ_AP012322_1_rna0_0019		0	0	0
	xxxMobiluncus_curtisii_A	xxxMobiluncus_curtisii_ATCC_43063	[173..277]	Cutibacterium_acnes_J139_NZ_ADFS01000001_1_rna32_0028		0	0	0
	xxxMobiluncus_curtisii_A	xxxMobiluncus_curtisii_ATCC_43063	[329..436]	Eubacterium_siraeum_DSM_15702_GCF_0003820851_ASM38208v1_NZ_KB907544_1__0020		0	0	0
	xxxMobiluncus_curtisii_A	xxxMobiluncus_curtisii_ATCC_43063	[478..581]	Faecalibacterium_prausnitzii_NZ_DS483500_1_rna34_0106		0	0	0
	xxxMobiluncus_curtisii_A	xxxMobiluncus_curtisii_ATCC_43063	[626..731]	Prevotella_copri_NZ_GG703855_1_rna43_0029		0	0	0
	xxxMobiluncus_curtisii_A	xxxMobiluncus_curtisii_ATCC_43063	[772..875]	Shuttleworthia_satelles_DSM_14600_NZ_GG665866_1_rna19_0005		0	0	0
	xxxMobiluncus_mulieris	xxxMobiluncus_mulieris	[27..131]	Bifidobacterium_angulatum_JCM_7096_GCF_0010251551_ASM102515v1_NZ_AP012322_1_rna0_0019		0	0	0
	xxxMobiluncus_mulieris	xxxMobiluncus_mulieris	[174..278]	Cutibacterium_acnes_J139_NZ_ADFS01000001_1_rna32_0028		0	0	0
	xxxMobiluncus_mulieris	xxxMobiluncus_mulieris	[330..437]	Eubacterium_siraeum_DSM_15702_GCF_0003820851_ASM38208v1_NZ_KB907544_1__0020		0	0	0
	xxxMobiluncus_mulieris	xxxMobiluncus_mulieris	[478..583]	Faecalibacterium_prausnitzii_NZ_DS483500_1_rna34_0106		0	0	0
	xxxMobiluncus_mulieris	xxxMobiluncus_mulieris	[628..729]	Prevotella_copri_NZ_GG703855_1_rna43_0029		0	0	0
	xxxMobiluncus_mulieris	xxxMobiluncus_mulieris	[771..873]	Shuttleworthia_satelles_DSM_14600_NZ_GG665866_1_rna19_0005		0	0	0
	xxxMobiluncus_mulieris_2	xxxMobiluncus_mulieris_28-1	[27..131]	Bifidobacterium_angulatum_JCM_7096_GCF_0010251551_ASM102515v1_NZ_AP012322_1_rna0_0019		0	0	0
	xxxMobiluncus_mulieris_2	xxxMobiluncus_mulieris_28-1	[174..278]	Cutibacterium_acnes_J139_NZ_ADFS01000001_1_rna32_0028		0	0	0
	xxxMobiluncus_mulieris_2	xxxMobiluncus_mulieris_28-1	[330..437]	Eubacterium_siraeum_DSM_15702_GCF_0003820851_ASM38208v1_NZ_KB907544_1__0020		0	0	0
	xxxMobiluncus_mulieris_2	xxxMobiluncus_mulieris_28-1	[478..583]	Faecalibacterium_prausnitzii_NZ_DS483500_1_rna34_0106		0	0	0
	xxxMobiluncus_mulieris_2	xxxMobiluncus_mulieris_28-1	[628..729]	Prevotella_copri_NZ_GG703855_1_rna43_0029		0	0	0
	xxxMobiluncus_mulieris_2	xxxMobiluncus_mulieris_28-1	[771..873]	Shuttleworthia_satelles_DSM_14600_NZ_GG665866_1_rna19_0005		0	0	0
	xxxMobiluncus_mulieris_A	xxxMobiluncus_mulieris_ATCC_35243	[25..127]	Bifidobacterium_angulatum_JCM_7096_GCF_0010251551_ASM102515v1_NZ_AP012322_1_rna0_0019		0	0	0
	xxxMobiluncus_mulieris_A	xxxMobiluncus_mulieris_ATCC_35243	[169..270]	Cutibacterium_acnes_J139_NZ_ADFS01000001_1_rna32_0028		0	0	0
	xxxMobiluncus_mulieris_A	xxxMobiluncus_mulieris_ATCC_35243	[315..420]	Eubacterium_siraeum_DSM_15702_GCF_0003820851_ASM38208v1_NZ_KB907544_1__0020		0	0	0
	xxxMobiluncus_mulieris_A	xxxMobiluncus_mulieris_ATCC_35243	[461..568]	Faecalibacterium_prausnitzii_NZ_DS483500_1_rna34_0106		0	0	0
	xxxMobiluncus_mulieris_A	xxxMobiluncus_mulieris_ATCC_35243	[617..721]	Prevotella_copri_NZ_GG703855_1_rna43_0029		0	0	0
	xxxMobiluncus_mulieris_A	xxxMobiluncus_mulieris_ATCC_35243	[770..874]	Shuttleworthia_satelles_DSM_14600_NZ_GG665866_1_rna19_0005		0	0	0
	xxxMorganella_morganii	xxxMorganella_morganii	[18..123]	Cutibacterium_acnes_J139_NZ_ADFS01000001_1_rna32_0028		0	0	0
	xxxMorganella_morganii	xxxMorganella_morganii	[32..272]	Faecalibacterium_prausnitzii_NZ_DS483500_1_rna34_0106		0	0	0
	xxxMorganella_morganii	xxxMorganella_morganii	[326..430]	Mageeibacillus_indolicus_NC_013895_2_rna7_0011		0	0	0
	xxxMorganella_morganii	xxxMorganella_morganii	[474..578]	Prevotella_copri_NZ_GG703855_1_rna43_0029		0	0	0
	xxxMorganella_morganii	xxxMorganella_morganii	[621..726]	Shuttleworthia_satelles_DSM_14600_NZ_GG665866_1_rna19_0005		0	0	0
	xxxMycobacteroides_absce	xxxMycobacteroides_abscessus	[23..123]	Bifidobacterium_angulatum_JCM_7096_GCF_0010251551_ASM102515v1_NZ_AP012322_1_rna0_0019		0	0	0
	xxxMycobacteroides_absce	xxxMycobacteroides_abscessus	[171..274]	Cutibacterium_acnes_J139_NZ_ADFS01000001_1_rna32_0028		0	0	0
	xxxMycobacteroides_absce	xxxMycobacteroides_abscessus	[315..421]	Eubacterium_siraeum_DSM_15702_GCF_0003820851_ASM38208v1_NZ_KB907544_1__0020		0	0	0
	xxxMycobacteroides_absce	xxxMycobacteroides_abscessus	[465..569]	Prevotella_copri_NZ_GG703855_1_rna43_0029		0	0	0
	xxxMycobacteroides_absce	xxxMycobacteroides_abscessus	[618..722]	Shuttleworthia_satelles_DSM_14600_NZ_GG665866_1_rna19_0005		0	0	0
	xxxMycoplasma_hominis	xxxMycoplasma_hominis	[27..128]	Cutibacterium_acnes_J139_NZ_ADFS01000001_1_rna32_0028		0	0	0
	xxxMycoplasma_hominis	xxxMycoplasma_hominis	[171..275]	Eubacterium_siraeum_DSM_15702_GCF_0003820851_ASM38208v1_NZ_KB907544_1__0020		0	0	0
	xxxMycoplasma_hominis	xxxMycoplasma_hominis	[322..427]	Prevotella_copri_NZ_GG703855_1_rna43_0029		0	0	0
	xxxMycoplasma_hominis	xxxMycoplasma_hominis	[468..569]	Shuttleworthia_satelles_DSM_14600_NZ_GG665866_1_rna19_0005		0	0	0
	xxxNakaseomyces_delphens	xxxNakaseomyces_delphensis	[28..132]	Aspergillus_tubingensis_KT326815_1_product_18S_0002		0	0	0
	xxxNakaseomyces_delphens	xxxNakaseomyces_delphensis	[173..281]	Coprinus_comatus_Coprinus_comatus_product_18S_0002		0	0	0
	xxxNakaseomyces_delphens	xxxNakaseomyces_delphensis	[322..431]	Saccharomyces_pastorianus_Saccharomyces_pastorianus_product_26S_0001		0	0	0
	xxxNaumovozyma_castellii	xxxNaumovozyma_castellii	[21..125]	Aspergillus_tubingensis_KT326815_1_product_18S_0002		0	0	0
	xxxNaumovozyma_castellii	xxxNaumovozyma_castellii	[172..280]	Coprinus_comatus_Coprinus_comatus_product_18S_0002		0	0	0
	xxxNaumovozyma_castellii	xxxNaumovozyma_castellii	[322..432]	Saccharomyces_pastorianus_Saccharomyces_pastorianus_product_26S_0001		0	0	0
	xxxNeisseria_flavescens_	xxxNeisseria_flavescens_NRL30031_H210	[30..134]	Bifidobacterium_angulatum_JCM_7096_GCF_0010251551_ASM102515v1_NZ_AP012322_1_rna0_0019		0	0	0
	xxxNeisseria_flavescens_	xxxNeisseria_flavescens_NRL30031_H210	[172..277]	Cutibacterium_acnes_J139_NZ_ADFS01000001_1_rna32_0028		0	0	0
	xxxNeisseria_flavescens_	xxxNeisseria_flavescens_NRL30031_H210	[325..425]	Faecalibacterium_prausnitzii_NZ_DS483500_1_rna34_0106		0	0	0
	xxxNeisseria_flavescens_	xxxNeisseria_flavescens_SK114	[23..123]	Bifidobacterium_angulatum_JCM_7096_GCF_0010251551_ASM102515v1_NZ_AP012322_1_rna0_0019		0	0	0
	xxxNeisseria_flavescens_	xxxNeisseria_flavescens_SK114	[171..276]	Cutibacterium_acnes_J139_NZ_ADFS01000001_1_rna32_0028		0	0	0
	xxxNeisseria_flavescens_	xxxNeisseria_flavescens_SK114	[325..429]	Faecalibacterium_prausnitzii_NZ_DS483500_1_rna34_0106		0	0	0
	xxxNeisseria_gonorrhoeae	xxxNeisseria_gonorrhoeae	[19..123]	Cutibacterium_acnes_J139_NZ_ADFS01000001_1_rna32_0028		0	0	0
	xxxNeisseria_gonorrhoeae	xxxNeisseria_gonorrhoeae	[175..280]	Faecalibacterium_prausnitzii_NZ_DS483500_1_rna34_0106		0	0	0
	xxxNeisseria_meningitidi	xxxNeisseria_meningitidis	[23..123]	Bifidobacterium_angulatum_JCM_7096_GCF_0010251551_ASM102515v1_NZ_AP012322_1_rna0_0019		0	0	0
	xxxNeisseria_meningitidi	xxxNeisseria_meningitidis	[171..276]	Cutibacterium_acnes_J139_NZ_ADFS01000001_1_rna32_0028		0	0	0
	xxxNeisseria_meningitidi	xxxNeisseria_meningitidis	[314..418]	Faecalibacterium_prausnitzii_NZ_DS483500_1_rna34_0106		0	0	0
	xxxNeisseria_mucosa_ATCC	xxxNeisseria_mucosa_ATCC_25996	[23..123]	Bifidobacterium_angulatum_JCM_7096_GCF_0010251551_ASM102515v1_NZ_AP012322_1_rna0_0019		0	0	0
	xxxNeisseria_mucosa_ATCC	xxxNeisseria_mucosa_ATCC_25996	[171..276]	Cutibacterium_acnes_J139_NZ_ADFS01000001_1_rna32_0028		0	0	0
	xxxNeisseria_mucosa_ATCC	xxxNeisseria_mucosa_ATCC_25996	[314..418]	Faecalibacterium_prausnitzii_NZ_DS483500_1_rna34_0106		0	0	0
	xxxNeisseria_sicca_ATCC_	xxxNeisseria_sicca_ATCC_29256	[30..134]	Bifidobacterium_angulatum_JCM_7096_GCF_0010251551_ASM102515v1_NZ_AP012322_1_rna0_0019		0	0	0
	xxxNeisseria_sicca_ATCC_	xxxNeisseria_sicca_ATCC_29256	[172..277]	Cutibacterium_acnes_J139_NZ_ADFS01000001_1_rna32_0028		0	0	0
	xxxNeisseria_sicca_ATCC_	xxxNeisseria_sicca_ATCC_29256	[325..425]	Faecalibacterium_prausnitzii_NZ_DS483500_1_rna34_0106		0	0	0
	xxxNeisseria_subflava_NJ	xxxNeisseria_subflava_NJ9703	[23..123]	Bifidobacterium_angulatum_JCM_7096_GCF_0010251551_ASM102515v1_NZ_AP012322_1_rna0_0019		0	0	0
	xxxNeisseria_subflava_NJ	xxxNeisseria_subflava_NJ9703	[171..276]	Cutibacterium_acnes_J139_NZ_ADFS01000001_1_rna32_0028		0	0	0
	xxxNeisseria_subflava_NJ	xxxNeisseria_subflava_NJ9703	[314..418]	Faecalibacterium_prausnitzii_NZ_DS483500_1_rna34_0106		0	0	0
	xxxOlsenella_uli_DSM_708	xxxOlsenella_uli_DSM_7084	[25..126]	Bifidobacterium_angulatum_JCM_7096_GCF_0010251551_ASM102515v1_NZ_AP012322_1_rna0_0019		0	0	0
	xxxOlsenella_uli_DSM_708	xxxOlsenella_uli_DSM_7084	[168..270]	Cutibacterium_acnes_J139_NZ_ADFS01000001_1_rna32_0028		0	0	0
	xxxOlsenella_uli_DSM_708	xxxOlsenella_uli_DSM_7084	[312..414]	Eubacterium_siraeum_DSM_15702_GCF_0003820851_ASM38208v1_NZ_KB907544_1__0020		0	0	0
	xxxOlsenella_uli_DSM_708	xxxOlsenella_uli_DSM_7084	[463..568]	Faecalibacterium_prausnitzii_NZ_DS483500_1_rna34_0106		0	0	0
	xxxOribacterium_sinus_F0	xxxOribacterium_sinus_F0268	[27..129]	Bifidobacterium_angulatum_JCM_7096_GCF_0010251551_ASM102515v1_NZ_AP012322_1_rna0_0019		0	0	0
	xxxOribacterium_sinus_F0	xxxOribacterium_sinus_F0268	[172..276]	Cutibacterium_acnes_J139_NZ_ADFS01000001_1_rna32_0028		0	0	0
	xxxOribacterium_sinus_F0	xxxOribacterium_sinus_F0268	[328..432]	Eubacterium_siraeum_DSM_15702_GCF_0003820851_ASM38208v1_NZ_KB907544_1__0020		0	0	0
	xxxOribacterium_sinus_F0	xxxOribacterium_sinus_F0268	[470..575]	Faecalibacterium_prausnitzii_NZ_DS483500_1_rna34_0106		0	0	0
	xxxOribacterium_sinus_F0	xxxOribacterium_sinus_F0268	[622..727]	Prevotella_copri_NZ_GG703855_1_rna43_0029		0	0	0
	xxxOribacterium_sinus_F0	xxxOribacterium_sinus_F0268	[772..867]	Shuttleworthia_satelles_DSM_14600_NZ_GG665866_1_rna19_0005		0	0	0
	xxxOribacterium_sp_oral_	xxxOribacterium_sp_oral_taxon_078_str_F0262	[22..127]	Bifidobacterium_angulatum_JCM_7096_GCF_0010251551_ASM102515v1_NZ_AP012322_1_rna0_0019		0	0	0
	xxxOribacterium_sp_oral_	xxxOribacterium_sp_oral_taxon_078_str_F0262	[168..272]	Cutibacterium_acnes_J139_NZ_ADFS01000001_1_rna32_0028		0	0	0
	xxxOribacterium_sp_oral_	xxxOribacterium_sp_oral_taxon_078_str_F0262	[324..428]	Eubacterium_siraeum_DSM_15702_GCF_0003820851_ASM38208v1_NZ_KB907544_1__0020		0	0	0
	xxxOribacterium_sp_oral_	xxxOribacterium_sp_oral_taxon_078_str_F0262	[471..576]	Faecalibacterium_prausnitzii_NZ_DS483500_1_rna34_0106		0	0	0
	xxxOribacterium_sp_oral_	xxxOribacterium_sp_oral_taxon_078_str_F0262	[620..722]	Prevotella_copri_NZ_GG703855_1_rna43_0029		0	0	0
	xxxOribacterium_sp_oral_	xxxOribacterium_sp_oral_taxon_078_str_F0262	[772..867]	Shuttleworthia_satelles_DSM_14600_NZ_GG665866_1_rna19_0005		0	0	0
	xxxPantoea_dispersa	xxxPantoea_dispersa	[25..130]	Cutibacterium_acnes_J139_NZ_ADFS01000001_1_rna32_0028		0	0	0
	xxxPantoea_dispersa	xxxPantoea_dispersa	[167..272]	Faecalibacterium_prausnitzii_NZ_DS483500_1_rna34_0106		0	0	0
	xxxPantoea_dispersa	xxxPantoea_dispersa	[181..421]	Mageeibacillus_indolicus_NC_013895_2_rna7_0011		0	0	0
	xxxPantoea_dispersa	xxxPantoea_dispersa	[473..577]	Prevotella_copri_NZ_GG703855_1_rna43_0029		0	0	0
	xxxPantoea_dispersa	xxxPantoea_dispersa	[620..723]	Shuttleworthia_satelles_DSM_14600_NZ_GG665866_1_rna19_0005		0	0	0
	xxxParabacteroides_dista	xxxParabacteroides_distasonis_ATCC_8503	[23..114]	Bifidobacterium_angulatum_JCM_7096_GCF_0010251551_ASM102515v1_NZ_AP012322_1_rna0_0019		0	0	0
	xxxParabacteroides_dista	xxxParabacteroides_distasonis_ATCC_8503	[156..257]	Cutibacterium_acnes_J139_NZ_ADFS01000001_1_rna32_0028		0	0	0
	xxxParabacteroides_dista	xxxParabacteroides_distasonis_ATCC_8503	[311..415]	Eubacterium_siraeum_DSM_15702_GCF_0003820851_ASM38208v1_NZ_KB907544_1__0016		0	0	0
	xxxParabacteroides_dista	xxxParabacteroides_distasonis_ATCC_8503	[460..705]	Faecalibacterium_prausnitzii_NZ_DS483500_1_rna34_0106		0	0	0
	xxxParabacteroides_dista	xxxParabacteroides_distasonis_ATCC_8503	[744..860]	Prevotella_copri_NZ_GG703855_1_rna43_0029		0	0	0
	xxxParabacteroides_dista	xxxParabacteroides_distasonis_ATCC_8503	[903..1007]	Prevotellamassilia_timonensis_NZ_LT629844_1_rna35_0020		0	0	0
	xxxParabacteroides_johns	xxxParabacteroides_johnsonii_DSM_18315	[23..114]	Bifidobacterium_angulatum_JCM_7096_GCF_0010251551_ASM102515v1_NZ_AP012322_1_rna0_0019		0	0	0
	xxxParabacteroides_johns	xxxParabacteroides_johnsonii_DSM_18315	[156..257]	Cutibacterium_acnes_J139_NZ_ADFS01000001_1_rna32_0028		0	0	0
	xxxParabacteroides_johns	xxxParabacteroides_johnsonii_DSM_18315	[309..413]	Eubacterium_siraeum_DSM_15702_GCF_0003820851_ASM38208v1_NZ_KB907544_1__0016		0	0	0
	xxxParabacteroides_johns	xxxParabacteroides_johnsonii_DSM_18315	[456..570]	Faecalibacterium_prausnitzii_NZ_DS483500_1_rna34_0106		0	0	0
	xxxParabacteroides_johns	xxxParabacteroides_johnsonii_DSM_18315	[609..929]	Prevotella_copri_NZ_GG703855_1_rna43_0029		0	0	0
	xxxParabacteroides_johns	xxxParabacteroides_johnsonii_DSM_18315	[974..1078]	Prevotellamassilia_timonensis_NZ_LT629844_1_rna35_0020		0	0	0
	xxxParabacteroides_merda	xxxParabacteroides_merdae_ATCC_43184	[27..131]	Bifidobacterium_angulatum_JCM_7096_GCF_0010251551_ASM102515v1_NZ_AP012322_1_rna0_0019		0	0	0
	xxxParabacteroides_merda	xxxParabacteroides_merdae_ATCC_43184	[176..428]	Cutibacterium_acnes_J139_NZ_ADFS01000001_1_rna32_0028		0	0	0
	xxxParabacteroides_merda	xxxParabacteroides_merdae_ATCC_43184	[467..581]	Eubacterium_siraeum_DSM_15702_GCF_0003820851_ASM38208v1_NZ_KB907544_1__0016		0	0	0
	xxxParabacteroides_merda	xxxParabacteroides_merdae_ATCC_43184	[624..728]	Faecalibacterium_prausnitzii_NZ_DS483500_1_rna34_0106		0	0	0
	xxxParabacteroides_merda	xxxParabacteroides_merdae_ATCC_43184	[780..881]	Prevotella_copri_NZ_GG703855_1_rna43_0029		0	0	0
	xxxParabacteroides_merda	xxxParabacteroides_merdae_ATCC_43184	[923..1014]	Prevotellamassilia_timonensis_NZ_LT629844_1_rna35_0020		0	0	0
	xxxParabacteroides_sp_20	xxxParabacteroides_sp_20_3	[27..131]	Bifidobacterium_angulatum_JCM_7096_GCF_0010251551_ASM102515v1_NZ_AP012322_1_rna0_0019		0	0	0
	xxxParabacteroides_sp_20	xxxParabacteroides_sp_20_3	[176..419]	Cutibacterium_acnes_J139_NZ_ADFS01000001_1_rna32_0028		0	0	0
	xxxParabacteroides_sp_20	xxxParabacteroides_sp_20_3	[458..572]	Eubacterium_siraeum_DSM_15702_GCF_0003820851_ASM38208v1_NZ_KB907544_1__0016		0	0	0
	xxxParabacteroides_sp_20	xxxParabacteroides_sp_20_3	[615..719]	Faecalibacterium_prausnitzii_NZ_DS483500_1_rna34_0106		0	0	0
	xxxParabacteroides_sp_20	xxxParabacteroides_sp_20_3	[771..872]	Prevotella_copri_NZ_GG703855_1_rna43_0029		0	0	0
	xxxParabacteroides_sp_20	xxxParabacteroides_sp_20_3	[914..1005]	Prevotellamassilia_timonensis_NZ_LT629844_1_rna35_0020		0	0	0
	xxxParabacteroides_sp_2_	xxxParabacteroides_sp_2_1_7	[23..114]	Bifidobacterium_angulatum_JCM_7096_GCF_0010251551_ASM102515v1_NZ_AP012322_1_rna0_0019		0	0	0
	xxxParabacteroides_sp_2_	xxxParabacteroides_sp_2_1_7	[156..257]	Cutibacterium_acnes_J139_NZ_ADFS01000001_1_rna32_0028		0	0	0
	xxxParabacteroides_sp_2_	xxxParabacteroides_sp_2_1_7	[309..413]	Eubacterium_siraeum_DSM_15702_GCF_0003820851_ASM38208v1_NZ_KB907544_1__0016		0	0	0
	xxxParabacteroides_sp_2_	xxxParabacteroides_sp_2_1_7	[456..572]	Faecalibacterium_prausnitzii_NZ_DS483500_1_rna34_0106		0	0	0
	xxxParabacteroides_sp_2_	xxxParabacteroides_sp_2_1_7	[611..855]	Prevotella_copri_NZ_GG703855_1_rna43_0029		0	0	0
	xxxParabacteroides_sp_2_	xxxParabacteroides_sp_2_1_7	[900..1004]	Prevotellamassilia_timonensis_NZ_LT629844_1_rna35_0020		0	0	0
	xxxParabacteroides_sp_D1	xxxParabacteroides_sp_D13	[23..114]	Bifidobacterium_angulatum_JCM_7096_GCF_0010251551_ASM102515v1_NZ_AP012322_1_rna0_0019		0	0	0
	xxxParabacteroides_sp_D1	xxxParabacteroides_sp_D13	[156..257]	Cutibacterium_acnes_J139_NZ_ADFS01000001_1_rna32_0028		0	0	0
	xxxParabacteroides_sp_D1	xxxParabacteroides_sp_D13	[309..413]	Eubacterium_siraeum_DSM_15702_GCF_0003820851_ASM38208v1_NZ_KB907544_1__0016		0	0	0
	xxxParabacteroides_sp_D1	xxxParabacteroides_sp_D13	[456..572]	Faecalibacterium_prausnitzii_NZ_DS483500_1_rna34_0106		0	0	0
	xxxParabacteroides_sp_D1	xxxParabacteroides_sp_D13	[615..719]	Prevotella_copri_NZ_GG703855_1_rna43_0029		0	0	0
	xxxParastagonospora_nodo	xxxParastagonospora_nodorum	[22..130]	Aspergillus_tubingensis_KT326815_1_product_18S_0002		0	0	0
	xxxParastagonospora_nodo	xxxParastagonospora_nodorum	[170..274]	Coprinus_comatus_Coprinus_comatus_product_18S_0002		0	0	0
	xxxParastagonospora_nodo	xxxParastagonospora_nodorum	[321..429]	Saccharomyces_pastorianus_Saccharomyces_pastorianus_product_26S_0001		0	0	0
	xxxParvimonas_micra	xxxParvimonas_micra	[23..123]	Bifidobacterium_angulatum_JCM_7096_GCF_0010251551_ASM102515v1_NZ_AP012322_1_rna0_0019		0	0	0
	xxxParvimonas_micra	xxxParvimonas_micra	[171..275]	Cutibacterium_acnes_J139_NZ_ADFS01000001_1_rna32_0028		0	0	0
	xxxParvimonas_micra	xxxParvimonas_micra	[316..422]	Eubacterium_siraeum_DSM_15702_GCF_0003820851_ASM38208v1_NZ_KB907544_1__0016		0	0	0
	xxxParvimonas_micra	xxxParvimonas_micra	[468..582]	Eubacterium_siraeum_DSM_15702_GCF_0003820851_ASM38208v1_NZ_KB907544_1__0020		0	0	0
	xxxParvimonas_micra	xxxParvimonas_micra	[625..729]	Prevotella_copri_NZ_GG703855_1_rna43_0029		0	0	0
	xxxParvimonas_micra	xxxParvimonas_micra	[778..882]	Shuttleworthia_satelles_DSM_14600_NZ_GG665866_1_rna19_0005		0	0	0
	xxxPeptoniphilus_asaccha	xxxPeptoniphilus_asaccharolyticus	[27..131]	Bifidobacterium_angulatum_JCM_7096_GCF_0010251551_ASM102515v1_NZ_AP012322_1_rna0_0019		0	0	0
	xxxPeptoniphilus_asaccha	xxxPeptoniphilus_asaccharolyticus	[174..279]	Cutibacterium_acnes_J139_NZ_ADFS01000001_1_rna32_0028		0	0	0
	xxxPeptoniphilus_asaccha	xxxPeptoniphilus_asaccharolyticus	[323..429]	Eubacterium_siraeum_DSM_15702_GCF_0003820851_ASM38208v1_NZ_KB907544_1__0020		0	0	0
	xxxPeptoniphilus_asaccha	xxxPeptoniphilus_asaccharolyticus	[476..582]	Faecalibacterium_prausnitzii_NZ_DS483500_1_rna34_0106		0	0	0
	xxxPeptoniphilus_asaccha	xxxPeptoniphilus_asaccharolyticus	[627..727]	Prevotella_copri_NZ_GG703855_1_rna43_0029		0	0	0
	xxxPeptoniphilus_asaccha	xxxPeptoniphilus_asaccharolyticus	[777..874]	Shuttleworthia_satelles_DSM_14600_NZ_GG665866_1_rna19_0005		0	0	0
	xxxPeptoniphilus_coxii	xxxPeptoniphilus_coxii	[23..123]	Bifidobacterium_angulatum_JCM_7096_GCF_0010251551_ASM102515v1_NZ_AP012322_1_rna0_0019		0	0	0
	xxxPeptoniphilus_coxii	xxxPeptoniphilus_coxii	[165..266]	Cutibacterium_acnes_J139_NZ_ADFS01000001_1_rna32_0028		0	0	0
	xxxPeptoniphilus_coxii	xxxPeptoniphilus_coxii	[318..424]	Eubacterium_siraeum_DSM_15702_GCF_0003820851_ASM38208v1_NZ_KB907544_1__0020		0	0	0
	xxxPeptoniphilus_coxii	xxxPeptoniphilus_coxii	[468..574]	Faecalibacterium_prausnitzii_NZ_DS483500_1_rna34_0106		0	0	0
	xxxPeptoniphilus_coxii	xxxPeptoniphilus_coxii	[615..719]	Prevotella_copri_NZ_GG703855_1_rna43_0029		0	0	0
	xxxPeptoniphilus_duerden	xxxPeptoniphilus_duerdenii	[27..130]	Bifidobacterium_angulatum_JCM_7096_GCF_0010251551_ASM102515v1_NZ_AP012322_1_rna0_0019		0	0	0
	xxxPeptoniphilus_duerden	xxxPeptoniphilus_duerdenii	[173..277]	Cutibacterium_acnes_J139_NZ_ADFS01000001_1_rna32_0028		0	0	0
	xxxPeptoniphilus_duerden	xxxPeptoniphilus_duerdenii	[321..427]	Eubacterium_siraeum_DSM_15702_GCF_0003820851_ASM38208v1_NZ_KB907544_1__0020		0	0	0
	xxxPeptoniphilus_duerden	xxxPeptoniphilus_duerdenii	[474..580]	Faecalibacterium_prausnitzii_NZ_DS483500_1_rna34_0106		0	0	0
	xxxPeptoniphilus_duerden	xxxPeptoniphilus_duerdenii	[625..725]	Prevotella_copri_NZ_GG703855_1_rna43_0029		0	0	0
	xxxPeptoniphilus_duerden	xxxPeptoniphilus_duerdenii	[775..874]	Shuttleworthia_satelles_DSM_14600_NZ_GG665866_1_rna19_0005		0	0	0
	xxxPeptoniphilus_harei	xxxPeptoniphilus_harei	[27..130]	Cutibacterium_acnes_J139_NZ_ADFS01000001_1_rna32_0028		0	0	0
	xxxPeptoniphilus_harei	xxxPeptoniphilus_harei	[171..277]	Eubacterium_siraeum_DSM_15702_GCF_0003820851_ASM38208v1_NZ_KB907544_1__0020		0	0	0
	xxxPeptoniphilus_harei	xxxPeptoniphilus_harei	[324..430]	Faecalibacterium_prausnitzii_NZ_DS483500_1_rna34_0106		0	0	0
	xxxPeptoniphilus_harei	xxxPeptoniphilus_harei	[479..576]	Prevotella_copri_NZ_GG703855_1_rna43_0029		0	0	0
	xxxPeptoniphilus_lacrima	xxxPeptoniphilus_lacrimalis	[27..130]	Bifidobacterium_angulatum_JCM_7096_GCF_0010251551_ASM102515v1_NZ_AP012322_1_rna0_0019		0	0	0
	xxxPeptoniphilus_lacrima	xxxPeptoniphilus_lacrimalis	[171..277]	Cutibacterium_acnes_J139_NZ_ADFS01000001_1_rna32_0028		0	0	0
	xxxPeptoniphilus_lacrima	xxxPeptoniphilus_lacrimalis	[323..427]	Eubacterium_siraeum_DSM_15702_GCF_0003820851_ASM38208v1_NZ_KB907544_1__0020		0	0	0
	xxxPeptoniphilus_lacrima	xxxPeptoniphilus_lacrimalis	[471..577]	Faecalibacterium_prausnitzii_NZ_DS483500_1_rna34_0106		0	0	0
	xxxPeptoniphilus_lacrima	xxxPeptoniphilus_lacrimalis	[625..725]	Prevotella_copri_NZ_GG703855_1_rna43_0029		0	0	0
	xxxPeptoniphilus_lacrima	xxxPeptoniphilus_lacrimalis	[775..872]	Shuttleworthia_satelles_DSM_14600_NZ_GG665866_1_rna19_0005		0	0	0
	xxxPeptoniphilus_sp_oral	xxxPeptoniphilus_sp_oral_taxon_386_str_F0131	[19..118]	Bifidobacterium_angulatum_JCM_7096_GCF_0010251551_ASM102515v1_NZ_AP012322_1_rna0_0019		0	0	0
	xxxPeptoniphilus_sp_oral	xxxPeptoniphilus_sp_oral_taxon_386_str_F0131	[168..268]	Cutibacterium_acnes_J139_NZ_ADFS01000001_1_rna32_0028		0	0	0
	xxxPeptoniphilus_sp_oral	xxxPeptoniphilus_sp_oral_taxon_386_str_F0131	[316..422]	Eubacterium_siraeum_DSM_15702_GCF_0003820851_ASM38208v1_NZ_KB907544_1__0020		0	0	0
	xxxPeptoniphilus_sp_oral	xxxPeptoniphilus_sp_oral_taxon_386_str_F0131	[463..569]	Faecalibacterium_prausnitzii_NZ_DS483500_1_rna34_0106		0	0	0
	xxxPeptoniphilus_sp_oral	xxxPeptoniphilus_sp_oral_taxon_386_str_F0131	[613..717]	Prevotella_copri_NZ_GG703855_1_rna43_0029		0	0	0
	xxxPeptoniphilus_sp_oral	xxxPeptoniphilus_sp_oral_taxon_386_str_F0131	[766..870]	Shuttleworthia_satelles_DSM_14600_NZ_GG665866_1_rna19_0005		0	0	0
	xxxPeptoniphilus_sp_oral	xxxPeptoniphilus_sp_oral_taxon_836_str_F0141	[27..130]	Bifidobacterium_angulatum_JCM_7096_GCF_0010251551_ASM102515v1_NZ_AP012322_1_rna0_0019		0	0	0
	xxxPeptoniphilus_sp_oral	xxxPeptoniphilus_sp_oral_taxon_836_str_F0141	[173..277]	Cutibacterium_acnes_J139_NZ_ADFS01000001_1_rna32_0028		0	0	0
	xxxPeptoniphilus_sp_oral	xxxPeptoniphilus_sp_oral_taxon_836_str_F0141	[321..427]	Eubacterium_siraeum_DSM_15702_GCF_0003820851_ASM38208v1_NZ_KB907544_1__0020		0	0	0
	xxxPeptoniphilus_sp_oral	xxxPeptoniphilus_sp_oral_taxon_836_str_F0141	[474..580]	Faecalibacterium_prausnitzii_NZ_DS483500_1_rna34_0106		0	0	0
	xxxPeptoniphilus_sp_oral	xxxPeptoniphilus_sp_oral_taxon_836_str_F0141	[625..725]	Prevotella_copri_NZ_GG703855_1_rna43_0029		0	0	0
	xxxPeptoniphilus_sp_oral	xxxPeptoniphilus_sp_oral_taxon_836_str_F0141	[775..872]	Shuttleworthia_satelles_DSM_14600_NZ_GG665866_1_rna19_0005		0	0	0
	xxxPeptostreptococcus_an	xxxPeptostreptococcus_anaerobius	[27..129]	Bifidobacterium_angulatum_JCM_7096_GCF_0010251551_ASM102515v1_NZ_AP012322_1_rna0_0019		0	0	0
	xxxPeptostreptococcus_an	xxxPeptostreptococcus_anaerobius	[173..279]	Cutibacterium_acnes_J139_NZ_ADFS01000001_1_rna32_0028		0	0	0
	xxxPeptostreptococcus_an	xxxPeptostreptococcus_anaerobius	[320..425]	Eubacterium_siraeum_DSM_15702_GCF_0003820851_ASM38208v1_NZ_KB907544_1__0020		0	0	0
	xxxPeptostreptococcus_an	xxxPeptostreptococcus_anaerobius	[477..580]	Faecalibacterium_prausnitzii_NZ_DS483500_1_rna34_0106		0	0	0
	xxxPeptostreptococcus_an	xxxPeptostreptococcus_anaerobius	[622..722]	Prevotella_copri_NZ_GG703855_1_rna43_0029		0	0	0
	xxxPhascolarctobacterium	xxxPhascolarctobacterium_succinatutens	[22..125]	Bifidobacterium_angulatum_JCM_7096_GCF_0010251551_ASM102515v1_NZ_AP012322_1_rna0_0019		0	0	0
	xxxPhascolarctobacterium	xxxPhascolarctobacterium_succinatutens	[177..282]	Cutibacterium_acnes_J139_NZ_ADFS01000001_1_rna32_0028		0	0	0
	xxxPhascolarctobacterium	xxxPhascolarctobacterium_succinatutens	[190..433]	Eubacterium_siraeum_DSM_15702_GCF_0003820851_ASM38208v1_NZ_KB907544_1__0020		0	0	0
	xxxPhascolarctobacterium	xxxPhascolarctobacterium_succinatutens	[475..580]	Faecalibacterium_prausnitzii_NZ_DS483500_1_rna34_0106		0	0	0
	xxxPhascolarctobacterium	xxxPhascolarctobacterium_succinatutens	[620..725]	Mageeibacillus_indolicus_NC_013895_2_rna7_0011		0	0	0
	xxxPhascolarctobacterium	xxxPhascolarctobacterium_succinatutens	[773..873]	Veillonella_seminalis_NZ_JH992937_1_rna41_0017		0	0	0
	xxxPhytophthora_infestan	xxxPhytophthora_infestans	[21..125]	Aspergillus_tubingensis_KT326815_1_product_18S_0002		0	0	0
	xxxPhytophthora_infestan	xxxPhytophthora_infestans	[172..280]	Coprinus_comatus_Coprinus_comatus_product_18S_0002		0	0	0
	xxxPhytophthora_infestan	xxxPhytophthora_infestans	[330..427]	Faecalibacterium_prausnitzii_NZ_DS483500_1_rna34_0106		0	0	0
	xxxPorphyromonas_endodon	xxxPorphyromonas_endodontalis_ATCC_35406	[23..114]	Bifidobacterium_angulatum_JCM_7096_GCF_0010251551_ASM102515v1_NZ_AP012322_1_rna0_0019		0	0	0
	xxxPorphyromonas_endodon	xxxPorphyromonas_endodontalis_ATCC_35406	[156..257]	Cutibacterium_acnes_J139_NZ_ADFS01000001_1_rna32_0028		0	0	0
	xxxPorphyromonas_endodon	xxxPorphyromonas_endodontalis_ATCC_35406	[309..413]	Faecalibacterium_prausnitzii_NZ_DS483500_1_rna34_0106		0	0	0
	xxxPorphyromonas_endodon	xxxPorphyromonas_endodontalis_ATCC_35406	[450..805]	Prevotella_copri_NZ_GG703855_1_rna43_0029		0	0	0
	xxxPorphyromonas_endodon	xxxPorphyromonas_endodontalis_ATCC_35406	[850..954]	Prevotellamassilia_timonensis_NZ_LT629844_1_rna35_0020		0	0	0
	xxxPorphyromonas_gingiva	xxxPorphyromonas_gingivalis_ATCC_33277	[23..114]	Bifidobacterium_angulatum_JCM_7096_GCF_0010251551_ASM102515v1_NZ_AP012322_1_rna0_0019		0	0	0
	xxxPorphyromonas_gingiva	xxxPorphyromonas_gingivalis_ATCC_33277	[162..266]	Cutibacterium_acnes_J139_NZ_ADFS01000001_1_rna32_0028		0	0	0
	xxxPorphyromonas_gingiva	xxxPorphyromonas_gingivalis_ATCC_33277	[304..407]	Eubacterium_siraeum_DSM_15702_GCF_0003820851_ASM38208v1_NZ_KB907544_1__0016		0	0	0
	xxxPorphyromonas_gingiva	xxxPorphyromonas_gingivalis_ATCC_33277	[458..573]	Faecalibacterium_prausnitzii_NZ_DS483500_1_rna34_0106		0	0	0
	xxxPorphyromonas_gingiva	xxxPorphyromonas_gingivalis_ATCC_33277	[616..720]	Prevotella_copri_NZ_GG703855_1_rna43_0029		0	0	0
	xxxPrevotella_amnii	xxxPrevotella_amnii	[19..119]	Bifidobacterium_angulatum_JCM_7096_GCF_0010251551_ASM102515v1_NZ_AP012322_1_rna0_0019		0	0	0
	xxxPrevotella_amnii	xxxPrevotella_amnii	[173..277]	Eubacterium_siraeum_DSM_15702_GCF_0003820851_ASM38208v1_NZ_KB907544_1__0016		0	0	0
	xxxPrevotella_amnii	xxxPrevotella_amnii	[320..436]	Faecalibacterium_prausnitzii_NZ_DS483500_1_rna34_0106		0	0	0
	xxxPrevotella_amnii	xxxPrevotella_amnii	[483..574]	Prevotella_copri_NZ_GG703855_1_rna43_0029		0	0	0
	xxxPrevotella_bergensis_	xxxPrevotella_bergensis_DSM_17361	[22..128]	Bacteroides_dorei_01		0	0	0
	xxxPrevotella_bergensis_	xxxPrevotella_bergensis_DSM_17361	[173..264]	Bifidobacterium_angulatum_JCM_7096_GCF_0010251551_ASM102515v1_NZ_AP012322_1_rna0_0019		0	0	0
	xxxPrevotella_bergensis_	xxxPrevotella_bergensis_DSM_17361	[312..416]	Cutibacterium_acnes_J139_NZ_ADFS01000001_1_rna32_0028		0	0	0
	xxxPrevotella_bergensis_	xxxPrevotella_bergensis_DSM_17361	[454..556]	Eubacterium_siraeum_DSM_15702_GCF_0003820851_ASM38208v1_NZ_KB907544_1__0016		0	0	0
	xxxPrevotella_bergensis_	xxxPrevotella_bergensis_DSM_17361	[607..727]	Faecalibacterium_prausnitzii_NZ_DS483500_1_rna34_0106		0	0	0
	xxxPrevotella_bergensis_	xxxPrevotella_bergensis_DSM_17361	[770..874]	Prevotella_copri_NZ_GG703855_1_rna43_0029		0	0	0
	xxxPrevotella_bivia	xxxPrevotella_bivia	[22..127]	Bacteroides_dorei_01		0	0	0
	xxxPrevotella_bivia	xxxPrevotella_bivia	[176..280]	Bifidobacterium_angulatum_JCM_7096_GCF_0010251551_ASM102515v1_NZ_AP012322_1_rna0_0019		0	0	0
	xxxPrevotella_bivia	xxxPrevotella_bivia	[323..439]	Cutibacterium_acnes_J139_NZ_ADFS01000001_1_rna32_0028		0	0	0
	xxxPrevotella_bivia	xxxPrevotella_bivia	[482..586]	Eubacterium_siraeum_DSM_15702_GCF_0003820851_ASM38208v1_NZ_KB907544_1__0016		0	0	0
	xxxPrevotella_bivia	xxxPrevotella_bivia	[638..738]	Faecalibacterium_prausnitzii_NZ_DS483500_1_rna34_0106		0	0	0
	xxxPrevotella_bivia	xxxPrevotella_bivia	[780..871]	Prevotella_copri_NZ_GG703855_1_rna43_0029		0	0	0
	xxxPrevotella_bryantii_B	xxxPrevotella_bryantii_B14	[22..128]	Cutibacterium_acnes_J139_NZ_ADFS01000001_1_rna32_0028		0	0	0
	xxxPrevotella_bryantii_B	xxxPrevotella_bryantii_B14	[177..281]	Prevotellamassilia_timonensis_NZ_LT629844_1_rna35_0020		0	0	0
	xxxPrevotella_bryantii_B	xxxPrevotella_bryantii_B14	[326..627]	Prevotella_copri_NZ_GG703855_1_rna43_0029		0	0	0
	xxxPrevotella_bryantii_B	xxxPrevotella_bryantii_B14	[666..782]	Faecalibacterium_prausnitzii_NZ_DS483500_1_rna34_0106		0	0	0
	xxxPrevotella_bryantii_B	xxxPrevotella_bryantii_B14	[825..929]	Bifidobacterium_angulatum_JCM_7096_GCF_0010251551_ASM102515v1_NZ_AP012322_1_rna0_0019		0	0	0
	xxxPrevotella_bryantii_B	xxxPrevotella_bryantii_B14	[981..1082]	Eubacterium_siraeum_DSM_15702_GCF_0003820851_ASM38208v1_NZ_KB907544_1__0016		0	0	0
	xxxPrevotella_bryantii_B	xxxPrevotella_bryantii_B14	[1124..1215]	Bacteroides_dorei_01		0	0	0
	xxxPrevotella_buccae_D17	xxxPrevotella_buccae_D17	[23..114]	Bifidobacterium_angulatum_JCM_7096_GCF_0010251551_ASM102515v1_NZ_AP012322_1_rna0_0019		0	0	0
	xxxPrevotella_buccae_D17	xxxPrevotella_buccae_D17	[162..266]	Cutibacterium_acnes_J139_NZ_ADFS01000001_1_rna32_0028		0	0	0
	xxxPrevotella_buccae_D17	xxxPrevotella_buccae_D17	[304..407]	Eubacterium_siraeum_DSM_15702_GCF_0003820851_ASM38208v1_NZ_KB907544_1__0016		0	0	0
	xxxPrevotella_buccae_D17	xxxPrevotella_buccae_D17	[458..574]	Faecalibacterium_prausnitzii_NZ_DS483500_1_rna34_0106		0	0	0
	xxxPrevotella_buccae_D17	xxxPrevotella_buccae_D17	[617..721]	Prevotella_copri_NZ_GG703855_1_rna43_0029		0	0	0
	xxxPrevotella_buccalis	xxxPrevotella_buccalis	[23..115]	Bifidobacterium_angulatum_JCM_7096_GCF_0010251551_ASM102515v1_NZ_AP012322_1_rna0_0019		0	0	0
	xxxPrevotella_buccalis	xxxPrevotella_buccalis	[157..259]	Eubacterium_siraeum_DSM_15702_GCF_0003820851_ASM38208v1_NZ_KB907544_1__0016		0	0	0
	xxxPrevotella_buccalis	xxxPrevotella_buccalis	[310..426]	Faecalibacterium_prausnitzii_NZ_DS483500_1_rna34_0106		0	0	0
	xxxPrevotella_buccalis	xxxPrevotella_buccalis	[469..573]	Prevotella_copri_NZ_GG703855_1_rna43_0029		0	0	0
	xxxPrevotella_copri	xxxPrevotella_copri	[22..128]	Bacteroides_dorei_01		156	58	0
	xxxPrevotella_copri	xxxPrevotella_copri	[176..456]	Bifidobacterium_angulatum_JCM_7096_GCF_0010251551_ASM102515v1_NZ_AP012322_1_rna0_0019		384	0	0
	xxxPrevotella_copri	xxxPrevotella_copri	[495..611]	Cutibacterium_acnes_J139_NZ_ADFS01000001_1_rna32_0028		652	1792	0
	xxxPrevotella_copri	xxxPrevotella_copri	[654..758]	Eubacterium_siraeum_DSM_15702_GCF_0003820851_ASM38208v1_NZ_KB907544_1__0016		400	100	0
	xxxPrevotella_copri	xxxPrevotella_copri	[804..908]	Faecalibacterium_prausnitzii_NZ_DS483500_1_rna34_0106		538	50	0
	xxxPrevotella_copri	xxxPrevotella_copri	[960..1061]	Prevotella_copri_NZ_GG703855_1_rna43_0029		18	4	0
	xxxPrevotella_copri	xxxPrevotella_copri	[1103..1194]	Prevotellamassilia_timonensis_NZ_LT629844_1_rna35_0020		40	96	0
	xxxPrevotella_corporis	xxxPrevotella_corporis	[22..127]	Bacteroides_dorei_01		0	0	0
	xxxPrevotella_corporis	xxxPrevotella_corporis	[176..280]	Bifidobacterium_angulatum_JCM_7096_GCF_0010251551_ASM102515v1_NZ_AP012322_1_rna0_0019		30	28	0
	xxxPrevotella_corporis	xxxPrevotella_corporis	[323..439]	Cutibacterium_acnes_J139_NZ_ADFS01000001_1_rna32_0028		10	4	0
	xxxPrevotella_corporis	xxxPrevotella_corporis	[482..586]	Eubacterium_siraeum_DSM_15702_GCF_0003820851_ASM38208v1_NZ_KB907544_1__0016		0	0	0
	xxxPrevotella_corporis	xxxPrevotella_corporis	[638..738]	Faecalibacterium_prausnitzii_NZ_DS483500_1_rna34_0106		0	0	0
	xxxPrevotella_corporis	xxxPrevotella_corporis	[780..871]	Prevotella_copri_NZ_GG703855_1_rna43_0029		0	0	0
	xxxPrevotella_denticola	xxxPrevotella_denticola	[27..131]	Bifidobacterium_angulatum_JCM_7096_GCF_0010251551_ASM102515v1_NZ_AP012322_1_rna0_0019		96	34	0
	xxxPrevotella_denticola	xxxPrevotella_denticola	[174..290]	Cutibacterium_acnes_J139_NZ_ADFS01000001_1_rna32_0028		130	8	0
	xxxPrevotella_denticola	xxxPrevotella_denticola	[329..597]	Eubacterium_siraeum_DSM_15702_GCF_0003820851_ASM38208v1_NZ_KB907544_1__0016		80	4	0
	xxxPrevotella_denticola	xxxPrevotella_denticola	[642..746]	Faecalibacterium_prausnitzii_NZ_DS483500_1_rna34_0106		0	0	0
	xxxPrevotella_denticola	xxxPrevotella_denticola	[798..898]	Prevotella_copri_NZ_GG703855_1_rna43_0029		32	18	0
	xxxPrevotella_denticola	xxxPrevotella_denticola	[940..1031]	Prevotellamassilia_timonensis_NZ_LT629844_1_rna35_0020		42	10	0
	xxxPrevotella_disiens	xxxPrevotella_disiens	[22..128]	Bacteroides_dorei_01		38	62	0
	xxxPrevotella_disiens	xxxPrevotella_disiens	[173..264]	Bifidobacterium_angulatum_JCM_7096_GCF_0010251551_ASM102515v1_NZ_AP012322_1_rna0_0019		142	60	0
	xxxPrevotella_disiens	xxxPrevotella_disiens	[312..416]	Cutibacterium_acnes_J139_NZ_ADFS01000001_1_rna32_0028		218	638	0
	xxxPrevotella_disiens	xxxPrevotella_disiens	[462..566]	Eubacterium_siraeum_DSM_15702_GCF_0003820851_ASM38208v1_NZ_KB907544_1__0016		2	2	0
	xxxPrevotella_disiens	xxxPrevotella_disiens	[609..725]	Faecalibacterium_prausnitzii_NZ_DS483500_1_rna34_0106		562	62	0
	xxxPrevotella_disiens	xxxPrevotella_disiens	[772..1085]	Prevotella_copri_NZ_GG703855_1_rna43_0029		238	244	0
	xxxPrevotella_disiens	xxxPrevotella_disiens	[1130..1230]	Prevotellamassilia_timonensis_NZ_LT629844_1_rna35_0020		284	8	0
	xxxPrevotella_marshii_DS	xxxPrevotella_marshii_DSM_16973	[22..130]	Cutibacterium_acnes_J139_NZ_ADFS01000001_1_rna32_0028		0	0	0
	xxxPrevotella_marshii_DS	xxxPrevotella_marshii_DSM_16973	[179..283]	Prevotellamassilia_timonensis_NZ_LT629844_1_rna35_0020		0	0	0
	xxxPrevotella_marshii_DS	xxxPrevotella_marshii_DSM_16973	[328..725]	Eubacterium_siraeum_DSM_15702_GCF_0003820851_ASM38208v1_NZ_KB907544_1__0016		0	0	0
	xxxPrevotella_marshii_DS	xxxPrevotella_marshii_DSM_16973	[764..882]	Faecalibacterium_prausnitzii_NZ_DS483500_1_rna34_0106		0	0	0
	xxxPrevotella_marshii_DS	xxxPrevotella_marshii_DSM_16973	[925..1029]	Prevotella_copri_NZ_GG703855_1_rna43_0029		0	0	0
	xxxPrevotella_marshii_DS	xxxPrevotella_marshii_DSM_16973	[1081..1182]	Bacteroides_dorei_01		0	0	0
	xxxPrevotella_melaninoge	xxxPrevotella_melaninogenica	[22..128]	Cutibacterium_acnes_J139_NZ_ADFS01000001_1_rna32_0028		0	0	0
	xxxPrevotella_melaninoge	xxxPrevotella_melaninogenica	[169..269]	Eubacterium_siraeum_DSM_15702_GCF_0003820851_ASM38208v1_NZ_KB907544_1__0016		0	0	0
	xxxPrevotella_melaninoge	xxxPrevotella_melaninogenica	[323..427]	Faecalibacterium_prausnitzii_NZ_DS483500_1_rna34_0106		14	42	0
	xxxPrevotella_melaninoge	xxxPrevotella_melaninogenica	[470..586]	Prevotella_copri_NZ_GG703855_1_rna43_0029		0	0	0
	xxxPrevotella_melaninoge	xxxPrevotella_melaninogenica	[633..1013]	Prevotellamassilia_timonensis_NZ_LT629844_1_rna35_0020		0	0	0
	xxxPrevotella_melaninoge	xxxPrevotella_melaninogenica	[1050..1154]	Bacteroides_dorei_01		0	0	0
	xxxPrevotella_melaninoge	xxxPrevotella_melaninogenica_D18	[22..128]	Bacteroides_dorei_01		0	0	0
	xxxPrevotella_melaninoge	xxxPrevotella_melaninogenica_D18	[177..281]	Bifidobacterium_angulatum_JCM_7096_GCF_0010251551_ASM102515v1_NZ_AP012322_1_rna0_0019		0	0	0
	xxxPrevotella_melaninoge	xxxPrevotella_melaninogenica_D18	[324..440]	Eubacterium_siraeum_DSM_15702_GCF_0003820851_ASM38208v1_NZ_KB907544_1__0016		0	2	0
	xxxPrevotella_melaninoge	xxxPrevotella_melaninogenica_D18	[491..591]	Faecalibacterium_prausnitzii_NZ_DS483500_1_rna34_0106		0	0	0
	xxxPrevotella_melaninoge	xxxPrevotella_melaninogenica_D18	[633..724]	Prevotella_copri_NZ_GG703855_1_rna43_0029		0	0	0
	xxxPrevotella_oris_C735	xxxPrevotella_oris_C735	[22..128]	Bacteroides_dorei_01		0	0	0
	xxxPrevotella_oris_C735	xxxPrevotella_oris_C735	[177..281]	Bifidobacterium_angulatum_JCM_7096_GCF_0010251551_ASM102515v1_NZ_AP012322_1_rna0_0019		0	0	0
	xxxPrevotella_oris_C735	xxxPrevotella_oris_C735	[326..767]	Cutibacterium_acnes_J139_NZ_ADFS01000001_1_rna32_0028		0	0	0
	xxxPrevotella_oris_C735	xxxPrevotella_oris_C735	[806..923]	Eubacterium_siraeum_DSM_15702_GCF_0003820851_ASM38208v1_NZ_KB907544_1__0016		0	0	0
	xxxPrevotella_oris_C735	xxxPrevotella_oris_C735	[966..1070]	Faecalibacterium_prausnitzii_NZ_DS483500_1_rna34_0106		0	0	0
	xxxPrevotella_oris_C735	xxxPrevotella_oris_C735	[1122..1224]	Prevotella_copri_NZ_GG703855_1_rna43_0029		0	0	0
	xxxPrevotella_oris_C735	xxxPrevotella_oris_C735	[1266..1357]	Prevotellamassilia_timonensis_NZ_LT629844_1_rna35_0020		0	0	0
	xxxPrevotella_oris_F0302	xxxPrevotella_oris_F0302	[22..128]	Bacteroides_dorei_01		0	0	0
	xxxPrevotella_oris_F0302	xxxPrevotella_oris_F0302	[173..264]	Bifidobacterium_angulatum_JCM_7096_GCF_0010251551_ASM102515v1_NZ_AP012322_1_rna0_0019		0	0	0
	xxxPrevotella_oris_F0302	xxxPrevotella_oris_F0302	[312..416]	Cutibacterium_acnes_J139_NZ_ADFS01000001_1_rna32_0028		0	0	0
	xxxPrevotella_oris_F0302	xxxPrevotella_oris_F0302	[454..556]	Eubacterium_siraeum_DSM_15702_GCF_0003820851_ASM38208v1_NZ_KB907544_1__0016		0	0	0
	xxxPrevotella_oris_F0302	xxxPrevotella_oris_F0302	[607..724]	Faecalibacterium_prausnitzii_NZ_DS483500_1_rna34_0106		0	0	0
	xxxPrevotella_oris_F0302	xxxPrevotella_oris_F0302	[763..1219]	Prevotella_copri_NZ_GG703855_1_rna43_0029		0	0	0
	xxxPrevotella_oris_F0302	xxxPrevotella_oris_F0302	[1264..1368]	Prevotellamassilia_timonensis_NZ_LT629844_1_rna35_0020		0	0	0
	xxxPrevotella_ruminicola	xxxPrevotella_ruminicola_23	[22..128]	Bacteroides_dorei_01		0	0	0
	xxxPrevotella_ruminicola	xxxPrevotella_ruminicola_23	[175..279]	Bifidobacterium_angulatum_JCM_7096_GCF_0010251551_ASM102515v1_NZ_AP012322_1_rna0_0019		0	0	0
	xxxPrevotella_ruminicola	xxxPrevotella_ruminicola_23	[322..438]	Cutibacterium_acnes_J139_NZ_ADFS01000001_1_rna32_0028		0	0	0
	xxxPrevotella_ruminicola	xxxPrevotella_ruminicola_23	[485..710]	Eubacterium_siraeum_DSM_15702_GCF_0003820851_ASM38208v1_NZ_KB907544_1__0016		9	2	0
	xxxPrevotella_ruminicola	xxxPrevotella_ruminicola_23	[747..851]	Faecalibacterium_prausnitzii_NZ_DS483500_1_rna34_0106		0	0	0
	xxxPrevotella_ruminicola	xxxPrevotella_ruminicola_23	[905..1006]	Prevotella_copri_NZ_GG703855_1_rna43_0029		0	0	0
	xxxPrevotella_ruminicola	xxxPrevotella_ruminicola_23	[1048..1139]	Prevotellamassilia_timonensis_NZ_LT629844_1_rna35_0020		0	0	0
	xxxPrevotella_sp_oral_ta	xxxPrevotella_sp_oral_taxon_299_str_F0039	[22..128]	Bacteroides_dorei_01		0	0	0
	xxxPrevotella_sp_oral_ta	xxxPrevotella_sp_oral_taxon_299_str_F0039	[173..264]	Bifidobacterium_angulatum_JCM_7096_GCF_0010251551_ASM102515v1_NZ_AP012322_1_rna0_0019		0	0	0
	xxxPrevotella_sp_oral_ta	xxxPrevotella_sp_oral_taxon_299_str_F0039	[306..407]	Cutibacterium_acnes_J139_NZ_ADFS01000001_1_rna32_0028		0	0	0
	xxxPrevotella_sp_oral_ta	xxxPrevotella_sp_oral_taxon_299_str_F0039	[459..563]	Eubacterium_siraeum_DSM_15702_GCF_0003820851_ASM38208v1_NZ_KB907544_1__0016		0	0	0
	xxxPrevotella_sp_oral_ta	xxxPrevotella_sp_oral_taxon_299_str_F0039	[606..722]	Faecalibacterium_prausnitzii_NZ_DS483500_1_rna34_0106		0	0	0
	xxxPrevotella_sp_oral_ta	xxxPrevotella_sp_oral_taxon_299_str_F0039	[761..1003]	Prevotella_copri_NZ_GG703855_1_rna43_0029		0	0	0
	xxxPrevotella_sp_oral_ta	xxxPrevotella_sp_oral_taxon_299_str_F0039	[1048..1152]	Prevotellamassilia_timonensis_NZ_LT629844_1_rna35_0020		0	0	0
	xxxPrevotella_sp_oral_ta	xxxPrevotella_sp_oral_taxon_317_str_F0108	[27..131]	Bifidobacterium_angulatum_JCM_7096_GCF_0010251551_ASM102515v1_NZ_AP012322_1_rna0_0019		0	0	0
	xxxPrevotella_sp_oral_ta	xxxPrevotella_sp_oral_taxon_317_str_F0108	[174..292]	Cutibacterium_acnes_J139_NZ_ADFS01000001_1_rna32_0028		0	0	0
	xxxPrevotella_sp_oral_ta	xxxPrevotella_sp_oral_taxon_317_str_F0108	[335..439]	Eubacterium_siraeum_DSM_15702_GCF_0003820851_ASM38208v1_NZ_KB907544_1__0016		0	0	0
	xxxPrevotella_sp_oral_ta	xxxPrevotella_sp_oral_taxon_317_str_F0108	[491..591]	Faecalibacterium_prausnitzii_NZ_DS483500_1_rna34_0106		0	0	0
	xxxPrevotella_sp_oral_ta	xxxPrevotella_sp_oral_taxon_317_str_F0108	[633..724]	Prevotella_copri_NZ_GG703855_1_rna43_0029		0	0	0
	xxxPrevotella_sp_oral_ta	xxxPrevotella_sp_oral_taxon_472_str_F0295	[26..128]	Bacteroides_dorei_01		0	0	0
	xxxPrevotella_sp_oral_ta	xxxPrevotella_sp_oral_taxon_472_str_F0295	[177..281]	Bifidobacterium_angulatum_JCM_7096_GCF_0010251551_ASM102515v1_NZ_AP012322_1_rna0_0019		0	0	0
	xxxPrevotella_sp_oral_ta	xxxPrevotella_sp_oral_taxon_472_str_F0295	[324..442]	Cutibacterium_acnes_J139_NZ_ADFS01000001_1_rna32_0028		0	0	0
	xxxPrevotella_sp_oral_ta	xxxPrevotella_sp_oral_taxon_472_str_F0295	[485..589]	Eubacterium_siraeum_DSM_15702_GCF_0003820851_ASM38208v1_NZ_KB907544_1__0016		0	0	0
	xxxPrevotella_sp_oral_ta	xxxPrevotella_sp_oral_taxon_472_str_F0295	[641..741]	Faecalibacterium_prausnitzii_NZ_DS483500_1_rna34_0106		0	0	0
	xxxPrevotella_sp_oral_ta	xxxPrevotella_sp_oral_taxon_472_str_F0295	[783..874]	Prevotella_copri_NZ_GG703855_1_rna43_0029		0	0	0
	xxxPrevotella_timonensis	xxxPrevotella_timonensis	[22..128]	Bacteroides_dorei_01		0	0	0
	xxxPrevotella_timonensis	xxxPrevotella_timonensis	[177..281]	Bifidobacterium_angulatum_JCM_7096_GCF_0010251551_ASM102515v1_NZ_AP012322_1_rna0_0019		0	0	0
	xxxPrevotella_timonensis	xxxPrevotella_timonensis	[324..440]	Cutibacterium_acnes_J139_NZ_ADFS01000001_1_rna32_0028		0	0	0
	xxxPrevotella_timonensis	xxxPrevotella_timonensis	[483..587]	Eubacterium_siraeum_DSM_15702_GCF_0003820851_ASM38208v1_NZ_KB907544_1__0016		0	0	0
	xxxPrevotella_timonensis	xxxPrevotella_timonensis	[639..741]	Faecalibacterium_prausnitzii_NZ_DS483500_1_rna34_0106		0	0	0
	xxxPrevotella_timonensis	xxxPrevotella_timonensis	[783..875]	Prevotella_copri_NZ_GG703855_1_rna43_0029		0	0	0
	xxxPrevotella_veroralis_	xxxPrevotella_veroralis_F0319	[22..128]	Bacteroides_dorei_01		0	0	0
	xxxPrevotella_veroralis_	xxxPrevotella_veroralis_F0319	[169..269]	Cutibacterium_acnes_J139_NZ_ADFS01000001_1_rna32_0028		0	0	0
	xxxPrevotella_veroralis_	xxxPrevotella_veroralis_F0319	[323..427]	Faecalibacterium_prausnitzii_NZ_DS483500_1_rna34_0106		0	0	0
	xxxPrevotella_veroralis_	xxxPrevotella_veroralis_F0319	[472..807]	Prevotella_copri_NZ_GG703855_1_rna43_0029		0	0	0
	xxxPrevotella_veroralis_	xxxPrevotella_veroralis_F0319	[844..948]	Prevotellamassilia_timonensis_NZ_LT629844_1_rna35_0020		0	0	0
	xxxPrevotellamassilia_ti	xxxPrevotellamassilia_timonensis	[23..114]	Bifidobacterium_angulatum_JCM_7096_GCF_0010251551_ASM102515v1_NZ_AP012322_1_rna0_0019		0	0	0
	xxxPrevotellamassilia_ti	xxxPrevotellamassilia_timonensis	[162..264]	Cutibacterium_acnes_J139_NZ_ADFS01000001_1_rna32_0028		0	0	0
	xxxPrevotellamassilia_ti	xxxPrevotellamassilia_timonensis	[302..403]	Eubacterium_siraeum_DSM_15702_GCF_0003820851_ASM38208v1_NZ_KB907544_1__0016		0	0	0
	xxxPrevotellamassilia_ti	xxxPrevotellamassilia_timonensis	[448..557]	Faecalibacterium_prausnitzii_NZ_DS483500_1_rna34_0106		0	0	0
	xxxPrevotellamassilia_ti	xxxPrevotellamassilia_timonensis	[604..718]	Prevotella_copri_NZ_GG703855_1_rna43_0029		0	0	0
	xxxPrevotellamassilia_ti	xxxPrevotellamassilia_timonensis	[761..865]	Prevotellamassilia_timonensis_NZ_LT629844_1_rna35_0020		0	0	0
	xxxPropionimicrobium_lym	xxxPropionimicrobium_lymphophilum	[25..127]	Bifidobacterium_angulatum_JCM_7096_GCF_0010251551_ASM102515v1_NZ_AP012322_1_rna0_0019		0	0	0
	xxxPropionimicrobium_lym	xxxPropionimicrobium_lymphophilum	[169..272]	Cutibacterium_acnes_J139_NZ_ADFS01000001_1_rna32_0028		0	0	0
	xxxPropionimicrobium_lym	xxxPropionimicrobium_lymphophilum	[317..422]	Eubacterium_siraeum_DSM_15702_GCF_0003820851_ASM38208v1_NZ_KB907544_1__0020		0	0	0
	xxxPropionimicrobium_lym	xxxPropionimicrobium_lymphophilum	[462..569]	Faecalibacterium_prausnitzii_NZ_DS483500_1_rna34_0106		0	0	0
	xxxPropionimicrobium_lym	xxxPropionimicrobium_lymphophilum	[476..720]	Mageeibacillus_indolicus_NC_013895_2_rna7_0011		0	0	0
	xxxPseudoflavonifractor_	xxxPseudoflavonifractor_capillosus_ATCC_29799	[23..125]	Bifidobacterium_angulatum_JCM_7096_GCF_0010251551_ASM102515v1_NZ_AP012322_1_rna0_0019		0	0	0
	xxxPseudoflavonifractor_	xxxPseudoflavonifractor_capillosus_ATCC_29799	[166..271]	Cutibacterium_acnes_J139_NZ_ADFS01000001_1_rna32_0028		0	0	0
	xxxPseudoflavonifractor_	xxxPseudoflavonifractor_capillosus_ATCC_29799	[180..570]	Eubacterium_siraeum_DSM_15702_GCF_0003820851_ASM38208v1_NZ_KB907544_1__0020		0	0	0
	xxxPseudoflavonifractor_	xxxPseudoflavonifractor_capillosus_ATCC_29799	[319..425]	Faecalibacterium_prausnitzii_NZ_DS483500_1_rna34_0106		0	0	0
	xxxPseudoflavonifractor_	xxxPseudoflavonifractor_capillosus_ATCC_29799	[619..727]	Mageeibacillus_indolicus_NC_013895_2_rna7_0011		0	0	0
	xxxPseudoflavonifractor_	xxxPseudoflavonifractor_capillosus_ATCC_29799	[771..868]	Prevotella_copri_NZ_GG703855_1_rna43_0029		0	0	0
	xxxPseudomonas_entomophi	xxxPseudomonas_entomophila_L48	[25..130]	Bifidobacterium_angulatum_JCM_7096_GCF_0010251551_ASM102515v1_NZ_AP012322_1_rna0_0019		0	0	0
	xxxPseudomonas_entomophi	xxxPseudomonas_entomophila_L48	[167..272]	Cutibacterium_acnes_J139_NZ_ADFS01000001_1_rna32_0028		0	0	0
	xxxPseudomonas_entomophi	xxxPseudomonas_entomophila_L48	[181..421]	Faecalibacterium_prausnitzii_NZ_DS483500_1_rna34_0106		0	0	0
	xxxPseudomonas_entomophi	xxxPseudomonas_entomophila_L48	[470..574]	Mageeibacillus_indolicus_NC_013895_2_rna7_0011		0	0	0
	xxxPseudomonas_entomophi	xxxPseudomonas_entomophila_L48	[623..727]	Prevotella_copri_NZ_GG703855_1_rna43_0029		0	0	0
	xxxPseudomonas_entomophi	xxxPseudomonas_entomophila_L48	[774..874]	Shuttleworthia_satelles_DSM_14600_NZ_GG665866_1_rna19_0005		0	0	0
	xxxPseudomonas_fluoresce	xxxPseudomonas_fluorescens_Pf0-1	[25..130]	Bifidobacterium_angulatum_JCM_7096_GCF_0010251551_ASM102515v1_NZ_AP012322_1_rna0_0019		0	0	0
	xxxPseudomonas_fluoresce	xxxPseudomonas_fluorescens_Pf0-1	[168..272]	Cutibacterium_acnes_J139_NZ_ADFS01000001_1_rna32_0028		0	0	0
	xxxPseudomonas_fluoresce	xxxPseudomonas_fluorescens_Pf0-1	[287..733]	Faecalibacterium_prausnitzii_NZ_DS483500_1_rna34_0106		0	0	0
	xxxPseudomonas_fluoresce	xxxPseudomonas_fluorescens_Pf0-1	[326..430]	Mageeibacillus_indolicus_NC_013895_2_rna7_0011		0	0	0
	xxxPseudomonas_fluoresce	xxxPseudomonas_fluorescens_Pf0-1	[474..578]	Prevotella_copri_NZ_GG703855_1_rna43_0029		0	0	0
	xxxPseudomonas_fluoresce	xxxPseudomonas_fluorescens_Pf0-1	[774..874]	Shuttleworthia_satelles_DSM_14600_NZ_GG665866_1_rna19_0005		0	0	0
	xxxPseudomonas_fluoresce	xxxPseudomonas_fluorescens_SBW25	[23..123]	Bifidobacterium_angulatum_JCM_7096_GCF_0010251551_ASM102515v1_NZ_AP012322_1_rna0_0019		0	0	0
	xxxPseudomonas_fluoresce	xxxPseudomonas_fluorescens_SBW25	[171..276]	Cutibacterium_acnes_J139_NZ_ADFS01000001_1_rna32_0028		0	0	0
	xxxPseudomonas_fluoresce	xxxPseudomonas_fluorescens_SBW25	[313..418]	Faecalibacterium_prausnitzii_NZ_DS483500_1_rna34_0106		0	0	0
	xxxPseudomonas_fluoresce	xxxPseudomonas_fluorescens_SBW25	[327..567]	Mageeibacillus_indolicus_NC_013895_2_rna7_0011		0	0	0
	xxxPseudomonas_fluoresce	xxxPseudomonas_fluorescens_SBW25	[618..722]	Prevotella_copri_NZ_GG703855_1_rna43_0029		0	0	0
	xxxPseudomonas_fluoresce	xxxPseudomonas_fluorescens_SBW25	[766..870]	Shuttleworthia_satelles_DSM_14600_NZ_GG665866_1_rna19_0005		0	0	0
	xxxPseudomonas_protegens	xxxPseudomonas_protegens_Pf-5	[27..131]	Bifidobacterium_angulatum_JCM_7096_GCF_0010251551_ASM102515v1_NZ_AP012322_1_rna0_0019		0	0	0
	xxxPseudomonas_protegens	xxxPseudomonas_protegens_Pf-5	[180..284]	Cutibacterium_acnes_J139_NZ_ADFS01000001_1_rna32_0028		0	0	0
	xxxPseudomonas_protegens	xxxPseudomonas_protegens_Pf-5	[193..733]	Faecalibacterium_prausnitzii_NZ_DS483500_1_rna34_0106		0	0	0
	xxxPseudomonas_protegens	xxxPseudomonas_protegens_Pf-5	[325..429]	Mageeibacillus_indolicus_NC_013895_2_rna7_0011		0	0	0
	xxxPseudomonas_protegens	xxxPseudomonas_protegens_Pf-5	[472..577]	Prevotella_copri_NZ_GG703855_1_rna43_0029		0	0	0
	xxxPseudomonas_protegens	xxxPseudomonas_protegens_Pf-5	[774..874]	Shuttleworthia_satelles_DSM_14600_NZ_GG665866_1_rna19_0005		0	0	0
	xxxPseudomonas_putida_GB	xxxPseudomonas_putida_GB-1	[23..123]	Bifidobacterium_angulatum_JCM_7096_GCF_0010251551_ASM102515v1_NZ_AP012322_1_rna0_0019		0	0	0
	xxxPseudomonas_putida_GB	xxxPseudomonas_putida_GB-1	[171..276]	Cutibacterium_acnes_J139_NZ_ADFS01000001_1_rna32_0028		0	0	0
	xxxPseudomonas_putida_GB	xxxPseudomonas_putida_GB-1	[314..418]	Faecalibacterium_prausnitzii_NZ_DS483500_1_rna34_0106		0	0	0
	xxxPseudomonas_putida_GB	xxxPseudomonas_putida_GB-1	[433..879]	Mageeibacillus_indolicus_NC_013895_2_rna7_0011		0	0	0
	xxxPseudomonas_putida_GB	xxxPseudomonas_putida_GB-1	[472..576]	Prevotella_copri_NZ_GG703855_1_rna43_0029		0	0	0
	xxxPseudomonas_putida_GB	xxxPseudomonas_putida_GB-1	[620..724]	Shuttleworthia_satelles_DSM_14600_NZ_GG665866_1_rna19_0005		0	0	0
	xxxPseudomonas_putida_KT	xxxPseudomonas_putida_KT2440	[23..123]	Bifidobacterium_angulatum_JCM_7096_GCF_0010251551_ASM102515v1_NZ_AP012322_1_rna0_0019		0	0	0
	xxxPseudomonas_putida_KT	xxxPseudomonas_putida_KT2440	[171..276]	Cutibacterium_acnes_J139_NZ_ADFS01000001_1_rna32_0028		0	0	0
	xxxPseudomonas_putida_KT	xxxPseudomonas_putida_KT2440	[313..418]	Faecalibacterium_prausnitzii_NZ_DS483500_1_rna34_0106		0	0	0
	xxxPseudomonas_putida_KT	xxxPseudomonas_putida_KT2440	[327..567]	Mageeibacillus_indolicus_NC_013895_2_rna7_0011		0	0	0
	xxxPseudomonas_putida_KT	xxxPseudomonas_putida_KT2440	[618..722]	Prevotella_copri_NZ_GG703855_1_rna43_0029		0	0	0
	xxxPseudomonas_putida_KT	xxxPseudomonas_putida_KT2440	[766..870]	Shuttleworthia_satelles_DSM_14600_NZ_GG665866_1_rna19_0005		0	0	0
	xxxPseudomonas_putida_W6	xxxPseudomonas_putida_W619	[23..123]	Bifidobacterium_angulatum_JCM_7096_GCF_0010251551_ASM102515v1_NZ_AP012322_1_rna0_0019		0	0	0
	xxxPseudomonas_putida_W6	xxxPseudomonas_putida_W619	[165..269]	Cutibacterium_acnes_J139_NZ_ADFS01000001_1_rna32_0028		0	0	0
	xxxPseudomonas_putida_W6	xxxPseudomonas_putida_W619	[284..879]	Faecalibacterium_prausnitzii_NZ_DS483500_1_rna34_0106		0	0	0
	xxxPseudomonas_putida_W6	xxxPseudomonas_putida_W619	[323..427]	Mageeibacillus_indolicus_NC_013895_2_rna7_0011		0	0	0
	xxxPseudomonas_putida_W6	xxxPseudomonas_putida_W619	[470..574]	Prevotella_copri_NZ_GG703855_1_rna43_0029		0	0	0
	xxxPseudomonas_putida_W6	xxxPseudomonas_putida_W619	[618..723]	Shuttleworthia_satelles_DSM_14600_NZ_GG665866_1_rna19_0005		0	0	0
	xxxPseudomonas_sp_UK4	xxxPseudomonas_sp_UK4	[23..123]	Bifidobacterium_angulatum_JCM_7096_GCF_0010251551_ASM102515v1_NZ_AP012322_1_rna0_0019		0	0	0
	xxxPseudomonas_sp_UK4	xxxPseudomonas_sp_UK4	[171..276]	Cutibacterium_acnes_J139_NZ_ADFS01000001_1_rna32_0028		0	0	0
	xxxPseudomonas_sp_UK4	xxxPseudomonas_sp_UK4	[313..418]	Faecalibacterium_prausnitzii_NZ_DS483500_1_rna34_0106		0	0	0
	xxxPseudomonas_sp_UK4	xxxPseudomonas_sp_UK4	[327..567]	Mageeibacillus_indolicus_NC_013895_2_rna7_0011		0	0	0
	xxxPseudomonas_sp_UK4	xxxPseudomonas_sp_UK4	[616..720]	Prevotella_copri_NZ_GG703855_1_rna43_0029		0	0	0
	xxxPseudomonas_sp_UK4	xxxPseudomonas_sp_UK4	[769..873]	Shuttleworthia_satelles_DSM_14600_NZ_GG665866_1_rna19_0005		0	0	0
	xxxRaoultella_planticola	xxxRaoultella_planticola	[27..130]	Cutibacterium_acnes_J139_NZ_ADFS01000001_1_rna32_0028		0	0	0
	xxxRaoultella_planticola	xxxRaoultella_planticola	[173..277]	Faecalibacterium_prausnitzii_NZ_DS483500_1_rna34_0106		0	0	0
	xxxRaoultella_planticola	xxxRaoultella_planticola	[329..433]	Mageeibacillus_indolicus_NC_013895_2_rna7_0011		0	0	0
	xxxRaoultella_planticola	xxxRaoultella_planticola	[342..732]	Prevotella_copri_NZ_GG703855_1_rna43_0029		0	0	0
	xxxRaoultella_planticola	xxxRaoultella_planticola	[471..576]	Shuttleworthia_satelles_DSM_14600_NZ_GG665866_1_rna19_0005		0	0	0
	xxxRoseburia_faecis_GCF_	xxxRoseburia_faecis_GCF_001405615.1_13414_6_47	[22..127]	Bifidobacterium_angulatum_JCM_7096_GCF_0010251551_ASM102515v1_NZ_AP012322_1_rna0_0019		0	0	0
	xxxRoseburia_faecis_GCF_	xxxRoseburia_faecis_GCF_001405615.1_13414_6_47	[176..279]	Clostridium_bolteae_ATCC_BAA_613_GCF_0001543651_ASM15436v1_NZ_DS480694_1_rna30_0007		0	0	0
	xxxRoseburia_faecis_GCF_	xxxRoseburia_faecis_GCF_001405615.1_13414_6_47	[322..426]	Cutibacterium_acnes_J139_NZ_ADFS01000001_1_rna32_0028		0	0	0
	xxxRoseburia_faecis_GCF_	xxxRoseburia_faecis_GCF_001405615.1_13414_6_47	[477..581]	Eubacterium_siraeum_DSM_15702_GCF_0003820851_ASM38208v1_NZ_KB907544_1__0020		0	0	0
	xxxRoseburia_faecis_GCF_	xxxRoseburia_faecis_GCF_001405615.1_13414_6_47	[628..732]	Faecalibacterium_prausnitzii_NZ_DS483500_1_rna34_0106		0	0	0
	xxxRoseburia_faecis_GCF_	xxxRoseburia_faecis_GCF_001405615.1_13414_6_47	[770..875]	Prevotella_copri_NZ_GG703855_1_rna43_0029		0	0	0
	xxxRoseburia_faecis_GCF_	xxxRoseburia_faecis_GCF_001405615.1_13414_6_47	[923..1023]	Shuttleworthia_satelles_DSM_14600_NZ_GG665866_1_rna19_0005		0	0	0
	xxxRoseburia_intestinali	xxxRoseburia_intestinalis_L1-82	[19..123]	Bifidobacterium_angulatum_JCM_7096_GCF_0010251551_ASM102515v1_NZ_AP012322_1_rna0_0019		0	0	0
	xxxRoseburia_intestinali	xxxRoseburia_intestinalis_L1-82	[174..278]	Clostridium_bolteae_ATCC_BAA_613_GCF_0001543651_ASM15436v1_NZ_DS480694_1_rna30_0007		0	0	0
	xxxRoseburia_intestinali	xxxRoseburia_intestinalis_L1-82	[329..433]	Cutibacterium_acnes_J139_NZ_ADFS01000001_1_rna32_0028		0	0	0
	xxxRoseburia_intestinali	xxxRoseburia_intestinalis_L1-82	[472..577]	Eubacterium_siraeum_DSM_15702_GCF_0003820851_ASM38208v1_NZ_KB907544_1__0020		0	0	0
	xxxRoseburia_intestinali	xxxRoseburia_intestinalis_L1-82	[624..729]	Faecalibacterium_prausnitzii_NZ_DS483500_1_rna34_0106		0	0	0
	xxxRoseburia_intestinali	xxxRoseburia_intestinalis_L1-82	[770..873]	Prevotella_copri_NZ_GG703855_1_rna43_0029		0	0	0
	xxxRoseburia_intestinali	xxxRoseburia_intestinalis_L1-82	[923..1023]	Shuttleworthia_satelles_DSM_14600_NZ_GG665866_1_rna19_0005		0	0	0
	xxxRoseburia_inulinivora	xxxRoseburia_inulinivorans_DSM_16841	[21..129]	Bacteroides_sp_3_1_23_01		0	0	0
	xxxRoseburia_inulinivora	xxxRoseburia_inulinivorans_DSM_16841	[172..272]	Bifidobacterium_angulatum_JCM_7096_GCF_0010251551_ASM102515v1_NZ_AP012322_1_rna0_0019		0	0	0
	xxxRoseburia_inulinivora	xxxRoseburia_inulinivorans_DSM_16841	[320..424]	Prevotella_copri_NZ_GG703855_1_rna43_0029		0	0	0
	xxxRoseburia_inulinivora	xxxRoseburia_inulinivorans_DSM_16841	[467..570]	Shuttleworthia_satelles_DSM_14600_NZ_GG665866_1_rna19_0005		0	0	0
	xxxRothia_dentocariosa_A	xxxRothia_dentocariosa_ATCC_17931	[23..124]	Bifidobacterium_angulatum_JCM_7096_GCF_0010251551_ASM102515v1_NZ_AP012322_1_rna0_0019		0	0	0
	xxxRothia_dentocariosa_A	xxxRothia_dentocariosa_ATCC_17931	[172..276]	Cutibacterium_acnes_J139_NZ_ADFS01000001_1_rna32_0028		0	0	0
	xxxRothia_dentocariosa_A	xxxRothia_dentocariosa_ATCC_17931	[313..420]	Mageeibacillus_indolicus_NC_013895_2_rna7_0011		0	0	0
	xxxRothia_dentocariosa_A	xxxRothia_dentocariosa_ATCC_17931	[468..572]	Prevotella_copri_NZ_GG703855_1_rna43_0029		0	0	0
	xxxRothia_dentocariosa_A	xxxRothia_dentocariosa_ATCC_17931	[621..725]	Shuttleworthia_satelles_DSM_14600_NZ_GG665866_1_rna19_0005		0	0	0
	xxxRothia_dentocariosa_M	xxxRothia_dentocariosa_M567	[23..124]	Bifidobacterium_angulatum_JCM_7096_GCF_0010251551_ASM102515v1_NZ_AP012322_1_rna0_0019		0	0	0
	xxxRothia_dentocariosa_M	xxxRothia_dentocariosa_M567	[172..276]	Cutibacterium_acnes_J139_NZ_ADFS01000001_1_rna32_0028		0	0	0
	xxxRothia_dentocariosa_M	xxxRothia_dentocariosa_M567	[313..420]	Mageeibacillus_indolicus_NC_013895_2_rna7_0011		0	0	0
	xxxRothia_dentocariosa_M	xxxRothia_dentocariosa_M567	[468..572]	Prevotella_copri_NZ_GG703855_1_rna43_0029		0	0	0
	xxxRothia_dentocariosa_M	xxxRothia_dentocariosa_M567	[621..725]	Shuttleworthia_satelles_DSM_14600_NZ_GG665866_1_rna19_0005		0	0	0
	xxxRothia_mucilaginosa_A	xxxRothia_mucilaginosa_ATCC_25296	[23..123]	Bifidobacterium_angulatum_JCM_7096_GCF_0010251551_ASM102515v1_NZ_AP012322_1_rna0_0019		0	0	0
	xxxRothia_mucilaginosa_A	xxxRothia_mucilaginosa_ATCC_25296	[171..275]	Cutibacterium_acnes_J139_NZ_ADFS01000001_1_rna32_0028		0	0	0
	xxxRothia_mucilaginosa_A	xxxRothia_mucilaginosa_ATCC_25296	[312..419]	Mageeibacillus_indolicus_NC_013895_2_rna7_0011		0	0	0
	xxxRothia_mucilaginosa_A	xxxRothia_mucilaginosa_ATCC_25296	[467..571]	Prevotella_copri_NZ_GG703855_1_rna43_0029		0	0	0
	xxxRothia_mucilaginosa_A	xxxRothia_mucilaginosa_ATCC_25296	[620..724]	Shuttleworthia_satelles_DSM_14600_NZ_GG665866_1_rna19_0005		0	0	0
	xxxRothia_mucilaginosa_D	xxxRothia_mucilaginosa_DY-18	[27..131]	Bifidobacterium_angulatum_JCM_7096_GCF_0010251551_ASM102515v1_NZ_AP012322_1_rna0_0019		0	0	0
	xxxRothia_mucilaginosa_D	xxxRothia_mucilaginosa_DY-18	[174..278]	Cutibacterium_acnes_J139_NZ_ADFS01000001_1_rna32_0028		0	0	0
	xxxRothia_mucilaginosa_D	xxxRothia_mucilaginosa_DY-18	[329..436]	Mageeibacillus_indolicus_NC_013895_2_rna7_0011		0	0	0
	xxxRothia_mucilaginosa_D	xxxRothia_mucilaginosa_DY-18	[473..577]	Prevotella_copri_NZ_GG703855_1_rna43_0029		0	0	0
	xxxRothia_mucilaginosa_D	xxxRothia_mucilaginosa_DY-18	[625..725]	Shuttleworthia_satelles_DSM_14600_NZ_GG665866_1_rna19_0005		0	0	0
	xxxRuminococcus_albus_8	xxxRuminococcus_albus_8	[23..123]	Bifidobacterium_angulatum_JCM_7096_GCF_0010251551_ASM102515v1_NZ_AP012322_1_rna0_0019		0	0	0
	xxxRuminococcus_albus_8	xxxRuminococcus_albus_8	[164..269]	Cutibacterium_acnes_J139_NZ_ADFS01000001_1_rna32_0028		0	0	0
	xxxRuminococcus_albus_8	xxxRuminococcus_albus_8	[178..868]	Eubacterium_siraeum_DSM_15702_GCF_0003820851_ASM38208v1_NZ_KB907544_1__0016		0	0	0
	xxxRuminococcus_albus_8	xxxRuminococcus_albus_8	[320..426]	Eubacterium_siraeum_DSM_15702_GCF_0003820851_ASM38208v1_NZ_KB907544_1__0020		0	0	0
	xxxRuminococcus_albus_8	xxxRuminococcus_albus_8	[469..574]	Faecalibacterium_prausnitzii_NZ_DS483500_1_rna34_0106		0	0	0
	xxxRuminococcus_albus_8	xxxRuminococcus_albus_8	[617..723]	Mageeibacillus_indolicus_NC_013895_2_rna7_0011		0	0	0
	xxxRuminococcus_albus_8	xxxRuminococcus_albus_8	[917..1014]	Prevotella_copri_NZ_GG703855_1_rna43_0029		0	0	0
	xxxRuminococcus_lactaris	xxxRuminococcus_lactaris_ATCC_29176	[27..130]	Bifidobacterium_angulatum_JCM_7096_GCF_0010251551_ASM102515v1_NZ_AP012322_1_rna0_0019		0	0	0
	xxxRuminococcus_lactaris	xxxRuminococcus_lactaris_ATCC_29176	[173..277]	Clostridium_bolteae_ATCC_BAA_613_GCF_0001543651_ASM15436v1_NZ_DS480694_1_rna30_0007		0	0	0
	xxxRuminococcus_lactaris	xxxRuminococcus_lactaris_ATCC_29176	[323..439]	Cutibacterium_acnes_J139_NZ_ADFS01000001_1_rna32_0028		0	0	0
	xxxRuminococcus_lactaris	xxxRuminococcus_lactaris_ATCC_29176	[489..593]	Eubacterium_siraeum_DSM_15702_GCF_0003820851_ASM38208v1_NZ_KB907544_1__0016		0	0	0
	xxxRuminococcus_lactaris	xxxRuminococcus_lactaris_ATCC_29176	[640..744]	Eubacterium_siraeum_DSM_15702_GCF_0003820851_ASM38208v1_NZ_KB907544_1__0020		0	0	0
	xxxRuminococcus_lactaris	xxxRuminococcus_lactaris_ATCC_29176	[782..887]	Faecalibacterium_prausnitzii_NZ_DS483500_1_rna34_0106		0	0	0
	xxxRuminococcus_lactaris	xxxRuminococcus_lactaris_ATCC_29176	[934..1039]	Prevotella_copri_NZ_GG703855_1_rna43_0029		0	0	0
	xxxRuminococcus_lactaris	xxxRuminococcus_lactaris_ATCC_29176	[1084..1184]	Shuttleworthia_satelles_DSM_14600_NZ_GG665866_1_rna19_0005		0	0	0
	xxxRuminococcus_sp_5_1_3	xxxRuminococcus_sp_5_1_39BFAA	[27..130]	Bifidobacterium_angulatum_JCM_7096_GCF_0010251551_ASM102515v1_NZ_AP012322_1_rna0_0019		0	0	0
	xxxRuminococcus_sp_5_1_3	xxxRuminococcus_sp_5_1_39BFAA	[173..277]	Cutibacterium_acnes_J139_NZ_ADFS01000001_1_rna32_0028		0	0	0
	xxxRuminococcus_sp_5_1_3	xxxRuminococcus_sp_5_1_39BFAA	[329..433]	Faecalibacterium_prausnitzii_NZ_DS483500_1_rna34_0106		0	0	0
	xxxRuminococcus_sp_5_1_3	xxxRuminococcus_sp_5_1_39BFAA	[471..576]	Prevotella_copri_NZ_GG703855_1_rna43_0029		0	0	0
	xxxRuminococcus_sp_5_1_3	xxxRuminococcus_sp_5_1_39BFAA	[624..724]	Shuttleworthia_satelles_DSM_14600_NZ_GG665866_1_rna19_0005		0	0	0
	xxxRuminococcus_torques_	xxxRuminococcus_torques_ATCC_27756_GCF_000153925.1_ASM15392v1	[25..130]	Bifidobacterium_angulatum_JCM_7096_GCF_0010251551_ASM102515v1_NZ_AP012322_1_rna0_0019		0	0	0
	xxxRuminococcus_torques_	xxxRuminococcus_torques_ATCC_27756_GCF_000153925.1_ASM15392v1	[171..276]	Cutibacterium_acnes_J139_NZ_ADFS01000001_1_rna32_0028		0	0	0
	xxxRuminococcus_torques_	xxxRuminococcus_torques_ATCC_27756_GCF_000153925.1_ASM15392v1	[325..428]	Eubacterium_siraeum_DSM_15702_GCF_0003820851_ASM38208v1_NZ_KB907544_1__0016		0	0	0
	xxxRuminococcus_torques_	xxxRuminococcus_torques_ATCC_27756_GCF_000153925.1_ASM15392v1	[466..570]	Eubacterium_siraeum_DSM_15702_GCF_0003820851_ASM38208v1_NZ_KB907544_1__0020		0	0	0
	xxxRuminococcus_torques_	xxxRuminococcus_torques_ATCC_27756_GCF_000153925.1_ASM15392v1	[621..725]	Faecalibacterium_prausnitzii_NZ_DS483500_1_rna34_0106		0	0	0
	xxxRuminococcus_torques_	xxxRuminococcus_torques_ATCC_27756_GCF_000153925.1_ASM15392v1	[771..885]	Prevotella_copri_NZ_GG703855_1_rna43_0029		0	0	0
	xxxRuminococcus_torques_	xxxRuminococcus_torques_ATCC_27756_GCF_000153925.1_ASM15392v1	[932..1033]	Shuttleworthia_satelles_DSM_14600_NZ_GG665866_1_rna19_0005		0	0	0
	xxxSarcoptes_scabiei	xxxSarcoptes_scabiei	[22..135]	Coprinus_comatus_Coprinus_comatus_product_18S_0002		0	0	0
	xxxSarcoptes_scabiei	xxxSarcoptes_scabiei	[180..286]	Eubacterium_siraeum_DSM_15702_GCF_0003820851_ASM38208v1_NZ_KB907544_1__0020		0	0	0
	xxxSchistosoma_haematobi	xxxSchistosoma_haematobium	[22..127]	Aspergillus_tubingensis_KT326815_1_product_18S_0002		0	0	0
	xxxSchistosoma_haematobi	xxxSchistosoma_haematobium	[175..279]	Coprinus_comatus_Coprinus_comatus_product_18S_0002		0	0	0
	xxxShuttleworthia_satell	xxxShuttleworthia_satelles_DSM_14600	[19..123]	Bifidobacterium_angulatum_JCM_7096_GCF_0010251551_ASM102515v1_NZ_AP012322_1_rna0_0019		0	0	0
	xxxShuttleworthia_satell	xxxShuttleworthia_satelles_DSM_14600	[177..281]	Cutibacterium_acnes_J139_NZ_ADFS01000001_1_rna32_0028		0	0	0
	xxxShuttleworthia_satell	xxxShuttleworthia_satelles_DSM_14600	[324..428]	Eubacterium_siraeum_DSM_15702_GCF_0003820851_ASM38208v1_NZ_KB907544_1__0020		0	0	0
	xxxShuttleworthia_satell	xxxShuttleworthia_satelles_DSM_14600	[472..577]	Faecalibacterium_prausnitzii_NZ_DS483500_1_rna34_0106		0	0	0
	xxxShuttleworthia_satell	xxxShuttleworthia_satelles_DSM_14600	[624..729]	Prevotella_copri_NZ_GG703855_1_rna43_0029		0	0	0
	xxxShuttleworthia_satell	xxxShuttleworthia_satelles_DSM_14600	[774..874]	Shuttleworthia_satelles_DSM_14600_NZ_GG665866_1_rna19_0005		0	0	0
	xxxSlackia_exigua_ATCC_7	xxxSlackia_exigua_ATCC_700122	[24..138]	Bifidobacterium_angulatum_JCM_7096_GCF_0010251551_ASM102515v1_NZ_AP012322_1_rna0_0019		0	0	0
	xxxSlackia_exigua_ATCC_7	xxxSlackia_exigua_ATCC_700122	[185..287]	Cutibacterium_acnes_J139_NZ_ADFS01000001_1_rna32_0028		0	0	0
	xxxSlackia_exigua_ATCC_7	xxxSlackia_exigua_ATCC_700122	[337..438]	Eubacterium_siraeum_DSM_15702_GCF_0003820851_ASM38208v1_NZ_KB907544_1__0016		0	0	0
	xxxSlackia_exigua_ATCC_7	xxxSlackia_exigua_ATCC_700122	[476..577]	Faecalibacterium_prausnitzii_NZ_DS483500_1_rna34_0106		0	0	0
	xxxSneathia_amnii	xxxSneathia_amnii	[23..123]	Bifidobacterium_angulatum_JCM_7096_GCF_0010251551_ASM102515v1_NZ_AP012322_1_rna0_0019		0	0	0
	xxxSneathia_amnii	xxxSneathia_amnii	[171..276]	Cutibacterium_acnes_J139_NZ_ADFS01000001_1_rna32_0028		0	0	0
	xxxSneathia_amnii	xxxSneathia_amnii	[319..423]	Eubacterium_siraeum_DSM_15702_GCF_0003820851_ASM38208v1_NZ_KB907544_1__0016		0	0	0
	xxxSneathia_amnii	xxxSneathia_amnii	[469..574]	Eubacterium_siraeum_DSM_15702_GCF_0003820851_ASM38208v1_NZ_KB907544_1__0020		0	0	0
	xxxSneathia_amnii	xxxSneathia_amnii	[625..727]	Faecalibacterium_prausnitzii_NZ_DS483500_1_rna34_0106		0	0	0
	xxxSneathia_amnii	xxxSneathia_amnii	[768..861]	Shuttleworthia_satelles_DSM_14600_NZ_GG665866_1_rna19_0005		0	0	0
	xxxSneathia_sanguinegens	xxxSneathia_sanguinegens	[19..121]	Cutibacterium_acnes_J139_NZ_ADFS01000001_1_rna32_0028		0	0	0
	xxxSneathia_sanguinegens	xxxSneathia_sanguinegens	[173..278]	Eubacterium_siraeum_DSM_15702_GCF_0003820851_ASM38208v1_NZ_KB907544_1__0016		0	0	0
	xxxSneathia_sanguinegens	xxxSneathia_sanguinegens	[321..426]	Eubacterium_siraeum_DSM_15702_GCF_0003820851_ASM38208v1_NZ_KB907544_1__0020		0	0	0
	xxxSneathia_sanguinegens	xxxSneathia_sanguinegens	[472..576]	Faecalibacterium_prausnitzii_NZ_DS483500_1_rna34_0106		0	0	0
	xxxSneathia_sanguinegens	xxxSneathia_sanguinegens	[622..715]	Shuttleworthia_satelles_DSM_14600_NZ_GG665866_1_rna19_0005		0	0	0
	xxxSolobacterium_moorei	xxxSolobacterium_moorei	[27..129]	Cutibacterium_acnes_J139_NZ_ADFS01000001_1_rna32_0028		0	0	0
	xxxSolobacterium_moorei	xxxSolobacterium_moorei	[172..276]	Eubacterium_siraeum_DSM_15702_GCF_0003820851_ASM38208v1_NZ_KB907544_1__0020		0	0	0
	xxxSolobacterium_moorei	xxxSolobacterium_moorei	[323..428]	Prevotella_copri_NZ_GG703855_1_rna43_0029		0	0	0
	xxxSolobacterium_moorei	xxxSolobacterium_moorei	[469..570]	Shuttleworthia_satelles_DSM_14600_NZ_GG665866_1_rna19_0005		0	0	0
	xxxSphingobium_japonicum	xxxSphingobium_japonicum_UT26S	[23..123]	Bifidobacterium_angulatum_JCM_7096_GCF_0010251551_ASM102515v1_NZ_AP012322_1_rna0_0019		0	0	0
	xxxSphingobium_japonicum	xxxSphingobium_japonicum_UT26S	[165..269]	Cutibacterium_acnes_J139_NZ_ADFS01000001_1_rna32_0028		0	0	0
	xxxSphingobium_japonicum	xxxSphingobium_japonicum_UT26S	[321..430]	Faecalibacterium_prausnitzii_NZ_DS483500_1_rna34_0106		0	0	0
	xxxSphingomonas_sp_SKA58	xxxSphingomonas_sp_SKA58	[23..125]	Bifidobacterium_angulatum_JCM_7096_GCF_0010251551_ASM102515v1_NZ_AP012322_1_rna0_0019		0	0	0
	xxxSphingomonas_sp_SKA58	xxxSphingomonas_sp_SKA58	[173..282]	Cutibacterium_acnes_J139_NZ_ADFS01000001_1_rna32_0028		0	0	0
	xxxSphingomonas_sp_SKA58	xxxSphingomonas_sp_SKA58	[331..435]	Faecalibacterium_prausnitzii_NZ_DS483500_1_rna34_0106		0	0	0
	xxxSphingopyxis_alaskens	xxxSphingopyxis_alaskensis_RB2256	[22..131]	Bifidobacterium_angulatum_JCM_7096_GCF_0010251551_ASM102515v1_NZ_AP012322_1_rna0_0019		0	0	0
	xxxSphingopyxis_alaskens	xxxSphingopyxis_alaskensis_RB2256	[183..287]	Cutibacterium_acnes_J139_NZ_ADFS01000001_1_rna32_0028		0	0	0
	xxxSphingopyxis_alaskens	xxxSphingopyxis_alaskensis_RB2256	[329..431]	Faecalibacterium_prausnitzii_NZ_DS483500_1_rna34_0106		0	0	0
	xxxStaphylococcus_aureus	xxxStaphylococcus_aureus	[23..124]	Bifidobacterium_angulatum_JCM_7096_GCF_0010251551_ASM102515v1_NZ_AP012322_1_rna0_0019		0	0	0
	xxxStaphylococcus_aureus	xxxStaphylococcus_aureus	[174..276]	Cutibacterium_acnes_J139_NZ_ADFS01000001_1_rna32_0028		0	0	0
	xxxStaphylococcus_aureus	xxxStaphylococcus_aureus	[313..419]	Eubacterium_siraeum_DSM_15702_GCF_0003820851_ASM38208v1_NZ_KB907544_1__0016		0	0	0
	xxxStaphylococcus_aureus	xxxStaphylococcus_aureus	[327..719]	Eubacterium_siraeum_DSM_15702_GCF_0003820851_ASM38208v1_NZ_KB907544_1__0020		0	0	0
	xxxStaphylococcus_aureus	xxxStaphylococcus_aureus	[469..573]	Faecalibacterium_prausnitzii_NZ_DS483500_1_rna34_0106		0	0	0
	xxxStaphylococcus_aureus	xxxStaphylococcus_aureus	[764..869]	Mageeibacillus_indolicus_NC_013895_2_rna7_0011		0	0	0
	xxxStaphylococcus_aureus	xxxStaphylococcus_aureus	[921..1035]	Prevotella_copri_NZ_GG703855_1_rna43_0029		0	0	0
	xxxStaphylococcus_aureus	xxxStaphylococcus_aureus	[1078..1185]	Shuttleworthia_satelles_DSM_14600_NZ_GG665866_1_rna19_0005		0	0	0
	xxxStaphylococcus_aureus	xxxStaphylococcus_aureus	[1232..1337]	Streptococcus_macedonicus_NC_016749_1_rna66_0143		0	0	0
	xxxStaphylococcus_aureus	xxxStaphylococcus_aureus	[1383..1487]	Veillonella_seminalis_NZ_JH992937_1_rna41_0017		0	0	0
	xxxStaphylococcus_capiti	xxxStaphylococcus_capitis_SK14	[23..123]	Bifidobacterium_angulatum_JCM_7096_GCF_0010251551_ASM102515v1_NZ_AP012322_1_rna0_0019		0	0	0
	xxxStaphylococcus_capiti	xxxStaphylococcus_capitis_SK14	[168..273]	Cutibacterium_acnes_J139_NZ_ADFS01000001_1_rna32_0028		0	0	0
	xxxStaphylococcus_capiti	xxxStaphylococcus_capitis_SK14	[316..420]	Eubacterium_siraeum_DSM_15702_GCF_0003820851_ASM38208v1_NZ_KB907544_1__0016		0	0	0
	xxxStaphylococcus_capiti	xxxStaphylococcus_capitis_SK14	[462..568]	Eubacterium_siraeum_DSM_15702_GCF_0003820851_ASM38208v1_NZ_KB907544_1__0020		0	0	0
	xxxStaphylococcus_capiti	xxxStaphylococcus_capitis_SK14	[476..869]	Faecalibacterium_prausnitzii_NZ_DS483500_1_rna34_0106		0	0	0
	xxxStaphylococcus_capiti	xxxStaphylococcus_capitis_SK14	[619..726]	Mageeibacillus_indolicus_NC_013895_2_rna7_0011		0	2	0
	xxxStaphylococcus_capiti	xxxStaphylococcus_capitis_SK14	[914..1019]	Prevotella_copri_NZ_GG703855_1_rna43_0029		0	0	0
	xxxStaphylococcus_capiti	xxxStaphylococcus_capitis_SK14	[1071..1185]	Shuttleworthia_satelles_DSM_14600_NZ_GG665866_1_rna19_0005		0	0	0
	xxxStaphylococcus_capiti	xxxStaphylococcus_capitis_SK14	[1231..1335]	Streptococcus_macedonicus_NC_016749_1_rna66_0143		0	0	0
	xxxStaphylococcus_capiti	xxxStaphylococcus_capitis_SK14	[1378..1480]	Veillonella_seminalis_NZ_JH992937_1_rna41_0017		0	2	0
	xxxStaphylococcus_caprae	xxxStaphylococcus_caprae	[23..123]	Bifidobacterium_angulatum_JCM_7096_GCF_0010251551_ASM102515v1_NZ_AP012322_1_rna0_0019		0	0	0
	xxxStaphylococcus_caprae	xxxStaphylococcus_caprae	[168..273]	Cutibacterium_acnes_J139_NZ_ADFS01000001_1_rna32_0028		0	0	0
	xxxStaphylococcus_caprae	xxxStaphylococcus_caprae	[316..420]	Eubacterium_siraeum_DSM_15702_GCF_0003820851_ASM38208v1_NZ_KB907544_1__0016		0	0	0
	xxxStaphylococcus_caprae	xxxStaphylococcus_caprae	[462..568]	Eubacterium_siraeum_DSM_15702_GCF_0003820851_ASM38208v1_NZ_KB907544_1__0020		0	0	0
	xxxStaphylococcus_caprae	xxxStaphylococcus_caprae	[476..869]	Faecalibacterium_prausnitzii_NZ_DS483500_1_rna34_0106		0	0	0
	xxxStaphylococcus_caprae	xxxStaphylococcus_caprae	[619..726]	Mageeibacillus_indolicus_NC_013895_2_rna7_0011		2	0	0
	xxxStaphylococcus_caprae	xxxStaphylococcus_caprae	[914..1019]	Prevotella_copri_NZ_GG703855_1_rna43_0029		0	0	0
	xxxStaphylococcus_caprae	xxxStaphylococcus_caprae	[1071..1185]	Shuttleworthia_satelles_DSM_14600_NZ_GG665866_1_rna19_0005		0	0	0
	xxxStaphylococcus_caprae	xxxStaphylococcus_caprae	[1231..1335]	Streptococcus_macedonicus_NC_016749_1_rna66_0143		0	0	0
	xxxStaphylococcus_caprae	xxxStaphylococcus_caprae	[1378..1480]	Veillonella_seminalis_NZ_JH992937_1_rna41_0017		0	2	0
	xxxStaphylococcus_devrie	xxxStaphylococcus_devriesei	[23..124]	Bifidobacterium_angulatum_JCM_7096_GCF_0010251551_ASM102515v1_NZ_AP012322_1_rna0_0019		0	0	0
	xxxStaphylococcus_devrie	xxxStaphylococcus_devriesei	[168..272]	Cutibacterium_acnes_J139_NZ_ADFS01000001_1_rna32_0028		0	0	0
	xxxStaphylococcus_devrie	xxxStaphylococcus_devriesei	[314..420]	Eubacterium_siraeum_DSM_15702_GCF_0003820851_ASM38208v1_NZ_KB907544_1__0016		0	0	0
	xxxStaphylococcus_devrie	xxxStaphylococcus_devriesei	[328..721]	Eubacterium_siraeum_DSM_15702_GCF_0003820851_ASM38208v1_NZ_KB907544_1__0020		0	0	0
	xxxStaphylococcus_devrie	xxxStaphylococcus_devriesei	[471..578]	Faecalibacterium_prausnitzii_NZ_DS483500_1_rna34_0106		0	0	0
	xxxStaphylococcus_devrie	xxxStaphylococcus_devriesei	[772..886]	Mageeibacillus_indolicus_NC_013895_2_rna7_0011		0	0	0
	xxxStaphylococcus_devrie	xxxStaphylococcus_devriesei	[932..1036]	Prevotella_copri_NZ_GG703855_1_rna43_0029		0	0	0
	xxxStaphylococcus_devrie	xxxStaphylococcus_devriesei	[1082..1187]	Shuttleworthia_satelles_DSM_14600_NZ_GG665866_1_rna19_0005		0	0	0
	xxxStaphylococcus_devrie	xxxStaphylococcus_devriesei	[1228..1330]	Veillonella_seminalis_NZ_JH992937_1_rna41_0017		0	0	0
	xxxStaphylococcus_epider	xxxStaphylococcus_epidermidis	[27..129]	Bifidobacterium_angulatum_JCM_7096_GCF_0010251551_ASM102515v1_NZ_AP012322_1_rna0_0019		0	0	0
	xxxStaphylococcus_epider	xxxStaphylococcus_epidermidis	[172..276]	Cutibacterium_acnes_J139_NZ_ADFS01000001_1_rna32_0028		2	0	0
	xxxStaphylococcus_epider	xxxStaphylococcus_epidermidis	[322..436]	Eubacterium_siraeum_DSM_15702_GCF_0003820851_ASM38208v1_NZ_KB907544_1__0016		0	0	0
	xxxStaphylococcus_epider	xxxStaphylococcus_epidermidis	[479..586]	Eubacterium_siraeum_DSM_15702_GCF_0003820851_ASM38208v1_NZ_KB907544_1__0020		0	0	0
	xxxStaphylococcus_epider	xxxStaphylococcus_epidermidis	[638..743]	Faecalibacterium_prausnitzii_NZ_DS483500_1_rna34_0106		0	0	0
	xxxStaphylococcus_epider	xxxStaphylococcus_epidermidis	[651..1045]	Mageeibacillus_indolicus_NC_013895_2_rna7_0011		0	0	0
	xxxStaphylococcus_epider	xxxStaphylococcus_epidermidis	[790..895]	Prevotella_copri_NZ_GG703855_1_rna43_0029		0	0	0
	xxxStaphylococcus_epider	xxxStaphylococcus_epidermidis	[1085..1190]	Shuttleworthia_satelles_DSM_14600_NZ_GG665866_1_rna19_0005		0	0	0
	xxxStaphylococcus_epider	xxxStaphylococcus_epidermidis	[1236..1340]	Streptococcus_macedonicus_NC_016749_1_rna66_0143		0	0	0
	xxxStaphylococcus_epider	xxxStaphylococcus_epidermidis	[1384..1484]	Veillonella_seminalis_NZ_JH992937_1_rna41_0017		0	0	0
	xxxStaphylococcus_epider	xxxStaphylococcus_epidermidis_BCM-HMP0060	[23..123]	Bifidobacterium_angulatum_JCM_7096_GCF_0010251551_ASM102515v1_NZ_AP012322_1_rna0_0019		0	0	0
	xxxStaphylococcus_epider	xxxStaphylococcus_epidermidis_BCM-HMP0060	[168..273]	Cutibacterium_acnes_J139_NZ_ADFS01000001_1_rna32_0028		0	0	0
	xxxStaphylococcus_epider	xxxStaphylococcus_epidermidis_BCM-HMP0060	[316..420]	Eubacterium_siraeum_DSM_15702_GCF_0003820851_ASM38208v1_NZ_KB907544_1__0016		0	0	0
	xxxStaphylococcus_epider	xxxStaphylococcus_epidermidis_BCM-HMP0060	[462..568]	Eubacterium_siraeum_DSM_15702_GCF_0003820851_ASM38208v1_NZ_KB907544_1__0020		0	0	0
	xxxStaphylococcus_epider	xxxStaphylococcus_epidermidis_BCM-HMP0060	[476..869]	Faecalibacterium_prausnitzii_NZ_DS483500_1_rna34_0106		0	0	0
	xxxStaphylococcus_epider	xxxStaphylococcus_epidermidis_BCM-HMP0060	[619..726]	Mageeibacillus_indolicus_NC_013895_2_rna7_0011		2	0	0
	xxxStaphylococcus_epider	xxxStaphylococcus_epidermidis_BCM-HMP0060	[914..1019]	Prevotella_copri_NZ_GG703855_1_rna43_0029		0	0	0
	xxxStaphylococcus_epider	xxxStaphylococcus_epidermidis_BCM-HMP0060	[1071..1185]	Shuttleworthia_satelles_DSM_14600_NZ_GG665866_1_rna19_0005		0	0	0
	xxxStaphylococcus_epider	xxxStaphylococcus_epidermidis_BCM-HMP0060	[1231..1335]	Streptococcus_macedonicus_NC_016749_1_rna66_0143		0	0	0
	xxxStaphylococcus_epider	xxxStaphylococcus_epidermidis_BCM-HMP0060	[1378..1480]	Veillonella_seminalis_NZ_JH992937_1_rna41_0017		0	0	0
	xxxStaphylococcus_epider	xxxStaphylococcus_epidermidis_M23864W2grey	[23..123]	Bifidobacterium_angulatum_JCM_7096_GCF_0010251551_ASM102515v1_NZ_AP012322_1_rna0_0019		0	0	0
	xxxStaphylococcus_epider	xxxStaphylococcus_epidermidis_M23864W2grey	[168..273]	Cutibacterium_acnes_J139_NZ_ADFS01000001_1_rna32_0028		0	0	0
	xxxStaphylococcus_epider	xxxStaphylococcus_epidermidis_M23864W2grey	[316..420]	Eubacterium_siraeum_DSM_15702_GCF_0003820851_ASM38208v1_NZ_KB907544_1__0016		0	0	0
	xxxStaphylococcus_epider	xxxStaphylococcus_epidermidis_M23864W2grey	[462..568]	Eubacterium_siraeum_DSM_15702_GCF_0003820851_ASM38208v1_NZ_KB907544_1__0020		0	0	0
	xxxStaphylococcus_epider	xxxStaphylococcus_epidermidis_M23864W2grey	[476..869]	Faecalibacterium_prausnitzii_NZ_DS483500_1_rna34_0106		0	0	0
	xxxStaphylococcus_epider	xxxStaphylococcus_epidermidis_M23864W2grey	[619..726]	Mageeibacillus_indolicus_NC_013895_2_rna7_0011		2	0	0
	xxxStaphylococcus_epider	xxxStaphylococcus_epidermidis_M23864W2grey	[914..1019]	Prevotella_copri_NZ_GG703855_1_rna43_0029		0	0	0
	xxxStaphylococcus_epider	xxxStaphylococcus_epidermidis_M23864W2grey	[1071..1185]	Shuttleworthia_satelles_DSM_14600_NZ_GG665866_1_rna19_0005		0	0	0
	xxxStaphylococcus_epider	xxxStaphylococcus_epidermidis_M23864W2grey	[1231..1335]	Streptococcus_macedonicus_NC_016749_1_rna66_0143		0	0	0
	xxxStaphylococcus_epider	xxxStaphylococcus_epidermidis_M23864W2grey	[1378..1480]	Veillonella_seminalis_NZ_JH992937_1_rna41_0017		0	0	0
	xxxStaphylococcus_epider	xxxStaphylococcus_epidermidis_RP62A	[23..123]	Bifidobacterium_angulatum_JCM_7096_GCF_0010251551_ASM102515v1_NZ_AP012322_1_rna0_0019		0	0	0
	xxxStaphylococcus_epider	xxxStaphylococcus_epidermidis_RP62A	[173..275]	Cutibacterium_acnes_J139_NZ_ADFS01000001_1_rna32_0028		0	0	0
	xxxStaphylococcus_epider	xxxStaphylococcus_epidermidis_RP62A	[316..421]	Eubacterium_siraeum_DSM_15702_GCF_0003820851_ASM38208v1_NZ_KB907544_1__0016		0	0	0
	xxxStaphylococcus_epider	xxxStaphylococcus_epidermidis_RP62A	[464..568]	Eubacterium_siraeum_DSM_15702_GCF_0003820851_ASM38208v1_NZ_KB907544_1__0020		0	0	0
	xxxStaphylococcus_epider	xxxStaphylococcus_epidermidis_RP62A	[611..716]	Faecalibacterium_prausnitzii_NZ_DS483500_1_rna34_0106		0	0	0
	xxxStaphylococcus_epider	xxxStaphylococcus_epidermidis_RP62A	[731..1339]	Mageeibacillus_indolicus_NC_013895_2_rna7_0011		2	0	0
	xxxStaphylococcus_epider	xxxStaphylococcus_epidermidis_RP62A	[761..866]	Prevotella_copri_NZ_GG703855_1_rna43_0029		2	0	0
	xxxStaphylococcus_epider	xxxStaphylococcus_epidermidis_RP62A	[918..1032]	Shuttleworthia_satelles_DSM_14600_NZ_GG665866_1_rna19_0005		0	0	0
	xxxStaphylococcus_epider	xxxStaphylococcus_epidermidis_RP62A	[1075..1182]	Streptococcus_macedonicus_NC_016749_1_rna66_0143		0	0	0
	xxxStaphylococcus_epider	xxxStaphylococcus_epidermidis_RP62A	[1379..1483]	Veillonella_seminalis_NZ_JH992937_1_rna41_0017		0	0	0
	xxxStaphylococcus_epider	xxxStaphylococcus_epidermidis_SK135	[23..123]	Bifidobacterium_angulatum_JCM_7096_GCF_0010251551_ASM102515v1_NZ_AP012322_1_rna0_0019		0	0	0
	xxxStaphylococcus_epider	xxxStaphylococcus_epidermidis_SK135	[173..275]	Cutibacterium_acnes_J139_NZ_ADFS01000001_1_rna32_0028		0	0	0
	xxxStaphylococcus_epider	xxxStaphylococcus_epidermidis_SK135	[312..418]	Eubacterium_siraeum_DSM_15702_GCF_0003820851_ASM38208v1_NZ_KB907544_1__0016		2	0	0
	xxxStaphylococcus_epider	xxxStaphylococcus_epidermidis_SK135	[326..719]	Eubacterium_siraeum_DSM_15702_GCF_0003820851_ASM38208v1_NZ_KB907544_1__0020		0	0	0
	xxxStaphylococcus_epider	xxxStaphylococcus_epidermidis_SK135	[469..576]	Faecalibacterium_prausnitzii_NZ_DS483500_1_rna34_0106		0	0	0
	xxxStaphylococcus_epider	xxxStaphylococcus_epidermidis_SK135	[770..884]	Mageeibacillus_indolicus_NC_013895_2_rna7_0011		0	0	0
	xxxStaphylococcus_epider	xxxStaphylococcus_epidermidis_SK135	[930..1034]	Prevotella_copri_NZ_GG703855_1_rna43_0029		0	0	0
	xxxStaphylococcus_epider	xxxStaphylococcus_epidermidis_SK135	[1086..1190]	Shuttleworthia_satelles_DSM_14600_NZ_GG665866_1_rna19_0005		0	0	0
	xxxStaphylococcus_epider	xxxStaphylococcus_epidermidis_SK135	[1230..1335]	Streptococcus_macedonicus_NC_016749_1_rna66_0143		0	0	0
	xxxStaphylococcus_epider	xxxStaphylococcus_epidermidis_SK135	[1381..1485]	Veillonella_seminalis_NZ_JH992937_1_rna41_0017		0	0	0
	xxxStaphylococcus_epider	xxxStaphylococcus_epidermidis_W23144	[27..129]	Bifidobacterium_angulatum_JCM_7096_GCF_0010251551_ASM102515v1_NZ_AP012322_1_rna0_0019		0	0	0
	xxxStaphylococcus_epider	xxxStaphylococcus_epidermidis_W23144	[172..276]	Cutibacterium_acnes_J139_NZ_ADFS01000001_1_rna32_0028		2	0	0
	xxxStaphylococcus_epider	xxxStaphylococcus_epidermidis_W23144	[322..436]	Eubacterium_siraeum_DSM_15702_GCF_0003820851_ASM38208v1_NZ_KB907544_1__0016		0	0	0
	xxxStaphylococcus_epider	xxxStaphylococcus_epidermidis_W23144	[479..586]	Eubacterium_siraeum_DSM_15702_GCF_0003820851_ASM38208v1_NZ_KB907544_1__0020		0	0	0
	xxxStaphylococcus_epider	xxxStaphylococcus_epidermidis_W23144	[638..743]	Faecalibacterium_prausnitzii_NZ_DS483500_1_rna34_0106		0	0	0
	xxxStaphylococcus_epider	xxxStaphylococcus_epidermidis_W23144	[651..1045]	Mageeibacillus_indolicus_NC_013895_2_rna7_0011		0	0	0
	xxxStaphylococcus_epider	xxxStaphylococcus_epidermidis_W23144	[790..895]	Prevotella_copri_NZ_GG703855_1_rna43_0029		0	0	0
	xxxStaphylococcus_epider	xxxStaphylococcus_epidermidis_W23144	[1085..1190]	Shuttleworthia_satelles_DSM_14600_NZ_GG665866_1_rna19_0005		0	0	0
	xxxStaphylococcus_epider	xxxStaphylococcus_epidermidis_W23144	[1236..1340]	Streptococcus_macedonicus_NC_016749_1_rna66_0143		0	0	0
	xxxStaphylococcus_epider	xxxStaphylococcus_epidermidis_W23144	[1384..1484]	Veillonella_seminalis_NZ_JH992937_1_rna41_0017		0	0	0
	xxxStaphylococcus_haemol	xxxStaphylococcus_haemolyticus	[27..129]	Bifidobacterium_angulatum_JCM_7096_GCF_0010251551_ASM102515v1_NZ_AP012322_1_rna0_0019		0	0	0
	xxxStaphylococcus_haemol	xxxStaphylococcus_haemolyticus	[170..275]	Cutibacterium_acnes_J139_NZ_ADFS01000001_1_rna32_0028		0	0	0
	xxxStaphylococcus_haemol	xxxStaphylococcus_haemolyticus	[315..421]	Eubacterium_siraeum_DSM_15702_GCF_0003820851_ASM38208v1_NZ_KB907544_1__0016		0	0	0
	xxxStaphylococcus_haemol	xxxStaphylococcus_haemolyticus	[329..571]	Eubacterium_siraeum_DSM_15702_GCF_0003820851_ASM38208v1_NZ_KB907544_1__0020		0	0	0
	xxxStaphylococcus_haemol	xxxStaphylococcus_haemolyticus	[616..721]	Faecalibacterium_prausnitzii_NZ_DS483500_1_rna34_0106		0	0	0
	xxxStaphylococcus_haemol	xxxStaphylococcus_haemolyticus	[773..887]	Mageeibacillus_indolicus_NC_013895_2_rna7_0011		0	0	0
	xxxStaphylococcus_haemol	xxxStaphylococcus_haemolyticus	[930..1037]	Prevotella_copri_NZ_GG703855_1_rna43_0029		0	0	0
	xxxStaphylococcus_haemol	xxxStaphylococcus_haemolyticus	[1084..1188]	Shuttleworthia_satelles_DSM_14600_NZ_GG665866_1_rna19_0005		0	0	0
	xxxStaphylococcus_haemol	xxxStaphylococcus_haemolyticus	[1236..1340]	Streptococcus_macedonicus_NC_016749_1_rna66_0143		0	0	0
	xxxStaphylococcus_haemol	xxxStaphylococcus_haemolyticus	[1384..1484]	Veillonella_seminalis_NZ_JH992937_1_rna41_0017		0	0	0
	xxxStaphylococcus_homini	xxxStaphylococcus_hominis	[27..129]	Cutibacterium_acnes_J139_NZ_ADFS01000001_1_rna32_0028		0	0	0
	xxxStaphylococcus_homini	xxxStaphylococcus_hominis	[170..275]	Eubacterium_siraeum_DSM_15702_GCF_0003820851_ASM38208v1_NZ_KB907544_1__0016		0	0	0
	xxxStaphylococcus_homini	xxxStaphylococcus_hominis	[321..435]	Eubacterium_siraeum_DSM_15702_GCF_0003820851_ASM38208v1_NZ_KB907544_1__0020		0	0	0
	xxxStaphylococcus_homini	xxxStaphylococcus_hominis	[478..585]	Faecalibacterium_prausnitzii_NZ_DS483500_1_rna34_0106		0	0	0
	xxxStaphylococcus_homini	xxxStaphylococcus_hominis	[637..742]	Mageeibacillus_indolicus_NC_013895_2_rna7_0011		0	0	0
	xxxStaphylococcus_homini	xxxStaphylococcus_hominis	[650..1044]	Prevotella_copri_NZ_GG703855_1_rna43_0029		0	0	0
	xxxStaphylococcus_homini	xxxStaphylococcus_hominis	[789..894]	Streptococcus_macedonicus_NC_016749_1_rna66_0143		0	0	0
	xxxStaphylococcus_homini	xxxStaphylococcus_hominis	[1086..1190]	Veillonella_seminalis_NZ_JH992937_1_rna41_0017		0	0	0
	xxxStaphylococcus_petras	xxxStaphylococcus_petrasii	[27..129]	Bifidobacterium_angulatum_JCM_7096_GCF_0010251551_ASM102515v1_NZ_AP012322_1_rna0_0019		0	0	0
	xxxStaphylococcus_petras	xxxStaphylococcus_petrasii	[172..276]	Cutibacterium_acnes_J139_NZ_ADFS01000001_1_rna32_0028		0	0	0
	xxxStaphylococcus_petras	xxxStaphylococcus_petrasii	[322..436]	Eubacterium_siraeum_DSM_15702_GCF_0003820851_ASM38208v1_NZ_KB907544_1__0016		0	0	0
	xxxStaphylococcus_petras	xxxStaphylococcus_petrasii	[479..586]	Eubacterium_siraeum_DSM_15702_GCF_0003820851_ASM38208v1_NZ_KB907544_1__0020		0	0	0
	xxxStaphylococcus_petras	xxxStaphylococcus_petrasii	[638..743]	Faecalibacterium_prausnitzii_NZ_DS483500_1_rna34_0106		0	0	0
	xxxStaphylococcus_petras	xxxStaphylococcus_petrasii	[651..1045]	Mageeibacillus_indolicus_NC_013895_2_rna7_0011		0	0	0
	xxxStaphylococcus_petras	xxxStaphylococcus_petrasii	[790..895]	Prevotella_copri_NZ_GG703855_1_rna43_0029		0	0	0
	xxxStaphylococcus_petras	xxxStaphylococcus_petrasii	[1085..1190]	Shuttleworthia_satelles_DSM_14600_NZ_GG665866_1_rna19_0005		0	0	0
	xxxStaphylococcus_petras	xxxStaphylococcus_petrasii	[1236..1340]	Streptococcus_macedonicus_NC_016749_1_rna66_0143		0	0	0
	xxxStaphylococcus_petras	xxxStaphylococcus_petrasii	[1384..1484]	Veillonella_seminalis_NZ_JH992937_1_rna41_0017		0	0	0
	xxxStaphylococcus_saprop	xxxStaphylococcus_saprophyticus	[23..125]	Bifidobacterium_angulatum_JCM_7096_GCF_0010251551_ASM102515v1_NZ_AP012322_1_rna0_0019		0	0	0
	xxxStaphylococcus_saprop	xxxStaphylococcus_saprophyticus	[170..275]	Cutibacterium_acnes_J139_NZ_ADFS01000001_1_rna32_0028		0	0	0
	xxxStaphylococcus_saprop	xxxStaphylococcus_saprophyticus	[321..425]	Eubacterium_siraeum_DSM_15702_GCF_0003820851_ASM38208v1_NZ_KB907544_1__0016		0	0	0
	xxxStaphylococcus_saprop	xxxStaphylococcus_saprophyticus	[472..579]	Eubacterium_siraeum_DSM_15702_GCF_0003820851_ASM38208v1_NZ_KB907544_1__0020		0	0	0
	xxxStaphylococcus_saprop	xxxStaphylococcus_saprophyticus	[622..736]	Faecalibacterium_prausnitzii_NZ_DS483500_1_rna34_0106		0	0	0
	xxxStaphylococcus_saprop	xxxStaphylococcus_saprophyticus	[787..892]	Mageeibacillus_indolicus_NC_013895_2_rna7_0011		0	0	0
	xxxStaphylococcus_saprop	xxxStaphylococcus_saprophyticus	[800..1194]	Prevotella_copri_NZ_GG703855_1_rna43_0029		0	0	0
	xxxStaphylococcus_saprop	xxxStaphylococcus_saprophyticus	[939..1044]	Shuttleworthia_satelles_DSM_14600_NZ_GG665866_1_rna19_0005		0	0	0
	xxxStaphylococcus_saprop	xxxStaphylococcus_saprophyticus	[1236..1340]	Streptococcus_macedonicus_NC_016749_1_rna66_0143		0	0	0
	xxxStaphylococcus_saprop	xxxStaphylococcus_saprophyticus	[1380..1482]	Veillonella_seminalis_NZ_JH992937_1_rna41_0017		0	0	0
	xxxStaphylococcus_warner	xxxStaphylococcus_warneri	[27..129]	Bifidobacterium_angulatum_JCM_7096_GCF_0010251551_ASM102515v1_NZ_AP012322_1_rna0_0019		0	0	0
	xxxStaphylococcus_warner	xxxStaphylococcus_warneri	[172..276]	Cutibacterium_acnes_J139_NZ_ADFS01000001_1_rna32_0028		0	0	0
	xxxStaphylococcus_warner	xxxStaphylococcus_warneri	[322..436]	Eubacterium_siraeum_DSM_15702_GCF_0003820851_ASM38208v1_NZ_KB907544_1__0016		0	0	0
	xxxStaphylococcus_warner	xxxStaphylococcus_warneri	[479..586]	Eubacterium_siraeum_DSM_15702_GCF_0003820851_ASM38208v1_NZ_KB907544_1__0020		0	0	0
	xxxStaphylococcus_warner	xxxStaphylococcus_warneri	[638..743]	Faecalibacterium_prausnitzii_NZ_DS483500_1_rna34_0106		0	0	0
	xxxStaphylococcus_warner	xxxStaphylococcus_warneri	[651..1045]	Mageeibacillus_indolicus_NC_013895_2_rna7_0011		0	0	0
	xxxStaphylococcus_warner	xxxStaphylococcus_warneri	[790..895]	Prevotella_copri_NZ_GG703855_1_rna43_0029		0	0	0
	xxxStaphylococcus_warner	xxxStaphylococcus_warneri	[1085..1190]	Shuttleworthia_satelles_DSM_14600_NZ_GG665866_1_rna19_0005		0	0	0
	xxxStaphylococcus_warner	xxxStaphylococcus_warneri	[1236..1340]	Streptococcus_macedonicus_NC_016749_1_rna66_0143		0	0	0
	xxxStaphylococcus_warner	xxxStaphylococcus_warneri	[1384..1486]	Veillonella_seminalis_NZ_JH992937_1_rna41_0017		0	0	0
	xxxStenotrophomonas_malt	xxxStenotrophomonas_maltophilia_K279a	[25..130]	Bifidobacterium_angulatum_JCM_7096_GCF_0010251551_ASM102515v1_NZ_AP012322_1_rna0_0019		0	0	0
	xxxStenotrophomonas_malt	xxxStenotrophomonas_maltophilia_K279a	[176..280]	Cutibacterium_acnes_J139_NZ_ADFS01000001_1_rna32_0028		0	0	0
	xxxStenotrophomonas_malt	xxxStenotrophomonas_maltophilia_K279a	[329..434]	Faecalibacterium_prausnitzii_NZ_DS483500_1_rna34_0106		0	0	0
	xxxStenotrophomonas_malt	xxxStenotrophomonas_maltophilia_K279a	[475..579]	Prevotella_copri_NZ_GG703855_1_rna43_0029		0	0	0
	xxxStenotrophomonas_malt	xxxStenotrophomonas_maltophilia_K279a	[626..726]	Shuttleworthia_satelles_DSM_14600_NZ_GG665866_1_rna19_0005		0	0	0
	xxxStreptobacillus_monil	xxxStreptobacillus_moniliformis_DSM_12112	[19..121]	Cutibacterium_acnes_J139_NZ_ADFS01000001_1_rna32_0028		0	0	0
	xxxStreptobacillus_monil	xxxStreptobacillus_moniliformis_DSM_12112	[172..277]	Eubacterium_siraeum_DSM_15702_GCF_0003820851_ASM38208v1_NZ_KB907544_1__0016		0	0	0
	xxxStreptobacillus_monil	xxxStreptobacillus_moniliformis_DSM_12112	[320..425]	Faecalibacterium_prausnitzii_NZ_DS483500_1_rna34_0106		0	0	0
	xxxStreptobacillus_monil	xxxStreptobacillus_moniliformis_DSM_12112	[472..575]	Shuttleworthia_satelles_DSM_14600_NZ_GG665866_1_rna19_0005		0	0	0
	xxxStreptococcus_agalact	xxxStreptococcus_agalactiae	[23..124]	Bifidobacterium_angulatum_JCM_7096_GCF_0010251551_ASM102515v1_NZ_AP012322_1_rna0_0019		0	0	0
	xxxStreptococcus_agalact	xxxStreptococcus_agalactiae	[172..277]	Cutibacterium_acnes_J139_NZ_ADFS01000001_1_rna32_0028		0	0	0
	xxxStreptococcus_agalact	xxxStreptococcus_agalactiae	[318..423]	Eubacterium_siraeum_DSM_15702_GCF_0003820851_ASM38208v1_NZ_KB907544_1__0016		0	0	0
	xxxStreptococcus_agalact	xxxStreptococcus_agalactiae	[463..567]	Eubacterium_siraeum_DSM_15702_GCF_0003820851_ASM38208v1_NZ_KB907544_1__0020		0	0	0
	xxxStreptococcus_agalact	xxxStreptococcus_agalactiae	[616..721]	Faecalibacterium_prausnitzii_NZ_DS483500_1_rna34_0106		0	0	0
	xxxStreptococcus_agalact	xxxStreptococcus_agalactiae	[764..869]	Prevotella_copri_NZ_GG703855_1_rna43_0029		0	0	0
	xxxStreptococcus_agalact	xxxStreptococcus_agalactiae	[920..1034]	Shuttleworthia_satelles_DSM_14600_NZ_GG665866_1_rna19_0005		0	0	0
	xxxStreptococcus_agalact	xxxStreptococcus_agalactiae	[1080..1184]	Streptococcus_macedonicus_NC_016749_1_rna66_0143		0	0	0
	xxxStreptococcus_agalact	xxxStreptococcus_agalactiae	[1227..1329]	Veillonella_seminalis_NZ_JH992937_1_rna41_0017		0	0	0
	xxxStreptococcus_agalact	xxxStreptococcus_agalactiae_18RS21	[25..130]	Bifidobacterium_angulatum_JCM_7096_GCF_0010251551_ASM102515v1_NZ_AP012322_1_rna0_0019		0	0	0
	xxxStreptococcus_agalact	xxxStreptococcus_agalactiae_18RS21	[167..273]	Cutibacterium_acnes_J139_NZ_ADFS01000001_1_rna32_0028		0	0	0
	xxxStreptococcus_agalact	xxxStreptococcus_agalactiae_18RS21	[181..609]	Eubacterium_siraeum_DSM_15702_GCF_0003820851_ASM38208v1_NZ_KB907544_1__0016		0	0	0
	xxxStreptococcus_agalact	xxxStreptococcus_agalactiae_18RS21	[323..427]	Eubacterium_siraeum_DSM_15702_GCF_0003820851_ASM38208v1_NZ_KB907544_1__0020		0	0	0
	xxxStreptococcus_agalact	xxxStreptococcus_agalactiae_18RS21	[473..587]	Faecalibacterium_prausnitzii_NZ_DS483500_1_rna34_0106		0	0	0
	xxxStreptococcus_agalact	xxxStreptococcus_agalactiae_18RS21	[790..894]	Mageeibacillus_indolicus_NC_013895_2_rna7_0011		0	0	0
	xxxStreptococcus_agalact	xxxStreptococcus_agalactiae_18RS21	[936..1041]	Prevotella_copri_NZ_GG703855_1_rna43_0029		0	0	0
	xxxStreptococcus_agalact	xxxStreptococcus_agalactiae_18RS21	[1084..1189]	Shuttleworthia_satelles_DSM_14600_NZ_GG665866_1_rna19_0005		0	0	0
	xxxStreptococcus_agalact	xxxStreptococcus_agalactiae_18RS21	[1230..1332]	Streptococcus_macedonicus_NC_016749_1_rna66_0143		0	0	0
	xxxStreptococcus_agalact	xxxStreptococcus_agalactiae_18RS21	[1382..1482]	Veillonella_seminalis_NZ_JH992937_1_rna41_0017		0	0	0
	xxxStreptococcus_agalact	xxxStreptococcus_agalactiae_CJB111	[23..124]	Bifidobacterium_angulatum_JCM_7096_GCF_0010251551_ASM102515v1_NZ_AP012322_1_rna0_0019		0	0	0
	xxxStreptococcus_agalact	xxxStreptococcus_agalactiae_CJB111	[172..277]	Cutibacterium_acnes_J139_NZ_ADFS01000001_1_rna32_0028		0	0	0
	xxxStreptococcus_agalact	xxxStreptococcus_agalactiae_CJB111	[318..423]	Eubacterium_siraeum_DSM_15702_GCF_0003820851_ASM38208v1_NZ_KB907544_1__0016		0	0	0
	xxxStreptococcus_agalact	xxxStreptococcus_agalactiae_CJB111	[463..569]	Eubacterium_siraeum_DSM_15702_GCF_0003820851_ASM38208v1_NZ_KB907544_1__0020		0	0	0
	xxxStreptococcus_agalact	xxxStreptococcus_agalactiae_CJB111	[477..1019]	Faecalibacterium_prausnitzii_NZ_DS483500_1_rna34_0106		0	0	0
	xxxStreptococcus_agalact	xxxStreptococcus_agalactiae_CJB111	[613..717]	Mageeibacillus_indolicus_NC_013895_2_rna7_0011		0	0	0
	xxxStreptococcus_agalact	xxxStreptococcus_agalactiae_CJB111	[766..871]	Prevotella_copri_NZ_GG703855_1_rna43_0029		0	0	0
	xxxStreptococcus_agalact	xxxStreptococcus_agalactiae_CJB111	[1070..1184]	Shuttleworthia_satelles_DSM_14600_NZ_GG665866_1_rna19_0005		0	0	0
	xxxStreptococcus_agalact	xxxStreptococcus_agalactiae_CJB111	[1230..1334]	Streptococcus_macedonicus_NC_016749_1_rna66_0143		0	0	0
	xxxStreptococcus_agalact	xxxStreptococcus_agalactiae_CJB111	[1377..1479]	Veillonella_seminalis_NZ_JH992937_1_rna41_0017		0	0	0
	xxxStreptococcus_agalact	xxxStreptococcus_agalactiae_COH1	[23..124]	Bifidobacterium_angulatum_JCM_7096_GCF_0010251551_ASM102515v1_NZ_AP012322_1_rna0_0019		0	0	0
	xxxStreptococcus_agalact	xxxStreptococcus_agalactiae_COH1	[172..277]	Cutibacterium_acnes_J139_NZ_ADFS01000001_1_rna32_0028		0	0	0
	xxxStreptococcus_agalact	xxxStreptococcus_agalactiae_COH1	[318..423]	Eubacterium_siraeum_DSM_15702_GCF_0003820851_ASM38208v1_NZ_KB907544_1__0016		0	0	0
	xxxStreptococcus_agalact	xxxStreptococcus_agalactiae_COH1	[463..569]	Eubacterium_siraeum_DSM_15702_GCF_0003820851_ASM38208v1_NZ_KB907544_1__0020		0	0	0
	xxxStreptococcus_agalact	xxxStreptococcus_agalactiae_COH1	[477..1019]	Faecalibacterium_prausnitzii_NZ_DS483500_1_rna34_0106		0	0	0
	xxxStreptococcus_agalact	xxxStreptococcus_agalactiae_COH1	[613..717]	Mageeibacillus_indolicus_NC_013895_2_rna7_0011		0	0	0
	xxxStreptococcus_agalact	xxxStreptococcus_agalactiae_COH1	[766..871]	Prevotella_copri_NZ_GG703855_1_rna43_0029		0	0	0
	xxxStreptococcus_agalact	xxxStreptococcus_agalactiae_COH1	[1070..1184]	Shuttleworthia_satelles_DSM_14600_NZ_GG665866_1_rna19_0005		0	0	0
	xxxStreptococcus_agalact	xxxStreptococcus_agalactiae_COH1	[1230..1334]	Streptococcus_macedonicus_NC_016749_1_rna66_0143		0	0	0
	xxxStreptococcus_agalact	xxxStreptococcus_agalactiae_COH1	[1377..1479]	Veillonella_seminalis_NZ_JH992937_1_rna41_0017		0	0	0
	xxxStreptococcus_agalact	xxxStreptococcus_agalactiae_NEM316	[23..124]	Bifidobacterium_angulatum_JCM_7096_GCF_0010251551_ASM102515v1_NZ_AP012322_1_rna0_0019		0	0	0
	xxxStreptococcus_agalact	xxxStreptococcus_agalactiae_NEM316	[172..277]	Cutibacterium_acnes_J139_NZ_ADFS01000001_1_rna32_0028		0	0	0
	xxxStreptococcus_agalact	xxxStreptococcus_agalactiae_NEM316	[318..423]	Eubacterium_siraeum_DSM_15702_GCF_0003820851_ASM38208v1_NZ_KB907544_1__0016		0	0	0
	xxxStreptococcus_agalact	xxxStreptococcus_agalactiae_NEM316	[463..569]	Eubacterium_siraeum_DSM_15702_GCF_0003820851_ASM38208v1_NZ_KB907544_1__0020		0	0	0
	xxxStreptococcus_agalact	xxxStreptococcus_agalactiae_NEM316	[477..1019]	Faecalibacterium_prausnitzii_NZ_DS483500_1_rna34_0106		0	0	0
	xxxStreptococcus_agalact	xxxStreptococcus_agalactiae_NEM316	[613..717]	Mageeibacillus_indolicus_NC_013895_2_rna7_0011		0	0	0
[truncated: 314 more rows]
