# Supplementary material for: Novel high-resolution targeted sequencing of the cervicovaginal microbiome
Source: BMC Biol. 2021 Dec 16;19:267. doi: 10.1186/s12915-021-01204-z (PMC8680041; doi:10.1186/s12915-021-01204-z)
Supplement: Supplementary file 13 — Additional file 13. Raw data File 3. 16S rRNA-seq (.txt). Raw data from QIIME following microbiome profiling of ten cervical smears using 16S rRNA-seq. Corresponding IDs (manuscript ID = raw data ID): SN1A = KA1, SN2A = S2, SN3A = S5, SN4A = KA6, SN5A = S7, SN6A = S8, SN7A = S9. [file 12915_2021_1204_MOESM13_ESM.txt]

#class	class id	KA1	KA3	KA6	S10	S2	S4	S5	S7	S8	S9
1.	no - Root	0.999789	0.998641	0.995088	0.163627	0.999944	1.000000	0.994548	0.998121	0.571835	0.976632
1.1.	domain - Bacteria	0.999789	0.998641	0.995088	0.163627	0.999944	1.000000	0.994548	0.998121	0.571835	0.976632
1.1.1.	phylum - Actinobacteriota	0.965494	0.456234	0.013089	0.008105	0.961786	0.192575	0.008636	0.870398	0.274161	0.015846
1.1.1.1.	class - Actinobacteria	0.728059	0.407897	0.013089	0.008105	0.832134	0.192575	0.008636	0.789225	0.274161	0.015846
1.1.1.1.1.	order - Bifidobacteriales	0.727874	0.399283	0.000000	0.000000	0.829255	0.000000	0.008512	0.788605	0.272836	0.014230
1.1.1.1.1.1.	family - Bifidobacteriaceae	0.727874	0.399283	0.000000	0.000000	0.829255	0.000000	0.008512	0.788605	0.272836	0.014230
1.1.1.1.1.1.1.	genus - Gardnerella	0.727874	0.399283	0.000000	0.000000	0.825156	0.000000	0.008512	0.788605	0.272836	0.014230
1.1.1.1.1.1.1.1.	species - Gardnerella_vaginalis	0.727874	0.399283	0.000000	0.000000	0.825156	0.000000	0.008512	0.788605	0.272836	0.014230
1.1.1.1.1.1.2.	genus - Bifidobacterium	0.000000	0.000000	0.000000	0.000000	0.004099	0.000000	0.000000	0.000000	0.000000	0.000000
1.1.1.1.1.1.2.1.	species - Bifidobacterium_bifidum	0.000000	0.000000	0.000000	0.000000	0.004099	0.000000	0.000000	0.000000	0.000000	0.000000
1.1.1.1.2.	order - Micrococcales	0.000185	0.006218	0.010070	0.008105	0.000418	0.186388	0.000124	0.000117	0.001072	0.000000
1.1.1.1.2.1.	family - Micrococcaceae	0.000185	0.004978	0.009188	0.003040	0.000000	0.160866	0.000124	0.000000	0.000647	0.000000
1.1.1.1.2.1.1.	genus - Paeniglutamicibacter	0.000185	0.004978	0.008076	0.003040	0.000000	0.160866	0.000124	0.000000	0.000000	0.000000
1.1.1.1.2.1.1.1.	species - Arthrobacter_sp.	0.000185	0.004978	0.008076	0.003040	0.000000	0.160866	0.000124	0.000000	0.000000	0.000000
1.1.1.1.2.1.2.	genus - Pseudarthrobacter	0.000000	0.000000	0.001112	0.000000	0.000000	0.000000	0.000000	0.000000	0.000647	0.000000
1.1.1.1.2.2.	family - Microbacteriaceae	0.000000	0.000663	0.000881	0.005066	0.000000	0.025522	0.000000	0.000000	0.000425	0.000000
1.1.1.1.2.2.1.	genus - Microbacterium	0.000000	0.000663	0.000881	0.005066	0.000000	0.025522	0.000000	0.000000	0.000425	0.000000
1.1.1.1.2.2.1.1.	species - Microbacterium_sp.	0.000000	0.000663	0.000000	0.000000	0.000000	0.000000	0.000000	0.000000	0.000000	0.000000
1.1.1.1.3.	order - Corynebacteriales	0.000000	0.000000	0.002153	0.000000	0.000000	0.000000	0.000000	0.000000	0.000000	0.000000
1.1.1.1.3.1.	family - Corynebacteriaceae	0.000000	0.000000	0.002153	0.000000	0.000000	0.000000	0.000000	0.000000	0.000000	0.000000
1.1.1.1.3.1.1.	genus - Corynebacterium	0.000000	0.000000	0.002153	0.000000	0.000000	0.000000	0.000000	0.000000	0.000000	0.000000
1.1.1.1.3.1.1.1.	species - uncultured_bacterium	0.000000	0.000000	0.001748	0.000000	0.000000	0.000000	0.000000	0.000000	0.000000	0.000000
1.1.1.1.4.	order - Actinomycetales	0.000000	0.002260	0.000000	0.000000	0.002462	0.000000	0.000000	0.000449	0.000000	0.001073
1.1.1.1.4.1.	family - Actinomycetaceae	0.000000	0.002260	0.000000	0.000000	0.002462	0.000000	0.000000	0.000449	0.000000	0.001073
1.1.1.1.4.1.1.	genus - Actinomyces	0.000000	0.000000	0.000000	0.000000	0.002462	0.000000	0.000000	0.000000	0.000000	0.000000
1.1.1.1.4.1.1.1.	species - uncultured_bacterium	0.000000	0.000000	0.000000	0.000000	0.002168	0.000000	0.000000	0.000000	0.000000	0.000000
1.1.1.1.4.1.2.	genus - Arcanobacterium	0.000000	0.002260	0.000000	0.000000	0.000000	0.000000	0.000000	0.000449	0.000000	0.000000
1.1.1.1.4.1.3.	genus - Mobiluncus	0.000000	0.000000	0.000000	0.000000	0.000000	0.000000	0.000000	0.000000	0.000000	0.000530
1.1.1.1.4.1.3.1.	species - Mobiluncus_curtisii	0.000000	0.000000	0.000000	0.000000	0.000000	0.000000	0.000000	0.000000	0.000000	0.000530
1.1.1.1.4.1.4.	genus - Varibaculum	0.000000	0.000000	0.000000	0.000000	0.000000	0.000000	0.000000	0.000000	0.000000	0.000456
1.1.1.1.4.1.5.	genus - Actinotignum	0.000000	0.000000	0.000000	0.000000	0.000000	0.000000	0.000000	0.000000	0.000000	0.000086
1.1.1.1.4.1.5.1.	species - Actinotignum_schaalii	0.000000	0.000000	0.000000	0.000000	0.000000	0.000000	0.000000	0.000000	0.000000	0.000086
1.1.1.1.5.	order - Propionibacteriales	0.000000	0.000000	0.000058	0.000000	0.000000	0.000000	0.000000	0.000000	0.000000	0.000543
1.1.1.1.5.1.	family - Propionibacteriaceae	0.000000	0.000000	0.000000	0.000000	0.000000	0.000000	0.000000	0.000000	0.000000	0.000543
1.1.1.1.5.2.	family - Nocardioidaceae	0.000000	0.000000	0.000058	0.000000	0.000000	0.000000	0.000000	0.000000	0.000000	0.000000
1.1.1.1.5.2.1.	genus - Aeromicrobium	0.000000	0.000000	0.000058	0.000000	0.000000	0.000000	0.000000	0.000000	0.000000	0.000000
1.1.1.1.6.	order - Streptosporangiales	0.000000	0.000136	0.000809	0.000000	0.000000	0.006187	0.000000	0.000000	0.000253	0.000000
1.1.1.1.6.1.	family - Streptosporangiaceae	0.000000	0.000136	0.000809	0.000000	0.000000	0.006187	0.000000	0.000000	0.000253	0.000000
1.1.1.1.6.1.1.	genus - Nonomuraea	0.000000	0.000136	0.000809	0.000000	0.000000	0.006187	0.000000	0.000000	0.000253	0.000000
1.1.1.1.6.1.1.1.	species - Nonomuraea_sp.	0.000000	0.000000	0.000202	0.000000	0.000000	0.000000	0.000000	0.000000	0.000000	0.000000
1.1.1.1.7.	order - Frankiales	0.000000	0.000000	0.000000	0.000000	0.000000	0.000000	0.000000	0.000054	0.000000	0.000000
1.1.1.1.7.1.	family - Geodermatophilaceae	0.000000	0.000000	0.000000	0.000000	0.000000	0.000000	0.000000	0.000054	0.000000	0.000000
1.1.1.1.7.1.1.	genus - Modestobacter	0.000000	0.000000	0.000000	0.000000	0.000000	0.000000	0.000000	0.000054	0.000000	0.000000
1.1.1.2.	class - Coriobacteriia	0.237435	0.048201	0.000000	0.000000	0.129651	0.000000	0.000000	0.081173	0.000000	0.000000
1.1.1.2.1.	order - Coriobacteriales	0.237435	0.048201	0.000000	0.000000	0.129651	0.000000	0.000000	0.081173	0.000000	0.000000
1.1.1.2.1.1.	family - Atopobiaceae	0.209439	0.020694	0.000000	0.000000	0.072047	0.000000	0.000000	0.040133	0.000000	0.000000
1.1.1.2.1.1.1.	genus - Atopobium	0.209439	0.020694	0.000000	0.000000	0.072047	0.000000	0.000000	0.040133	0.000000	0.000000
1.1.1.2.1.2.	family - Eggerthellaceae	0.027996	0.027507	0.000000	0.000000	0.057604	0.000000	0.000000	0.041040	0.000000	0.000000
1.1.1.2.1.2.1.	genus - Slackia	0.000000	0.000000	0.000000	0.000000	0.000158	0.000000	0.000000	0.000000	0.000000	0.000000
1.1.1.3.	class - Rubrobacteria	0.000000	0.000136	0.000000	0.000000	0.000000	0.000000	0.000000	0.000000	0.000000	0.000000
1.1.1.3.1.	order - Rubrobacterales	0.000000	0.000136	0.000000	0.000000	0.000000	0.000000	0.000000	0.000000	0.000000	0.000000
1.1.1.3.1.1.	family - Rubrobacteriaceae	0.000000	0.000136	0.000000	0.000000	0.000000	0.000000	0.000000	0.000000	0.000000	0.000000
1.1.1.3.1.1.1.	genus - Rubrobacter	0.000000	0.000136	0.000000	0.000000	0.000000	0.000000	0.000000	0.000000	0.000000	0.000000
1.1.2.	phylum - Firmicutes	0.031297	0.231608	0.981002	0.087639	0.026267	0.604795	0.985739	0.075466	0.297269	0.960083
1.1.2.1.	class - Bacilli	0.000502	0.032672	0.980308	0.084600	0.001333	0.599381	0.985590	0.001025	0.297269	0.957272
1.1.2.1.1.	order - Lactobacillales	0.000436	0.010313	0.976740	0.023810	0.001073	0.017015	0.983533	0.000647	0.296228	0.956446
1.1.2.1.1.1.	family - Lactobacillaceae	0.000000	0.009565	0.976639	0.011145	0.000982	0.000000	0.980956	0.000593	0.296228	0.955891
1.1.2.1.1.1.1.	genus - Lactobacillus	0.000000	0.009565	0.976639	0.011145	0.000982	0.000000	0.980956	0.000593	0.296228	0.955891
1.1.2.1.1.1.1.1.	species - uncultured_bacterium	0.000000	0.009294	0.188017	0.000000	0.000678	0.000000	0.943314	0.000593	0.289543	0.002775
1.1.2.1.1.1.1.2.	species - Lactobacillus_jensenii	0.000000	0.000000	0.006776	0.000000	0.000000	0.000000	0.037283	0.000000	0.002174	0.000000
1.1.2.1.1.1.1.3.	species - Lactobacillus_reuteri	0.000000	0.000000	0.000000	0.000000	0.000000	0.000000	0.000359	0.000000	0.000000	0.000000
1.1.2.1.1.1.1.4.	species - Lactobacillus_acidophilus	0.000000	0.000272	0.000000	0.000000	0.000000	0.000000	0.000000	0.000000	0.000000	0.000000
1.1.2.1.1.2.	family - Aerococcaceae	0.000436	0.000000	0.000000	0.000000	0.000000	0.000000	0.002577	0.000000	0.000000	0.000555
1.1.2.1.1.2.1.	genus - Aerococcus	0.000436	0.000000	0.000000	0.000000	0.000000	0.000000	0.002577	0.000000	0.000000	0.000555
1.1.2.1.1.3.	family - Enterococcaceae	0.000000	0.000459	0.000000	0.000000	0.000000	0.017015	0.000000	0.000000	0.000000	0.000000
1.1.2.1.1.3.1.	genus - Enterococcus	0.000000	0.000459	0.000000	0.000000	0.000000	0.017015	0.000000	0.000000	0.000000	0.000000
1.1.2.1.1.3.1.1.	species - Enterococcus_avium	0.000000	0.000459	0.000000	0.000000	0.000000	0.017015	0.000000	0.000000	0.000000	0.000000
1.1.2.1.1.4.	family - Streptococcaceae	0.000000	0.000289	0.000101	0.012665	0.000090	0.000000	0.000000	0.000054	0.000000	0.000000
1.1.2.1.1.4.1.	genus - Streptococcus	0.000000	0.000289	0.000029	0.012665	0.000090	0.000000	0.000000	0.000054	0.000000	0.000000
1.1.2.1.1.4.1.1.	species - uncultured_bacterium	0.000000	0.000289	0.000029	0.000000	0.000000	0.000000	0.000000	0.000000	0.000000	0.000000
1.1.2.1.1.4.1.2.	species - Streptococcus_anginosus	0.000000	0.000000	0.000000	0.000000	0.000090	0.000000	0.000000	0.000000	0.000000	0.000000
1.1.2.1.1.4.2.	genus - Lactococcus	0.000000	0.000000	0.000072	0.000000	0.000000	0.000000	0.000000	0.000000	0.000000	0.000000
1.1.2.1.1.4.2.1.	species - Lactococcus_lactis	0.000000	0.000000	0.000072	0.000000	0.000000	0.000000	0.000000	0.000000	0.000000	0.000000
1.1.2.1.2.	order - Bacillales	0.000000	0.008597	0.001416	0.000000	0.000000	0.219644	0.000223	0.000000	0.000748	0.000000
1.1.2.1.2.1.	family - Planococcaceae	0.000000	0.004995	0.000766	0.000000	0.000000	0.143078	0.000223	0.000000	0.000091	0.000000
1.1.2.1.2.1.1.	genus - Lysinibacillus	0.000000	0.004995	0.000766	0.000000	0.000000	0.143078	0.000223	0.000000	0.000091	0.000000
1.1.2.1.2.2.	family - Bacillaceae	0.000000	0.003602	0.000650	0.000000	0.000000	0.076566	0.000000	0.000000	0.000657	0.000000
1.1.2.1.2.2.1.	genus - Bacillus	0.000000	0.003602	0.000650	0.000000	0.000000	0.076566	0.000000	0.000000	0.000657	0.000000
1.1.2.1.2.2.1.1.	species - Bacillus_licheniformis	0.000000	0.000697	0.000000	0.000000	0.000000	0.024749	0.000000	0.000000	0.000000	0.000000
1.1.2.1.2.2.1.2.	species - Bacillus_pumilus	0.000000	0.000544	0.000000	0.000000	0.000000	0.000000	0.000000	0.000000	0.000000	0.000000
1.1.2.1.3.	order - Brevibacillales	0.000066	0.002752	0.001690	0.003040	0.000000	0.071152	0.000000	0.000000	0.000000	0.000000
1.1.2.1.3.1.	family - Brevibacillaceae	0.000066	0.002752	0.001690	0.003040	0.000000	0.071152	0.000000	0.000000	0.000000	0.000000
1.1.2.1.3.1.1.	genus - Brevibacillus	0.000066	0.002752	0.001690	0.003040	0.000000	0.071152	0.000000	0.000000	0.000000	0.000000
1.1.2.1.3.1.1.1.	species - Brevibacillus_borstelensis	0.000066	0.002752	0.001690	0.003040	0.000000	0.071152	0.000000	0.000000	0.000000	0.000000
1.1.2.1.4.	order - Staphylococcales	0.000000	0.010602	0.000462	0.057751	0.000260	0.291570	0.000297	0.000252	0.000293	0.000247
1.1.2.1.4.1.	family - Staphylococcaceae	0.000000	0.009684	0.000462	0.057751	0.000000	0.291570	0.000297	0.000000	0.000293	0.000123
1.1.2.1.4.1.1.	genus - Jeotgalicoccus	0.000000	0.009429	0.000462	0.000000	0.000000	0.291570	0.000297	0.000000	0.000000	0.000000
1.1.2.1.4.1.2.	genus - Staphylococcus	0.000000	0.000255	0.000000	0.057751	0.000000	0.000000	0.000000	0.000000	0.000293	0.000123
1.1.2.1.4.1.2.1.	species - Staphylococcus_aureus	0.000000	0.000000	0.000000	0.057751	0.000000	0.000000	0.000000	0.000000	0.000000	0.000000
1.1.2.1.4.1.2.2.	species - Staphylococcus_haemolyticus	0.000000	0.000000	0.000000	0.000000	0.000000	0.000000	0.000000	0.000000	0.000293	0.000000
1.1.2.1.4.1.2.3.	species - Staphylococcus_saprophyticus	0.000000	0.000255	0.000000	0.000000	0.000000	0.000000	0.000000	0.000000	0.000000	0.000000
1.1.2.1.4.1.2.4.	species - uncultured_bacterium	0.000000	0.000000	0.000000	0.000000	0.000000	0.000000	0.000000	0.000000	0.000000	0.000123
1.1.2.1.4.2.	family - Gemellaceae	0.000000	0.000917	0.000000	0.000000	0.000260	0.000000	0.000000	0.000252	0.000000	0.000123
1.1.2.1.4.2.1.	genus - Gemella	0.000000	0.000917	0.000000	0.000000	0.000260	0.000000	0.000000	0.000252	0.000000	0.000123
1.1.2.1.4.2.1.1.	species - Gemella_sp.	0.000000	0.000917	0.000000	0.000000	0.000260	0.000000	0.000000	0.000252	0.000000	0.000123
1.1.2.1.5.	order - Mycoplasmatales	0.000000	0.000000	0.000000	0.000000	0.000000	0.000000	0.001536	0.000000	0.000000	0.000580
1.1.2.1.5.1.	family - Mycoplasmataceae	0.000000	0.000000	0.000000	0.000000	0.000000	0.000000	0.001536	0.000000	0.000000	0.000580
1.1.2.1.5.1.1.	genus - Ureaplasma	0.000000	0.000000	0.000000	0.000000	0.000000	0.000000	0.001536	0.000000	0.000000	0.000580
1.1.2.1.5.1.1.1.	species - Ureaplasma_urealyticum	0.000000	0.000000	0.000000	0.000000	0.000000	0.000000	0.000942	0.000000	0.000000	0.000000
1.1.2.1.5.1.1.2.	species - Ureaplasma_parvum	0.000000	0.000000	0.000000	0.000000	0.000000	0.000000	0.000595	0.000000	0.000000	0.000580
1.1.2.1.6.	order - Erysipelotrichales	0.000000	0.000408	0.000000	0.000000	0.000000	0.000000	0.000000	0.000126	0.000000	0.000000
1.1.2.1.6.1.	family - Erysipelotrichaceae	0.000000	0.000408	0.000000	0.000000	0.000000	0.000000	0.000000	0.000126	0.000000	0.000000
1.1.2.2.	class - Negativicutes	0.021327	0.100717	0.000000	0.003040	0.017617	0.000000	0.000149	0.058010	0.000000	0.000678
1.1.2.2.1.	order - Veillonellales-Selenomonadales	0.021327	0.100717	0.000000	0.003040	0.017617	0.000000	0.000149	0.058010	0.000000	0.000678
1.1.2.2.1.1.	family - Veillonellaceae	0.021327	0.100717	0.000000	0.003040	0.017617	0.000000	0.000149	0.058010	0.000000	0.000678
1.1.2.2.1.1.1.	genus - Megasphaera	0.018659	0.090693	0.000000	0.000000	0.015731	0.000000	0.000000	0.053597	0.000000	0.000000
1.1.2.2.1.1.2.	genus - Dialister	0.002668	0.010024	0.000000	0.003040	0.001886	0.000000	0.000149	0.004413	0.000000	0.000678
1.1.2.2.1.1.2.1.	species - uncultured_bacterium	0.002668	0.009175	0.000000	0.003040	0.001886	0.000000	0.000000	0.004413	0.000000	0.000395
1.1.2.3.	class - Clostridia	0.009468	0.098219	0.000693	0.000000	0.007318	0.005414	0.000000	0.016431	0.000000	0.002133
1.1.2.3.1.	order - Lachnospirales	0.000000	0.088127	0.000087	0.000000	0.001129	0.005414	0.000000	0.000000	0.000000	0.000000
1.1.2.3.1.1.	family - Lachnospiraceae	0.000000	0.088127	0.000087	0.000000	0.001129	0.005414	0.000000	0.000000	0.000000	0.000000
1.1.2.3.1.1.1.	genus - Shuttleworthia	0.000000	0.085885	0.000000	0.000000	0.000000	0.000000	0.000000	0.000000	0.000000	0.000000
1.1.2.3.1.1.1.1.	species - uncultured_bacterium	0.000000	0.085885	0.000000	0.000000	0.000000	0.000000	0.000000	0.000000	0.000000	0.000000
1.1.2.3.1.1.2.	genus - Howardella	0.000000	0.000323	0.000000	0.000000	0.000000	0.000000	0.000000	0.000000	0.000000	0.000000
1.1.2.3.1.1.2.1.	species - uncultured_rumen	0.000000	0.000323	0.000000	0.000000	0.000000	0.000000	0.000000	0.000000	0.000000	0.000000
1.1.2.3.1.1.3.	genus - [Ruminococcus]_torques_group	0.000000	0.000119	0.000000	0.000000	0.000000	0.000000	0.000000	0.000000	0.000000	0.000000
1.1.2.3.1.1.3.1.	species - uncultured_bacterium	0.000000	0.000119	0.000000	0.000000	0.000000	0.000000	0.000000	0.000000	0.000000	0.000000
1.1.2.3.1.1.4.	genus - uncultured	0.000000	0.000102	0.000000	0.000000	0.000000	0.000000	0.000000	0.000000	0.000000	0.000000
1.1.2.3.1.1.4.1.	species - uncultured_organism	0.000000	0.000102	0.000000	0.000000	0.000000	0.000000	0.000000	0.000000	0.000000	0.000000
1.1.2.3.1.1.5.	genus - [Eubacterium]_hallii_group	0.000000	0.000000	0.000087	0.000000	0.000000	0.000000	0.000000	0.000000	0.000000	0.000000
1.1.2.3.1.1.5.1.	species - uncultured_bacterium	0.000000	0.000000	0.000087	0.000000	0.000000	0.000000	0.000000	0.000000	0.000000	0.000000
1.1.2.3.1.1.6.	genus - Dorea	0.000000	0.000051	0.000000	0.000000	0.000000	0.000000	0.000000	0.000000	0.000000	0.000000
1.1.2.3.1.1.6.1.	species - uncultured_bacterium	0.000000	0.000051	0.000000	0.000000	0.000000	0.000000	0.000000	0.000000	0.000000	0.000000
1.1.2.3.1.1.7.	genus - Blautia	0.000000	0.000000	0.000000	0.000000	0.000000	0.002320	0.000000	0.000000	0.000000	0.000000
1.1.2.3.1.1.7.1.	species - uncultured_bacterium	0.000000	0.000000	0.000000	0.000000	0.000000	0.002320	0.000000	0.000000	0.000000	0.000000
1.1.2.3.2.	order - Clostridia	0.008967	0.005947	0.000000	0.000000	0.004766	0.000000	0.000000	0.014561	0.000000	0.000000
1.1.2.3.2.1.	family - Hungateiclostridiaceae	0.008967	0.005947	0.000000	0.000000	0.004766	0.000000	0.000000	0.014561	0.000000	0.000000
1.1.2.3.2.1.1.	genus - Fastidiosipila	0.008967	0.004485	0.000000	0.000000	0.004766	0.000000	0.000000	0.013815	0.000000	0.000000
1.1.2.3.2.1.1.1.	species - uncultured_bacterium	0.008967	0.004485	0.000000	0.000000	0.004766	0.000000	0.000000	0.013815	0.000000	0.000000
1.1.2.3.2.1.2.	genus - Mageibacillus	0.000000	0.001461	0.000000	0.000000	0.000000	0.000000	0.000000	0.000746	0.000000	0.000000
1.1.2.3.3.	order - Peptostreptococcales-Tissierellales	0.000502	0.004112	0.000563	0.000000	0.001423	0.000000	0.000000	0.001870	0.000000	0.002133
1.1.2.3.3.1.	family - Peptostreptococcales-Tissierellales	0.000502	0.004112	0.000563	0.000000	0.001242	0.000000	0.000000	0.001870	0.000000	0.002133
1.1.2.3.3.1.1.	genus - Parvimonas	0.000238	0.002226	0.000000	0.000000	0.000836	0.000000	0.000000	0.001249	0.000000	0.000000
1.1.2.3.3.1.1.1.	species - uncultured_bacterium	0.000238	0.002226	0.000000	0.000000	0.000836	0.000000	0.000000	0.001249	0.000000	0.000000
1.1.2.3.3.1.2.	genus - Anaerococcus	0.000145	0.001886	0.000000	0.000000	0.000271	0.000000	0.000000	0.000099	0.000000	0.000000
1.1.2.3.3.1.3.	genus - Peptoniphilus	0.000119	0.000000	0.000000	0.000000	0.000136	0.000000	0.000000	0.000521	0.000000	0.001085
1.1.2.3.3.1.3.1.	species - uncultured_bacterium	0.000000	0.000000	0.000000	0.000000	0.000000	0.000000	0.000000	0.000521	0.000000	0.001085
1.1.2.3.3.1.4.	genus - Fenollaria	0.000000	0.000000	0.000000	0.000000	0.000000	0.000000	0.000000	0.000000	0.000000	0.000555
1.1.2.3.3.1.4.1.	species - uncultured_bacterium	0.000000	0.000000	0.000000	0.000000	0.000000	0.000000	0.000000	0.000000	0.000000	0.000555
1.1.2.3.3.1.5.	genus - Finegoldia	0.000000	0.000000	0.000563	0.000000	0.000000	0.000000	0.000000	0.000000	0.000000	0.000493
1.1.2.3.3.1.5.1.	species - uncultured_bacterium	0.000000	0.000000	0.000563	0.000000	0.000000	0.000000	0.000000	0.000000	0.000000	0.000493
1.1.2.3.3.2.	family - Peptostreptococcaceae	0.000000	0.000000	0.000000	0.000000	0.000181	0.000000	0.000000	0.000000	0.000000	0.000000
1.1.2.3.3.2.1.	genus - Peptostreptococcus	0.000000	0.000000	0.000000	0.000000	0.000181	0.000000	0.000000	0.000000	0.000000	0.000000
1.1.2.3.4.	order - Oscillospirales	0.000000	0.000034	0.000043	0.000000	0.000000	0.000000	0.000000	0.000000	0.000000	0.000000
1.1.2.3.4.1.	family - Oscillospiraceae	0.000000	0.000000	0.000043	0.000000	0.000000	0.000000	0.000000	0.000000	0.000000	0.000000
1.1.2.3.4.1.1.	genus - Colidextribacter	0.000000	0.000000	0.000043	0.000000	0.000000	0.000000	0.000000	0.000000	0.000000	0.000000
1.1.2.3.4.1.1.1.	species - uncultured_bacterium	0.000000	0.000000	0.000043	0.000000	0.000000	0.000000	0.000000	0.000000	0.000000	0.000000
1.1.2.3.4.2.	family - Ruminococcaceae	0.000000	0.000034	0.000000	0.000000	0.000000	0.000000	0.000000	0.000000	0.000000	0.000000
1.1.2.3.4.2.1.	genus - Subdoligranulum	0.000000	0.000034	0.000000	0.000000	0.000000	0.000000	0.000000	0.000000	0.000000	0.000000
1.1.2.3.4.2.1.1.	species - uncultured_bacterium	0.000000	0.000034	0.000000	0.000000	0.000000	0.000000	0.000000	0.000000	0.000000	0.000000
1.1.3.	phylum - Bacteroidota	0.002086	0.204730	0.000058	0.012665	0.011327	0.170147	0.000173	0.036043	0.000324	0.000629
1.1.3.1.	class - Bacteroidia	0.002086	0.204730	0.000058	0.012665	0.011327	0.170147	0.000173	0.036043	0.000324	0.000629
1.1.3.1.1.	order - Bacteroidales	0.002086	0.200075	0.000000	0.011145	0.011327	0.000000	0.000000	0.036043	0.000000	0.000555
1.1.3.1.1.1.	family - Prevotellaceae	0.002086	0.199905	0.000000	0.011145	0.010705	0.000000	0.000000	0.036043	0.000000	0.000555
1.1.3.1.1.1.1.	genus - Prevotella	0.002086	0.199905	0.000000	0.011145	0.010705	0.000000	0.000000	0.036043	0.000000	0.000555
1.1.3.1.1.1.1.1.	species - uncultured_bacterium	0.000211	0.170529	0.000000	0.000000	0.003105	0.000000	0.000000	0.003191	0.000000	0.000555
1.1.3.1.1.1.1.2.	species - Prevotella_bivia	0.000000	0.029376	0.000000	0.011145	0.007600	0.000000	0.000000	0.032852	0.000000	0.000000
1.1.3.1.1.2.	family - Porphyromonadaceae	0.000000	0.000000	0.000000	0.000000	0.000621	0.000000	0.000000	0.000000	0.000000	0.000000
1.1.3.1.1.2.1.	genus - Porphyromonas	0.000000	0.000000	0.000000	0.000000	0.000621	0.000000	0.000000	0.000000	0.000000	0.000000
1.1.3.1.1.3.	family - Bacteroidaceae	0.000000	0.000170	0.000000	0.000000	0.000000	0.000000	0.000000	0.000000	0.000000	0.000000
1.1.3.1.1.3.1.	genus - Bacteroides	0.000000	0.000170	0.000000	0.000000	0.000000	0.000000	0.000000	0.000000	0.000000	0.000000
1.1.3.1.1.3.1.1.	species - uncultured_organism	0.000000	0.000170	0.000000	0.000000	0.000000	0.000000	0.000000	0.000000	0.000000	0.000000
1.1.3.1.2.	order - Flavobacteriales	0.000000	0.004078	0.000058	0.000000	0.000000	0.161640	0.000173	0.000000	0.000142	0.000074
1.1.3.1.2.1.	family - Flavobacteriaceae	0.000000	0.004078	0.000058	0.000000	0.000000	0.161640	0.000173	0.000000	0.000142	0.000074
1.1.3.1.2.1.1.	genus - Myroides	0.000000	0.004078	0.000058	0.000000	0.000000	0.161640	0.000173	0.000000	0.000142	0.000074
1.1.3.1.2.1.1.1.	species - Myroides_odoratus	0.000000	0.004078	0.000000	0.000000	0.000000	0.152359	0.000173	0.000000	0.000142	0.000074
1.1.3.1.3.	order - Sphingobacteriales	0.000000	0.000578	0.000000	0.001520	0.000000	0.008507	0.000000	0.000000	0.000182	0.000000
1.1.3.1.3.1.	family - Sphingobacteriaceae	0.000000	0.000578	0.000000	0.000000	0.000000	0.008507	0.000000	0.000000	0.000000	0.000000
1.1.3.1.3.1.1.	genus - Sphingobacterium	0.000000	0.000578	0.000000	0.000000	0.000000	0.008507	0.000000	0.000000	0.000000	0.000000
1.1.3.1.3.2.	family - env.OPS_17	0.000000	0.000000	0.000000	0.001520	0.000000	0.000000	0.000000	0.000000	0.000182	0.000000
1.1.3.1.3.2.1.	genus - env.OPS_17	0.000000	0.000000	0.000000	0.001520	0.000000	0.000000	0.000000	0.000000	0.000182	0.000000
1.1.3.1.3.2.1.1.	species - uncultured_bacterium	0.000000	0.000000	0.000000	0.001520	0.000000	0.000000	0.000000	0.000000	0.000182	0.000000
1.1.4.	phylum - Patescibacteria	0.000000	0.089198	0.000000	0.000000	0.000000	0.000000	0.000000	0.000000	0.000000	0.000000
1.1.4.1.	class - Saccharimonadia	0.000000	0.089198	0.000000	0.000000	0.000000	0.000000	0.000000	0.000000	0.000000	0.000000
1.1.4.1.1.	order - Saccharimonadales	0.000000	0.089198	0.000000	0.000000	0.000000	0.000000	0.000000	0.000000	0.000000	0.000000
1.1.4.1.1.1.	family - Saccharimonadales	0.000000	0.089198	0.000000	0.000000	0.000000	0.000000	0.000000	0.000000	0.000000	0.000000
1.1.4.1.1.1.1.	genus - Saccharimonadales	0.000000	0.089198	0.000000	0.000000	0.000000	0.000000	0.000000	0.000000	0.000000	0.000000
1.1.4.1.1.1.1.1.	species - uncultured_bacterium	0.000000	0.089198	0.000000	0.000000	0.000000	0.000000	0.000000	0.000000	0.000000	0.000000
1.1.5.	phylum - Fusobacteriota	0.000911	0.016378	0.000000	0.000000	0.000429	0.000000	0.000000	0.016215	0.000000	0.000074
1.1.5.1.	class - Fusobacteriia	0.000911	0.016378	0.000000	0.000000	0.000429	0.000000	0.000000	0.016215	0.000000	0.000074
1.1.5.1.1.	order - Fusobacteriales	0.000911	0.016378	0.000000	0.000000	0.000429	0.000000	0.000000	0.016215	0.000000	0.000074
1.1.5.1.1.1.	family - Leptotrichiaceae	0.000911	0.016378	0.000000	0.000000	0.000000	0.000000	0.000000	0.016215	0.000000	0.000074
1.1.5.1.1.1.1.	genus - Sneathia	0.000911	0.016378	0.000000	0.000000	0.000000	0.000000	0.000000	0.016215	0.000000	0.000074
1.1.5.1.1.1.1.1.	species - Sneathia_amnii	0.000911	0.008767	0.000000	0.000000	0.000000	0.000000	0.000000	0.016215	0.000000	0.000074
1.1.5.1.1.2.	family - Fusobacteriaceae	0.000000	0.000000	0.000000	0.000000	0.000429	0.000000	0.000000	0.000000	0.000000	0.000000
1.1.5.1.1.2.1.	genus - Fusobacterium	0.000000	0.000000	0.000000	0.000000	0.000429	0.000000	0.000000	0.000000	0.000000	0.000000
1.1.5.1.1.2.1.1.	species - Fusobacterium_nucleatum	0.000000	0.000000	0.000000	0.000000	0.000429	0.000000	0.000000	0.000000	0.000000	0.000000
1.1.6.	phylum - Proteobacteria	0.000000	0.000493	0.000939	0.054205	0.000000	0.032483	0.000000	0.000000	0.000081	0.000000
1.1.6.1.	class - Gammaproteobacteria	0.000000	0.000000	0.000361	0.054205	0.000000	0.020108	0.000000	0.000000	0.000000	0.000000
1.1.6.1.1.	order - Enterobacterales	0.000000	0.000000	0.000000	0.054205	0.000000	0.000000	0.000000	0.000000	0.000000	0.000000
1.1.6.1.1.1.	family - Enterobacteriaceae	0.000000	0.000000	0.000000	0.054205	0.000000	0.000000	0.000000	0.000000	0.000000	0.000000
1.1.6.1.1.1.1.	genus - Escherichia-Shigella	0.000000	0.000000	0.000000	0.054205	0.000000	0.000000	0.000000	0.000000	0.000000	0.000000
1.1.6.1.1.1.1.1.	species - Escherichia_coli	0.000000	0.000000	0.000000	0.054205	0.000000	0.000000	0.000000	0.000000	0.000000	0.000000
1.1.6.1.2.	order - Pseudomonadales	0.000000	0.000000	0.000000	0.000000	0.000000	0.020108	0.000000	0.000000	0.000000	0.000000
1.1.6.1.2.1.	family - Moraxellaceae	0.000000	0.000000	0.000000	0.000000	0.000000	0.020108	0.000000	0.000000	0.000000	0.000000
1.1.6.1.2.1.1.	genus - Acinetobacter	0.000000	0.000000	0.000000	0.000000	0.000000	0.020108	0.000000	0.000000	0.000000	0.000000
1.1.6.1.3.	order - Burkholderiales	0.000000	0.000000	0.000361	0.000000	0.000000	0.000000	0.000000	0.000000	0.000000	0.000000
1.1.6.1.3.1.	family - Alcaligenaceae	0.000000	0.000000	0.000361	0.000000	0.000000	0.000000	0.000000	0.000000	0.000000	0.000000
1.1.6.1.3.1.1.	genus - Pusillimonas	0.000000	0.000000	0.000361	0.000000	0.000000	0.000000	0.000000	0.000000	0.000000	0.000000
1.1.6.2.	class - Alphaproteobacteria	0.000000	0.000493	0.000578	0.000000	0.000000	0.012374	0.000000	0.000000	0.000081	0.000000
1.1.6.2.1.	order - Rhizobiales	0.000000	0.000493	0.000578	0.000000	0.000000	0.012374	0.000000	0.000000	0.000081	0.000000
1.1.6.2.1.1.	family - Xanthobacteraceae	0.000000	0.000493	0.000578	0.000000	0.000000	0.007734	0.000000	0.000000	0.000081	0.000000
1.1.6.2.1.1.1.	genus - Bradyrhizobium	0.000000	0.000493	0.000578	0.000000	0.000000	0.007734	0.000000	0.000000	0.000081	0.000000
1.1.6.2.1.1.1.1.	species - Bradyrhizobium_sp.	0.000000	0.000493	0.000578	0.000000	0.000000	0.007734	0.000000	0.000000	0.000081	0.000000
1.1.6.2.1.2.	family - Beijerinckiaceae	0.000000	0.000000	0.000000	0.000000	0.000000	0.004640	0.000000	0.000000	0.000000	0.000000
1.1.6.2.1.2.1.	genus - Methylobacterium-Methylorubrum	0.000000	0.000000	0.000000	0.000000	0.000000	0.004640	0.000000	0.000000	0.000000	0.000000
1.1.7.	phylum - Synergistota	0.000000	0.000000	0.000000	0.000000	0.000136	0.000000	0.000000	0.000000	0.000000	0.000000
1.1.7.1.	class - Synergistia	0.000000	0.000000	0.000000	0.000000	0.000136	0.000000	0.000000	0.000000	0.000000	0.000000
1.1.7.1.1.	order - Synergistales	0.000000	0.000000	0.000000	0.000000	0.000136	0.000000	0.000000	0.000000	0.000000	0.000000
1.1.7.1.1.1.	family - Synergistaceae	0.000000	0.000000	0.000000	0.000000	0.000136	0.000000	0.000000	0.000000	0.000000	0.000000
1.1.7.1.1.1.1.	genus - Pyramidobacter	0.000000	0.000000	0.000000	0.000000	0.000136	0.000000	0.000000	0.000000	0.000000	0.000000
1.1.8.	phylum - Chloroflexi	0.000000	0.000000	0.000000	0.001013	0.000000	0.000000	0.000000	0.000000	0.000000	0.000000
1.1.8.1.	class - Anaerolineae	0.000000	0.000000	0.000000	0.001013	0.000000	0.000000	0.000000	0.000000	0.000000	0.000000
1.1.8.1.1.	order - SJA-15	0.000000	0.000000	0.000000	0.001013	0.000000	0.000000	0.000000	0.000000	0.000000	0.000000
1.1.8.1.1.1.	family - SJA-15	0.000000	0.000000	0.000000	0.001013	0.000000	0.000000	0.000000	0.000000	0.000000	0.000000
1.1.8.1.1.1.1.	genus - SJA-15	0.000000	0.000000	0.000000	0.001013	0.000000	0.000000	0.000000	0.000000	0.000000	0.000000
1.1.8.1.1.1.1.1.	species - uncultured_bacterium	0.000000	0.000000	0.000000	0.001013	0.000000	0.000000	0.000000	0.000000	0.000000	0.000000
