# Supplementary material for: Novel high-resolution targeted sequencing of the cervicovaginal microbiome
Source: BMC Biol. 2021 Dec 16;19:267. doi: 10.1186/s12915-021-01204-z (PMC8680041; doi:10.1186/s12915-021-01204-z)
Supplement: Supplementary file 14 — Additional file 14. Raw data File 4. CiRNAseq (.xlsx). Raw data from SeqNext following microbiome profiling of eight cervical smears using CiRNAseq. The first seven sheets represent the seven samples included in the final analyses. The last sheet shows the sample with <1000 URC and excluded from the calculations. Values represent URC. [file 12915_2021_1204_MOESM14_ESM.xlsx]

## Sheet: SN1B
xxxAbiotrophia_defectiva	xxxAbiotrophia_defectiva_ATCC_49176	[1236..1337]	both	0	0	dropout	0% (0/102)	0% (0/102)	100% (102/102)	0% (0/102)			0		0		Bifidobacterium_angulatum_JCM_7096_GCF_0010251551_ASM102515v1_NZ_AP012322_1_rna0_0019
xxxAbiotrophia_defectiva	xxxAbiotrophia_defectiva_ATCC_49176	[934..1039]	both	0	0	dropout	0% (0/106)	0% (0/106)	100% (106/106)	0% (0/106)			0		0		Cutibacterium_acnes_J139_NZ_ADFS01000001_1_rna32_0028
xxxAbiotrophia_defectiva	xxxAbiotrophia_defectiva_ATCC_49176	[474..590]	both	0	0	dropout	0% (0/117)	0% (0/117)	100% (117/117)	0% (0/117)			0		0		Eubacterium_siraeum_DSM_15702_GCF_0003820851_ASM38208v1_NZ_KB907544_1__0016
xxxAbiotrophia_defectiva	xxxAbiotrophia_defectiva_ATCC_49176	[1382..1484]	both	0	0	dropout	0% (0/103)	0% (0/103)	100% (103/103)	0% (0/103)			0		0		Eubacterium_siraeum_DSM_15702_GCF_0003820851_ASM38208v1_NZ_KB907544_1__0020
xxxAbiotrophia_defectiva	xxxAbiotrophia_defectiva_ATCC_49176	[641..746]	both	0	0	dropout	0% (0/106)	0% (0/106)	100% (106/106)	0% (0/106)			0		0		Faecalibacterium_prausnitzii_NZ_DS483500_1_rna34_0106
xxxAbiotrophia_defectiva	xxxAbiotrophia_defectiva_ATCC_49176	[654..897]	both	0	0	dropout	0% (0/244)	0% (0/244)	100% (244/244)	0% (0/244)			0		0		Mageeibacillus_indolicus_NC_013895_2_rna7_0011
xxxAbiotrophia_defectiva	xxxAbiotrophia_defectiva_ATCC_49176	[27..129]	both	0	0	dropout	0% (0/103)	0% (0/103)	100% (103/103)	0% (0/103)			0		0		Prevotella_copri_NZ_GG703855_1_rna43_0029
xxxAbiotrophia_defectiva	xxxAbiotrophia_defectiva_ATCC_49176	[172..276]	both	0	0	dropout	0% (0/105)	0% (0/105)	100% (105/105)	0% (0/105)			0		0		Shuttleworthia_satelles_DSM_14600_NZ_GG665866_1_rna19_0005
xxxAbiotrophia_defectiva	xxxAbiotrophia_defectiva_ATCC_49176	[316..422]	both	0	0	dropout	0% (0/107)	0% (0/107)	100% (107/107)	0% (0/107)			0		0		Streptococcus_macedonicus_NC_016749_1_rna66_0143
xxxAbiotrophia_defectiva	xxxAbiotrophia_defectiva_ATCC_49176	[1088..1192]	both	0	0	dropout	0% (0/105)	0% (0/105)	100% (105/105)	0% (0/105)			0		0		Veillonella_seminalis_NZ_JH992937_1_rna41_0017
xxxAcidaminococcus_intes	xxxAcidaminococcus_intestini	[323..428]	both	0	0	dropout	0% (0/106)	0% (0/106)	100% (106/106)	0% (0/106)			0		0		Cutibacterium_acnes_J139_NZ_ADFS01000001_1_rna32_0028
xxxAcidaminococcus_intes	xxxAcidaminococcus_intestini	[30..135]	both	0	0	dropout	0% (0/106)	0% (0/106)	100% (106/106)	0% (0/106)			0		0		Faecalibacterium_prausnitzii_NZ_DS483500_1_rna34_0106
xxxAcidaminococcus_intes	xxxAcidaminococcus_intestini	[178..283]	both	0	0	dropout	0% (0/106)	0% (0/106)	100% (106/106)	0% (0/106)			0		0		Veillonella_seminalis_NZ_JH992937_1_rna41_0017
xxxActinobaculum_massili	xxxActinobaculum_massiliense	[775..875]	both	0	0	dropout	0% (0/101)	0% (0/101)	100% (101/101)	0% (0/101)			0		0		Bifidobacterium_angulatum_JCM_7096_GCF_0010251551_ASM102515v1_NZ_AP012322_1_rna0_0019
xxxActinobaculum_massili	xxxActinobaculum_massiliense	[624..727]	both	0	0	dropout	0% (0/104)	0% (0/104)	100% (104/104)	0% (0/104)			0		0		Cutibacterium_acnes_J139_NZ_ADFS01000001_1_rna32_0028
xxxActinobaculum_massili	xxxActinobaculum_massiliense	[478..583]	both	0	0	dropout	0% (0/106)	0% (0/106)	100% (106/106)	0% (0/106)			0		0		Eubacterium_siraeum_DSM_15702_GCF_0003820851_ASM38208v1_NZ_KB907544_1__0020
xxxActinobaculum_massili	xxxActinobaculum_massiliense	[180..286]	both	0	0	dropout	0% (0/107)	0% (0/107)	100% (107/107)	0% (0/107)			0		0		Faecalibacterium_prausnitzii_NZ_DS483500_1_rna34_0106
xxxActinobaculum_massili	xxxActinobaculum_massiliense	[193..438]	both	0	0	dropout	0% (0/246)	0% (0/246)	100% (246/246)	0% (0/246)			0		0		Mageeibacillus_indolicus_NC_013895_2_rna7_0011
xxxActinobaculum_massili	xxxActinobaculum_massiliense	[27..131]	both	0	0	dropout	0% (0/105)	0% (0/105)	100% (105/105)	0% (0/105)			0		0		Prevotella_copri_NZ_GG703855_1_rna43_0029
xxxActinomyces_neuii	xxxActinomyces_neuii	[631..733]	both	0	0	dropout	0% (0/103)	0% (0/103)	100% (103/103)	0% (0/103)			0		0		Bifidobacterium_angulatum_JCM_7096_GCF_0010251551_ASM102515v1_NZ_AP012322_1_rna0_0019
xxxActinomyces_neuii	xxxActinomyces_neuii	[775..877]	both	0	0	dropout	0% (0/103)	0% (0/103)	100% (103/103)	0% (0/103)			0		0		Cutibacterium_acnes_J139_NZ_ADFS01000001_1_rna32_0028
xxxActinomyces_neuii	xxxActinomyces_neuii	[182..428]	both	0	0	dropout	0% (0/247)	0% (0/247)	100% (247/247)	0% (0/247)			0		0		Faecalibacterium_prausnitzii_NZ_DS483500_1_rna34_0106
xxxActinomyces_neuii	xxxActinomyces_neuii	[168..276]	both	0	0	dropout	0% (0/109)	0% (0/109)	100% (109/109)	0% (0/109)			0		0		Mageeibacillus_indolicus_NC_013895_2_rna7_0011
xxxActinomyces_neuii	xxxActinomyces_neuii	[477..581]	both	0	0	dropout	0% (0/105)	0% (0/105)	100% (105/105)	0% (0/105)			0		0		Prevotella_copri_NZ_GG703855_1_rna43_0029
xxxActinomyces_neuii	xxxActinomyces_neuii	[24..128]	both	0	0	dropout	0% (0/105)	0% (0/105)	100% (105/105)	0% (0/105)			0		0		Shuttleworthia_satelles_DSM_14600_NZ_GG665866_1_rna19_0005
xxxActinomyces_neuii	xxxActinomyces_neuii	[926..1022]	both	0	0	dropout	0% (0/97)	0% (0/97)	100% (97/97)	0% (0/97)			0		0		Veillonella_seminalis_NZ_JH992937_1_rna41_0017
xxxActinomyces_odontolyt	xxxActinomyces_odontolyticus_ATCC_17982	[323..428]	both	0	0	dropout	0% (0/106)	0% (0/106)	100% (106/106)	0% (0/106)			0		0		Bifidobacterium_angulatum_JCM_7096_GCF_0010251551_ASM102515v1_NZ_AP012322_1_rna0_0019
xxxActinomyces_odontolyt	xxxActinomyces_odontolyticus_ATCC_17982	[25..131]	both	0	0	dropout	0% (0/107)	0% (0/107)	100% (107/107)	0% (0/107)			0		0		Cutibacterium_acnes_J139_NZ_ADFS01000001_1_rna32_0028
xxxActinomyces_odontolyt	xxxActinomyces_odontolyticus_ATCC_17982	[172..278]	both	0	0	dropout	0% (0/107)	0% (0/107)	100% (107/107)	0% (0/107)			0		0		Eubacterium_siraeum_DSM_15702_GCF_0003820851_ASM38208v1_NZ_KB907544_1__0020
xxxActinomyces_odontolyt	xxxActinomyces_odontolyticus_ATCC_17982	[481..586]	both	0	0	dropout	0% (0/106)	0% (0/106)	100% (106/106)	0% (0/106)			0		0		Faecalibacterium_prausnitzii_NZ_DS483500_1_rna34_0106
xxxActinomyces_odontolyt	xxxActinomyces_odontolyticus_ATCC_17982	[494..737]	both	0	0	dropout	0% (0/244)	0% (0/244)	100% (244/244)	0% (0/244)			0		0		Mageeibacillus_indolicus_NC_013895_2_rna7_0011
xxxActinomyces_odontolyt	xxxActinomyces_odontolyticus_ATCC_17982	[774..878]	both	0	0	dropout	0% (0/105)	0% (0/105)	100% (105/105)	0% (0/105)			0		0		Prevotella_copri_NZ_GG703855_1_rna43_0029
xxxActinomyces_odontolyt	xxxActinomyces_odontolyticus_ATCC_17982	[927..1031]	both	0	0	dropout	0% (0/105)	0% (0/105)	100% (105/105)	0% (0/105)			0		0		Shuttleworthia_satelles_DSM_14600_NZ_GG665866_1_rna19_0005
xxxActinomyces_sp_oral_t	xxxActinomyces_sp_oral_taxon_171	[784..877]	both	0	0	dropout	0% (0/94)	0% (0/94)	100% (94/94)	0% (0/94)			0		0		Bifidobacterium_angulatum_JCM_7096_GCF_0010251551_ASM102515v1_NZ_AP012322_1_rna0_0019
xxxActinomyces_sp_oral_t	xxxActinomyces_sp_oral_taxon_171	[479..586]	both	0	0	dropout	0% (0/108)	0% (0/108)	100% (108/108)	0% (0/108)			0		0		Cutibacterium_acnes_J139_NZ_ADFS01000001_1_rna32_0028
xxxActinomyces_sp_oral_t	xxxActinomyces_sp_oral_taxon_171	[633..739]	both	0	0	dropout	0% (0/107)	0% (0/107)	100% (107/107)	0% (0/107)			0		0		Eubacterium_siraeum_DSM_15702_GCF_0003820851_ASM38208v1_NZ_KB907544_1__0020
xxxActinomyces_sp_oral_t	xxxActinomyces_sp_oral_taxon_171	[180..288]	both	0	0	dropout	0% (0/109)	0% (0/109)	100% (109/109)	0% (0/109)			0		0		Faecalibacterium_prausnitzii_NZ_DS483500_1_rna34_0106
xxxActinomyces_sp_oral_t	xxxActinomyces_sp_oral_taxon_171	[193..442]	both	0	0	dropout	0% (0/250)	0% (0/250)	100% (250/250)	0% (0/250)			0		0		Mageeibacillus_indolicus_NC_013895_2_rna7_0011
xxxActinomyces_sp_oral_t	xxxActinomyces_sp_oral_taxon_171	[27..131]	both	0	0	dropout	0% (0/105)	0% (0/105)	100% (105/105)	0% (0/105)			0		0		Prevotella_copri_NZ_GG703855_1_rna43_0029
xxxActinomyces_urogenita	xxxActinomyces_urogenitalis_DSM_15434	[23..116]	both	0	0	dropout	0% (0/94)	0% (0/94)	100% (94/94)	0% (0/94)			0		0		Bifidobacterium_angulatum_JCM_7096_GCF_0010251551_ASM102515v1_NZ_AP012322_1_rna0_0019
xxxActinomyces_urogenita	xxxActinomyces_urogenitalis_DSM_15434	[314..421]	both	0	0	dropout	0% (0/108)	0% (0/108)	100% (108/108)	0% (0/108)			0		0		Cutibacterium_acnes_J139_NZ_ADFS01000001_1_rna32_0028
xxxActinomyces_urogenita	xxxActinomyces_urogenitalis_DSM_15434	[161..267]	both	0	0	dropout	0% (0/107)	0% (0/107)	100% (107/107)	0% (0/107)			0		0		Eubacterium_siraeum_DSM_15702_GCF_0003820851_ASM38208v1_NZ_KB907544_1__0020
xxxActinomyces_urogenita	xxxActinomyces_urogenitalis_DSM_15434	[472..718]	both	0	0	dropout	0% (0/247)	0% (0/247)	100% (247/247)	0% (0/247)			0		0		Faecalibacterium_prausnitzii_NZ_DS483500_1_rna34_0106
xxxActinomyces_urogenita	xxxActinomyces_urogenitalis_DSM_15434	[458..566]	both	0	0	dropout	0% (0/109)	0% (0/109)	100% (109/109)	0% (0/109)			0		0		Mageeibacillus_indolicus_NC_013895_2_rna7_0011
xxxAerococcus_christense	xxxAerococcus_christensenii	[933..1038]	both	0	0	dropout	0% (0/106)	0% (0/106)	100% (106/106)	0% (0/106)			0		0		Cutibacterium_acnes_J139_NZ_ADFS01000001_1_rna32_0028
xxxAerococcus_christense	xxxAerococcus_christensenii	[322..438]	both	1	1	dropout	0% (0/117)	0% (0/117)	100% (117/117)	0% (0/117)	35	35	2	12	2		Eubacterium_siraeum_DSM_15702_GCF_0003820851_ASM38208v1_NZ_KB907544_1__0016
xxxAerococcus_christense	xxxAerococcus_christensenii	[1085..1190]	both	0	0	dropout	0% (0/106)	0% (0/106)	100% (106/106)	0% (0/106)			0		0		Eubacterium_siraeum_DSM_15702_GCF_0003820851_ASM38208v1_NZ_KB907544_1__0020
xxxAerococcus_christense	xxxAerococcus_christensenii	[489..594]	both	0	0	dropout	0% (0/106)	0% (0/106)	100% (106/106)	0% (0/106)			0		0		Faecalibacterium_prausnitzii_NZ_DS483500_1_rna34_0106
xxxAerococcus_christense	xxxAerococcus_christensenii	[502..896]	both	0	0	dropout	0% (0/395)	0% (0/395)	100% (395/395)	0% (0/395)			0		0		Mageeibacillus_indolicus_NC_013895_2_rna7_0011
xxxAerococcus_christense	xxxAerococcus_christensenii	[27..129]	both	0	0	dropout	0% (0/103)	0% (0/103)	100% (103/103)	0% (0/103)			0		0		Prevotella_copri_NZ_GG703855_1_rna43_0029
xxxAerococcus_christense	xxxAerococcus_christensenii	[172..276]	both	4	3	dropout	0% (0/105)	0% (0/105)	100% (105/105)	0% (0/105)	35	35	8	36	7		Shuttleworthia_satelles_DSM_14600_NZ_GG665866_1_rna19_0005
xxxAerococcus_christense	xxxAerococcus_christensenii	[641..746]	both	0	0	dropout	0% (0/106)	0% (0/106)	100% (106/106)	0% (0/106)			0		0		Streptococcus_macedonicus_NC_016749_1_rna66_0143
xxxAerococcus_christense	xxxAerococcus_christensenii	[1236..1340]	both	3	3	dropout	0% (0/105)	0% (0/105)	100% (105/105)	0% (0/105)	35	35	6	28	6		Veillonella_seminalis_NZ_JH992937_1_rna41_0017
xxxAkkermansia_muciniphi	xxxAkkermansia_muciniphila_ATCC_BAA-835	[174..275]	both	0	0	dropout	0% (0/102)	0% (0/102)	100% (102/102)	0% (0/102)			0		0		Bifidobacterium_angulatum_JCM_7096_GCF_0010251551_ASM102515v1_NZ_AP012322_1_rna0_0019
xxxAkkermansia_muciniphi	xxxAkkermansia_muciniphila_ATCC_BAA-835	[22..126]	both	0	0	dropout	0% (0/105)	0% (0/105)	100% (105/105)	0% (0/105)			0		0		Cutibacterium_acnes_J139_NZ_ADFS01000001_1_rna32_0028
xxxAlistipes_putredinis_	xxxAlistipes_putredinis_DSM_17216	[23..114]	both	0	0	dropout	0% (0/92)	0% (0/92)	100% (92/92)	0% (0/92)			0		0		Bifidobacterium_angulatum_JCM_7096_GCF_0010251551_ASM102515v1_NZ_AP012322_1_rna0_0019
xxxAlistipes_putredinis_	xxxAlistipes_putredinis_DSM_17216	[162..265]	both	0	0	dropout	0% (0/104)	0% (0/104)	100% (104/104)	0% (0/104)			0		0		Cutibacterium_acnes_J139_NZ_ADFS01000001_1_rna32_0028
xxxAlistipes_putredinis_	xxxAlistipes_putredinis_DSM_17216	[455..569]	both	0	0	dropout	0% (0/115)	0% (0/115)	100% (115/115)	0% (0/115)			0		0		Eubacterium_siraeum_DSM_15702_GCF_0003820851_ASM38208v1_NZ_KB907544_1__0016
xxxAlistipes_putredinis_	xxxAlistipes_putredinis_DSM_17216	[303..404]	both	0	0	dropout	0% (0/102)	0% (0/102)	100% (102/102)	0% (0/102)			0		0		Faecalibacterium_prausnitzii_NZ_DS483500_1_rna34_0106
xxxAlistipes_putredinis_	xxxAlistipes_putredinis_DSM_17216	[841..945]	both	0	0	dropout	0% (0/105)	0% (0/105)	100% (105/105)	0% (0/105)			0		0		Prevotella_copri_NZ_GG703855_1_rna43_0029
xxxAlistipes_putredinis_	xxxAlistipes_putredinis_DSM_17216	[608..796]	both	0	0	dropout	0% (0/189)	0% (0/189)	100% (189/189)	0% (0/189)			0		0		Prevotellamassilia_timonensis_NZ_LT629844_1_rna35_0020
xxxAlloprevotella_rava	xxxAlloprevotella_rava	[933..1024]	both	0	0	dropout	0% (0/92)	0% (0/92)	100% (92/92)	0% (0/92)			0		0		Bifidobacterium_angulatum_JCM_7096_GCF_0010251551_ASM102515v1_NZ_AP012322_1_rna0_0019
xxxAlloprevotella_rava	xxxAlloprevotella_rava	[634..738]	both	0	0	dropout	0% (0/105)	0% (0/105)	100% (105/105)	0% (0/105)			0		0		Cutibacterium_acnes_J139_NZ_ADFS01000001_1_rna32_0028
xxxAlloprevotella_rava	xxxAlloprevotella_rava	[477..591]	both	0	0	dropout	0% (0/115)	0% (0/115)	100% (115/115)	0% (0/115)			0		0		Eubacterium_siraeum_DSM_15702_GCF_0003820851_ASM38208v1_NZ_KB907544_1__0016
xxxAlloprevotella_rava	xxxAlloprevotella_rava	[790..891]	both	0	0	dropout	0% (0/102)	0% (0/102)	100% (102/102)	0% (0/102)			0		0		Faecalibacterium_prausnitzii_NZ_DS483500_1_rna34_0106
xxxAlloprevotella_rava	xxxAlloprevotella_rava	[27..131]	both	0	0	dropout	0% (0/105)	0% (0/105)	100% (105/105)	0% (0/105)			0		0		Prevotella_copri_NZ_GG703855_1_rna43_0029
xxxAlloprevotella_rava	xxxAlloprevotella_rava	[176..438]	both	0	0	dropout	0% (0/263)	0% (0/263)	100% (263/263)	0% (0/263)			0		0		Prevotellamassilia_timonensis_NZ_LT629844_1_rna35_0020
xxxAlloprevotella_tanner	xxxAlloprevotella_tannerae_ATCC_51259	[990..1081]	both	0	0	dropout	0% (0/92)	0% (0/92)	100% (92/92)	0% (0/92)			0		0		Bifidobacterium_angulatum_JCM_7096_GCF_0010251551_ASM102515v1_NZ_AP012322_1_rna0_0019
xxxAlloprevotella_tanner	xxxAlloprevotella_tannerae_ATCC_51259	[839..942]	both	0	0	dropout	0% (0/104)	0% (0/104)	100% (104/104)	0% (0/104)			0		0		Cutibacterium_acnes_J139_NZ_ADFS01000001_1_rna32_0028
xxxAlloprevotella_tanner	xxxAlloprevotella_tannerae_ATCC_51259	[532..648]	both	0	0	dropout	0% (0/117)	0% (0/117)	100% (117/117)	0% (0/117)			0		0		Eubacterium_siraeum_DSM_15702_GCF_0003820851_ASM38208v1_NZ_KB907544_1__0016
xxxAlloprevotella_tanner	xxxAlloprevotella_tannerae_ATCC_51259	[699..801]	both	0	0	dropout	0% (0/103)	0% (0/103)	100% (103/103)	0% (0/103)			0		0		Faecalibacterium_prausnitzii_NZ_DS483500_1_rna34_0106
xxxAlloprevotella_tanner	xxxAlloprevotella_tannerae_ATCC_51259	[27..130]	both	0	0	dropout	0% (0/104)	0% (0/104)	100% (104/104)	0% (0/104)			0		0		Prevotella_copri_NZ_GG703855_1_rna43_0029
xxxAlloprevotella_tanner	xxxAlloprevotella_tannerae_ATCC_51259	[175..493]	both	0	0	dropout	0% (0/319)	0% (0/319)	100% (319/319)	0% (0/319)			0		0		Prevotellamassilia_timonensis_NZ_LT629844_1_rna35_0020
xxxAnaerococcus_hydrogen	xxxAnaerococcus_hydrogenalis	[772..873]	both	0	0	dropout	0% (0/102)	0% (0/102)	100% (102/102)	0% (0/102)			0		0		Bifidobacterium_angulatum_JCM_7096_GCF_0010251551_ASM102515v1_NZ_AP012322_1_rna0_0019
xxxAnaerococcus_hydrogen	xxxAnaerococcus_hydrogenalis	[170..279]	both	0	0	dropout	0% (0/110)	0% (0/110)	100% (110/110)	0% (0/110)			0		0		Cutibacterium_acnes_J139_NZ_ADFS01000001_1_rna32_0028
xxxAnaerococcus_hydrogen	xxxAnaerococcus_hydrogenalis	[323..429]	both	0	0	dropout	0% (0/107)	0% (0/107)	100% (107/107)	0% (0/107)			0		0		Eubacterium_siraeum_DSM_15702_GCF_0003820851_ASM38208v1_NZ_KB907544_1__0020
xxxAnaerococcus_hydrogen	xxxAnaerococcus_hydrogenalis	[19..118]	both	0	0	dropout	0% (0/100)	0% (0/100)	100% (100/100)	0% (0/100)			0		0		Faecalibacterium_prausnitzii_NZ_DS483500_1_rna34_0106
xxxAnaerococcus_hydrogen	xxxAnaerococcus_hydrogenalis	[620..722]	both	0	0	dropout	0% (0/103)	0% (0/103)	100% (103/103)	0% (0/103)			0		0		Prevotella_copri_NZ_GG703855_1_rna43_0029
xxxAnaerococcus_hydrogen	xxxAnaerococcus_hydrogenalis	[473..577]	both	0	0	dropout	0% (0/105)	0% (0/105)	100% (105/105)	0% (0/105)			0		0		Shuttleworthia_satelles_DSM_14600_NZ_GG665866_1_rna19_0005
xxxAnaerococcus_lactolyt	xxxAnaerococcus_lactolyticus	[627..728]	both	1	1	dropout	0% (0/102)	0% (0/102)	100% (102/102)	0% (0/102)	35	35	2	4	2		Bifidobacterium_angulatum_JCM_7096_GCF_0010251551_ASM102515v1_NZ_AP012322_1_rna0_0019
xxxAnaerococcus_lactolyt	xxxAnaerococcus_lactolyticus	[320..429]	both	0	0	dropout	0% (0/110)	0% (0/110)	100% (110/110)	0% (0/110)			0		0		Cutibacterium_acnes_J139_NZ_ADFS01000001_1_rna32_0028
xxxAnaerococcus_lactolyt	xxxAnaerococcus_lactolyticus	[476..582]	both	0	0	dropout	0% (0/107)	0% (0/107)	100% (107/107)	0% (0/107)			0		0		Eubacterium_siraeum_DSM_15702_GCF_0003820851_ASM38208v1_NZ_KB907544_1__0020
xxxAnaerococcus_lactolyt	xxxAnaerococcus_lactolyticus	[778..878]	both	0	0	dropout	0% (0/101)	0% (0/101)	100% (101/101)	0% (0/101)			0		0		Faecalibacterium_prausnitzii_NZ_DS483500_1_rna34_0106
xxxAnaerococcus_lactolyt	xxxAnaerococcus_lactolyticus	[27..129]	both	0	0	dropout	0% (0/103)	0% (0/103)	100% (103/103)	0% (0/103)			0		0		Prevotella_copri_NZ_GG703855_1_rna43_0029
xxxAnaerococcus_lactolyt	xxxAnaerococcus_lactolyticus	[172..276]	both	0	0	dropout	0% (0/105)	0% (0/105)	100% (105/105)	0% (0/105)			0		0		Shuttleworthia_satelles_DSM_14600_NZ_GG665866_1_rna19_0005
xxxAnaerococcus_obesiens	xxxAnaerococcus_obesiensis	[21..126]	both	0	0	dropout	0% (0/106)	0% (0/106)	100% (106/106)	0% (0/106)			0		0		Anaerococcus_obesiensis_Anaerococcus_obesiensis_product_23S_0022
xxxAnaerococcus_obesiens	xxxAnaerococcus_obesiensis	[172..278]	both	0	0	dropout	0% (0/107)	0% (0/107)	100% (107/107)	0% (0/107)			0		0		Eubacterium_siraeum_DSM_15702_GCF_0003820851_ASM38208v1_NZ_KB907544_1__0020
xxxAnaerococcus_prevotii	xxxAnaerococcus_prevotii	[168..268]	both	0	0	dropout	0% (0/101)	0% (0/101)	100% (101/101)	0% (0/101)			0		0		Bifidobacterium_angulatum_JCM_7096_GCF_0010251551_ASM102515v1_NZ_AP012322_1_rna0_0019
xxxAnaerococcus_prevotii	xxxAnaerococcus_prevotii	[614..723]	both	0	0	dropout	0% (0/110)	0% (0/110)	100% (110/110)	0% (0/110)			0		0		Cutibacterium_acnes_J139_NZ_ADFS01000001_1_rna32_0028
xxxAnaerococcus_prevotii	xxxAnaerococcus_prevotii	[461..567]	both	0	0	dropout	0% (0/107)	0% (0/107)	100% (107/107)	0% (0/107)			0		0		Eubacterium_siraeum_DSM_15702_GCF_0003820851_ASM38208v1_NZ_KB907544_1__0020
xxxAnaerococcus_prevotii	xxxAnaerococcus_prevotii	[19..118]	both	0	0	dropout	0% (0/100)	0% (0/100)	100% (100/100)	0% (0/100)			0		0		Faecalibacterium_prausnitzii_NZ_DS483500_1_rna34_0106
xxxAnaerococcus_prevotii	xxxAnaerococcus_prevotii	[318..420]	both	0	0	dropout	0% (0/103)	0% (0/103)	100% (103/103)	0% (0/103)			0		0		Prevotella_copri_NZ_GG703855_1_rna43_0029
xxxAnaerococcus_prevotii	xxxAnaerococcus_prevotii	[767..871]	both	0	0	dropout	0% (0/105)	0% (0/105)	100% (105/105)	0% (0/105)			0		0		Shuttleworthia_satelles_DSM_14600_NZ_GG665866_1_rna19_0005
xxxAnaerococcus_tetradiu	xxxAnaerococcus_tetradius	[627..727]	both	0	0	dropout	0% (0/101)	0% (0/101)	100% (101/101)	0% (0/101)			0		0		Bifidobacterium_angulatum_JCM_7096_GCF_0010251551_ASM102515v1_NZ_AP012322_1_rna0_0019
xxxAnaerococcus_tetradiu	xxxAnaerococcus_tetradius	[470..579]	both	1	1	dropout	0% (0/110)	0% (0/110)	100% (110/110)	0% (0/110)	36	36	2	10	2		Cutibacterium_acnes_J139_NZ_ADFS01000001_1_rna32_0028
xxxAnaerococcus_tetradiu	xxxAnaerococcus_tetradius	[170..276]	both	0	0	dropout	0% (0/107)	0% (0/107)	100% (107/107)	0% (0/107)			0		0		Eubacterium_siraeum_DSM_15702_GCF_0003820851_ASM38208v1_NZ_KB907544_1__0020
xxxAnaerococcus_tetradiu	xxxAnaerococcus_tetradius	[777..876]	both	0	0	dropout	0% (0/100)	0% (0/100)	100% (100/100)	0% (0/100)			0		0		Faecalibacterium_prausnitzii_NZ_DS483500_1_rna34_0106
xxxAnaerococcus_tetradiu	xxxAnaerococcus_tetradius	[27..129]	both	0	0	dropout	0% (0/103)	0% (0/103)	100% (103/103)	0% (0/103)			0		0		Prevotella_copri_NZ_GG703855_1_rna43_0029
xxxAnaerococcus_tetradiu	xxxAnaerococcus_tetradius	[322..426]	both	0	1	dropout	0% (0/105)	0% (0/105)	100% (105/105)	0% (0/105)	31	32	2	4	1		Shuttleworthia_satelles_DSM_14600_NZ_GG665866_1_rna19_0005
xxxAnaerococcus_vaginali	xxxAnaerococcus_vaginalis	[469..575]	both	0	0	dropout	0% (0/107)	0% (0/107)	100% (107/107)	0% (0/107)			0		0		Anaerococcus_obesiensis_Anaerococcus_obesiensis_product_23S_0022
xxxAnaerococcus_vaginali	xxxAnaerococcus_vaginalis	[778..879]	both	0	0	dropout	0% (0/102)	0% (0/102)	100% (102/102)	0% (0/102)			0		0		Bifidobacterium_angulatum_JCM_7096_GCF_0010251551_ASM102515v1_NZ_AP012322_1_rna0_0019
xxxAnaerococcus_vaginali	xxxAnaerococcus_vaginalis	[621..730]	both	0	0	dropout	0% (0/110)	0% (0/110)	100% (110/110)	0% (0/110)			0		0		Cutibacterium_acnes_J139_NZ_ADFS01000001_1_rna32_0028
xxxAnaerococcus_vaginali	xxxAnaerococcus_vaginalis	[170..276]	both	0	0	dropout	0% (0/107)	0% (0/107)	100% (107/107)	0% (0/107)			0		0		Eubacterium_siraeum_DSM_15702_GCF_0003820851_ASM38208v1_NZ_KB907544_1__0020
xxxAnaerococcus_vaginali	xxxAnaerococcus_vaginalis	[929..1028]	both	0	0	dropout	0% (0/100)	0% (0/100)	100% (100/100)	0% (0/100)			0		0		Faecalibacterium_prausnitzii_NZ_DS483500_1_rna34_0106
xxxAnaerococcus_vaginali	xxxAnaerococcus_vaginalis	[27..129]	both	0	0	dropout	0% (0/103)	0% (0/103)	100% (103/103)	0% (0/103)			0		0		Prevotella_copri_NZ_GG703855_1_rna43_0029
xxxAnaerococcus_vaginali	xxxAnaerococcus_vaginalis	[322..426]	both	0	0	dropout	0% (0/105)	0% (0/105)	100% (105/105)	0% (0/105)			0		0		Shuttleworthia_satelles_DSM_14600_NZ_GG665866_1_rna19_0005
xxxAnaerotruncus_colihom	xxxAnaerotruncus_colihominis_DSM_17241	[766..866]	both	0	0	dropout	0% (0/101)	0% (0/101)	100% (101/101)	0% (0/101)			0		0		Bifidobacterium_angulatum_JCM_7096_GCF_0010251551_ASM102515v1_NZ_AP012322_1_rna0_0019
xxxAnaerotruncus_colihom	xxxAnaerotruncus_colihominis_DSM_17241	[614..718]	both	0	0	dropout	0% (0/105)	0% (0/105)	100% (105/105)	0% (0/105)			0		0		Cutibacterium_acnes_J139_NZ_ADFS01000001_1_rna32_0028
xxxAnaerotruncus_colihom	xxxAnaerotruncus_colihominis_DSM_17241	[168..274]	both	0	0	dropout	0% (0/107)	0% (0/107)	100% (107/107)	0% (0/107)			0		0		Eubacterium_siraeum_DSM_15702_GCF_0003820851_ASM38208v1_NZ_KB907544_1__0020
xxxAnaerotruncus_colihom	xxxAnaerotruncus_colihominis_DSM_17241	[323..427]	both	0	0	dropout	0% (0/105)	0% (0/105)	100% (105/105)	0% (0/105)			0		0		Faecalibacterium_prausnitzii_NZ_DS483500_1_rna34_0106
xxxAnaerotruncus_colihom	xxxAnaerotruncus_colihominis_DSM_17241	[336..577]	both	0	0	dropout	0% (0/242)	0% (0/242)	100% (242/242)	0% (0/242)			0		0		Mageeibacillus_indolicus_NC_013895_2_rna7_0011
xxxAnaerotruncus_colihom	xxxAnaerotruncus_colihominis_DSM_17241	[27..124]	both	0	0	dropout	0% (0/98)	0% (0/98)	100% (98/98)	0% (0/98)			0		0		Prevotella_copri_NZ_GG703855_1_rna43_0029
xxxArcanobacterium_haemo	xxxArcanobacterium_haemolyticum_DSM_20595	[924..1026]	both	0	0	dropout	0% (0/103)	0% (0/103)	100% (103/103)	0% (0/103)			0		0		Bifidobacterium_angulatum_JCM_7096_GCF_0010251551_ASM102515v1_NZ_AP012322_1_rna0_0019
xxxArcanobacterium_haemo	xxxArcanobacterium_haemolyticum_DSM_20595	[25..127]	both	0	0	dropout	0% (0/103)	0% (0/103)	100% (103/103)	0% (0/103)			0		0		Cutibacterium_acnes_J139_NZ_ADFS01000001_1_rna32_0028
xxxArcanobacterium_haemo	xxxArcanobacterium_haemolyticum_DSM_20595	[774..879]	both	0	0	dropout	0% (0/106)	0% (0/106)	100% (106/106)	0% (0/106)			0		0		Eubacterium_siraeum_DSM_15702_GCF_0003820851_ASM38208v1_NZ_KB907544_1__0020
xxxArcanobacterium_haemo	xxxArcanobacterium_haemolyticum_DSM_20595	[315..421]	both	0	0	dropout	0% (0/107)	0% (0/107)	100% (107/107)	0% (0/107)			0		0		Faecalibacterium_prausnitzii_NZ_DS483500_1_rna34_0106
xxxArcanobacterium_haemo	xxxArcanobacterium_haemolyticum_DSM_20595	[436..584]	both	0	0	dropout	0% (0/149)	0% (0/149)	100% (149/149)	0% (0/149)			0		0		Mageeibacillus_indolicus_NC_013895_2_rna7_0011
xxxArcanobacterium_haemo	xxxArcanobacterium_haemolyticum_DSM_20595	[621..725]	both	0	0	dropout	0% (0/105)	0% (0/105)	100% (105/105)	0% (0/105)			0		0		Prevotella_copri_NZ_GG703855_1_rna43_0029
xxxArcanobacterium_haemo	xxxArcanobacterium_haemolyticum_DSM_20595	[170..274]	both	0	0	dropout	0% (0/105)	0% (0/105)	100% (105/105)	0% (0/105)			0		0		Shuttleworthia_satelles_DSM_14600_NZ_GG665866_1_rna19_0005
xxxAspergillus_fumigatus	xxxAspergillus_fumigatus	[28..132]	both	0	0	dropout	0% (0/105)	0% (0/105)	100% (105/105)	0% (0/105)			0		0		Aspergillus_tubingensis_KT326815_1_product_18S_0002
xxxAspergillus_fumigatus	xxxAspergillus_fumigatus	[173..281]	both	0	0	dropout	0% (0/109)	0% (0/109)	100% (109/109)	0% (0/109)			0		0		Coprinus_comatus_Coprinus_comatus_product_18S_0002
xxxAspergillus_fumigatus	xxxAspergillus_fumigatus	[322..430]	both	0	0	dropout	0% (0/109)	0% (0/109)	100% (109/109)	0% (0/109)			0		0		Saccharomyces_pastorianus_Saccharomyces_pastorianus_product_26S_0001
xxxAspergillus_oryzae	xxxAspergillus_oryzae	[21..125]	both	0	0	dropout	0% (0/105)	0% (0/105)	100% (105/105)	0% (0/105)			0		0		Aspergillus_tubingensis_KT326815_1_product_18S_0002
xxxAspergillus_oryzae	xxxAspergillus_oryzae	[172..280]	both	0	0	dropout	0% (0/109)	0% (0/109)	100% (109/109)	0% (0/109)			0		0		Coprinus_comatus_Coprinus_comatus_product_18S_0002
xxxAtopobium_parvulum_DS	xxxAtopobium_parvulum_DSM_20469	[323..424]	both	0	0	dropout	0% (0/102)	0% (0/102)	100% (102/102)	0% (0/102)			0		0		Bifidobacterium_angulatum_JCM_7096_GCF_0010251551_ASM102515v1_NZ_AP012322_1_rna0_0019
xxxAtopobium_parvulum_DS	xxxAtopobium_parvulum_DSM_20469	[466..567]	both	0	0	dropout	0% (0/102)	0% (0/102)	100% (102/102)	0% (0/102)			0		0		Cutibacterium_acnes_J139_NZ_ADFS01000001_1_rna32_0028
xxxAtopobium_parvulum_DS	xxxAtopobium_parvulum_DSM_20469	[25..130]	both	0	0	dropout	0% (0/106)	0% (0/106)	100% (106/106)	0% (0/106)			0		0		Eubacterium_siraeum_DSM_15702_GCF_0003820851_ASM38208v1_NZ_KB907544_1__0020
xxxAtopobium_parvulum_DS	xxxAtopobium_parvulum_DSM_20469	[179..281]	both	0	0	dropout	0% (0/103)	0% (0/103)	100% (103/103)	0% (0/103)			0		0		Faecalibacterium_prausnitzii_NZ_DS483500_1_rna34_0106
xxxAtopobium_rimae_ATCC_	xxxAtopobium_rimae_ATCC_49626	[168..269]	both	0	0	dropout	0% (0/102)	0% (0/102)	100% (102/102)	0% (0/102)			0		0		Bifidobacterium_angulatum_JCM_7096_GCF_0010251551_ASM102515v1_NZ_AP012322_1_rna0_0019
xxxAtopobium_rimae_ATCC_	xxxAtopobium_rimae_ATCC_49626	[25..126]	both	4	4	dropout	0% (0/102)	0% (0/102)	100% (102/102)	0% (0/102)	35	35	10	32	9		Cutibacterium_acnes_J139_NZ_ADFS01000001_1_rna32_0028
xxxAtopobium_rimae_ATCC_	xxxAtopobium_rimae_ATCC_49626	[462..567]	both	0	0	dropout	0% (0/106)	0% (0/106)	100% (106/106)	0% (0/106)			0		0		Eubacterium_siraeum_DSM_15702_GCF_0003820851_ASM38208v1_NZ_KB907544_1__0020
xxxAtopobium_rimae_ATCC_	xxxAtopobium_rimae_ATCC_49626	[311..413]	both	0	0	dropout	0% (0/103)	0% (0/103)	100% (103/103)	0% (0/103)			0		0		Faecalibacterium_prausnitzii_NZ_DS483500_1_rna34_0106
xxxAtopobium_vaginae	xxxAtopobium_vaginae	[175..277]	both	11	10	expected	100% (103/103)	100% (103/103)	100% (103/103)	0% (0/103)	35	35	22	80	21		Bifidobacterium_angulatum_JCM_7096_GCF_0010251551_ASM102515v1_NZ_AP012322_1_rna0_0019
xxxAtopobium_vaginae	xxxAtopobium_vaginae	[319..420]	both	115	115		100% (102/102)	100% (102/102)	100% (102/102)	100% (102/102)	35	35	232	854	231		Cutibacterium_acnes_J139_NZ_ADFS01000001_1_rna32_0028
xxxAtopobium_vaginae	xxxAtopobium_vaginae	[25..130]	both	101	101		100% (106/106)	100% (106/106)	100% (106/106)	100% (106/106)	34	34	204	718	203		Eubacterium_siraeum_DSM_15702_GCF_0003820851_ASM38208v1_NZ_KB907544_1__0020
xxxBacteroides_caccae_AT	xxxBacteroides_caccae_ATCC_43185	[0..0]	both	0	0		-1	-1	-1	-1			0		0		Bifidobacterium_angulatum_JCM_7096_GCF_0010251551_ASM102515v1_NZ_AP012322_1_rna0_0019
xxxBacteroides_caccae_AT	xxxBacteroides_caccae_ATCC_43185	[25..127]	both	0	0	dropout	0% (0/103)	0% (0/103)	100% (103/103)	0% (0/103)		458	0		0		Cutibacterium_acnes_J139_NZ_ADFS01000001_1_rna32_0028
xxxBacteroides_caccae_AT	xxxBacteroides_caccae_ATCC_43185	[317..431]	both	0	0	dropout	0% (0/115)	0% (0/115)	100% (115/115)	0% (0/115)		30.1316	0		0		Eubacterium_siraeum_DSM_15702_GCF_0003820851_ASM38208v1_NZ_KB907544_1__0016
xxxBacteroides_caccae_AT	xxxBacteroides_caccae_ATCC_43185	[165..266]	both	0	0	dropout	0% (0/102)	0% (0/102)	100% (102/102)	0% (0/102)			0		0		Faecalibacterium_prausnitzii_NZ_DS483500_1_rna34_0106
xxxBacteroides_caccae_AT	xxxBacteroides_caccae_ATCC_43185	[805..909]	both	0	0	dropout	0% (0/105)	0% (0/105)	100% (105/105)	0% (0/105)			0		0		Prevotella_copri_NZ_GG703855_1_rna43_0029
xxxBacteroides_caccae_AT	xxxBacteroides_caccae_ATCC_43185	[470..760]	both	0	0	dropout	0% (0/291)	0% (0/291)	100% (291/291)	0% (0/291)			0		0		Prevotellamassilia_timonensis_NZ_LT629844_1_rna35_0020
xxxBacteroides_cellulosi	xxxBacteroides_cellulosilyticus_DSM_14838	[881..972]	both	0	0	dropout	0% (0/92)	0% (0/92)	100% (92/92)	0% (0/92)			0		0		Bifidobacterium_angulatum_JCM_7096_GCF_0010251551_ASM102515v1_NZ_AP012322_1_rna0_0019
xxxBacteroides_cellulosi	xxxBacteroides_cellulosilyticus_DSM_14838	[731..833]	both	0	0	dropout	0% (0/103)	0% (0/103)	100% (103/103)	0% (0/103)			0		0		Cutibacterium_acnes_J139_NZ_ADFS01000001_1_rna32_0028
xxxBacteroides_cellulosi	xxxBacteroides_cellulosilyticus_DSM_14838	[574..688]	both	0	0	dropout	0% (0/115)	0% (0/115)	100% (115/115)	0% (0/115)			0		0		Eubacterium_siraeum_DSM_15702_GCF_0003820851_ASM38208v1_NZ_KB907544_1__0016
xxxBacteroides_cellulosi	xxxBacteroides_cellulosilyticus_DSM_14838	[27..131]	both	0	0	dropout	0% (0/105)	0% (0/105)	100% (105/105)	0% (0/105)			0		0		Prevotella_copri_NZ_GG703855_1_rna43_0029
xxxBacteroides_cellulosi	xxxBacteroides_cellulosilyticus_DSM_14838	[176..535]	both	0	0	dropout	0% (0/360)	0% (0/360)	100% (360/360)	0% (0/360)			0		0		Prevotellamassilia_timonensis_NZ_LT629844_1_rna35_0020
xxxBacteroides_coprocola	xxxBacteroides_coprocola_DSM_17136	[22..128]	both	0	0	dropout	0% (0/107)	0% (0/107)	100% (107/107)	0% (0/107)			0		0		Bacteroides_dorei_01
xxxBacteroides_coprocola	xxxBacteroides_coprocola_DSM_17136	[173..264]	both	0	0	dropout	0% (0/92)	0% (0/92)	100% (92/92)	0% (0/92)			0		0		Bifidobacterium_angulatum_JCM_7096_GCF_0010251551_ASM102515v1_NZ_AP012322_1_rna0_0019
xxxBacteroides_coprocola	xxxBacteroides_coprocola_DSM_17136	[312..414]	both	0	0	dropout	0% (0/103)	0% (0/103)	100% (103/103)	0% (0/103)			0		0		Cutibacterium_acnes_J139_NZ_ADFS01000001_1_rna32_0028
xxxBacteroides_coprocola	xxxBacteroides_coprocola_DSM_17136	[937..1051]	both	0	0	dropout	0% (0/115)	0% (0/115)	100% (115/115)	0% (0/115)			0		0		Eubacterium_siraeum_DSM_15702_GCF_0003820851_ASM38208v1_NZ_KB907544_1__0016
xxxBacteroides_coprocola	xxxBacteroides_coprocola_DSM_17136	[1102..1203]	both	0	0	dropout	0% (0/102)	0% (0/102)	100% (102/102)	0% (0/102)			0		0		Faecalibacterium_prausnitzii_NZ_DS483500_1_rna34_0106
xxxBacteroides_coprocola	xxxBacteroides_coprocola_DSM_17136	[460..564]	both	0	0	dropout	0% (0/105)	0% (0/105)	100% (105/105)	0% (0/105)			0		0		Prevotella_copri_NZ_GG703855_1_rna43_0029
xxxBacteroides_coprocola	xxxBacteroides_coprocola_DSM_17136	[609..898]	both	0	0	dropout	0% (0/290)	0% (0/290)	100% (290/290)	0% (0/290)			0		0		Prevotellamassilia_timonensis_NZ_LT629844_1_rna35_0020
xxxBacteroides_coprophil	xxxBacteroides_coprophilus_DSM_18228	[25..131]	both	0	0	dropout	0% (0/107)	0% (0/107)	100% (107/107)	0% (0/107)			0		0		Bacteroides_dorei_01
xxxBacteroides_coprophil	xxxBacteroides_coprophilus_DSM_18228	[1103..1194]	both	0	0	dropout	0% (0/92)	0% (0/92)	100% (92/92)	0% (0/92)			0		0		Bifidobacterium_angulatum_JCM_7096_GCF_0010251551_ASM102515v1_NZ_AP012322_1_rna0_0019
xxxBacteroides_coprophil	xxxBacteroides_coprophilus_DSM_18228	[804..908]	both	0	0	dropout	0% (0/105)	0% (0/105)	100% (105/105)	0% (0/105)			0		0		Cutibacterium_acnes_J139_NZ_ADFS01000001_1_rna32_0028
xxxBacteroides_coprophil	xxxBacteroides_coprophilus_DSM_18228	[647..761]	both	0	0	dropout	0% (0/115)	0% (0/115)	100% (115/115)	0% (0/115)			0		0		Eubacterium_siraeum_DSM_15702_GCF_0003820851_ASM38208v1_NZ_KB907544_1__0016
xxxBacteroides_coprophil	xxxBacteroides_coprophilus_DSM_18228	[960..1061]	both	0	0	dropout	0% (0/102)	0% (0/102)	100% (102/102)	0% (0/102)			0		0		Faecalibacterium_prausnitzii_NZ_DS483500_1_rna34_0106
xxxBacteroides_coprophil	xxxBacteroides_coprophilus_DSM_18228	[177..281]	both	0	0	dropout	0% (0/105)	0% (0/105)	100% (105/105)	0% (0/105)			0		0		Prevotella_copri_NZ_GG703855_1_rna43_0029
xxxBacteroides_coprophil	xxxBacteroides_coprophilus_DSM_18228	[326..608]	both	0	0	dropout	0% (0/283)	0% (0/283)	100% (283/283)	0% (0/283)			0		0		Prevotellamassilia_timonensis_NZ_LT629844_1_rna35_0020
xxxBacteroides_dorei	xxxBacteroides_dorei	[1062..1153]	both	0	0	dropout	0% (0/92)	0% (0/92)	100% (92/92)	0% (0/92)			0		0		Bifidobacterium_angulatum_JCM_7096_GCF_0010251551_ASM102515v1_NZ_AP012322_1_rna0_0019
xxxBacteroides_dorei	xxxBacteroides_dorei	[763..867]	both	0	0	dropout	0% (0/105)	0% (0/105)	100% (105/105)	0% (0/105)			0		0		Cutibacterium_acnes_J139_NZ_ADFS01000001_1_rna32_0028
xxxBacteroides_dorei	xxxBacteroides_dorei	[24..139]	both	0	0	dropout	0% (0/116)	0% (0/116)	100% (116/116)	0% (0/116)			0		0		Eubacterium_siraeum_DSM_15702_GCF_0003820851_ASM38208v1_NZ_KB907544_1__0016
xxxBacteroides_dorei	xxxBacteroides_dorei	[919..1020]	both	0	0	dropout	0% (0/102)	0% (0/102)	100% (102/102)	0% (0/102)			0		0		Faecalibacterium_prausnitzii_NZ_DS483500_1_rna34_0106
xxxBacteroides_dorei	xxxBacteroides_dorei	[187..291]	both	0	0	dropout	0% (0/105)	0% (0/105)	100% (105/105)	0% (0/105)			0		0		Prevotella_copri_NZ_GG703855_1_rna43_0029
xxxBacteroides_dorei	xxxBacteroides_dorei	[336..566]	both	0	0	dropout	0% (0/231)	0% (0/231)	100% (231/231)	0% (0/231)			0		0		Prevotellamassilia_timonensis_NZ_LT629844_1_rna35_0020
xxxBacteroides_eggerthii	xxxBacteroides_eggerthii_DSM_20697	[901..992]	both	0	0	dropout	0% (0/92)	0% (0/92)	100% (92/92)	0% (0/92)			0		0		Bifidobacterium_angulatum_JCM_7096_GCF_0010251551_ASM102515v1_NZ_AP012322_1_rna0_0019
xxxBacteroides_eggerthii	xxxBacteroides_eggerthii_DSM_20697	[751..853]	both	0	0	dropout	0% (0/103)	0% (0/103)	100% (103/103)	0% (0/103)			0		0		Cutibacterium_acnes_J139_NZ_ADFS01000001_1_rna32_0028
xxxBacteroides_eggerthii	xxxBacteroides_eggerthii_DSM_20697	[447..561]	both	0	0	dropout	0% (0/115)	0% (0/115)	100% (115/115)	0% (0/115)			0		0		Eubacterium_siraeum_DSM_15702_GCF_0003820851_ASM38208v1_NZ_KB907544_1__0016
xxxBacteroides_eggerthii	xxxBacteroides_eggerthii_DSM_20697	[612..713]	both	0	0	dropout	0% (0/102)	0% (0/102)	100% (102/102)	0% (0/102)			0		0		Faecalibacterium_prausnitzii_NZ_DS483500_1_rna34_0106
xxxBacteroides_eggerthii	xxxBacteroides_eggerthii_DSM_20697	[27..131]	both	0	0	dropout	0% (0/105)	0% (0/105)	100% (105/105)	0% (0/105)			0		0		Prevotella_copri_NZ_GG703855_1_rna43_0029
xxxBacteroides_eggerthii	xxxBacteroides_eggerthii_DSM_20697	[176..408]	both	0	0	dropout	0% (0/233)	0% (0/233)	100% (233/233)	0% (0/233)			0		0		Prevotellamassilia_timonensis_NZ_LT629844_1_rna35_0020
xxxBacteroides_finegoldi	xxxBacteroides_finegoldii_DSM_17565	[25..127]	both	0	0	dropout	0% (0/103)	0% (0/103)	100% (103/103)	0% (0/103)			0		0		Cutibacterium_acnes_J139_NZ_ADFS01000001_1_rna32_0028
xxxBacteroides_finegoldi	xxxBacteroides_finegoldii_DSM_17565	[165..266]	both	0	0	dropout	0% (0/102)	0% (0/102)	100% (102/102)	0% (0/102)			0		0		Faecalibacterium_prausnitzii_NZ_DS483500_1_rna34_0106
xxxBacteroides_finegoldi	xxxBacteroides_finegoldii_DSM_17565	[695..799]	both	0	0	dropout	0% (0/105)	0% (0/105)	100% (105/105)	0% (0/105)			0		0		Prevotella_copri_NZ_GG703855_1_rna43_0029
xxxBacteroides_finegoldi	xxxBacteroides_finegoldii_DSM_17565	[311..650]	both	0	0	dropout	0% (0/340)	0% (0/340)	100% (340/340)	0% (0/340)			0		0		Prevotellamassilia_timonensis_NZ_LT629844_1_rna35_0020
xxxBacteroides_fragilis	xxxBacteroides_fragilis	[867..958]	both	0	0	dropout	0% (0/92)	0% (0/92)	100% (92/92)	0% (0/92)			0		0		Bifidobacterium_angulatum_JCM_7096_GCF_0010251551_ASM102515v1_NZ_AP012322_1_rna0_0019
xxxBacteroides_fragilis	xxxBacteroides_fragilis	[559..673]	both	0	0	dropout	0% (0/115)	0% (0/115)	100% (115/115)	0% (0/115)			0		0		Eubacterium_siraeum_DSM_15702_GCF_0003820851_ASM38208v1_NZ_KB907544_1__0016
xxxBacteroides_fragilis	xxxBacteroides_fragilis	[724..825]	both	0	0	dropout	0% (0/102)	0% (0/102)	100% (102/102)	0% (0/102)			0		0		Faecalibacterium_prausnitzii_NZ_DS483500_1_rna34_0106
xxxBacteroides_fragilis	xxxBacteroides_fragilis	[27..131]	both	0	0	dropout	0% (0/105)	0% (0/105)	100% (105/105)	0% (0/105)			0		0		Prevotella_copri_NZ_GG703855_1_rna43_0029
xxxBacteroides_fragilis	xxxBacteroides_fragilis	[176..520]	both	0	0	dropout	0% (0/345)	0% (0/345)	100% (345/345)	0% (0/345)			0		0		Prevotellamassilia_timonensis_NZ_LT629844_1_rna35_0020
xxxBacteroides_fragilis_	xxxBacteroides_fragilis_3_1_12	[940..1031]	both	0	0	dropout	0% (0/92)	0% (0/92)	100% (92/92)	0% (0/92)			0		0		Bifidobacterium_angulatum_JCM_7096_GCF_0010251551_ASM102515v1_NZ_AP012322_1_rna0_0019
xxxBacteroides_fragilis_	xxxBacteroides_fragilis_3_1_12	[641..745]	both	0	0	dropout	0% (0/105)	0% (0/105)	100% (105/105)	0% (0/105)			0		0		Cutibacterium_acnes_J139_NZ_ADFS01000001_1_rna32_0028
xxxBacteroides_fragilis_	xxxBacteroides_fragilis_3_1_12	[484..598]	both	0	0	dropout	0% (0/115)	0% (0/115)	100% (115/115)	0% (0/115)			0		0		Eubacterium_siraeum_DSM_15702_GCF_0003820851_ASM38208v1_NZ_KB907544_1__0016
xxxBacteroides_fragilis_	xxxBacteroides_fragilis_3_1_12	[797..898]	both	0	0	dropout	0% (0/102)	0% (0/102)	100% (102/102)	0% (0/102)			0		0		Faecalibacterium_prausnitzii_NZ_DS483500_1_rna34_0106
xxxBacteroides_fragilis_	xxxBacteroides_fragilis_3_1_12	[27..131]	both	0	0	dropout	0% (0/105)	0% (0/105)	100% (105/105)	0% (0/105)			0		0		Prevotella_copri_NZ_GG703855_1_rna43_0029
xxxBacteroides_fragilis_	xxxBacteroides_fragilis_3_1_12	[176..445]	both	0	0	dropout	0% (0/270)	0% (0/270)	100% (270/270)	0% (0/270)			0		0		Prevotellamassilia_timonensis_NZ_LT629844_1_rna35_0020
xxxBacteroides_fragilis_	xxxBacteroides_fragilis_638R	[949..1040]	both	0	0	dropout	0% (0/92)	0% (0/92)	100% (92/92)	0% (0/92)			0		0		Bifidobacterium_angulatum_JCM_7096_GCF_0010251551_ASM102515v1_NZ_AP012322_1_rna0_0019
xxxBacteroides_fragilis_	xxxBacteroides_fragilis_638R	[650..754]	both	0	0	dropout	0% (0/105)	0% (0/105)	100% (105/105)	0% (0/105)			0		0		Cutibacterium_acnes_J139_NZ_ADFS01000001_1_rna32_0028
xxxBacteroides_fragilis_	xxxBacteroides_fragilis_638R	[493..607]	both	0	0	dropout	0% (0/115)	0% (0/115)	100% (115/115)	0% (0/115)			0		0		Eubacterium_siraeum_DSM_15702_GCF_0003820851_ASM38208v1_NZ_KB907544_1__0016
xxxBacteroides_fragilis_	xxxBacteroides_fragilis_638R	[806..907]	both	0	0	dropout	0% (0/102)	0% (0/102)	100% (102/102)	0% (0/102)			0		0		Faecalibacterium_prausnitzii_NZ_DS483500_1_rna34_0106
xxxBacteroides_fragilis_	xxxBacteroides_fragilis_638R	[27..131]	both	0	0	dropout	0% (0/105)	0% (0/105)	100% (105/105)	0% (0/105)			0		0		Prevotella_copri_NZ_GG703855_1_rna43_0029
xxxBacteroides_fragilis_	xxxBacteroides_fragilis_638R	[176..454]	both	0	0	dropout	0% (0/279)	0% (0/279)	100% (279/279)	0% (0/279)			0		0		Prevotellamassilia_timonensis_NZ_LT629844_1_rna35_0020
xxxBacteroides_intestina	xxxBacteroides_intestinalis_DSM_17393	[951..1042]	both	0	0	dropout	0% (0/92)	0% (0/92)	100% (92/92)	0% (0/92)			0		0		Bifidobacterium_angulatum_JCM_7096_GCF_0010251551_ASM102515v1_NZ_AP012322_1_rna0_0019
xxxBacteroides_intestina	xxxBacteroides_intestinalis_DSM_17393	[25..127]	both	0	0	dropout	0% (0/103)	0% (0/103)	100% (103/103)	0% (0/103)			0		0		Cutibacterium_acnes_J139_NZ_ADFS01000001_1_rna32_0028
xxxBacteroides_intestina	xxxBacteroides_intestinalis_DSM_17393	[320..434]	both	0	0	dropout	0% (0/115)	0% (0/115)	100% (115/115)	0% (0/115)			0		0		Eubacterium_siraeum_DSM_15702_GCF_0003820851_ASM38208v1_NZ_KB907544_1__0016
xxxBacteroides_intestina	xxxBacteroides_intestinalis_DSM_17393	[808..909]	both	0	0	dropout	0% (0/102)	0% (0/102)	100% (102/102)	0% (0/102)			0		0		Faecalibacterium_prausnitzii_NZ_DS483500_1_rna34_0106
xxxBacteroides_intestina	xxxBacteroides_intestinalis_DSM_17393	[173..277]	both	0	0	dropout	0% (0/105)	0% (0/105)	100% (105/105)	0% (0/105)			0		0		Prevotella_copri_NZ_GG703855_1_rna43_0029
xxxBacteroides_intestina	xxxBacteroides_intestinalis_DSM_17393	[481..763]	both	0	0	dropout	0% (0/283)	0% (0/283)	100% (283/283)	0% (0/283)			0		0		Prevotellamassilia_timonensis_NZ_LT629844_1_rna35_0020
xxxBacteroides_ovatus_AT	xxxBacteroides_ovatus_ATCC_8483	[22..127]	both	0	0	dropout	0% (0/106)	0% (0/106)	100% (106/106)	0% (0/106)			0		0		Bacteroides_sp_3_1_23_01
xxxBacteroides_ovatus_AT	xxxBacteroides_ovatus_ATCC_8483	[172..263]	both	0	0	dropout	0% (0/92)	0% (0/92)	100% (92/92)	0% (0/92)			0		0		Bifidobacterium_angulatum_JCM_7096_GCF_0010251551_ASM102515v1_NZ_AP012322_1_rna0_0019
xxxBacteroides_ovatus_AT	xxxBacteroides_ovatus_ATCC_8483	[311..413]	both	0	0	dropout	0% (0/103)	0% (0/103)	100% (103/103)	0% (0/103)			0		0		Cutibacterium_acnes_J139_NZ_ADFS01000001_1_rna32_0028
xxxBacteroides_ovatus_AT	xxxBacteroides_ovatus_ATCC_8483	[603..717]	both	0	0	dropout	0% (0/115)	0% (0/115)	100% (115/115)	0% (0/115)			0		0		Eubacterium_siraeum_DSM_15702_GCF_0003820851_ASM38208v1_NZ_KB907544_1__0016
xxxBacteroides_ovatus_AT	xxxBacteroides_ovatus_ATCC_8483	[451..552]	both	0	0	dropout	0% (0/102)	0% (0/102)	100% (102/102)	0% (0/102)			0		0		Faecalibacterium_prausnitzii_NZ_DS483500_1_rna34_0106
xxxBacteroides_ovatus_AT	xxxBacteroides_ovatus_ATCC_8483	[1136..1240]	both	0	0	dropout	0% (0/105)	0% (0/105)	100% (105/105)	0% (0/105)			0		0		Prevotella_copri_NZ_GG703855_1_rna43_0029
xxxBacteroides_ovatus_AT	xxxBacteroides_ovatus_ATCC_8483	[756..1091]	both	0	0	dropout	0% (0/336)	0% (0/336)	100% (336/336)	0% (0/336)			0		0		Prevotellamassilia_timonensis_NZ_LT629844_1_rna35_0020
xxxBacteroides_ovatus_SD	xxxBacteroides_ovatus_SD_CMC_3	[22..126]	both	0	0	dropout	0% (0/105)	0% (0/105)	100% (105/105)	0% (0/105)			0		0		Bacteroides_sp_3_1_23_01
xxxBacteroides_ovatus_SD	xxxBacteroides_ovatus_SD_CMC_3	[171..262]	both	0	0	dropout	0% (0/92)	0% (0/92)	100% (92/92)	0% (0/92)			0		0		Bifidobacterium_angulatum_JCM_7096_GCF_0010251551_ASM102515v1_NZ_AP012322_1_rna0_0019
xxxBacteroides_ovatus_SD	xxxBacteroides_ovatus_SD_CMC_3	[310..412]	both	0	0	dropout	0% (0/103)	0% (0/103)	100% (103/103)	0% (0/103)			0		0		Cutibacterium_acnes_J139_NZ_ADFS01000001_1_rna32_0028
xxxBacteroides_ovatus_SD	xxxBacteroides_ovatus_SD_CMC_3	[602..716]	both	0	0	dropout	0% (0/115)	0% (0/115)	100% (115/115)	0% (0/115)			0		0		Eubacterium_siraeum_DSM_15702_GCF_0003820851_ASM38208v1_NZ_KB907544_1__0016
xxxBacteroides_ovatus_SD	xxxBacteroides_ovatus_SD_CMC_3	[450..551]	both	0	0	dropout	0% (0/102)	0% (0/102)	100% (102/102)	0% (0/102)			0		0		Faecalibacterium_prausnitzii_NZ_DS483500_1_rna34_0106
xxxBacteroides_ovatus_SD	xxxBacteroides_ovatus_SD_CMC_3	[759..863]	both	0	0	dropout	0% (0/105)	0% (0/105)	100% (105/105)	0% (0/105)			0		0		Prevotella_copri_NZ_GG703855_1_rna43_0029
xxxBacteroides_pectinoph	xxxBacteroides_pectinophilus_ATCC_43243	[23..123]	both	0	0	dropout	0% (0/101)	0% (0/101)	100% (101/101)	0% (0/101)			0		0		Bifidobacterium_angulatum_JCM_7096_GCF_0010251551_ASM102515v1_NZ_AP012322_1_rna0_0019
xxxBacteroides_pectinoph	xxxBacteroides_pectinophilus_ATCC_43243	[171..276]	both	0	0	dropout	0% (0/106)	0% (0/106)	100% (106/106)	0% (0/106)			0		0		Cutibacterium_acnes_J139_NZ_ADFS01000001_1_rna32_0028
xxxBacteroides_pectinoph	xxxBacteroides_pectinophilus_ATCC_43243	[619..731]	both	0	0	dropout	0% (0/113)	0% (0/113)	100% (113/113)	0% (0/113)			0		0		Eubacterium_siraeum_DSM_15702_GCF_0003820851_ASM38208v1_NZ_KB907544_1__0016
xxxBacteroides_pectinoph	xxxBacteroides_pectinophilus_ATCC_43243	[317..422]	both	0	0	dropout	0% (0/106)	0% (0/106)	100% (106/106)	0% (0/106)			0		0		Eubacterium_siraeum_DSM_15702_GCF_0003820851_ASM38208v1_NZ_KB907544_1__0020
xxxBacteroides_pectinoph	xxxBacteroides_pectinophilus_ATCC_43243	[463..568]	both	0	0	dropout	0% (0/106)	0% (0/106)	100% (106/106)	0% (0/106)			0		0		Faecalibacterium_prausnitzii_NZ_DS483500_1_rna34_0106
xxxBacteroides_pectinoph	xxxBacteroides_pectinophilus_ATCC_43243	[925..1028]	both	0	0	dropout	0% (0/104)	0% (0/104)	100% (104/104)	0% (0/104)			0		0		Prevotella_copri_NZ_GG703855_1_rna43_0029
xxxBacteroides_pectinoph	xxxBacteroides_pectinophilus_ATCC_43243	[777..882]	both	0	0	dropout	0% (0/106)	0% (0/106)	100% (106/106)	0% (0/106)			0		0		Shuttleworthia_satelles_DSM_14600_NZ_GG665866_1_rna19_0005
xxxBacteroides_plebeius_	xxxBacteroides_plebeius_DSM_17135	[22..128]	both	0	0	dropout	0% (0/107)	0% (0/107)	100% (107/107)	0% (0/107)			0		0		Bacteroides_dorei_01
xxxBacteroides_plebeius_	xxxBacteroides_plebeius_DSM_17135	[175..277]	both	0	0	dropout	0% (0/103)	0% (0/103)	100% (103/103)	0% (0/103)			0		0		Cutibacterium_acnes_J139_NZ_ADFS01000001_1_rna32_0028
xxxBacteroides_plebeius_	xxxBacteroides_plebeius_DSM_17135	[320..434]	both	0	0	dropout	0% (0/115)	0% (0/115)	100% (115/115)	0% (0/115)			0		0		Eubacterium_siraeum_DSM_15702_GCF_0003820851_ASM38208v1_NZ_KB907544_1__0016
xxxBacteroides_plebeius_	xxxBacteroides_plebeius_DSM_17135	[485..586]	both	0	0	dropout	0% (0/102)	0% (0/102)	100% (102/102)	0% (0/102)			0		0		Faecalibacterium_prausnitzii_NZ_DS483500_1_rna34_0106
xxxBacteroides_sp_1_1_14	xxxBacteroides_sp_1_1_14	[0..0]	both	0	0		-1	-1	-1	-1			0		0		Bifidobacterium_angulatum_JCM_7096_GCF_0010251551_ASM102515v1_NZ_AP012322_1_rna0_0019
xxxBacteroides_sp_1_1_14	xxxBacteroides_sp_1_1_14	[0..0]	both	0	0		-1	-1	-1	-1			0		0		Cutibacterium_acnes_J139_NZ_ADFS01000001_1_rna32_0028
xxxBacteroides_sp_1_1_14	xxxBacteroides_sp_1_1_14	[0..0]	both	0	0		-1	-1	-1	-1			0		0		Eubacterium_siraeum_DSM_15702_GCF_0003820851_ASM38208v1_NZ_KB907544_1__0016
xxxBacteroides_sp_1_1_14	xxxBacteroides_sp_1_1_14	[19..120]	both	0	0	dropout	0% (0/102)	0% (0/102)	100% (102/102)	0% (0/102)			0		0		Faecalibacterium_prausnitzii_NZ_DS483500_1_rna34_0106
xxxBacteroides_sp_1_1_14	xxxBacteroides_sp_1_1_14	[508..612]	both	0	0	dropout	0% (0/105)	0% (0/105)	100% (105/105)	0% (0/105)			0		0		Prevotella_copri_NZ_GG703855_1_rna43_0029
xxxBacteroides_sp_1_1_14	xxxBacteroides_sp_1_1_14	[165..463]	both	0	0	dropout	0% (0/299)	0% (0/299)	100% (299/299)	0% (0/299)			0		0		Prevotellamassilia_timonensis_NZ_LT629844_1_rna35_0020
xxxBacteroides_sp_2_1_33	xxxBacteroides_sp_2_1_33B	[482..573]	both	0	0	dropout	0% (0/92)	0% (0/92)	100% (92/92)	0% (0/92)			0		0		Bifidobacterium_angulatum_JCM_7096_GCF_0010251551_ASM102515v1_NZ_AP012322_1_rna0_0019
xxxBacteroides_sp_2_1_33	xxxBacteroides_sp_2_1_33B	[174..288]	both	0	0	dropout	0% (0/115)	0% (0/115)	100% (115/115)	0% (0/115)			0		0		Eubacterium_siraeum_DSM_15702_GCF_0003820851_ASM38208v1_NZ_KB907544_1__0016
xxxBacteroides_sp_2_1_33	xxxBacteroides_sp_2_1_33B	[339..440]	both	0	0	dropout	0% (0/102)	0% (0/102)	100% (102/102)	0% (0/102)			0		0		Faecalibacterium_prausnitzii_NZ_DS483500_1_rna34_0106
xxxBacteroides_sp_2_1_33	xxxBacteroides_sp_2_1_33B	[27..131]	both	0	0	dropout	0% (0/105)	0% (0/105)	100% (105/105)	0% (0/105)			0		0		Prevotella_copri_NZ_GG703855_1_rna43_0029
xxxBacteroides_sp_2_2_4	xxxBacteroides_sp_2_2_4	[21..128]	both	0	0	dropout	0% (0/108)	0% (0/108)	100% (108/108)	0% (0/108)			0		0		Bacteroides_sp_3_1_23_01
xxxBacteroides_sp_2_2_4	xxxBacteroides_sp_2_2_4	[1152..1243]	both	0	0	dropout	0% (0/92)	0% (0/92)	100% (92/92)	0% (0/92)			0		0		Bifidobacterium_angulatum_JCM_7096_GCF_0010251551_ASM102515v1_NZ_AP012322_1_rna0_0019
xxxBacteroides_sp_2_2_4	xxxBacteroides_sp_2_2_4	[1002..1104]	both	0	0	dropout	0% (0/103)	0% (0/103)	100% (103/103)	0% (0/103)			0		0		Cutibacterium_acnes_J139_NZ_ADFS01000001_1_rna32_0028
xxxBacteroides_sp_2_2_4	xxxBacteroides_sp_2_2_4	[698..812]	both	0	0	dropout	0% (0/115)	0% (0/115)	100% (115/115)	0% (0/115)			0		0		Eubacterium_siraeum_DSM_15702_GCF_0003820851_ASM38208v1_NZ_KB907544_1__0016
xxxBacteroides_sp_2_2_4	xxxBacteroides_sp_2_2_4	[863..964]	both	0	0	dropout	0% (0/102)	0% (0/102)	100% (102/102)	0% (0/102)			0		0		Faecalibacterium_prausnitzii_NZ_DS483500_1_rna34_0106
xxxBacteroides_sp_2_2_4	xxxBacteroides_sp_2_2_4	[175..279]	both	0	0	dropout	0% (0/105)	0% (0/105)	100% (105/105)	0% (0/105)			0		0		Prevotella_copri_NZ_GG703855_1_rna43_0029
xxxBacteroides_sp_2_2_4	xxxBacteroides_sp_2_2_4	[324..659]	both	0	0	dropout	0% (0/336)	0% (0/336)	100% (336/336)	0% (0/336)			0		0		Prevotellamassilia_timonensis_NZ_LT629844_1_rna35_0020
xxxBacteroides_sp_3_1_19	xxxBacteroides_sp_3_1_19	[23..114]	both	0	0	dropout	0% (0/92)	0% (0/92)	100% (92/92)	0% (0/92)			0		0		Bifidobacterium_angulatum_JCM_7096_GCF_0010251551_ASM102515v1_NZ_AP012322_1_rna0_0019
xxxBacteroides_sp_3_1_19	xxxBacteroides_sp_3_1_19	[309..413]	both	0	0	dropout	0% (0/105)	0% (0/105)	100% (105/105)	0% (0/105)			0		0		Cutibacterium_acnes_J139_NZ_ADFS01000001_1_rna32_0028
xxxBacteroides_sp_3_1_19	xxxBacteroides_sp_3_1_19	[456..572]	both	0	0	dropout	0% (0/117)	0% (0/117)	100% (117/117)	0% (0/117)			0		0		Eubacterium_siraeum_DSM_15702_GCF_0003820851_ASM38208v1_NZ_KB907544_1__0016
xxxBacteroides_sp_3_1_19	xxxBacteroides_sp_3_1_19	[156..257]	both	0	0	dropout	0% (0/102)	0% (0/102)	100% (102/102)	0% (0/102)			0		0		Faecalibacterium_prausnitzii_NZ_DS483500_1_rna34_0106
xxxBacteroides_sp_3_1_19	xxxBacteroides_sp_3_1_19	[902..1006]	both	0	0	dropout	0% (0/105)	0% (0/105)	100% (105/105)	0% (0/105)			0		0		Prevotella_copri_NZ_GG703855_1_rna43_0029
xxxBacteroides_sp_3_1_19	xxxBacteroides_sp_3_1_19	[611..857]	both	0	0	dropout	0% (0/247)	0% (0/247)	100% (247/247)	0% (0/247)			0		0		Prevotellamassilia_timonensis_NZ_LT629844_1_rna35_0020
xxxBacteroides_sp_3_1_23	xxxBacteroides_sp_3_1_23	[21..130]	both	0	0	dropout	0% (0/110)	0% (0/110)	100% (110/110)	0% (0/110)			0		0		Bacteroides_sp_3_1_23_01
xxxBacteroides_sp_3_1_23	xxxBacteroides_sp_3_1_23	[1225..1316]	both	0	0	dropout	0% (0/92)	0% (0/92)	100% (92/92)	0% (0/92)			0		0		Bifidobacterium_angulatum_JCM_7096_GCF_0010251551_ASM102515v1_NZ_AP012322_1_rna0_0019
xxxBacteroides_sp_3_1_23	xxxBacteroides_sp_3_1_23	[1075..1177]	both	0	0	dropout	0% (0/103)	0% (0/103)	100% (103/103)	0% (0/103)			0		0		Cutibacterium_acnes_J139_NZ_ADFS01000001_1_rna32_0028
xxxBacteroides_sp_3_1_23	xxxBacteroides_sp_3_1_23	[771..885]	both	0	0	dropout	0% (0/115)	0% (0/115)	100% (115/115)	0% (0/115)			0		0		Eubacterium_siraeum_DSM_15702_GCF_0003820851_ASM38208v1_NZ_KB907544_1__0016
xxxBacteroides_sp_3_1_23	xxxBacteroides_sp_3_1_23	[936..1037]	both	0	0	dropout	0% (0/102)	0% (0/102)	100% (102/102)	0% (0/102)			0		0		Faecalibacterium_prausnitzii_NZ_DS483500_1_rna34_0106
xxxBacteroides_sp_3_1_23	xxxBacteroides_sp_3_1_23	[177..281]	both	0	0	dropout	0% (0/105)	0% (0/105)	100% (105/105)	0% (0/105)			0		0		Prevotella_copri_NZ_GG703855_1_rna43_0029
xxxBacteroides_sp_3_1_23	xxxBacteroides_sp_3_1_23	[326..732]	both	0	0	dropout	0% (0/407)	0% (0/407)	100% (407/407)	0% (0/407)			0		0		Prevotellamassilia_timonensis_NZ_LT629844_1_rna35_0020
xxxBacteroides_sp_3_1_33	xxxBacteroides_sp_3_1_33FAA	[902..993]	both	0	0	dropout	0% (0/92)	0% (0/92)	100% (92/92)	0% (0/92)			0		0		Bifidobacterium_angulatum_JCM_7096_GCF_0010251551_ASM102515v1_NZ_AP012322_1_rna0_0019
xxxBacteroides_sp_3_1_33	xxxBacteroides_sp_3_1_33FAA	[603..707]	both	0	0	dropout	0% (0/105)	0% (0/105)	100% (105/105)	0% (0/105)			0		0		Cutibacterium_acnes_J139_NZ_ADFS01000001_1_rna32_0028
xxxBacteroides_sp_3_1_33	xxxBacteroides_sp_3_1_33FAA	[445..560]	both	0	0	dropout	0% (0/116)	0% (0/116)	100% (116/116)	0% (0/116)			0		0		Eubacterium_siraeum_DSM_15702_GCF_0003820851_ASM38208v1_NZ_KB907544_1__0016
xxxBacteroides_sp_3_1_33	xxxBacteroides_sp_3_1_33FAA	[759..860]	both	0	0	dropout	0% (0/102)	0% (0/102)	100% (102/102)	0% (0/102)			0		0		Faecalibacterium_prausnitzii_NZ_DS483500_1_rna34_0106
xxxBacteroides_sp_3_1_33	xxxBacteroides_sp_3_1_33FAA	[27..131]	both	0	0	dropout	0% (0/105)	0% (0/105)	100% (105/105)	0% (0/105)			0		0		Prevotella_copri_NZ_GG703855_1_rna43_0029
xxxBacteroides_sp_3_1_33	xxxBacteroides_sp_3_1_33FAA	[176..406]	both	0	0	dropout	0% (0/231)	0% (0/231)	100% (231/231)	0% (0/231)			0		0		Prevotellamassilia_timonensis_NZ_LT629844_1_rna35_0020
xxxBacteroides_sp_3_2_5	xxxBacteroides_sp_3_2_5	[949..1040]	both	0	0	dropout	0% (0/92)	0% (0/92)	100% (92/92)	0% (0/92)			0		0		Bifidobacterium_angulatum_JCM_7096_GCF_0010251551_ASM102515v1_NZ_AP012322_1_rna0_0019
xxxBacteroides_sp_3_2_5	xxxBacteroides_sp_3_2_5	[650..754]	both	0	0	dropout	0% (0/105)	0% (0/105)	100% (105/105)	0% (0/105)			0		0		Cutibacterium_acnes_J139_NZ_ADFS01000001_1_rna32_0028
xxxBacteroides_sp_3_2_5	xxxBacteroides_sp_3_2_5	[493..607]	both	0	0	dropout	0% (0/115)	0% (0/115)	100% (115/115)	0% (0/115)			0		0		Eubacterium_siraeum_DSM_15702_GCF_0003820851_ASM38208v1_NZ_KB907544_1__0016
xxxBacteroides_sp_3_2_5	xxxBacteroides_sp_3_2_5	[806..907]	both	0	0	dropout	0% (0/102)	0% (0/102)	100% (102/102)	0% (0/102)			0		0		Faecalibacterium_prausnitzii_NZ_DS483500_1_rna34_0106
xxxBacteroides_sp_3_2_5	xxxBacteroides_sp_3_2_5	[27..131]	both	0	0	dropout	0% (0/105)	0% (0/105)	100% (105/105)	0% (0/105)			0		0		Prevotella_copri_NZ_GG703855_1_rna43_0029
xxxBacteroides_sp_3_2_5	xxxBacteroides_sp_3_2_5	[176..454]	both	0	0	dropout	0% (0/279)	0% (0/279)	100% (279/279)	0% (0/279)			0		0		Prevotellamassilia_timonensis_NZ_LT629844_1_rna35_0020
xxxBacteroides_sp_4_3_47	xxxBacteroides_sp_4_3_47FAA	[23..114]	both	0	0	dropout	0% (0/92)	0% (0/92)	100% (92/92)	0% (0/92)			0		0		Bifidobacterium_angulatum_JCM_7096_GCF_0010251551_ASM102515v1_NZ_AP012322_1_rna0_0019
xxxBacteroides_sp_4_3_47	xxxBacteroides_sp_4_3_47FAA	[162..264]	both	0	0	dropout	0% (0/103)	0% (0/103)	100% (103/103)	0% (0/103)			0		0		Cutibacterium_acnes_J139_NZ_ADFS01000001_1_rna32_0028
xxxBacteroides_sp_4_3_47	xxxBacteroides_sp_4_3_47FAA	[454..569]	both	0	0	dropout	0% (0/116)	0% (0/116)	100% (116/116)	0% (0/116)			0		0		Eubacterium_siraeum_DSM_15702_GCF_0003820851_ASM38208v1_NZ_KB907544_1__0016
xxxBacteroides_sp_4_3_47	xxxBacteroides_sp_4_3_47FAA	[302..403]	both	0	0	dropout	0% (0/102)	0% (0/102)	100% (102/102)	0% (0/102)			0		0		Faecalibacterium_prausnitzii_NZ_DS483500_1_rna34_0106
xxxBacteroides_sp_4_3_47	xxxBacteroides_sp_4_3_47FAA	[888..991]	both	0	0	dropout	0% (0/104)	0% (0/104)	100% (104/104)	0% (0/104)			0		0		Prevotella_copri_NZ_GG703855_1_rna43_0029
xxxBacteroides_sp_4_3_47	xxxBacteroides_sp_4_3_47FAA	[608..843]	both	0	0	dropout	0% (0/236)	0% (0/236)	100% (236/236)	0% (0/236)			0		0		Prevotellamassilia_timonensis_NZ_LT629844_1_rna35_0020
xxxBacteroides_sp_9_1_42	xxxBacteroides_sp_9_1_42FAA	[902..993]	both	0	0	dropout	0% (0/92)	0% (0/92)	100% (92/92)	0% (0/92)			0		0		Bifidobacterium_angulatum_JCM_7096_GCF_0010251551_ASM102515v1_NZ_AP012322_1_rna0_0019
xxxBacteroides_sp_9_1_42	xxxBacteroides_sp_9_1_42FAA	[603..707]	both	0	0	dropout	0% (0/105)	0% (0/105)	100% (105/105)	0% (0/105)			0		0		Cutibacterium_acnes_J139_NZ_ADFS01000001_1_rna32_0028
xxxBacteroides_sp_9_1_42	xxxBacteroides_sp_9_1_42FAA	[445..560]	both	0	0	dropout	0% (0/116)	0% (0/116)	100% (116/116)	0% (0/116)			0		0		Eubacterium_siraeum_DSM_15702_GCF_0003820851_ASM38208v1_NZ_KB907544_1__0016
xxxBacteroides_sp_9_1_42	xxxBacteroides_sp_9_1_42FAA	[759..860]	both	0	0	dropout	0% (0/102)	0% (0/102)	100% (102/102)	0% (0/102)			0		0		Faecalibacterium_prausnitzii_NZ_DS483500_1_rna34_0106
xxxBacteroides_sp_9_1_42	xxxBacteroides_sp_9_1_42FAA	[27..131]	both	0	0	dropout	0% (0/105)	0% (0/105)	100% (105/105)	0% (0/105)			0		0		Prevotella_copri_NZ_GG703855_1_rna43_0029
xxxBacteroides_sp_9_1_42	xxxBacteroides_sp_9_1_42FAA	[176..406]	both	0	0	dropout	0% (0/231)	0% (0/231)	100% (231/231)	0% (0/231)			0		0		Prevotellamassilia_timonensis_NZ_LT629844_1_rna35_0020
xxxBacteroides_stercoris	xxxBacteroides_stercoris_ATCC_43183	[22..128]	both	0	0	dropout	0% (0/107)	0% (0/107)	100% (107/107)	0% (0/107)			0		0		Bacteriodes_dorei_01
xxxBacteroides_stercoris	xxxBacteroides_stercoris_ATCC_43183	[1138..1229]	both	0	0	dropout	0% (0/92)	0% (0/92)	100% (92/92)	0% (0/92)			0		0		Bifidobacterium_angulatum_JCM_7096_GCF_0010251551_ASM102515v1_NZ_AP012322_1_rna0_0019
xxxBacteroides_stercoris	xxxBacteroides_stercoris_ATCC_43183	[988..1090]	both	0	0	dropout	0% (0/103)	0% (0/103)	100% (103/103)	0% (0/103)			0		0		Cutibacterium_acnes_J139_NZ_ADFS01000001_1_rna32_0028
xxxBacteroides_stercoris	xxxBacteroides_stercoris_ATCC_43183	[684..798]	both	0	0	dropout	0% (0/115)	0% (0/115)	100% (115/115)	0% (0/115)			0		0		Eubacterium_siraeum_DSM_15702_GCF_0003820851_ASM38208v1_NZ_KB907544_1__0016
xxxBacteroides_stercoris	xxxBacteroides_stercoris_ATCC_43183	[849..950]	both	0	0	dropout	0% (0/102)	0% (0/102)	100% (102/102)	0% (0/102)			0		0		Faecalibacterium_prausnitzii_NZ_DS483500_1_rna34_0106
xxxBacteroides_stercoris	xxxBacteroides_stercoris_ATCC_43183	[177..281]	both	0	0	dropout	0% (0/105)	0% (0/105)	100% (105/105)	0% (0/105)			0		0		Prevotella_copri_NZ_GG703855_1_rna43_0029
xxxBacteroides_stercoris	xxxBacteroides_stercoris_ATCC_43183	[326..645]	both	0	0	dropout	0% (0/320)	0% (0/320)	100% (320/320)	0% (0/320)			0		0		Prevotellamassilia_timonensis_NZ_LT629844_1_rna35_0020
xxxBacteroides_thetaiota	xxxBacteroides_thetaiotaomicron	[968..1059]	both	0	0	dropout	0% (0/92)	0% (0/92)	100% (92/92)	0% (0/92)			0		0		Bifidobacterium_angulatum_JCM_7096_GCF_0010251551_ASM102515v1_NZ_AP012322_1_rna0_0019
xxxBacteroides_thetaiota	xxxBacteroides_thetaiotaomicron	[818..920]	both	0	0	dropout	0% (0/103)	0% (0/103)	100% (103/103)	0% (0/103)			0		0		Cutibacterium_acnes_J139_NZ_ADFS01000001_1_rna32_0028
xxxBacteroides_thetaiota	xxxBacteroides_thetaiotaomicron	[514..628]	both	0	0	dropout	0% (0/115)	0% (0/115)	100% (115/115)	0% (0/115)			0		0		Eubacterium_siraeum_DSM_15702_GCF_0003820851_ASM38208v1_NZ_KB907544_1__0016
xxxBacteroides_thetaiota	xxxBacteroides_thetaiotaomicron	[679..780]	both	0	0	dropout	0% (0/102)	0% (0/102)	100% (102/102)	0% (0/102)			0		0		Faecalibacterium_prausnitzii_NZ_DS483500_1_rna34_0106
xxxBacteroides_thetaiota	xxxBacteroides_thetaiotaomicron	[27..131]	both	0	0	dropout	0% (0/105)	0% (0/105)	100% (105/105)	0% (0/105)			0		0		Prevotella_copri_NZ_GG703855_1_rna43_0029
xxxBacteroides_thetaiota	xxxBacteroides_thetaiotaomicron	[176..475]	both	0	0	dropout	0% (0/300)	0% (0/300)	100% (300/300)	0% (0/300)			0		0		Prevotellamassilia_timonensis_NZ_LT629844_1_rna35_0020
xxxBacteroides_uniformis	xxxBacteroides_uniformis_ATCC_8492	[22..128]	both	0	0	dropout	0% (0/107)	0% (0/107)	100% (107/107)	0% (0/107)			0		0		Bacteroides_dorei_01
xxxBacteroides_uniformis	xxxBacteroides_uniformis_ATCC_8492	[173..264]	both	0	0	dropout	0% (0/92)	0% (0/92)	100% (92/92)	0% (0/92)			0		0		Bifidobacterium_angulatum_JCM_7096_GCF_0010251551_ASM102515v1_NZ_AP012322_1_rna0_0019
xxxBacteroides_uniformis	xxxBacteroides_uniformis_ATCC_8492	[1115..1217]	both	0	0	dropout	0% (0/103)	0% (0/103)	100% (103/103)	0% (0/103)			0		0		Cutibacterium_acnes_J139_NZ_ADFS01000001_1_rna32_0028
xxxBacteroides_uniformis	xxxBacteroides_uniformis_ATCC_8492	[461..575]	both	0	0	dropout	0% (0/115)	0% (0/115)	100% (115/115)	0% (0/115)			0		0		Eubacterium_siraeum_DSM_15702_GCF_0003820851_ASM38208v1_NZ_KB907544_1__0016
xxxBacteroides_uniformis	xxxBacteroides_uniformis_ATCC_8492	[976..1077]	both	0	0	dropout	0% (0/102)	0% (0/102)	100% (102/102)	0% (0/102)			0		0		Faecalibacterium_prausnitzii_NZ_DS483500_1_rna34_0106
xxxBacteroides_uniformis	xxxBacteroides_uniformis_ATCC_8492	[314..418]	both	0	0	dropout	0% (0/105)	0% (0/105)	100% (105/105)	0% (0/105)			0		0		Prevotella_copri_NZ_GG703855_1_rna43_0029
xxxBacteroides_uniformis	xxxBacteroides_uniformis_ATCC_8492	[622..931]	both	0	0	dropout	0% (0/310)	0% (0/310)	100% (310/310)	0% (0/310)			0		0		Prevotellamassilia_timonensis_NZ_LT629844_1_rna35_0020
xxxBacteroides_vulgatus	xxxBacteroides_vulgatus	[23..114]	both	0	0	dropout	0% (0/92)	0% (0/92)	100% (92/92)	0% (0/92)			0		0		Bifidobacterium_angulatum_JCM_7096_GCF_0010251551_ASM102515v1_NZ_AP012322_1_rna0_0019
xxxBacteroides_vulgatus	xxxBacteroides_vulgatus	[892..994]	both	0	0	dropout	0% (0/103)	0% (0/103)	100% (103/103)	0% (0/103)			0		0		Cutibacterium_acnes_J139_NZ_ADFS01000001_1_rna32_0028
xxxBacteroides_vulgatus	xxxBacteroides_vulgatus	[161..276]	both	0	0	dropout	0% (0/116)	0% (0/116)	100% (116/116)	0% (0/116)			0		0		Eubacterium_siraeum_DSM_15702_GCF_0003820851_ASM38208v1_NZ_KB907544_1__0016
xxxBacteroides_vulgatus	xxxBacteroides_vulgatus	[753..854]	both	0	0	dropout	0% (0/102)	0% (0/102)	100% (102/102)	0% (0/102)			0		0		Faecalibacterium_prausnitzii_NZ_DS483500_1_rna34_0106
xxxBacteroides_vulgatus	xxxBacteroides_vulgatus	[595..699]	both	0	0	dropout	0% (0/105)	0% (0/105)	100% (105/105)	0% (0/105)			0		0		Prevotella_copri_NZ_GG703855_1_rna43_0029
xxxBacteroides_vulgatus	xxxBacteroides_vulgatus	[323..558]	both	0	0	dropout	0% (0/236)	0% (0/236)	100% (236/236)	0% (0/236)			0		0		Prevotellamassilia_timonensis_NZ_LT629844_1_rna35_0020
xxxBacteroides_vulgatus_	xxxBacteroides_vulgatus_PC510	[23..114]	both	0	0	dropout	0% (0/92)	0% (0/92)	100% (92/92)	0% (0/92)			0		0		Bifidobacterium_angulatum_JCM_7096_GCF_0010251551_ASM102515v1_NZ_AP012322_1_rna0_0019
xxxBacteroides_vulgatus_	xxxBacteroides_vulgatus_PC510	[162..264]	both	0	0	dropout	0% (0/103)	0% (0/103)	100% (103/103)	0% (0/103)			0		0		Cutibacterium_acnes_J139_NZ_ADFS01000001_1_rna32_0028
xxxBacteroides_vulgatus_	xxxBacteroides_vulgatus_PC510	[730..845]	both	0	0	dropout	0% (0/116)	0% (0/116)	100% (116/116)	0% (0/116)			0		0		Eubacterium_siraeum_DSM_15702_GCF_0003820851_ASM38208v1_NZ_KB907544_1__0016
xxxBacteroides_vulgatus_	xxxBacteroides_vulgatus_PC510	[302..403]	both	0	0	dropout	0% (0/102)	0% (0/102)	100% (102/102)	0% (0/102)			0		0		Faecalibacterium_prausnitzii_NZ_DS483500_1_rna34_0106
xxxBacteroides_vulgatus_	xxxBacteroides_vulgatus_PC510	[888..992]	both	0	0	dropout	0% (0/105)	0% (0/105)	100% (105/105)	0% (0/105)			0		0		Prevotella_copri_NZ_GG703855_1_rna43_0029
xxxBacteroides_vulgatus_	xxxBacteroides_vulgatus_PC510	[448..683]	both	0	0	dropout	0% (0/236)	0% (0/236)	100% (236/236)	0% (0/236)			0		0		Prevotellamassilia_timonensis_NZ_LT629844_1_rna35_0020
xxxBifidobacterium_adole	xxxBifidobacterium_adolescentis_L2-32	[477..577]	both	0	0	dropout	0% (0/101)	0% (0/101)	100% (101/101)	0% (0/101)			0		0		Bifidobacterium_angulatum_JCM_7096_GCF_0010251551_ASM102515v1_NZ_AP012322_1_rna0_0019
xxxBifidobacterium_adole	xxxBifidobacterium_adolescentis_L2-32	[329..436]	both	0	0	dropout	0% (0/108)	0% (0/108)	100% (108/108)	0% (0/108)			0		0		Mageeibacillus_indolicus_NC_013895_2_rna7_0011
xxxBifidobacterium_adole	xxxBifidobacterium_adolescentis_L2-32	[27..131]	both	0	0	dropout	0% (0/105)	0% (0/105)	100% (105/105)	0% (0/105)			0		0		Prevotella_copri_NZ_GG703855_1_rna43_0029
xxxBifidobacterium_adole	xxxBifidobacterium_adolescentis_L2-32	[174..278]	both	0	0	dropout	0% (0/105)	0% (0/105)	100% (105/105)	0% (0/105)			0		0		Shuttleworthia_satelles_DSM_14600_NZ_GG665866_1_rna19_0005
xxxBifidobacterium_angul	xxxBifidobacterium_angulatum_JCM_7096	[171..275]	both	0	0	dropout	0% (0/105)	0% (0/105)	100% (105/105)	0% (0/105)			0		0		Bifidobacterium_angulatum_JCM_7096_GCF_0010251551_ASM102515v1_NZ_AP012322_1_rna0_0019
xxxBifidobacterium_angul	xxxBifidobacterium_angulatum_JCM_7096	[25..129]	both	0	0	dropout	0% (0/105)	0% (0/105)	100% (105/105)	0% (0/105)			0		0		Cutibacterium_acnes_J139_NZ_ADFS01000001_1_rna32_0028
xxxBifidobacterium_angul	xxxBifidobacterium_angulatum_JCM_7096	[316..423]	both	0	0	dropout	0% (0/108)	0% (0/108)	100% (108/108)	0% (0/108)			0		0		Mageeibacillus_indolicus_NC_013895_2_rna7_0011
xxxBifidobacterium_angul	xxxBifidobacterium_angulatum_JCM_7096	[471..575]	both	0	0	dropout	0% (0/105)	0% (0/105)	100% (105/105)	0% (0/105)			0		0		Prevotella_copri_NZ_GG703855_1_rna43_0029
xxxBifidobacterium_angul	xxxBifidobacterium_angulatum_JCM_7096	[624..728]	both	0	0	dropout	0% (0/105)	0% (0/105)	100% (105/105)	0% (0/105)			0		0		Shuttleworthia_satelles_DSM_14600_NZ_GG665866_1_rna19_0005
xxxBifidobacterium_anima	xxxBifidobacterium_animalis_subsp_lactis_Bl-04	[22..126]	both	0	0	dropout	0% (0/105)	0% (0/105)	100% (105/105)	0% (0/105)			0		0		Cutibacterium_acnes_J139_NZ_ADFS01000001_1_rna32_0028
xxxBifidobacterium_anima	xxxBifidobacterium_animalis_subsp_lactis_V9	[625..726]	both	0	0	dropout	0% (0/102)	0% (0/102)	100% (102/102)	0% (0/102)			0		0		Bifidobacterium_angulatum_JCM_7096_GCF_0010251551_ASM102515v1_NZ_AP012322_1_rna0_0019
xxxBifidobacterium_anima	xxxBifidobacterium_animalis_subsp_lactis_V9	[473..577]	both	0	0	dropout	0% (0/105)	0% (0/105)	100% (105/105)	0% (0/105)			0		0		Cutibacterium_acnes_J139_NZ_ADFS01000001_1_rna32_0028
xxxBifidobacterium_anima	xxxBifidobacterium_animalis_subsp_lactis_V9	[329..436]	both	0	0	dropout	0% (0/108)	0% (0/108)	100% (108/108)	0% (0/108)			0		0		Mageeibacillus_indolicus_NC_013895_2_rna7_0011
xxxBifidobacterium_anima	xxxBifidobacterium_animalis_subsp_lactis_V9	[27..131]	both	0	0	dropout	0% (0/105)	0% (0/105)	100% (105/105)	0% (0/105)			0		0		Prevotella_copri_NZ_GG703855_1_rna43_0029
xxxBifidobacterium_anima	xxxBifidobacterium_animalis_subsp_lactis_V9	[174..278]	both	0	0	dropout	0% (0/105)	0% (0/105)	100% (105/105)	0% (0/105)			0		0		Shuttleworthia_satelles_DSM_14600_NZ_GG665866_1_rna19_0005
xxxBifidobacterium_bifid	xxxBifidobacterium_bifidum_NCIMB_41171	[327..430]	both	0	0	dropout	0% (0/104)	0% (0/104)	100% (104/104)	0% (0/104)			0		0		Bifidobacterium_angulatum_JCM_7096_GCF_0010251551_ASM102515v1_NZ_AP012322_1_rna0_0019
xxxBifidobacterium_bifid	xxxBifidobacterium_bifidum_NCIMB_41171	[472..576]	both	0	0	dropout	0% (0/105)	0% (0/105)	100% (105/105)	0% (0/105)			0		0		Cutibacterium_acnes_J139_NZ_ADFS01000001_1_rna32_0028
xxxBifidobacterium_bifid	xxxBifidobacterium_bifidum_NCIMB_41171	[179..286]	both	0	0	dropout	0% (0/108)	0% (0/108)	100% (108/108)	0% (0/108)			0		0		Mageeibacillus_indolicus_NC_013895_2_rna7_0011
xxxBifidobacterium_bifid	xxxBifidobacterium_bifidum_NCIMB_41171	[27..131]	both	0	0	dropout	0% (0/105)	0% (0/105)	100% (105/105)	0% (0/105)			0		0		Prevotella_copri_NZ_GG703855_1_rna43_0029
xxxBifidobacterium_breve	xxxBifidobacterium_breve	[625..728]	both	0	0	dropout	0% (0/104)	0% (0/104)	100% (104/104)	0% (0/104)			0		0		Bifidobacterium_angulatum_JCM_7096_GCF_0010251551_ASM102515v1_NZ_AP012322_1_rna0_0019
xxxBifidobacterium_breve	xxxBifidobacterium_breve	[25..129]	both	0	0	dropout	0% (0/105)	0% (0/105)	100% (105/105)	0% (0/105)			0		0		Cutibacterium_acnes_J139_NZ_ADFS01000001_1_rna32_0028
xxxBifidobacterium_breve	xxxBifidobacterium_breve	[166..273]	both	0	0	dropout	0% (0/108)	0% (0/108)	100% (108/108)	0% (0/108)			0		0		Mageeibacillus_indolicus_NC_013895_2_rna7_0011
xxxBifidobacterium_breve	xxxBifidobacterium_breve	[321..425]	both	0	0	dropout	0% (0/105)	0% (0/105)	100% (105/105)	0% (0/105)			0		0		Prevotella_copri_NZ_GG703855_1_rna43_0029
xxxBifidobacterium_breve	xxxBifidobacterium_breve	[474..578]	both	0	0	dropout	0% (0/105)	0% (0/105)	100% (105/105)	0% (0/105)			0		0		Shuttleworthia_satelles_DSM_14600_NZ_GG665866_1_rna19_0005
xxxBifidobacterium_caten	xxxBifidobacterium_catenulatum	[477..580]	both	0	0	dropout	0% (0/104)	0% (0/104)	100% (104/104)	0% (0/104)			0		0		Bifidobacterium_angulatum_JCM_7096_GCF_0010251551_ASM102515v1_NZ_AP012322_1_rna0_0019
xxxBifidobacterium_caten	xxxBifidobacterium_catenulatum	[622..726]	both	0	0	dropout	0% (0/105)	0% (0/105)	100% (105/105)	0% (0/105)			0		0		Cutibacterium_acnes_J139_NZ_ADFS01000001_1_rna32_0028
xxxBifidobacterium_caten	xxxBifidobacterium_catenulatum	[329..436]	both	0	0	dropout	0% (0/108)	0% (0/108)	100% (108/108)	0% (0/108)			0		0		Mageeibacillus_indolicus_NC_013895_2_rna7_0011
xxxBifidobacterium_caten	xxxBifidobacterium_catenulatum	[27..131]	both	0	0	dropout	0% (0/105)	0% (0/105)	100% (105/105)	0% (0/105)			0		0		Prevotella_copri_NZ_GG703855_1_rna43_0029
xxxBifidobacterium_caten	xxxBifidobacterium_catenulatum	[174..278]	both	0	0	dropout	0% (0/105)	0% (0/105)	100% (105/105)	0% (0/105)			0		0		Shuttleworthia_satelles_DSM_14600_NZ_GG665866_1_rna19_0005
xxxBifidobacterium_denti	xxxBifidobacterium_dentium_ATCC_27678	[171..275]	both	0	0	dropout	0% (0/105)	0% (0/105)	100% (105/105)	0% (0/105)			0		0		Bifidobacterium_angulatum_JCM_7096_GCF_0010251551_ASM102515v1_NZ_AP012322_1_rna0_0019
xxxBifidobacterium_denti	xxxBifidobacterium_dentium_ATCC_27678	[25..129]	both	0	0	dropout	0% (0/105)	0% (0/105)	100% (105/105)	0% (0/105)			0		0		Cutibacterium_acnes_J139_NZ_ADFS01000001_1_rna32_0028
xxxBifidobacterium_denti	xxxBifidobacterium_dentium_ATCC_27678	[316..423]	both	0	0	dropout	0% (0/108)	0% (0/108)	100% (108/108)	0% (0/108)			0		0		Mageeibacillus_indolicus_NC_013895_2_rna7_0011
xxxBifidobacterium_denti	xxxBifidobacterium_dentium_ATCC_27678	[471..575]	both	0	0	dropout	0% (0/105)	0% (0/105)	100% (105/105)	0% (0/105)			0		0		Prevotella_copri_NZ_GG703855_1_rna43_0029
xxxBifidobacterium_denti	xxxBifidobacterium_dentium_ATCC_27678	[624..728]	both	0	0	dropout	0% (0/105)	0% (0/105)	100% (105/105)	0% (0/105)			0		0		Shuttleworthia_satelles_DSM_14600_NZ_GG665866_1_rna19_0005
xxxBifidobacterium_denti	xxxBifidobacterium_dentium_ATCC_27679	[171..274]	both	0	0	dropout	0% (0/104)	0% (0/104)	100% (104/104)	0% (0/104)			0		0		Bifidobacterium_angulatum_JCM_7096_GCF_0010251551_ASM102515v1_NZ_AP012322_1_rna0_0019
xxxBifidobacterium_denti	xxxBifidobacterium_dentium_ATCC_27679	[25..129]	both	0	0	dropout	0% (0/105)	0% (0/105)	100% (105/105)	0% (0/105)			0		0		Cutibacterium_acnes_J139_NZ_ADFS01000001_1_rna32_0028
xxxBifidobacterium_denti	xxxBifidobacterium_dentium_ATCC_27679	[315..422]	both	0	0	dropout	0% (0/108)	0% (0/108)	100% (108/108)	0% (0/108)			0		0		Mageeibacillus_indolicus_NC_013895_2_rna7_0011
xxxBifidobacterium_denti	xxxBifidobacterium_dentium_ATCC_27679	[470..574]	both	0	0	dropout	0% (0/105)	0% (0/105)	100% (105/105)	0% (0/105)			0		0		Prevotella_copri_NZ_GG703855_1_rna43_0029
xxxBifidobacterium_denti	xxxBifidobacterium_dentium_ATCC_27679	[623..727]	both	0	0	dropout	0% (0/105)	0% (0/105)	100% (105/105)	0% (0/105)			0		0		Shuttleworthia_satelles_DSM_14600_NZ_GG665866_1_rna19_0005
xxxBifidobacterium_denti	xxxBifidobacterium_dentium_Bd1	[477..581]	both	0	0	dropout	0% (0/105)	0% (0/105)	100% (105/105)	0% (0/105)			0		0		Bifidobacterium_angulatum_JCM_7096_GCF_0010251551_ASM102515v1_NZ_AP012322_1_rna0_0019
xxxBifidobacterium_denti	xxxBifidobacterium_dentium_Bd1	[623..727]	both	0	0	dropout	0% (0/105)	0% (0/105)	100% (105/105)	0% (0/105)			0		0		Cutibacterium_acnes_J139_NZ_ADFS01000001_1_rna32_0028
xxxBifidobacterium_denti	xxxBifidobacterium_dentium_Bd1	[329..436]	both	0	0	dropout	0% (0/108)	0% (0/108)	100% (108/108)	0% (0/108)			0		0		Mageeibacillus_indolicus_NC_013895_2_rna7_0011
xxxBifidobacterium_denti	xxxBifidobacterium_dentium_Bd1	[27..131]	both	0	0	dropout	0% (0/105)	0% (0/105)	100% (105/105)	0% (0/105)			0		0		Prevotella_copri_NZ_GG703855_1_rna43_0029
xxxBifidobacterium_denti	xxxBifidobacterium_dentium_Bd1	[174..278]	both	0	0	dropout	0% (0/105)	0% (0/105)	100% (105/105)	0% (0/105)			0		0		Shuttleworthia_satelles_DSM_14600_NZ_GG665866_1_rna19_0005
xxxBifidobacterium_galli	xxxBifidobacterium_gallicum_DSM20093_GCF_000741205.1_Bifgalcum	[176..281]	both	0	0	dropout	0% (0/106)	0% (0/106)	100% (106/106)	0% (0/106)			0		0		Bifidobacterium_angulatum_JCM_7096_GCF_0010251551_ASM102515v1_NZ_AP012322_1_rna0_0019
xxxBifidobacterium_galli	xxxBifidobacterium_gallicum_DSM20093_GCF_000741205.1_Bifgalcum	[474..578]	both	0	0	dropout	0% (0/105)	0% (0/105)	100% (105/105)	0% (0/105)			0		0		Cutibacterium_acnes_J139_NZ_ADFS01000001_1_rna32_0028
xxxBifidobacterium_galli	xxxBifidobacterium_gallicum_DSM20093_GCF_000741205.1_Bifgalcum	[330..437]	both	0	0	dropout	0% (0/108)	0% (0/108)	100% (108/108)	0% (0/108)			0		0		Mageeibacillus_indolicus_NC_013895_2_rna7_0011
xxxBifidobacterium_galli	xxxBifidobacterium_gallicum_DSM20093_GCF_000741205.1_Bifgalcum	[27..131]	both	0	0	dropout	0% (0/105)	0% (0/105)	100% (105/105)	0% (0/105)			0		0		Prevotella_copri_NZ_GG703855_1_rna43_0029
xxxBifidobacterium_kashi	xxxBifidobacterium_kashiwanohense	[25..129]	both	0	0	dropout	0% (0/105)	0% (0/105)	100% (105/105)	0% (0/105)			0		0		Cutibacterium_acnes_J139_NZ_ADFS01000001_1_rna32_0028
xxxBifidobacterium_kashi	xxxBifidobacterium_kashiwanohense	[166..273]	both	0	0	dropout	0% (0/108)	0% (0/108)	100% (108/108)	0% (0/108)			0		0		Mageeibacillus_indolicus_NC_013895_2_rna7_0011
xxxBifidobacterium_kashi	xxxBifidobacterium_kashiwanohense	[321..425]	both	0	0	dropout	0% (0/105)	0% (0/105)	100% (105/105)	0% (0/105)			0		0		Prevotella_copri_NZ_GG703855_1_rna43_0029
xxxBifidobacterium_kashi	xxxBifidobacterium_kashiwanohense	[474..578]	both	0	0	dropout	0% (0/105)	0% (0/105)	100% (105/105)	0% (0/105)			0		0		Shuttleworthia_satelles_DSM_14600_NZ_GG665866_1_rna19_0005
xxxBifidobacterium_longu	xxxBifidobacterium_longum	[477..580]	both	0	0	dropout	0% (0/104)	0% (0/104)	100% (104/104)	0% (0/104)			0		0		Bifidobacterium_angulatum_JCM_7096_GCF_0010251551_ASM102515v1_NZ_AP012322_1_rna0_0019
xxxBifidobacterium_longu	xxxBifidobacterium_longum	[622..726]	both	0	0	dropout	0% (0/105)	0% (0/105)	100% (105/105)	0% (0/105)			0		0		Cutibacterium_acnes_J139_NZ_ADFS01000001_1_rna32_0028
xxxBifidobacterium_longu	xxxBifidobacterium_longum	[329..436]	both	0	0	dropout	0% (0/108)	0% (0/108)	100% (108/108)	0% (0/108)			0		0		Mageeibacillus_indolicus_NC_013895_2_rna7_0011
xxxBifidobacterium_longu	xxxBifidobacterium_longum	[27..131]	both	0	0	dropout	0% (0/105)	0% (0/105)	100% (105/105)	0% (0/105)			0		0		Prevotella_copri_NZ_GG703855_1_rna43_0029
xxxBifidobacterium_longu	xxxBifidobacterium_longum	[174..278]	both	0	0	dropout	0% (0/105)	0% (0/105)	100% (105/105)	0% (0/105)			0		0		Shuttleworthia_satelles_DSM_14600_NZ_GG665866_1_rna19_0005
xxxBifidobacterium_longu	xxxBifidobacterium_longum_subsp_infantis_ATCC_15697	[477..580]	both	0	0	dropout	0% (0/104)	0% (0/104)	100% (104/104)	0% (0/104)			0		0		Bifidobacterium_angulatum_JCM_7096_GCF_0010251551_ASM102515v1_NZ_AP012322_1_rna0_0019
xxxBifidobacterium_longu	xxxBifidobacterium_longum_subsp_infantis_ATCC_15697	[622..726]	both	0	0	dropout	0% (0/105)	0% (0/105)	100% (105/105)	0% (0/105)			0		0		Cutibacterium_acnes_J139_NZ_ADFS01000001_1_rna32_0028
xxxBifidobacterium_longu	xxxBifidobacterium_longum_subsp_infantis_ATCC_15697	[318..425]	both	0	0	dropout	0% (0/108)	0% (0/108)	100% (108/108)	0% (0/108)			0		0		Mageeibacillus_indolicus_NC_013895_2_rna7_0011
xxxBifidobacterium_longu	xxxBifidobacterium_longum_subsp_infantis_ATCC_15697	[27..131]	both	0	0	dropout	0% (0/105)	0% (0/105)	100% (105/105)	0% (0/105)			0		0		Prevotella_copri_NZ_GG703855_1_rna43_0029
xxxBifidobacterium_longu	xxxBifidobacterium_longum_subsp_infantis_ATCC_15697	[174..278]	both	0	0	dropout	0% (0/105)	0% (0/105)	100% (105/105)	0% (0/105)			0		0		Shuttleworthia_satelles_DSM_14600_NZ_GG665866_1_rna19_0005
xxxBifidobacterium_longu	xxxBifidobacterium_longum_subsp_infantis_CCUG_52486	[171..274]	both	0	0	dropout	0% (0/104)	0% (0/104)	100% (104/104)	0% (0/104)			0		0		Bifidobacterium_angulatum_JCM_7096_GCF_0010251551_ASM102515v1_NZ_AP012322_1_rna0_0019
xxxBifidobacterium_longu	xxxBifidobacterium_longum_subsp_infantis_CCUG_52486	[25..129]	both	0	0	dropout	0% (0/105)	0% (0/105)	100% (105/105)	0% (0/105)			0		0		Cutibacterium_acnes_J139_NZ_ADFS01000001_1_rna32_0028
xxxBifidobacterium_longu	xxxBifidobacterium_longum_subsp_infantis_CCUG_52486	[315..422]	both	0	0	dropout	0% (0/108)	0% (0/108)	100% (108/108)	0% (0/108)			0		0		Mageeibacillus_indolicus_NC_013895_2_rna7_0011
xxxBifidobacterium_longu	xxxBifidobacterium_longum_subsp_infantis_CCUG_52486	[470..574]	both	0	0	dropout	0% (0/105)	0% (0/105)	100% (105/105)	0% (0/105)			0		0		Prevotella_copri_NZ_GG703855_1_rna43_0029
xxxBifidobacterium_longu	xxxBifidobacterium_longum_subsp_infantis_CCUG_52486	[623..727]	both	0	0	dropout	0% (0/105)	0% (0/105)	100% (105/105)	0% (0/105)			0		0		Shuttleworthia_satelles_DSM_14600_NZ_GG665866_1_rna19_0005
xxxBifidobacterium_longu	xxxBifidobacterium_longum_subsp_longum_JDM301	[477..580]	both	0	0	dropout	0% (0/104)	0% (0/104)	100% (104/104)	0% (0/104)			0		0		Bifidobacterium_angulatum_JCM_7096_GCF_0010251551_ASM102515v1_NZ_AP012322_1_rna0_0019
xxxBifidobacterium_longu	xxxBifidobacterium_longum_subsp_longum_JDM301	[622..726]	both	0	0	dropout	0% (0/105)	0% (0/105)	100% (105/105)	0% (0/105)			0		0		Cutibacterium_acnes_J139_NZ_ADFS01000001_1_rna32_0028
xxxBifidobacterium_longu	xxxBifidobacterium_longum_subsp_longum_JDM301	[329..436]	both	0	0	dropout	0% (0/108)	0% (0/108)	100% (108/108)	0% (0/108)			0		0		Mageeibacillus_indolicus_NC_013895_2_rna7_0011
xxxBifidobacterium_longu	xxxBifidobacterium_longum_subsp_longum_JDM301	[27..131]	both	0	0	dropout	0% (0/105)	0% (0/105)	100% (105/105)	0% (0/105)			0		0		Prevotella_copri_NZ_GG703855_1_rna43_0029
xxxBifidobacterium_longu	xxxBifidobacterium_longum_subsp_longum_JDM301	[174..278]	both	0	0	dropout	0% (0/105)	0% (0/105)	100% (105/105)	0% (0/105)			0		0		Shuttleworthia_satelles_DSM_14600_NZ_GG665866_1_rna19_0005
xxxBifidobacterium_pseud	xxxBifidobacterium_pseudocatenulatum	[776..878]	both	0	0	dropout	0% (0/103)	0% (0/103)	100% (103/103)	0% (0/103)			0		0		Bifidobacterium_angulatum_JCM_7096_GCF_0010251551_ASM102515v1_NZ_AP012322_1_rna0_0019
xxxBifidobacterium_pseud	xxxBifidobacterium_pseudocatenulatum	[25..129]	both	0	0	dropout	0% (0/105)	0% (0/105)	100% (105/105)	0% (0/105)			0		0		Cutibacterium_acnes_J139_NZ_ADFS01000001_1_rna32_0028
xxxBifidobacterium_pseud	xxxBifidobacterium_pseudocatenulatum	[166..273]	both	0	0	dropout	0% (0/108)	0% (0/108)	100% (108/108)	0% (0/108)			0		0		Mageeibacillus_indolicus_NC_013895_2_rna7_0011
xxxBifidobacterium_pseud	xxxBifidobacterium_pseudocatenulatum	[326..430]	both	0	0	dropout	0% (0/105)	0% (0/105)	100% (105/105)	0% (0/105)			0		0		Prevotella_copri_NZ_GG703855_1_rna43_0029
xxxBifidobacterium_pseud	xxxBifidobacterium_pseudocatenulatum	[473..577]	both	0	0	dropout	0% (0/105)	0% (0/105)	100% (105/105)	0% (0/105)			0		0		Shuttleworthia_satelles_DSM_14600_NZ_GG665866_1_rna19_0005
xxxBlautia_hansenii_DSM_	xxxBlautia_hansenii_DSM_20583	[624..724]	both	0	0	dropout	0% (0/101)	0% (0/101)	100% (101/101)	0% (0/101)			0		0		Bifidobacterium_angulatum_JCM_7096_GCF_0010251551_ASM102515v1_NZ_AP012322_1_rna0_0019
xxxBlautia_hansenii_DSM_	xxxBlautia_hansenii_DSM_20583	[322..427]	both	0	0	dropout	0% (0/106)	0% (0/106)	100% (106/106)	0% (0/106)			0		0		Cutibacterium_acnes_J139_NZ_ADFS01000001_1_rna32_0028
xxxBlautia_hansenii_DSM_	xxxBlautia_hansenii_DSM_20583	[474..579]	both	0	0	dropout	0% (0/106)	0% (0/106)	100% (106/106)	0% (0/106)			0		0		Eubacterium_siraeum_DSM_15702_GCF_0003820851_ASM38208v1_NZ_KB907544_1__0020
xxxBlautia_hansenii_DSM_	xxxBlautia_hansenii_DSM_20583	[180..284]	both	0	0	dropout	0% (0/105)	0% (0/105)	100% (105/105)	0% (0/105)			0		0		Faecalibacterium_prausnitzii_NZ_DS483500_1_rna34_0106
xxxBlautia_hansenii_DSM_	xxxBlautia_hansenii_DSM_20583	[24..128]	both	0	0	dropout	0% (0/105)	0% (0/105)	100% (105/105)	0% (0/105)			0		0		Shuttleworthia_satelles_DSM_14600_NZ_GG665866_1_rna19_0005
xxxBlautia_obeum_ATCC_29	xxxBlautia_obeum_ATCC_29174	[23..123]	both	0	0	dropout	0% (0/101)	0% (0/101)	100% (101/101)	0% (0/101)			0		0		Bifidobacterium_angulatum_JCM_7096_GCF_0010251551_ASM102515v1_NZ_AP012322_1_rna0_0019
xxxBlautia_obeum_ATCC_29	xxxBlautia_obeum_ATCC_29174	[171..276]	both	0	0	dropout	0% (0/106)	0% (0/106)	100% (106/106)	0% (0/106)			0		0		Cutibacterium_acnes_J139_NZ_ADFS01000001_1_rna32_0028
xxxBlautia_obeum_ATCC_29	xxxBlautia_obeum_ATCC_29174	[626..730]	both	0	0	dropout	0% (0/105)	0% (0/105)	100% (105/105)	0% (0/105)			0		0		Faecalibacterium_prausnitzii_NZ_DS483500_1_rna34_0106
xxxBlautia_obeum_ATCC_29	xxxBlautia_obeum_ATCC_29174	[322..425]	both	0	0	dropout	0% (0/104)	0% (0/104)	100% (104/104)	0% (0/104)			0		0		Prevotella_copri_NZ_GG703855_1_rna43_0029
xxxBlautia_obeum_ATCC_29	xxxBlautia_obeum_ATCC_29174	[468..574]	both	0	0	dropout	0% (0/107)	0% (0/107)	100% (107/107)	0% (0/107)			0		0		Shuttleworthia_satelles_DSM_14600_NZ_GG665866_1_rna19_0005
xxxBulleidia_extructa_W1	xxxBulleidia_extructa_W1219	[469..570]	both	0	0	dropout	0% (0/102)	0% (0/102)	100% (102/102)	0% (0/102)			0		0		Cutibacterium_acnes_J139_NZ_ADFS01000001_1_rna32_0028
xxxBulleidia_extructa_W1	xxxBulleidia_extructa_W1219	[323..428]	both	0	0	dropout	0% (0/106)	0% (0/106)	100% (106/106)	0% (0/106)			0		0		Eubacterium_siraeum_DSM_15702_GCF_0003820851_ASM38208v1_NZ_KB907544_1__0020
xxxBulleidia_extructa_W1	xxxBulleidia_extructa_W1219	[27..129]	both	0	0	dropout	0% (0/103)	0% (0/103)	100% (103/103)	0% (0/103)			0		0		Prevotella_copri_NZ_GG703855_1_rna43_0029
xxxBulleidia_extructa_W1	xxxBulleidia_extructa_W1219	[172..276]	both	0	0	dropout	0% (0/105)	0% (0/105)	100% (105/105)	0% (0/105)			0		0		Shuttleworthia_satelles_DSM_14600_NZ_GG665866_1_rna19_0005
xxxBurkholderia_cenocepa	xxxBurkholderia_cenocepacia_J2315	[326..426]	both	0	0	dropout	0% (0/101)	0% (0/101)	100% (101/101)	0% (0/101)			0		0		Bifidobacterium_angulatum_JCM_7096_GCF_0010251551_ASM102515v1_NZ_AP012322_1_rna0_0019
xxxBurkholderia_cenocepa	xxxBurkholderia_cenocepacia_J2315	[171..278]	both	0	0	dropout	0% (0/108)	0% (0/108)	100% (108/108)	0% (0/108)			0		0		Cutibacterium_acnes_J139_NZ_ADFS01000001_1_rna32_0028
xxxBurkholderia_cenocepa	xxxBurkholderia_cenocepacia_J2315	[19..122]	both	0	0	dropout	0% (0/104)	0% (0/104)	100% (104/104)	0% (0/104)			0		0		Faecalibacterium_prausnitzii_NZ_DS483500_1_rna34_0106
xxxBurkholderiales_bacte	xxxBurkholderiales_bacterium_1_1_47	[176..276]	both	0	0	dropout	0% (0/101)	0% (0/101)	100% (101/101)	0% (0/101)			0		0		Bifidobacterium_angulatum_JCM_7096_GCF_0010251551_ASM102515v1_NZ_AP012322_1_rna0_0019
xxxBurkholderiales_bacte	xxxBurkholderiales_bacterium_1_1_47	[22..128]	both	0	0	dropout	0% (0/107)	0% (0/107)	100% (107/107)	0% (0/107)			0		0		Cutibacterium_acnes_J139_NZ_ADFS01000001_1_rna32_0028
xxxButyrivibrio_crossotu	xxxButyrivibrio_crossotus_DSM_2876	[923..1023]	both	0	0	dropout	0% (0/101)	0% (0/101)	100% (101/101)	0% (0/101)			0		0		Bifidobacterium_angulatum_JCM_7096_GCF_0010251551_ASM102515v1_NZ_AP012322_1_rna0_0019
xxxButyrivibrio_crossotu	xxxButyrivibrio_crossotus_DSM_2876	[478..582]	both	0	0	dropout	0% (0/105)	0% (0/105)	100% (105/105)	0% (0/105)			0		0		Clostridium_bolteae_ATCC_BAA_613_GCF_0001543651_ASM15436v1_NZ_DS480694_1_rna30_0007
xxxButyrivibrio_crossotu	xxxButyrivibrio_crossotus_DSM_2876	[621..726]	both	0	0	dropout	0% (0/106)	0% (0/106)	100% (106/106)	0% (0/106)			0		0		Cutibacterium_acnes_J139_NZ_ADFS01000001_1_rna32_0028
xxxButyrivibrio_crossotu	xxxButyrivibrio_crossotus_DSM_2876	[773..878]	both	0	0	dropout	0% (0/106)	0% (0/106)	100% (106/106)	0% (0/106)			0		0		Eubacterium_siraeum_DSM_15702_GCF_0003820851_ASM38208v1_NZ_KB907544_1__0020
xxxButyrivibrio_crossotu	xxxButyrivibrio_crossotus_DSM_2876	[328..433]	both	0	0	dropout	0% (0/106)	0% (0/106)	100% (106/106)	0% (0/106)			0		0		Faecalibacterium_prausnitzii_NZ_DS483500_1_rna34_0106
xxxButyrivibrio_crossotu	xxxButyrivibrio_crossotus_DSM_2876	[27..129]	both	0	0	dropout	0% (0/103)	0% (0/103)	100% (103/103)	0% (0/103)			0		0		Prevotella_copri_NZ_GG703855_1_rna43_0029
xxxButyrivibrio_crossotu	xxxButyrivibrio_crossotus_DSM_2876	[172..276]	both	0	0	dropout	0% (0/105)	0% (0/105)	100% (105/105)	0% (0/105)			0		0		Shuttleworthia_satelles_DSM_14600_NZ_GG665866_1_rna19_0005
xxxCampylobacter_concisu	xxxCampylobacter_concisus_13826	[25..134]	both	0	0	dropout	0% (0/110)	0% (0/110)	100% (110/110)	0% (0/110)			0		0		Cutibacterium_acnes_J139_NZ_ADFS01000001_1_rna32_0028
xxxCampylobacter_hominis	xxxCampylobacter_hominis_ATCC_BAA-381	[25..134]	both	0	0	dropout	0% (0/110)	0% (0/110)	100% (110/110)	0% (0/110)			0		0		Cutibacterium_acnes_J139_NZ_ADFS01000001_1_rna32_0028
xxxCampylobacter_ureolyt	xxxCampylobacter_ureolyticus	[174..283]	both	0	0	dropout	0% (0/110)	0% (0/110)	100% (110/110)	0% (0/110)			0		0		Cutibacterium_acnes_J139_NZ_ADFS01000001_1_rna32_0028
xxxCampylobacter_ureolyt	xxxCampylobacter_ureolyticus	[0..0]	both	0	0		-1	-1	-1	-1			0		0		Eubacterium_siraeum_DSM_15702_GCF_0003820851_ASM38208v1_NZ_KB907544_1__0020
xxxCandida_albicans	xxxCandida_albicans	[21..125]	both	0	0	dropout	0% (0/105)	0% (0/105)	100% (105/105)	0% (0/105)			0		0		Aspergillus_tubingensis_KT326815_1_product_18S_0002
xxxCandida_albicans	xxxCandida_albicans	[172..280]	both	0	0	dropout	0% (0/109)	0% (0/109)	100% (109/109)	0% (0/109)			0		0		Coprinus_comatus_Coprinus_comatus_product_18S_0002
xxxCandida_albicans	xxxCandida_albicans	[322..431]	both	0	0	dropout	0% (0/110)	0% (0/110)	100% (110/110)	0% (0/110)			0		0		Saccharomyces_pastorianus_Saccharomyces_pastorianus_product_26S_0001
xxxCandida_castellii	xxxCandida_castellii	[170..274]	both	0	0	dropout	0% (0/105)	0% (0/105)	100% (105/105)	0% (0/105)			0		0		Aspergillus_tubingensis_KT326815_1_product_18S_0002
xxxCandida_castellii	xxxCandida_castellii	[321..429]	both	0	0	dropout	0% (0/109)	0% (0/109)	100% (109/109)	0% (0/109)			0		0		Coprinus_comatus_Coprinus_comatus_product_18S_0002
xxxCandida_castellii	xxxCandida_castellii	[22..130]	both	0	0	dropout	0% (0/109)	0% (0/109)	100% (109/109)	0% (0/109)			0		0		Saccharomyces_pastorianus_Saccharomyces_pastorianus_product_26S_0001
xxxCandida_dubliniensis	xxxCandida_dubliniensis	[21..125]	both	0	0	dropout	0% (0/105)	0% (0/105)	100% (105/105)	0% (0/105)			0		0		Aspergillus_tubingensis_KT326815_1_product_18S_0002
xxxCandida_dubliniensis	xxxCandida_dubliniensis	[172..280]	both	0	0	dropout	0% (0/109)	0% (0/109)	100% (109/109)	0% (0/109)			0		0		Coprinus_comatus_Coprinus_comatus_product_18S_0002
xxxCandida_dubliniensis	xxxCandida_dubliniensis	[322..431]	both	0	0	dropout	0% (0/110)	0% (0/110)	100% (110/110)	0% (0/110)			0		0		Saccharomyces_pastorianus_Saccharomyces_pastorianus_product_26S_0001
xxxCandida_glabrata_54v2	xxxCandida_glabrata_54v2	[28..132]	both	0	0	dropout	0% (0/105)	0% (0/105)	100% (105/105)	0% (0/105)			0		0		Aspergillus_tubingensis_KT326815_1_product_18S_0002
xxxCandida_glabrata_54v2	xxxCandida_glabrata_54v2	[172..281]	both	0	0	dropout	0% (0/110)	0% (0/110)	100% (110/110)	0% (0/110)			0		0		Saccharomyces_pastorianus_Saccharomyces_pastorianus_product_26S_0001
xxxCandida_orthopsilosis	xxxCandida_orthopsilosis	[28..132]	both	0	0	dropout	0% (0/105)	0% (0/105)	100% (105/105)	0% (0/105)			0		0		Aspergillus_tubingensis_KT326815_1_product_18S_0002
xxxCandida_orthopsilosis	xxxCandida_orthopsilosis	[171..276]	both	0	0	dropout	0% (0/106)	0% (0/106)	100% (106/106)	0% (0/106)			0		0		Candida_orthopsilosis_Candida_orthopsilosis_product_18S_0028
xxxCandida_parapsilosis	xxxCandida_parapsilosis	[28..132]	both	0	0	dropout	0% (0/105)	0% (0/105)	100% (105/105)	0% (0/105)			0		0		Aspergillus_tubingensis_KT326815_1_product_18S_0002
xxxCandida_parapsilosis	xxxCandida_parapsilosis	[171..276]	both	0	0	dropout	0% (0/106)	0% (0/106)	100% (106/106)	0% (0/106)			0		0		Candida_orthopsilosis_Candida_orthopsilosis_product_18S_0028
xxxCandida_sojae	xxxCandida_sojae	[21..125]	both	0	0	dropout	0% (0/105)	0% (0/105)	100% (105/105)	0% (0/105)			0		0		Aspergillus_tubingensis_KT326815_1_product_18S_0002
xxxCandida_sojae	xxxCandida_sojae	[172..281]	both	0	0	dropout	0% (0/110)	0% (0/110)	100% (110/110)	0% (0/110)			0		0		Saccharomyces_pastorianus_Saccharomyces_pastorianus_product_26S_0001
xxxCandida_viswanathii	xxxCandida_viswanathii	[21..125]	both	0	0	dropout	0% (0/105)	0% (0/105)	100% (105/105)	0% (0/105)			0		0		Aspergillus_tubingensis_KT326815_1_product_18S_0002
xxxCandida_viswanathii	xxxCandida_viswanathii	[172..281]	both	0	0	dropout	0% (0/110)	0% (0/110)	100% (110/110)	0% (0/110)			0		0		Saccharomyces_pastorianus_Saccharomyces_pastorianus_product_26S_0001
xxxCapnocytophaga_gingiv	xxxCapnocytophaga_gingivalis_ATCC_33624	[939..1030]	both	0	0	dropout	0% (0/92)	0% (0/92)	100% (92/92)	0% (0/92)			0		0		Bifidobacterium_angulatum_JCM_7096_GCF_0010251551_ASM102515v1_NZ_AP012322_1_rna0_0019
xxxCapnocytophaga_gingiv	xxxCapnocytophaga_gingivalis_ATCC_33624	[644..746]	both	0	0	dropout	0% (0/103)	0% (0/103)	100% (103/103)	0% (0/103)			0		0		Cutibacterium_acnes_J139_NZ_ADFS01000001_1_rna32_0028
xxxCapnocytophaga_gingiv	xxxCapnocytophaga_gingivalis_ATCC_33624	[798..897]	both	0	0	dropout	0% (0/100)	0% (0/100)	100% (100/100)	0% (0/100)			0		0		Faecalibacterium_prausnitzii_NZ_DS483500_1_rna34_0106
xxxCapnocytophaga_gingiv	xxxCapnocytophaga_gingivalis_ATCC_33624	[176..280]	both	0	0	dropout	0% (0/105)	0% (0/105)	100% (105/105)	0% (0/105)			0		0		Prevotella_copri_NZ_GG703855_1_rna43_0029
xxxCapnocytophaga_gingiv	xxxCapnocytophaga_gingivalis_ATCC_33624	[325..607]	both	0	0	dropout	0% (0/283)	0% (0/283)	100% (283/283)	0% (0/283)			0		0		Prevotellamassilia_timonensis_NZ_LT629844_1_rna35_0020
xxxCapnocytophaga_gingiv	xxxCapnocytophaga_gingivalis_ATCC_33624	[24..127]	both	0	0	dropout	0% (0/104)	0% (0/104)	100% (104/104)	0% (0/104)			0		0		Shuttleworthia_satelles_DSM_14600_NZ_GG665866_1_rna19_0005
xxxCapnocytophaga_ochrac	xxxCapnocytophaga_ochracea_DSM_7271	[23..114]	both	0	0	dropout	0% (0/92)	0% (0/92)	100% (92/92)	0% (0/92)			0		0		Bifidobacterium_angulatum_JCM_7096_GCF_0010251551_ASM102515v1_NZ_AP012322_1_rna0_0019
xxxCapnocytophaga_ochrac	xxxCapnocytophaga_ochracea_DSM_7271	[162..264]	both	0	0	dropout	0% (0/103)	0% (0/103)	100% (103/103)	0% (0/103)			0		0		Cutibacterium_acnes_J139_NZ_ADFS01000001_1_rna32_0028
xxxCapnocytophaga_ochrac	xxxCapnocytophaga_ochracea_DSM_7271	[985..1084]	both	0	0	dropout	0% (0/100)	0% (0/100)	100% (100/100)	0% (0/100)			0		0		Faecalibacterium_prausnitzii_NZ_DS483500_1_rna34_0106
xxxCapnocytophaga_ochrac	xxxCapnocytophaga_ochracea_DSM_7271	[310..414]	both	0	0	dropout	0% (0/105)	0% (0/105)	100% (105/105)	0% (0/105)			0		0		Prevotella_copri_NZ_GG703855_1_rna43_0029
xxxCapnocytophaga_ochrac	xxxCapnocytophaga_ochracea_DSM_7271	[459..791]	both	0	0	dropout	0% (0/333)	0% (0/333)	100% (333/333)	0% (0/333)			0		0		Prevotellamassilia_timonensis_NZ_LT629844_1_rna35_0020
xxxCapnocytophaga_ochrac	xxxCapnocytophaga_ochracea_DSM_7271	[831..934]	both	0	0	dropout	0% (0/104)	0% (0/104)	100% (104/104)	0% (0/104)			0		0		Shuttleworthia_satelles_DSM_14600_NZ_GG665866_1_rna19_0005
xxxCapnocytophaga_sputig	xxxCapnocytophaga_sputigena_ATCC_33612	[23..114]	both	0	0	dropout	0% (0/92)	0% (0/92)	100% (92/92)	0% (0/92)			0		0		Bifidobacterium_angulatum_JCM_7096_GCF_0010251551_ASM102515v1_NZ_AP012322_1_rna0_0019
xxxCapnocytophaga_sputig	xxxCapnocytophaga_sputigena_ATCC_33612	[307..409]	both	0	0	dropout	0% (0/103)	0% (0/103)	100% (103/103)	0% (0/103)			0		0		Cutibacterium_acnes_J139_NZ_ADFS01000001_1_rna32_0028
xxxCapnocytophaga_sputig	xxxCapnocytophaga_sputigena_ATCC_33612	[156..255]	both	0	0	dropout	0% (0/100)	0% (0/100)	100% (100/100)	0% (0/100)			0		0		Faecalibacterium_prausnitzii_NZ_DS483500_1_rna34_0106
xxxCapnocytophaga_sputig	xxxCapnocytophaga_sputigena_ATCC_33612	[450..554]	both	0	0	dropout	0% (0/105)	0% (0/105)	100% (105/105)	0% (0/105)			0		0		Prevotella_copri_NZ_GG703855_1_rna43_0029
xxxCapnocytophaga_sputig	xxxCapnocytophaga_sputigena_ATCC_33612	[583..706]	both	0	0	dropout	0% (0/124)	0% (0/124)	100% (124/124)	0% (0/124)			0		0		Shuttleworthia_satelles_DSM_14600_NZ_GG665866_1_rna19_0005
xxxCatonella_morbi	xxxCatonella_morbi	[774..874]	both	0	0	dropout	0% (0/101)	0% (0/101)	100% (101/101)	0% (0/101)			0		0		Bifidobacterium_angulatum_JCM_7096_GCF_0010251551_ASM102515v1_NZ_AP012322_1_rna0_0019
xxxCatonella_morbi	xxxCatonella_morbi	[323..428]	both	0	0	dropout	0% (0/106)	0% (0/106)	100% (106/106)	0% (0/106)			0		0		Cutibacterium_acnes_J139_NZ_ADFS01000001_1_rna32_0028
xxxCatonella_morbi	xxxCatonella_morbi	[475..580]	both	0	0	dropout	0% (0/106)	0% (0/106)	100% (106/106)	0% (0/106)			0		0		Eubacterium_siraeum_DSM_15702_GCF_0003820851_ASM38208v1_NZ_KB907544_1__0020
xxxCatonella_morbi	xxxCatonella_morbi	[30..135]	both	0	0	dropout	0% (0/106)	0% (0/106)	100% (106/106)	0% (0/106)			0		0		Faecalibacterium_prausnitzii_NZ_DS483500_1_rna34_0106
xxxCatonella_morbi	xxxCatonella_morbi	[621..724]	both	0	0	dropout	0% (0/104)	0% (0/104)	100% (104/104)	0% (0/104)			0		0		Prevotella_copri_NZ_GG703855_1_rna43_0029
xxxCatonella_morbi	xxxCatonella_morbi	[176..280]	both	0	0	dropout	0% (0/105)	0% (0/105)	100% (105/105)	0% (0/105)			0		0		Shuttleworthia_satelles_DSM_14600_NZ_GG665866_1_rna19_0005
xxxChlamydia_trachomatis	xxxChlamydia_trachomatis	[23..125]	both	0	0	dropout	0% (0/103)	0% (0/103)	100% (103/103)	0% (0/103)			0		0		Bifidobacterium_angulatum_JCM_7096_GCF_0010251551_ASM102515v1_NZ_AP012322_1_rna0_0019
xxxChlamydia_trachomatis	xxxChlamydia_trachomatis	[173..277]	both	0	0	dropout	0% (0/105)	0% (0/105)	100% (105/105)	0% (0/105)			0		0		Cutibacterium_acnes_J139_NZ_ADFS01000001_1_rna32_0028
xxxChlamydia_trachomatis	xxxChlamydia_trachomatis	[471..587]	both	0	0	dropout	0% (0/117)	0% (0/117)	100% (117/117)	0% (0/117)			0		0		Eubacterium_siraeum_DSM_15702_GCF_0003820851_ASM38208v1_NZ_KB907544_1__0016
xxxChlamydia_trachomatis	xxxChlamydia_trachomatis	[315..420]	both	0	0	dropout	0% (0/106)	0% (0/106)	100% (106/106)	0% (0/106)			0		0		Faecalibacterium_prausnitzii_NZ_DS483500_1_rna34_0106
xxxClostridioides_diffic	xxxClostridioides_difficile	[321..421]	both	0	0	dropout	0% (0/101)	0% (0/101)	100% (101/101)	0% (0/101)			0		0		Bifidobacterium_angulatum_JCM_7096_GCF_0010251551_ASM102515v1_NZ_AP012322_1_rna0_0019
xxxClostridioides_diffic	xxxClostridioides_difficile	[170..276]	both	0	0	dropout	0% (0/107)	0% (0/107)	100% (107/107)	0% (0/107)			0		0		Eubacterium_siraeum_DSM_15702_GCF_0003820851_ASM38208v1_NZ_KB907544_1__0020
xxxClostridioides_diffic	xxxClostridioides_difficile	[27..129]	both	0	0	dropout	0% (0/103)	0% (0/103)	100% (103/103)	0% (0/103)			0		0		Prevotella_copri_NZ_GG703855_1_rna43_0029
xxxClostridium_bolteae_A	xxxClostridium_bolteae_ATCC_BAA-613_GCF_000154365.1_ASM15436v1	[23..125]	both	0	0	dropout	0% (0/103)	0% (0/103)	100% (103/103)	0% (0/103)			0		0		Bifidobacterium_angulatum_JCM_7096_GCF_0010251551_ASM102515v1_NZ_AP012322_1_rna0_0019
xxxClostridium_bolteae_A	xxxClostridium_bolteae_ATCC_BAA-613_GCF_000154365.1_ASM15436v1	[466..570]	both	0	0	dropout	0% (0/105)	0% (0/105)	100% (105/105)	0% (0/105)			0		0		Clostridium_bolteae_ATCC_BAA_613_GCF_0001543651_ASM15436v1_NZ_DS480694_1_rna30_0007
xxxClostridium_bolteae_A	xxxClostridium_bolteae_ATCC_BAA-613_GCF_000154365.1_ASM15436v1	[173..278]	both	0	0	dropout	0% (0/106)	0% (0/106)	100% (106/106)	0% (0/106)			0		0		Cutibacterium_acnes_J139_NZ_ADFS01000001_1_rna32_0028
xxxClostridium_bolteae_A	xxxClostridium_bolteae_ATCC_BAA-613_GCF_000154365.1_ASM15436v1	[319..424]	both	0	0	dropout	0% (0/106)	0% (0/106)	100% (106/106)	0% (0/106)			0		0		Eubacterium_siraeum_DSM_15702_GCF_0003820851_ASM38208v1_NZ_KB907544_1__0020
xxxClostridium_bolteae_A	xxxClostridium_bolteae_ATCC_BAA-613_GCF_000154365.1_ASM15436v1	[615..719]	both	0	0	dropout	0% (0/105)	0% (0/105)	100% (105/105)	0% (0/105)			0		0		Faecalibacterium_prausnitzii_NZ_DS483500_1_rna34_0106
xxxClostridium_bolteae_A	xxxClostridium_bolteae_ATCC_BAA-613_GCF_000154365.1_ASM15436v1	[768..872]	both	0	0	dropout	0% (0/105)	0% (0/105)	100% (105/105)	0% (0/105)			0		0		Prevotella_copri_NZ_GG703855_1_rna43_0029
xxxClostridium_bolteae_A	xxxClostridium_bolteae_ATCC_BAA-613_GCF_000154365.1_ASM15436v1	[921..1025]	both	0	0	dropout	0% (0/105)	0% (0/105)	100% (105/105)	0% (0/105)			0		0		Shuttleworthia_satelles_DSM_14600_NZ_GG665866_1_rna19_0005
xxxClostridium_botulinum	xxxClostridium_botulinum_D_str_1873	[25..130]	both	0	0	dropout	0% (0/106)	0% (0/106)	100% (106/106)	0% (0/106)			0		0		Cutibacterium_acnes_J139_NZ_ADFS01000001_1_rna32_0028
xxxClostridium_botulinum	xxxClostridium_botulinum_D_str_1873	[472..586]	both	0	0	dropout	0% (0/115)	0% (0/115)	100% (115/115)	0% (0/115)			0		0		Eubacterium_siraeum_DSM_15702_GCF_0003820851_ASM38208v1_NZ_KB907544_1__0016
xxxClostridium_botulinum	xxxClostridium_botulinum_D_str_1873	[320..426]	both	0	0	dropout	0% (0/107)	0% (0/107)	100% (107/107)	0% (0/107)			0		0		Eubacterium_siraeum_DSM_15702_GCF_0003820851_ASM38208v1_NZ_KB907544_1__0020
xxxClostridium_botulinum	xxxClostridium_botulinum_D_str_1873	[168..271]	both	0	0	dropout	0% (0/104)	0% (0/104)	100% (104/104)	0% (0/104)			0		0		Faecalibacterium_prausnitzii_NZ_DS483500_1_rna34_0106
xxxClostridium_botulinum	xxxClostridium_botulinum_D_str_1873	[629..731]	both	0	0	dropout	0% (0/103)	0% (0/103)	100% (103/103)	0% (0/103)			0		0		Prevotella_copri_NZ_GG703855_1_rna43_0029
xxxClostridium_leptum_DS	xxxClostridium_leptum_DSM_753_GCF_000154345.1_ASM15434v1	[23..123]	both	0	0	dropout	0% (0/101)	0% (0/101)	100% (101/101)	0% (0/101)			0		0		Bifidobacterium_angulatum_JCM_7096_GCF_0010251551_ASM102515v1_NZ_AP012322_1_rna0_0019
xxxClostridium_leptum_DS	xxxClostridium_leptum_DSM_753_GCF_000154345.1_ASM15434v1	[770..878]	both	0	0	dropout	0% (0/109)	0% (0/109)	100% (109/109)	0% (0/109)			0		0		Cutibacterium_acnes_J139_NZ_ADFS01000001_1_rna32_0028
xxxClostridium_leptum_DS	xxxClostridium_leptum_DSM_753_GCF_000154345.1_ASM15434v1	[319..424]	both	0	0	dropout	0% (0/106)	0% (0/106)	100% (106/106)	0% (0/106)			0		0		Eubacterium_siraeum_DSM_15702_GCF_0003820851_ASM38208v1_NZ_KB907544_1__0016
xxxClostridium_leptum_DS	xxxClostridium_leptum_DSM_753_GCF_000154345.1_ASM15434v1	[467..573]	both	0	0	dropout	0% (0/107)	0% (0/107)	100% (107/107)	0% (0/107)			0		0		Eubacterium_siraeum_DSM_15702_GCF_0003820851_ASM38208v1_NZ_KB907544_1__0020
xxxClostridium_leptum_DS	xxxClostridium_leptum_DSM_753_GCF_000154345.1_ASM15434v1	[178..718]	both	0	0	dropout	0% (0/541)	0% (0/541)	100% (541/541)	0% (0/541)			0		0		Faecalibacterium_prausnitzii_NZ_DS483500_1_rna34_0106
xxxClostridium_leptum_DS	xxxClostridium_leptum_DSM_753_GCF_000154345.1_ASM15434v1	[164..269]	both	0	0	dropout	0% (0/106)	0% (0/106)	100% (106/106)	0% (0/106)			0		0		Mageeibacillus_indolicus_NC_013895_2_rna7_0011
xxxClostridium_leptum_DS	xxxClostridium_leptum_DSM_753_GCF_000154345.1_ASM15434v1	[919..1016]	both	0	0	dropout	0% (0/98)	0% (0/98)	100% (98/98)	0% (0/98)			0		0		Prevotella_copri_NZ_GG703855_1_rna43_0029
xxxClostridium_perfringe	xxxClostridium_perfringens_C_str_JGS1495	[25..130]	both	0	0	dropout	0% (0/106)	0% (0/106)	100% (106/106)	0% (0/106)			0		0		Cutibacterium_acnes_J139_NZ_ADFS01000001_1_rna32_0028
xxxClostridium_perfringe	xxxClostridium_perfringens_C_str_JGS1495	[322..436]	both	0	0	dropout	0% (0/115)	0% (0/115)	100% (115/115)	0% (0/115)			0		0		Eubacterium_siraeum_DSM_15702_GCF_0003820851_ASM38208v1_NZ_KB907544_1__0016
xxxClostridium_perfringe	xxxClostridium_perfringens_C_str_JGS1495	[482..588]	both	0	0	dropout	0% (0/107)	0% (0/107)	100% (107/107)	0% (0/107)			0		0		Eubacterium_siraeum_DSM_15702_GCF_0003820851_ASM38208v1_NZ_KB907544_1__0020
xxxClostridium_perfringe	xxxClostridium_perfringens_C_str_JGS1495	[168..271]	both	0	0	dropout	0% (0/104)	0% (0/104)	100% (104/104)	0% (0/104)			0		0		Faecalibacterium_prausnitzii_NZ_DS483500_1_rna34_0106
xxxClostridium_perfringe	xxxClostridium_perfringens_C_str_JGS1495	[629..731]	both	0	0	dropout	0% (0/103)	0% (0/103)	100% (103/103)	0% (0/103)			0		0		Prevotella_copri_NZ_GG703855_1_rna43_0029
xxxClostridium_scindens_	xxxClostridium_scindens_ATCC_35704_GCF_000154505.1_ASM15450v1	[23..125]	both	0	0	dropout	0% (0/103)	0% (0/103)	100% (103/103)	0% (0/103)			0		0		Bifidobacterium_angulatum_JCM_7096_GCF_0010251551_ASM102515v1_NZ_AP012322_1_rna0_0019
xxxClostridium_scindens_	xxxClostridium_scindens_ATCC_35704_GCF_000154505.1_ASM15450v1	[466..570]	both	0	0	dropout	0% (0/105)	0% (0/105)	100% (105/105)	0% (0/105)			0		0		Clostridium_bolteae_ATCC_BAA_613_GCF_0001543651_ASM15436v1_NZ_DS480694_1_rna30_0007
xxxClostridium_scindens_	xxxClostridium_scindens_ATCC_35704_GCF_000154505.1_ASM15450v1	[173..278]	both	0	0	dropout	0% (0/106)	0% (0/106)	100% (106/106)	0% (0/106)			0		0		Cutibacterium_acnes_J139_NZ_ADFS01000001_1_rna32_0028
xxxClostridium_scindens_	xxxClostridium_scindens_ATCC_35704_GCF_000154505.1_ASM15450v1	[770..884]	both	0	0	dropout	0% (0/115)	0% (0/115)	100% (115/115)	0% (0/115)			0		0		Eubacterium_siraeum_DSM_15702_GCF_0003820851_ASM38208v1_NZ_KB907544_1__0016
xxxClostridium_scindens_	xxxClostridium_scindens_ATCC_35704_GCF_000154505.1_ASM15450v1	[319..424]	both	0	0	dropout	0% (0/106)	0% (0/106)	100% (106/106)	0% (0/106)			0		0		Eubacterium_siraeum_DSM_15702_GCF_0003820851_ASM38208v1_NZ_KB907544_1__0020
xxxClostridium_scindens_	xxxClostridium_scindens_ATCC_35704_GCF_000154505.1_ASM15450v1	[615..719]	both	0	0	dropout	0% (0/105)	0% (0/105)	100% (105/105)	0% (0/105)			0		0		Faecalibacterium_prausnitzii_NZ_DS483500_1_rna34_0106
xxxClostridium_scindens_	xxxClostridium_scindens_ATCC_35704_GCF_000154505.1_ASM15450v1	[1077..1180]	both	0	0	dropout	0% (0/104)	0% (0/104)	100% (104/104)	0% (0/104)			0		0		Prevotella_copri_NZ_GG703855_1_rna43_0029
xxxClostridium_scindens_	xxxClostridium_scindens_ATCC_35704_GCF_000154505.1_ASM15450v1	[930..1034]	both	0	0	dropout	0% (0/105)	0% (0/105)	100% (105/105)	0% (0/105)			0		0		Shuttleworthia_satelles_DSM_14600_NZ_GG665866_1_rna19_0005
xxxClostridium_sp_7_2_43	xxxClostridium_sp_7_2_43FAA	[25..130]	both	0	0	dropout	0% (0/106)	0% (0/106)	100% (106/106)	0% (0/106)			0		0		Cutibacterium_acnes_J139_NZ_ADFS01000001_1_rna32_0028
xxxClostridium_sp_7_2_43	xxxClostridium_sp_7_2_43FAA	[473..587]	both	0	0	dropout	0% (0/115)	0% (0/115)	100% (115/115)	0% (0/115)			0		0		Eubacterium_siraeum_DSM_15702_GCF_0003820851_ASM38208v1_NZ_KB907544_1__0016
xxxClostridium_sp_7_2_43	xxxClostridium_sp_7_2_43FAA	[171..277]	both	0	0	dropout	0% (0/107)	0% (0/107)	100% (107/107)	0% (0/107)			0		0		Eubacterium_siraeum_DSM_15702_GCF_0003820851_ASM38208v1_NZ_KB907544_1__0020
xxxClostridium_sp_7_2_43	xxxClostridium_sp_7_2_43FAA	[318..422]	both	0	0	dropout	0% (0/105)	0% (0/105)	100% (105/105)	0% (0/105)			0		0		Faecalibacterium_prausnitzii_NZ_DS483500_1_rna34_0106
xxxClostridium_sp_7_2_43	xxxClostridium_sp_7_2_43FAA	[635..737]	both	0	0	dropout	0% (0/103)	0% (0/103)	100% (103/103)	0% (0/103)			0		0		Prevotella_copri_NZ_GG703855_1_rna43_0029
xxxClostridium_sp_M62_1	xxxClostridium_sp_M62_1	[770..870]	both	0	0	dropout	0% (0/101)	0% (0/101)	100% (101/101)	0% (0/101)			0		0		Bifidobacterium_angulatum_JCM_7096_GCF_0010251551_ASM102515v1_NZ_AP012322_1_rna0_0019
xxxClostridium_sp_M62_1	xxxClostridium_sp_M62_1	[474..579]	both	0	0	dropout	0% (0/106)	0% (0/106)	100% (106/106)	0% (0/106)			0		0		Cutibacterium_acnes_J139_NZ_ADFS01000001_1_rna32_0028
xxxClostridium_sp_M62_1	xxxClostridium_sp_M62_1	[620..725]	both	0	0	dropout	0% (0/106)	0% (0/106)	100% (106/106)	0% (0/106)			0		0		Eubacterium_siraeum_DSM_15702_GCF_0003820851_ASM38208v1_NZ_KB907544_1__0020
xxxClostridium_sp_M62_1	xxxClostridium_sp_M62_1	[318..422]	both	0	0	dropout	0% (0/105)	0% (0/105)	100% (105/105)	0% (0/105)			0		0		Faecalibacterium_prausnitzii_NZ_DS483500_1_rna34_0106
xxxClostridium_sp_M62_1	xxxClostridium_sp_M62_1	[27..130]	both	0	0	dropout	0% (0/104)	0% (0/104)	100% (104/104)	0% (0/104)			0		0		Prevotella_copri_NZ_GG703855_1_rna43_0029
xxxClostridium_sp_M62_1	xxxClostridium_sp_M62_1	[173..277]	both	0	0	dropout	0% (0/105)	0% (0/105)	100% (105/105)	0% (0/105)			0		0		Shuttleworthia_satelles_DSM_14600_NZ_GG665866_1_rna19_0005
xxxClostridium_sp_SS2_1	xxxClostridium_sp_SS2_1	[23..123]	both	0	0	dropout	0% (0/101)	0% (0/101)	100% (101/101)	0% (0/101)			0		0		Bifidobacterium_angulatum_JCM_7096_GCF_0010251551_ASM102515v1_NZ_AP012322_1_rna0_0019
xxxClostridium_sp_SS2_1	xxxClostridium_sp_SS2_1	[325..429]	both	0	0	dropout	0% (0/105)	0% (0/105)	100% (105/105)	0% (0/105)			0		0		Clostridium_bolteae_ATCC_BAA_613_GCF_0001543651_ASM15436v1_NZ_DS480694_1_rna30_0007
xxxClostridium_sp_SS2_1	xxxClostridium_sp_SS2_1	[780..885]	both	0	0	dropout	0% (0/106)	0% (0/106)	100% (106/106)	0% (0/106)			0		0		Cutibacterium_acnes_J139_NZ_ADFS01000001_1_rna32_0028
xxxClostridium_sp_SS2_1	xxxClostridium_sp_SS2_1	[170..284]	both	0	0	dropout	0% (0/115)	0% (0/115)	100% (115/115)	0% (0/115)			0		0		Eubacterium_siraeum_DSM_15702_GCF_0003820851_ASM38208v1_NZ_KB907544_1__0016
xxxClostridium_sp_SS2_1	xxxClostridium_sp_SS2_1	[926..1031]	both	0	0	dropout	0% (0/106)	0% (0/106)	100% (106/106)	0% (0/106)			0		0		Eubacterium_siraeum_DSM_15702_GCF_0003820851_ASM38208v1_NZ_KB907544_1__0020
xxxClostridium_sp_SS2_1	xxxClostridium_sp_SS2_1	[474..578]	both	0	0	dropout	0% (0/105)	0% (0/105)	100% (105/105)	0% (0/105)			0		0		Faecalibacterium_prausnitzii_NZ_DS483500_1_rna34_0106
xxxClostridium_sp_SS2_1	xxxClostridium_sp_SS2_1	[1080..1183]	both	0	0	dropout	0% (0/104)	0% (0/104)	100% (104/104)	0% (0/104)			0		0		Prevotella_copri_NZ_GG703855_1_rna43_0029
xxxClostridium_sp_SS2_1	xxxClostridium_sp_SS2_1	[629..733]	both	0	0	dropout	0% (0/105)	0% (0/105)	100% (105/105)	0% (0/105)			0		0		Shuttleworthia_satelles_DSM_14600_NZ_GG665866_1_rna19_0005
xxxCollinsella_aerofacie	xxxCollinsella_aerofaciens	[168..268]	both	0	0	dropout	0% (0/101)	0% (0/101)	100% (101/101)	0% (0/101)			0		0		Bifidobacterium_angulatum_JCM_7096_GCF_0010251551_ASM102515v1_NZ_AP012322_1_rna0_0019
xxxCollinsella_aerofacie	xxxCollinsella_aerofaciens	[25..126]	both	0	0	dropout	0% (0/102)	0% (0/102)	100% (102/102)	0% (0/102)			0		0		Cutibacterium_acnes_J139_NZ_ADFS01000001_1_rna32_0028
xxxCollinsella_aerofacie	xxxCollinsella_aerofaciens	[310..412]	both	0	0	dropout	0% (0/103)	0% (0/103)	100% (103/103)	0% (0/103)			0		0		Faecalibacterium_prausnitzii_NZ_DS483500_1_rna34_0106
xxxCoprococcus_comes	xxxCoprococcus_comes	[933..1033]	both	0	0	dropout	0% (0/101)	0% (0/101)	100% (101/101)	0% (0/101)			0		0		Bifidobacterium_angulatum_JCM_7096_GCF_0010251551_ASM102515v1_NZ_AP012322_1_rna0_0019
xxxCoprococcus_comes	xxxCoprococcus_comes	[631..736]	both	0	0	dropout	0% (0/106)	0% (0/106)	100% (106/106)	0% (0/106)			0		0		Cutibacterium_acnes_J139_NZ_ADFS01000001_1_rna32_0028
xxxCoprococcus_comes	xxxCoprococcus_comes	[323..438]	both	0	0	dropout	0% (0/116)	0% (0/116)	100% (116/116)	0% (0/116)			0		0		Eubacterium_siraeum_DSM_15702_GCF_0003820851_ASM38208v1_NZ_KB907544_1__0016
xxxCoprococcus_comes	xxxCoprococcus_comes	[783..888]	both	0	0	dropout	0% (0/106)	0% (0/106)	100% (106/106)	0% (0/106)			0		0		Eubacterium_siraeum_DSM_15702_GCF_0003820851_ASM38208v1_NZ_KB907544_1__0020
xxxCoprococcus_comes	xxxCoprococcus_comes	[489..593]	both	0	0	dropout	0% (0/105)	0% (0/105)	100% (105/105)	0% (0/105)			0		0		Faecalibacterium_prausnitzii_NZ_DS483500_1_rna34_0106
xxxCoprococcus_comes	xxxCoprococcus_comes	[27..130]	both	0	0	dropout	0% (0/104)	0% (0/104)	100% (104/104)	0% (0/104)			0		0		Prevotella_copri_NZ_GG703855_1_rna43_0029
xxxCoprococcus_comes	xxxCoprococcus_comes	[173..277]	both	0	0	dropout	0% (0/105)	0% (0/105)	100% (105/105)	0% (0/105)			0		0		Shuttleworthia_satelles_DSM_14600_NZ_GG665866_1_rna19_0005
xxxCorynebacterium_amyco	xxxCorynebacterium_amycolatum	[170..274]	both	0	0	dropout	0% (0/105)	0% (0/105)	100% (105/105)	0% (0/105)			0		0		Bifidobacterium_angulatum_JCM_7096_GCF_0010251551_ASM102515v1_NZ_AP012322_1_rna0_0019
xxxCorynebacterium_amyco	xxxCorynebacterium_amycolatum	[25..128]	both	0	0	dropout	0% (0/104)	0% (0/104)	100% (104/104)	0% (0/104)			0		0		Cutibacterium_acnes_J139_NZ_ADFS01000001_1_rna32_0028
xxxCorynebacterium_amyco	xxxCorynebacterium_amycolatum	[319..425]	both	0	0	dropout	0% (0/107)	0% (0/107)	100% (107/107)	0% (0/107)			0		0		Eubacterium_siraeum_DSM_15702_GCF_0003820851_ASM38208v1_NZ_KB907544_1__0020
xxxCorynebacterium_amyco	xxxCorynebacterium_amycolatum	[479..723]	both	0	0	dropout	0% (0/245)	0% (0/245)	100% (245/245)	0% (0/245)			0		0		Faecalibacterium_prausnitzii_NZ_DS483500_1_rna34_0106
xxxCorynebacterium_amyco	xxxCorynebacterium_amycolatum	[465..572]	both	0	0	dropout	0% (0/108)	0% (0/108)	100% (108/108)	0% (0/108)			0		0		Mageeibacillus_indolicus_NC_013895_2_rna7_0011
xxxCorynebacterium_amyco	xxxCorynebacterium_amycolatum	[772..876]	both	0	0	dropout	0% (0/105)	0% (0/105)	100% (105/105)	0% (0/105)			0		0		Prevotella_copri_NZ_GG703855_1_rna43_0029
xxxCorynebacterium_aurim	xxxCorynebacterium_aurimucosum	[918..1017]	both	0	0	dropout	0% (0/100)	0% (0/100)	100% (100/100)	0% (0/100)			0		0		Bifidobacterium_angulatum_JCM_7096_GCF_0010251551_ASM102515v1_NZ_AP012322_1_rna0_0019
xxxCorynebacterium_aurim	xxxCorynebacterium_aurimucosum	[773..876]	both	0	0	dropout	0% (0/104)	0% (0/104)	100% (104/104)	0% (0/104)			0		0		Cutibacterium_acnes_J139_NZ_ADFS01000001_1_rna32_0028
xxxCorynebacterium_aurim	xxxCorynebacterium_aurimucosum	[170..275]	both	0	0	dropout	0% (0/106)	0% (0/106)	100% (106/106)	0% (0/106)			0		0		Eubacterium_siraeum_DSM_15702_GCF_0003820851_ASM38208v1_NZ_KB907544_1__0020
xxxCorynebacterium_aurim	xxxCorynebacterium_aurimucosum	[466..571]	both	0	0	dropout	0% (0/106)	0% (0/106)	100% (106/106)	0% (0/106)			0		0		Faecalibacterium_prausnitzii_NZ_DS483500_1_rna34_0106
xxxCorynebacterium_aurim	xxxCorynebacterium_aurimucosum	[586..599]	both	0	0	dropout	0% (0/14)	0% (0/14)	100% (14/14)	0% (0/14)			0		0		Mageeibacillus_indolicus_NC_013895_2_rna7_0011
xxxCorynebacterium_aurim	xxxCorynebacterium_aurimucosum	[27..129]	both	0	0	dropout	0% (0/103)	0% (0/103)	100% (103/103)	0% (0/103)			0		0		Prevotella_copri_NZ_GG703855_1_rna43_0029
xxxCorynebacterium_aurim	xxxCorynebacterium_aurimucosum	[321..425]	both	0	0	dropout	0% (0/105)	0% (0/105)	100% (105/105)	0% (0/105)			0		0		Shuttleworthia_satelles_DSM_14600_NZ_GG665866_1_rna19_0005
xxxCorynebacterium_jeike	xxxCorynebacterium_jeikeium	[23..122]	both	0	0	dropout	0% (0/100)	0% (0/100)	100% (100/100)	0% (0/100)			0		0		Bifidobacterium_angulatum_JCM_7096_GCF_0010251551_ASM102515v1_NZ_AP012322_1_rna0_0019
xxxCorynebacterium_jeike	xxxCorynebacterium_jeikeium	[170..273]	both	0	0	dropout	0% (0/104)	0% (0/104)	100% (104/104)	0% (0/104)			0		0		Cutibacterium_acnes_J139_NZ_ADFS01000001_1_rna32_0028
xxxCorynebacterium_jeike	xxxCorynebacterium_jeikeium	[314..420]	both	0	0	dropout	0% (0/107)	0% (0/107)	100% (107/107)	0% (0/107)			0		0		Eubacterium_siraeum_DSM_15702_GCF_0003820851_ASM38208v1_NZ_KB907544_1__0020
xxxCorynebacterium_jeike	xxxCorynebacterium_jeikeium	[474..720]	both	0	0	dropout	0% (0/247)	0% (0/247)	100% (247/247)	0% (0/247)			0		0		Faecalibacterium_prausnitzii_NZ_DS483500_1_rna34_0106
xxxCorynebacterium_jeike	xxxCorynebacterium_jeikeium	[460..568]	both	0	0	dropout	0% (0/109)	0% (0/109)	100% (109/109)	0% (0/109)			0		0		Mageeibacillus_indolicus_NC_013895_2_rna7_0011
xxxCorynebacterium_jeike	xxxCorynebacterium_jeikeium	[774..878]	both	0	0	dropout	0% (0/105)	0% (0/105)	100% (105/105)	0% (0/105)			0		0		Prevotella_copri_NZ_GG703855_1_rna43_0029
xxxCorynebacterium_jeike	xxxCorynebacterium_jeikeium	[921..1025]	both	0	0	dropout	0% (0/105)	0% (0/105)	100% (105/105)	0% (0/105)			0		0		Shuttleworthia_satelles_DSM_14600_NZ_GG665866_1_rna19_0005
xxxCorynebacterium_kropp	xxxCorynebacterium_kroppenstedtii_DSM_44385	[23..122]	both	0	0	dropout	0% (0/100)	0% (0/100)	100% (100/100)	0% (0/100)			0		0		Bifidobacterium_angulatum_JCM_7096_GCF_0010251551_ASM102515v1_NZ_AP012322_1_rna0_0019
xxxCorynebacterium_kropp	xxxCorynebacterium_kroppenstedtii_DSM_44385	[170..274]	both	0	0	dropout	0% (0/105)	0% (0/105)	100% (105/105)	0% (0/105)			0		0		Cutibacterium_acnes_J139_NZ_ADFS01000001_1_rna32_0028
xxxCorynebacterium_kropp	xxxCorynebacterium_kroppenstedtii_DSM_44385	[315..421]	both	0	0	dropout	0% (0/107)	0% (0/107)	100% (107/107)	0% (0/107)			0		0		Eubacterium_siraeum_DSM_15702_GCF_0003820851_ASM38208v1_NZ_KB907544_1__0020
xxxCorynebacterium_kropp	xxxCorynebacterium_kroppenstedtii_DSM_44385	[475..719]	both	0	0	dropout	0% (0/245)	0% (0/245)	100% (245/245)	0% (0/245)			0		0		Faecalibacterium_prausnitzii_NZ_DS483500_1_rna34_0106
xxxCorynebacterium_kropp	xxxCorynebacterium_kroppenstedtii_DSM_44385	[461..568]	both	0	0	dropout	0% (0/108)	0% (0/108)	100% (108/108)	0% (0/108)			0		0		Mageeibacillus_indolicus_NC_013895_2_rna7_0011
xxxCorynebacterium_kropp	xxxCorynebacterium_kroppenstedtii_DSM_44385	[918..1020]	both	0	0	dropout	0% (0/103)	0% (0/103)	100% (103/103)	0% (0/103)			0		0		Prevotella_copri_NZ_GG703855_1_rna43_0029
xxxCorynebacterium_kropp	xxxCorynebacterium_kroppenstedtii_DSM_44385	[771..875]	both	0	0	dropout	0% (0/105)	0% (0/105)	100% (105/105)	0% (0/105)			0		0		Shuttleworthia_satelles_DSM_14600_NZ_GG665866_1_rna19_0005
xxxCorynebacterium_matru	xxxCorynebacterium_matruchotii_ATCC_33806	[325..431]	both	0	0	dropout	0% (0/107)	0% (0/107)	100% (107/107)	0% (0/107)			0		0		Bifidobacterium_angulatum_JCM_7096_GCF_0010251551_ASM102515v1_NZ_AP012322_1_rna0_0019
xxxCorynebacterium_matru	xxxCorynebacterium_matruchotii_ATCC_33806	[773..878]	both	0	0	dropout	0% (0/106)	0% (0/106)	100% (106/106)	0% (0/106)			0		0		Cutibacterium_acnes_J139_NZ_ADFS01000001_1_rna32_0028
xxxCorynebacterium_matru	xxxCorynebacterium_matruchotii_ATCC_33806	[476..582]	both	0	0	dropout	0% (0/107)	0% (0/107)	100% (107/107)	0% (0/107)			0		0		Eubacterium_siraeum_DSM_15702_GCF_0003820851_ASM38208v1_NZ_KB907544_1__0020
xxxCorynebacterium_matru	xxxCorynebacterium_matruchotii_ATCC_33806	[631..735]	both	0	0	dropout	0% (0/105)	0% (0/105)	100% (105/105)	0% (0/105)			0		0		Faecalibacterium_prausnitzii_NZ_DS483500_1_rna34_0106
xxxCorynebacterium_matru	xxxCorynebacterium_matruchotii_ATCC_33806	[644..1034]	both	0	0	dropout	0% (0/391)	0% (0/391)	100% (391/391)	0% (0/391)			0		0		Mageeibacillus_indolicus_NC_013895_2_rna7_0011
xxxCorynebacterium_matru	xxxCorynebacterium_matruchotii_ATCC_33806	[27..130]	both	0	0	dropout	0% (0/104)	0% (0/104)	100% (104/104)	0% (0/104)			0		0		Prevotella_copri_NZ_GG703855_1_rna43_0029
xxxCorynebacterium_matru	xxxCorynebacterium_matruchotii_ATCC_33806	[173..277]	both	0	0	dropout	0% (0/105)	0% (0/105)	100% (105/105)	0% (0/105)			0		0		Shuttleworthia_satelles_DSM_14600_NZ_GG665866_1_rna19_0005
xxxCorynebacterium_pseud	xxxCorynebacterium_pseudogenitalium_ATCC_33035	[23..122]	both	0	0	dropout	0% (0/100)	0% (0/100)	100% (100/100)	0% (0/100)			0		0		Bifidobacterium_angulatum_JCM_7096_GCF_0010251551_ASM102515v1_NZ_AP012322_1_rna0_0019
xxxCorynebacterium_pseud	xxxCorynebacterium_pseudogenitalium_ATCC_33035	[170..274]	both	0	0	dropout	0% (0/105)	0% (0/105)	100% (105/105)	0% (0/105)			0		0		Cutibacterium_acnes_J139_NZ_ADFS01000001_1_rna32_0028
xxxCorynebacterium_pseud	xxxCorynebacterium_pseudogenitalium_ATCC_33035	[315..420]	both	0	0	dropout	0% (0/106)	0% (0/106)	100% (106/106)	0% (0/106)			0		0		Eubacterium_siraeum_DSM_15702_GCF_0003820851_ASM38208v1_NZ_KB907544_1__0020
xxxCorynebacterium_pseud	xxxCorynebacterium_pseudogenitalium_ATCC_33035	[466..570]	both	0	0	dropout	0% (0/105)	0% (0/105)	100% (105/105)	0% (0/105)			0		0		Shuttleworthia_satelles_DSM_14600_NZ_GG665866_1_rna19_0005
xxxCorynebacterium_stria	xxxCorynebacterium_striatum_ATCC_6940	[23..122]	both	0	0	dropout	0% (0/100)	0% (0/100)	100% (100/100)	0% (0/100)			0		0		Bifidobacterium_angulatum_JCM_7096_GCF_0010251551_ASM102515v1_NZ_AP012322_1_rna0_0019
xxxCorynebacterium_stria	xxxCorynebacterium_striatum_ATCC_6940	[170..273]	both	0	0	dropout	0% (0/104)	0% (0/104)	100% (104/104)	0% (0/104)			0		0		Cutibacterium_acnes_J139_NZ_ADFS01000001_1_rna32_0028
xxxCorynebacterium_stria	xxxCorynebacterium_striatum_ATCC_6940	[314..420]	both	0	0	dropout	0% (0/107)	0% (0/107)	100% (107/107)	0% (0/107)			0		0		Eubacterium_siraeum_DSM_15702_GCF_0003820851_ASM38208v1_NZ_KB907544_1__0020
xxxCorynebacterium_stria	xxxCorynebacterium_striatum_ATCC_6940	[474..716]	both	0	0	dropout	0% (0/243)	0% (0/243)	100% (243/243)	0% (0/243)			0		0		Faecalibacterium_prausnitzii_NZ_DS483500_1_rna34_0106
xxxCorynebacterium_stria	xxxCorynebacterium_striatum_ATCC_6940	[460..566]	both	0	0	dropout	0% (0/107)	0% (0/107)	100% (107/107)	0% (0/107)			0		0		Mageeibacillus_indolicus_NC_013895_2_rna7_0011
xxxCorynebacterium_stria	xxxCorynebacterium_striatum_ATCC_6940	[768..872]	both	0	0	dropout	0% (0/105)	0% (0/105)	100% (105/105)	0% (0/105)			0		0		Shuttleworthia_satelles_DSM_14600_NZ_GG665866_1_rna19_0005
xxxCorynebacterium_tuber	xxxCorynebacterium_tuberculostearicum_SK141	[924..1023]	both	0	0	dropout	0% (0/100)	0% (0/100)	100% (100/100)	0% (0/100)			0		0		Bifidobacterium_angulatum_JCM_7096_GCF_0010251551_ASM102515v1_NZ_AP012322_1_rna0_0019
xxxCorynebacterium_tuber	xxxCorynebacterium_tuberculostearicum_SK141	[772..876]	both	0	0	dropout	0% (0/105)	0% (0/105)	100% (105/105)	0% (0/105)			0		0		Cutibacterium_acnes_J139_NZ_ADFS01000001_1_rna32_0028
xxxCorynebacterium_tuber	xxxCorynebacterium_tuberculostearicum_SK141	[170..275]	both	0	0	dropout	0% (0/106)	0% (0/106)	100% (106/106)	0% (0/106)			0		0		Eubacterium_siraeum_DSM_15702_GCF_0003820851_ASM38208v1_NZ_KB907544_1__0020
xxxCorynebacterium_tuber	xxxCorynebacterium_tuberculostearicum_SK141	[477..583]	both	0	0	dropout	0% (0/107)	0% (0/107)	100% (107/107)	0% (0/107)			0		0		Faecalibacterium_prausnitzii_NZ_DS483500_1_rna34_0106
xxxCorynebacterium_tuber	xxxCorynebacterium_tuberculostearicum_SK141	[490..735]	both	0	0	dropout	0% (0/246)	0% (0/246)	100% (246/246)	0% (0/246)			0		0		Mageeibacillus_indolicus_NC_013895_2_rna7_0011
xxxCorynebacterium_tuber	xxxCorynebacterium_tuberculostearicum_SK141	[27..129]	both	0	0	dropout	0% (0/103)	0% (0/103)	100% (103/103)	0% (0/103)			0		0		Prevotella_copri_NZ_GG703855_1_rna43_0029
xxxCorynebacterium_tuber	xxxCorynebacterium_tuberculostearicum_SK141	[321..425]	both	0	0	dropout	0% (0/105)	0% (0/105)	100% (105/105)	0% (0/105)			0		0		Shuttleworthia_satelles_DSM_14600_NZ_GG665866_1_rna19_0005
xxxCorynebacterium_ureal	xxxCorynebacterium_urealyticum	[925..1024]	both	0	0	dropout	0% (0/100)	0% (0/100)	100% (100/100)	0% (0/100)			0		0		Bifidobacterium_angulatum_JCM_7096_GCF_0010251551_ASM102515v1_NZ_AP012322_1_rna0_0019
xxxCorynebacterium_ureal	xxxCorynebacterium_urealyticum	[773..877]	both	0	0	dropout	0% (0/105)	0% (0/105)	100% (105/105)	0% (0/105)			0		0		Cutibacterium_acnes_J139_NZ_ADFS01000001_1_rna32_0028
xxxCorynebacterium_ureal	xxxCorynebacterium_urealyticum	[476..582]	both	0	0	dropout	0% (0/107)	0% (0/107)	100% (107/107)	0% (0/107)			0		0		Eubacterium_siraeum_DSM_15702_GCF_0003820851_ASM38208v1_NZ_KB907544_1__0020
xxxCorynebacterium_ureal	xxxCorynebacterium_urealyticum	[319..424]	both	0	0	dropout	0% (0/106)	0% (0/106)	100% (106/106)	0% (0/106)			0		0		Faecalibacterium_prausnitzii_NZ_DS483500_1_rna34_0106
xxxCorynebacterium_ureal	xxxCorynebacterium_urealyticum	[439..736]	both	0	0	dropout	0% (0/298)	0% (0/298)	100% (298/298)	0% (0/298)			0		0		Mageeibacillus_indolicus_NC_013895_2_rna7_0011
xxxCorynebacterium_ureal	xxxCorynebacterium_urealyticum	[27..131]	both	0	0	dropout	0% (0/105)	0% (0/105)	100% (105/105)	0% (0/105)			0		0		Prevotella_copri_NZ_GG703855_1_rna43_0029
xxxCorynebacterium_ureal	xxxCorynebacterium_urealyticum	[174..278]	both	0	0	dropout	0% (0/105)	0% (0/105)	100% (105/105)	0% (0/105)			0		0		Shuttleworthia_satelles_DSM_14600_NZ_GG665866_1_rna19_0005
xxxCorynebacterium_vitae	xxxCorynebacterium_vitaeruminis	[925..1027]	both	0	0	dropout	0% (0/103)	0% (0/103)	100% (103/103)	0% (0/103)			0		0		Bifidobacterium_angulatum_JCM_7096_GCF_0010251551_ASM102515v1_NZ_AP012322_1_rna0_0019
xxxCorynebacterium_vitae	xxxCorynebacterium_vitaeruminis	[25..128]	both	0	0	dropout	0% (0/104)	0% (0/104)	100% (104/104)	0% (0/104)			0		0		Cutibacterium_acnes_J139_NZ_ADFS01000001_1_rna32_0028
xxxCorynebacterium_vitae	xxxCorynebacterium_vitaeruminis	[469..576]	both	0	0	dropout	0% (0/108)	0% (0/108)	100% (108/108)	0% (0/108)			0		0		Eubacterium_siraeum_DSM_15702_GCF_0003820851_ASM38208v1_NZ_KB907544_1__0020
xxxCorynebacterium_vitae	xxxCorynebacterium_vitaeruminis	[617..722]	both	0	0	dropout	0% (0/106)	0% (0/106)	100% (106/106)	0% (0/106)			0		0		Faecalibacterium_prausnitzii_NZ_DS483500_1_rna34_0106
xxxCorynebacterium_vitae	xxxCorynebacterium_vitaeruminis	[737..884]	both	0	0	dropout	0% (0/148)	0% (0/148)	100% (148/148)	0% (0/148)			0		0		Mageeibacillus_indolicus_NC_013895_2_rna7_0011
xxxCorynebacterium_vitae	xxxCorynebacterium_vitaeruminis	[174..278]	both	0	0	dropout	0% (0/105)	0% (0/105)	100% (105/105)	0% (0/105)			0		0		Prevotella_copri_NZ_GG703855_1_rna43_0029
xxxCorynebacterium_vitae	xxxCorynebacterium_vitaeruminis	[321..425]	both	0	0	dropout	0% (0/105)	0% (0/105)	100% (105/105)	0% (0/105)			0		0		Shuttleworthia_satelles_DSM_14600_NZ_GG665866_1_rna19_0005
xxxCryptobacterium_curtu	xxxCryptobacterium_curtum_DSM_15641	[175..277]	both	0	0	dropout	0% (0/103)	0% (0/103)	100% (103/103)	0% (0/103)			0		0		Bifidobacterium_angulatum_JCM_7096_GCF_0010251551_ASM102515v1_NZ_AP012322_1_rna0_0019
xxxCryptobacterium_curtu	xxxCryptobacterium_curtum_DSM_15641	[319..420]	both	0	0	dropout	0% (0/102)	0% (0/102)	100% (102/102)	0% (0/102)			0		0		Cutibacterium_acnes_J139_NZ_ADFS01000001_1_rna32_0028
xxxCryptobacterium_curtu	xxxCryptobacterium_curtum_DSM_15641	[19..122]	both	0	0	dropout	0% (0/104)	0% (0/104)	100% (104/104)	0% (0/104)			0		0		Faecalibacterium_prausnitzii_NZ_DS483500_1_rna34_0106
xxxCutibacterium_acnes_J	xxxCutibacterium_acnes_J165	[926..1026]	both	0	0	dropout	0% (0/101)	0% (0/101)	100% (101/101)	0% (0/101)			0		0		Bifidobacterium_angulatum_JCM_7096_GCF_0010251551_ASM102515v1_NZ_AP012322_1_rna0_0019
xxxCutibacterium_acnes_J	xxxCutibacterium_acnes_J165	[323..429]	both	0	0	dropout	0% (0/107)	0% (0/107)	100% (107/107)	0% (0/107)			0		0		Cutibacterium_acnes_J139_NZ_ADFS01000001_1_rna32_0028
xxxCutibacterium_acnes_J	xxxCutibacterium_acnes_J165	[776..881]	both	0	0	dropout	0% (0/106)	0% (0/106)	100% (106/106)	0% (0/106)			0		0		Eubacterium_siraeum_DSM_15702_GCF_0003820851_ASM38208v1_NZ_KB907544_1__0020
xxxCutibacterium_acnes_J	xxxCutibacterium_acnes_J165	[179..286]	both	0	0	dropout	0% (0/108)	0% (0/108)	100% (108/108)	0% (0/108)			0		0		Mageeibacillus_indolicus_NC_013895_2_rna7_0011
xxxCutibacterium_acnes_J	xxxCutibacterium_acnes_J165	[24..128]	both	0	0	dropout	0% (0/105)	0% (0/105)	100% (105/105)	0% (0/105)			0		0		Shuttleworthia_satelles_DSM_14600_NZ_GG665866_1_rna19_0005
xxxCutibacterium_acnes_J	xxxCutibacterium_acnes_J165	[482..586]	both	0	0	dropout	0% (0/105)	0% (0/105)	100% (105/105)	0% (0/105)			0		0		Streptococcus_macedonicus_NC_016749_1_rna66_0143
xxxCutibacterium_acnes_J	xxxCutibacterium_acnes_J165	[628..733]	both	0	0	dropout	0% (0/106)	0% (0/106)	100% (106/106)	0% (0/106)			0		0		Veillonella_seminalis_NZ_JH992937_1_rna41_0017
xxxCutibacterium_acnes_J	xxxCutibacterium_acnes_J139	[23..123]	both	0	0	dropout	0% (0/101)	0% (0/101)	100% (101/101)	0% (0/101)			0		0		Bifidobacterium_angulatum_JCM_7096_GCF_0010251551_ASM102515v1_NZ_AP012322_1_rna0_0019
xxxCutibacterium_acnes_J	xxxCutibacterium_acnes_J139	[320..426]	both	0	0	dropout	0% (0/107)	0% (0/107)	100% (107/107)	0% (0/107)			0		0		Cutibacterium_acnes_J139_NZ_ADFS01000001_1_rna32_0028
xxxCutibacterium_acnes_J	xxxCutibacterium_acnes_J139	[168..273]	both	0	0	dropout	0% (0/106)	0% (0/106)	100% (106/106)	0% (0/106)			0		0		Eubacterium_siraeum_DSM_15702_GCF_0003820851_ASM38208v1_NZ_KB907544_1__0020
xxxCutibacterium_acnes_J	xxxCutibacterium_acnes_J139	[463..570]	both	0	0	dropout	0% (0/108)	0% (0/108)	100% (108/108)	0% (0/108)			0		0		Mageeibacillus_indolicus_NC_013895_2_rna7_0011
xxxCutibacterium_acnes_J	xxxCutibacterium_acnes_J139	[618..722]	both	0	0	dropout	0% (0/105)	0% (0/105)	100% (105/105)	0% (0/105)			0		0		Prevotella_copri_NZ_GG703855_1_rna43_0029
xxxCutibacterium_acnes_J	xxxCutibacterium_acnes_J139	[771..875]	both	0	0	dropout	0% (0/105)	0% (0/105)	100% (105/105)	0% (0/105)			0		0		Shuttleworthia_satelles_DSM_14600_NZ_GG665866_1_rna19_0005
xxxCutibacterium_acnes_S	xxxCutibacterium_acnes_SK137	[23..123]	both	0	0	dropout	0% (0/101)	0% (0/101)	100% (101/101)	0% (0/101)			0		0		Bifidobacterium_angulatum_JCM_7096_GCF_0010251551_ASM102515v1_NZ_AP012322_1_rna0_0019
xxxCutibacterium_acnes_S	xxxCutibacterium_acnes_SK137	[171..277]	both	0	0	dropout	0% (0/107)	0% (0/107)	100% (107/107)	0% (0/107)			0		0		Cutibacterium_acnes_J139_NZ_ADFS01000001_1_rna32_0028
xxxCutibacterium_acnes_S	xxxCutibacterium_acnes_SK137	[772..877]	both	0	0	dropout	0% (0/106)	0% (0/106)	100% (106/106)	0% (0/106)			0		0		Eubacterium_siraeum_DSM_15702_GCF_0003820851_ASM38208v1_NZ_KB907544_1__0020
xxxCutibacterium_acnes_S	xxxCutibacterium_acnes_SK137	[625..732]	both	0	0	dropout	0% (0/108)	0% (0/108)	100% (108/108)	0% (0/108)			0		0		Mageeibacillus_indolicus_NC_013895_2_rna7_0011
xxxCutibacterium_acnes_S	xxxCutibacterium_acnes_SK137	[323..427]	both	0	0	dropout	0% (0/105)	0% (0/105)	100% (105/105)	0% (0/105)			0		0		Prevotella_copri_NZ_GG703855_1_rna43_0029
xxxCutibacterium_acnes_S	xxxCutibacterium_acnes_SK137	[470..574]	both	0	0	dropout	0% (0/105)	0% (0/105)	100% (105/105)	0% (0/105)			0		0		Shuttleworthia_satelles_DSM_14600_NZ_GG665866_1_rna19_0005
xxxCutibacterium_acnes_S	xxxCutibacterium_acnes_SK187	[776..876]	both	0	0	dropout	0% (0/101)	0% (0/101)	100% (101/101)	0% (0/101)			0		0		Bifidobacterium_angulatum_JCM_7096_GCF_0010251551_ASM102515v1_NZ_AP012322_1_rna0_0019
xxxCutibacterium_acnes_S	xxxCutibacterium_acnes_SK187	[473..579]	both	0	0	dropout	0% (0/107)	0% (0/107)	100% (107/107)	0% (0/107)			0		0		Cutibacterium_acnes_J139_NZ_ADFS01000001_1_rna32_0028
xxxCutibacterium_acnes_S	xxxCutibacterium_acnes_SK187	[626..731]	both	0	0	dropout	0% (0/106)	0% (0/106)	100% (106/106)	0% (0/106)			0		0		Eubacterium_siraeum_DSM_15702_GCF_0003820851_ASM38208v1_NZ_KB907544_1__0020
xxxCutibacterium_acnes_S	xxxCutibacterium_acnes_SK187	[329..436]	both	0	0	dropout	0% (0/108)	0% (0/108)	100% (108/108)	0% (0/108)			0		0		Mageeibacillus_indolicus_NC_013895_2_rna7_0011
xxxCutibacterium_acnes_S	xxxCutibacterium_acnes_SK187	[27..131]	both	0	0	dropout	0% (0/105)	0% (0/105)	100% (105/105)	0% (0/105)			0		0		Prevotella_copri_NZ_GG703855_1_rna43_0029
xxxCutibacterium_acnes_S	xxxCutibacterium_acnes_SK187	[174..278]	both	0	0	dropout	0% (0/105)	0% (0/105)	100% (105/105)	0% (0/105)			0		0		Shuttleworthia_satelles_DSM_14600_NZ_GG665866_1_rna19_0005
xxxDialister_invisus_DSM	xxxDialister_invisus_DSM_15470	[637..737]	both	0	0	dropout	0% (0/101)	0% (0/101)	100% (101/101)	0% (0/101)			0		0		Bifidobacterium_angulatum_JCM_7096_GCF_0010251551_ASM102515v1_NZ_AP012322_1_rna0_0019
xxxDialister_invisus_DSM	xxxDialister_invisus_DSM_15470	[181..288]	both	1	2	dropout	0% (0/108)	0% (0/108)	100% (108/108)	0% (0/108)	34	34	4	10	3		Cutibacterium_acnes_J139_NZ_ADFS01000001_1_rna32_0028
xxxDialister_invisus_DSM	xxxDialister_invisus_DSM_15470	[24..138]	both	0	0	dropout	0% (0/115)	0% (0/115)	100% (115/115)	0% (0/115)			0		0		Eubacterium_siraeum_DSM_15702_GCF_0003820851_ASM38208v1_NZ_KB907544_1__0016
xxxDialister_invisus_DSM	xxxDialister_invisus_DSM_15470	[340..445]	both	0	0	dropout	0% (0/106)	0% (0/106)	100% (106/106)	0% (0/106)			0		0		Faecalibacterium_prausnitzii_NZ_DS483500_1_rna34_0106
xxxDialister_invisus_DSM	xxxDialister_invisus_DSM_15470	[488..593]	both	0	0	dropout	0% (0/106)	0% (0/106)	100% (106/106)	0% (0/106)			0		0		Veillonella_seminalis_NZ_JH992937_1_rna41_0017
xxxDialister_micraerophi	xxxDialister_micraerophilus	[23..123]	both	1	1	dropout	0% (0/101)	0% (0/101)	100% (101/101)	0% (0/101)	36	36	2	8	2		Bifidobacterium_angulatum_JCM_7096_GCF_0010251551_ASM102515v1_NZ_AP012322_1_rna0_0019
xxxDialister_micraerophi	xxxDialister_micraerophilus	[320..427]	both	1	1	dropout	0% (0/108)	0% (0/108)	100% (108/108)	0% (0/108)	35	36	2	10	2		Cutibacterium_acnes_J139_NZ_ADFS01000001_1_rna32_0028
xxxDialister_micraerophi	xxxDialister_micraerophilus	[621..737]	both	1	1	dropout	0% (0/117)	0% (0/117)	100% (117/117)	0% (0/117)	35	36	2	6	2		Eubacterium_siraeum_DSM_15702_GCF_0003820851_ASM38208v1_NZ_KB907544_1__0016
xxxDialister_micraerophi	xxxDialister_micraerophilus	[783..886]	both	0	0	dropout	0% (0/104)	0% (0/104)	100% (104/104)	0% (0/104)			0		0		Eubacterium_siraeum_DSM_15702_GCF_0003820851_ASM38208v1_NZ_KB907544_1__0020
xxxDialister_micraerophi	xxxDialister_micraerophilus	[465..570]	both	0	0	dropout	0% (0/106)	0% (0/106)	100% (106/106)	0% (0/106)			0		0		Faecalibacterium_prausnitzii_NZ_DS483500_1_rna34_0106
xxxDialister_micraerophi	xxxDialister_micraerophilus	[167..271]	both	2	2	dropout	0% (0/105)	0% (0/105)	100% (105/105)	0% (0/105)	36	36	6	24	5		Veillonella_seminalis_NZ_JH992937_1_rna41_0017
xxxDorea_formicigenerans	xxxDorea_formicigenerans_ATCC_27755	[23..123]	both	0	0	dropout	0% (0/101)	0% (0/101)	100% (101/101)	0% (0/101)			0		0		Bifidobacterium_angulatum_JCM_7096_GCF_0010251551_ASM102515v1_NZ_AP012322_1_rna0_0019
xxxDorea_formicigenerans	xxxDorea_formicigenerans_ATCC_27755	[315..419]	both	0	0	dropout	0% (0/105)	0% (0/105)	100% (105/105)	0% (0/105)		12	0		0		Clostridium_bolteae_ATCC_BAA_613_GCF_0001543651_ASM15436v1_NZ_DS480694_1_rna30_0007
xxxDorea_formicigenerans	xxxDorea_formicigenerans_ATCC_27755	[171..276]	both	0	0	dropout	0% (0/106)	0% (0/106)	100% (106/106)	0% (0/106)		0.789474	0		0		Cutibacterium_acnes_J139_NZ_ADFS01000001_1_rna32_0028
xxxDorea_formicigenerans	xxxDorea_formicigenerans_ATCC_27755	[619..733]	both	0	0	dropout	0% (0/115)	0% (0/115)	100% (115/115)	0% (0/115)			0		0		Eubacterium_siraeum_DSM_15702_GCF_0003820851_ASM38208v1_NZ_KB907544_1__0016
xxxDorea_formicigenerans	xxxDorea_formicigenerans_ATCC_27755	[929..1034]	both	0	0	dropout	0% (0/106)	0% (0/106)	100% (106/106)	0% (0/106)			0		0		Eubacterium_siraeum_DSM_15702_GCF_0003820851_ASM38208v1_NZ_KB907544_1__0020
xxxDorea_formicigenerans	xxxDorea_formicigenerans_ATCC_27755	[464..568]	both	0	0	dropout	0% (0/105)	0% (0/105)	100% (105/105)	0% (0/105)			0		0		Faecalibacterium_prausnitzii_NZ_DS483500_1_rna34_0106
xxxDorea_formicigenerans	xxxDorea_formicigenerans_ATCC_27755	[1075..1178]	both	0	0	dropout	0% (0/104)	0% (0/104)	100% (104/104)	0% (0/104)			0		0		Prevotella_copri_NZ_GG703855_1_rna43_0029
xxxDorea_formicigenerans	xxxDorea_formicigenerans_ATCC_27755	[779..883]	both	0	0	dropout	0% (0/105)	0% (0/105)	100% (105/105)	0% (0/105)			0		0		Shuttleworthia_satelles_DSM_14600_NZ_GG665866_1_rna19_0005
xxxDorea_longicatena_DSM	xxxDorea_longicatena_DSM_13814	[935..1035]	both	0	0	dropout	0% (0/101)	0% (0/101)	100% (101/101)	0% (0/101)			0		0		Bifidobacterium_angulatum_JCM_7096_GCF_0010251551_ASM102515v1_NZ_AP012322_1_rna0_0019
xxxDorea_longicatena_DSM	xxxDorea_longicatena_DSM_13814	[633..738]	both	0	0	dropout	0% (0/106)	0% (0/106)	100% (106/106)	0% (0/106)			0		0		Cutibacterium_acnes_J139_NZ_ADFS01000001_1_rna32_0028
xxxDorea_longicatena_DSM	xxxDorea_longicatena_DSM_13814	[324..440]	both	0	0	dropout	0% (0/117)	0% (0/117)	100% (117/117)	0% (0/117)			0		0		Eubacterium_siraeum_DSM_15702_GCF_0003820851_ASM38208v1_NZ_KB907544_1__0016
xxxDorea_longicatena_DSM	xxxDorea_longicatena_DSM_13814	[785..890]	both	0	0	dropout	0% (0/106)	0% (0/106)	100% (106/106)	0% (0/106)			0		0		Eubacterium_siraeum_DSM_15702_GCF_0003820851_ASM38208v1_NZ_KB907544_1__0020
xxxDorea_longicatena_DSM	xxxDorea_longicatena_DSM_13814	[491..595]	both	0	0	dropout	0% (0/105)	0% (0/105)	100% (105/105)	0% (0/105)			0		0		Faecalibacterium_prausnitzii_NZ_DS483500_1_rna34_0106
xxxDorea_longicatena_DSM	xxxDorea_longicatena_DSM_13814	[27..131]	both	0	0	dropout	0% (0/105)	0% (0/105)	100% (105/105)	0% (0/105)			0		0		Prevotella_copri_NZ_GG703855_1_rna43_0029
xxxDorea_longicatena_DSM	xxxDorea_longicatena_DSM_13814	[174..278]	both	0	0	dropout	0% (0/105)	0% (0/105)	100% (105/105)	0% (0/105)			0		0		Shuttleworthia_satelles_DSM_14600_NZ_GG665866_1_rna19_0005
xxxEnhydrobacter_aerosac	xxxEnhydrobacter_aerosaccus_SK60	[23..121]	both	0	0	dropout	0% (0/99)	0% (0/99)	100% (99/99)	0% (0/99)			0		0		Bifidobacterium_angulatum_JCM_7096_GCF_0010251551_ASM102515v1_NZ_AP012322_1_rna0_0019
xxxEnhydrobacter_aerosac	xxxEnhydrobacter_aerosaccus_SK60	[169..274]	both	0	0	dropout	0% (0/106)	0% (0/106)	100% (106/106)	0% (0/106)			0		0		Cutibacterium_acnes_J139_NZ_ADFS01000001_1_rna32_0028
xxxEnhydrobacter_aerosac	xxxEnhydrobacter_aerosaccus_SK60	[325..565]	both	0	0	dropout	0% (0/241)	0% (0/241)	100% (241/241)	0% (0/241)			0		0		Faecalibacterium_prausnitzii_NZ_DS483500_1_rna34_0106
xxxEnhydrobacter_aerosac	xxxEnhydrobacter_aerosaccus_SK60	[311..416]	both	0	0	dropout	0% (0/106)	0% (0/106)	100% (106/106)	0% (0/106)			0		0		Mageeibacillus_indolicus_NC_013895_2_rna7_0011
xxxEntamoeba_histolytica	xxxEntamoeba_histolytica	[479..583]	both	51	51		100% (105/105)	100% (105/105)	100% (105/105)	100% (105/105)	35	34	104	376	103		Aspergillus_tubingensis_KT326815_1_product_18S_0002
xxxEntamoeba_histolytica	xxxEntamoeba_histolytica	[321..432]	both	0	0	dropout	0% (0/112)	0% (0/112)	100% (112/112)	0% (0/112)			0		0		Coprinus_comatus_Coprinus_comatus_product_18S_0002
xxxEntamoeba_histolytica	xxxEntamoeba_histolytica	[25..130]	both	0	0	dropout	0% (0/106)	0% (0/106)	100% (106/106)	0% (0/106)			0		0		Cutibacterium_acnes_J139_NZ_ADFS01000001_1_rna32_0028
xxxEntamoeba_histolytica	xxxEntamoeba_histolytica	[168..271]	both	0	0	dropout	0% (0/104)	0% (0/104)	100% (104/104)	0% (0/104)			0		0		Faecalibacterium_prausnitzii_NZ_DS483500_1_rna34_0106
xxxEntamoeba_histolytica	xxxEntamoeba_histolytica	[623..725]	both	0	0	dropout	0% (0/103)	0% (0/103)	100% (103/103)	0% (0/103)			0		0		Prevotella_copri_NZ_GG703855_1_rna43_0029
xxxEnterococcus_durans	xxxEnterococcus_durans	[1383..1483]	both	0	0	dropout	0% (0/101)	0% (0/101)	100% (101/101)	0% (0/101)			0		0		Bifidobacterium_angulatum_JCM_7096_GCF_0010251551_ASM102515v1_NZ_AP012322_1_rna0_0019
xxxEnterococcus_durans	xxxEnterococcus_durans	[932..1037]	both	0	0	dropout	0% (0/106)	0% (0/106)	100% (106/106)	0% (0/106)			0		0		Cutibacterium_acnes_J139_NZ_ADFS01000001_1_rna32_0028
xxxEnterococcus_durans	xxxEnterococcus_durans	[322..436]	both	0	0	dropout	0% (0/115)	0% (0/115)	100% (115/115)	0% (0/115)			0		0		Eubacterium_siraeum_DSM_15702_GCF_0003820851_ASM38208v1_NZ_KB907544_1__0016
xxxEnterococcus_durans	xxxEnterococcus_durans	[1084..1189]	both	0	0	dropout	0% (0/106)	0% (0/106)	100% (106/106)	0% (0/106)			0		0		Eubacterium_siraeum_DSM_15702_GCF_0003820851_ASM38208v1_NZ_KB907544_1__0020
xxxEnterococcus_durans	xxxEnterococcus_durans	[639..744]	both	0	0	dropout	0% (0/106)	0% (0/106)	100% (106/106)	0% (0/106)			0		0		Faecalibacterium_prausnitzii_NZ_DS483500_1_rna34_0106
xxxEnterococcus_durans	xxxEnterococcus_durans	[652..895]	both	0	0	dropout	0% (0/244)	0% (0/244)	100% (244/244)	0% (0/244)			0		0		Mageeibacillus_indolicus_NC_013895_2_rna7_0011
xxxEnterococcus_durans	xxxEnterococcus_durans	[27..129]	both	0	0	dropout	0% (0/103)	0% (0/103)	100% (103/103)	0% (0/103)			0		0		Prevotella_copri_NZ_GG703855_1_rna43_0029
xxxEnterococcus_durans	xxxEnterococcus_durans	[172..276]	both	0	0	dropout	0% (0/105)	0% (0/105)	100% (105/105)	0% (0/105)			0		0		Shuttleworthia_satelles_DSM_14600_NZ_GG665866_1_rna19_0005
xxxEnterococcus_durans	xxxEnterococcus_durans	[488..594]	both	0	0	dropout	0% (0/107)	0% (0/107)	100% (107/107)	0% (0/107)			0		0		Streptococcus_macedonicus_NC_016749_1_rna66_0143
xxxEnterococcus_durans	xxxEnterococcus_durans	[1235..1339]	both	0	0	dropout	0% (0/105)	0% (0/105)	100% (105/105)	0% (0/105)			0		0		Veillonella_seminalis_NZ_JH992937_1_rna41_0017
xxxEnterococcus_faecalis	xxxEnterococcus_faecalis	[23..124]	both	0	0	dropout	0% (0/102)	0% (0/102)	100% (102/102)	0% (0/102)			0		0		Bifidobacterium_angulatum_JCM_7096_GCF_0010251551_ASM102515v1_NZ_AP012322_1_rna0_0019
xxxEnterococcus_faecalis	xxxEnterococcus_faecalis	[779..884]	both	0	0	dropout	0% (0/106)	0% (0/106)	100% (106/106)	0% (0/106)			0		0		Cutibacterium_acnes_J139_NZ_ADFS01000001_1_rna32_0028
xxxEnterococcus_faecalis	xxxEnterococcus_faecalis	[320..434]	both	0	0	dropout	0% (0/115)	0% (0/115)	100% (115/115)	0% (0/115)			0		0		Eubacterium_siraeum_DSM_15702_GCF_0003820851_ASM38208v1_NZ_KB907544_1__0016
xxxEnterococcus_faecalis	xxxEnterococcus_faecalis	[931..1036]	both	0	0	dropout	0% (0/106)	0% (0/106)	100% (106/106)	0% (0/106)			0		0		Eubacterium_siraeum_DSM_15702_GCF_0003820851_ASM38208v1_NZ_KB907544_1__0020
xxxEnterococcus_faecalis	xxxEnterococcus_faecalis	[636..742]	both	0	0	dropout	0% (0/107)	0% (0/107)	100% (107/107)	0% (0/107)			0		0		Mageeibacillus_indolicus_NC_013895_2_rna7_0011
xxxEnterococcus_faecalis	xxxEnterococcus_faecalis	[1077..1179]	both	0	0	dropout	0% (0/103)	0% (0/103)	100% (103/103)	0% (0/103)			0		0		Prevotella_copri_NZ_GG703855_1_rna43_0029
xxxEnterococcus_faecalis	xxxEnterococcus_faecalis	[486..592]	both	0	0	dropout	0% (0/107)	0% (0/107)	100% (107/107)	0% (0/107)			0		0		Streptococcus_macedonicus_NC_016749_1_rna66_0143
xxxEnterococcus_faecalis	xxxEnterococcus_faecalis	[168..272]	both	0	0	dropout	0% (0/105)	0% (0/105)	100% (105/105)	0% (0/105)			0		0		Veillonella_seminalis_NZ_JH992937_1_rna41_0017
xxxEnterococcus_faecium	xxxEnterococcus_faecium	[25..130]	both	0	0	dropout	0% (0/106)	0% (0/106)	100% (106/106)	0% (0/106)			0		0		Cutibacterium_acnes_J139_NZ_ADFS01000001_1_rna32_0028
xxxEnterococcus_faecium	xxxEnterococcus_faecium	[924..1038]	both	0	0	dropout	0% (0/115)	0% (0/115)	100% (115/115)	0% (0/115)			0		0		Eubacterium_siraeum_DSM_15702_GCF_0003820851_ASM38208v1_NZ_KB907544_1__0016
xxxEnterococcus_faecium	xxxEnterococcus_faecium	[171..276]	both	0	0	dropout	0% (0/106)	0% (0/106)	100% (106/106)	0% (0/106)			0		0		Eubacterium_siraeum_DSM_15702_GCF_0003820851_ASM38208v1_NZ_KB907544_1__0020
xxxEnterococcus_faecium	xxxEnterococcus_faecium	[479..721]	both	0	0	dropout	0% (0/243)	0% (0/243)	100% (243/243)	0% (0/243)			0		0		Faecalibacterium_prausnitzii_NZ_DS483500_1_rna34_0106
xxxEnterococcus_faecium	xxxEnterococcus_faecium	[465..571]	both	0	0	dropout	0% (0/107)	0% (0/107)	100% (107/107)	0% (0/107)			0		0		Mageeibacillus_indolicus_NC_013895_2_rna7_0011
xxxEnterococcus_faecium	xxxEnterococcus_faecium	[1081..1183]	both	0	0	dropout	0% (0/103)	0% (0/103)	100% (103/103)	0% (0/103)			0		0		Prevotella_copri_NZ_GG703855_1_rna43_0029
xxxEnterococcus_faecium	xxxEnterococcus_faecium	[766..872]	both	0	0	dropout	0% (0/107)	0% (0/107)	100% (107/107)	0% (0/107)			0		0		Streptococcus_macedonicus_NC_016749_1_rna66_0143
xxxEnterococcus_faecium	xxxEnterococcus_faecium	[319..423]	both	0	0	dropout	0% (0/105)	0% (0/105)	100% (105/105)	0% (0/105)			0		0		Veillonella_seminalis_NZ_JH992937_1_rna41_0017
xxxEnterococcus_hirae	xxxEnterococcus_hirae	[23..123]	both	0	0	dropout	0% (0/101)	0% (0/101)	100% (101/101)	0% (0/101)			0		0		Bifidobacterium_angulatum_JCM_7096_GCF_0010251551_ASM102515v1_NZ_AP012322_1_rna0_0019
xxxEnterococcus_hirae	xxxEnterococcus_hirae	[778..883]	both	0	0	dropout	0% (0/106)	0% (0/106)	100% (106/106)	0% (0/106)			0		0		Cutibacterium_acnes_J139_NZ_ADFS01000001_1_rna32_0028
xxxEnterococcus_hirae	xxxEnterococcus_hirae	[471..585]	both	0	0	dropout	0% (0/115)	0% (0/115)	100% (115/115)	0% (0/115)			0		0		Eubacterium_siraeum_DSM_15702_GCF_0003820851_ASM38208v1_NZ_KB907544_1__0016
xxxEnterococcus_hirae	xxxEnterococcus_hirae	[168..273]	both	0	0	dropout	0% (0/106)	0% (0/106)	100% (106/106)	0% (0/106)			0		0		Eubacterium_siraeum_DSM_15702_GCF_0003820851_ASM38208v1_NZ_KB907544_1__0020
xxxEnterococcus_hirae	xxxEnterococcus_hirae	[631..735]	both	0	0	dropout	0% (0/105)	0% (0/105)	100% (105/105)	0% (0/105)			0		0		Shuttleworthia_satelles_DSM_14600_NZ_GG665866_1_rna19_0005
xxxEnterococcus_hirae	xxxEnterococcus_hirae	[313..419]	both	0	0	dropout	0% (0/107)	0% (0/107)	100% (107/107)	0% (0/107)			0		0		Streptococcus_macedonicus_NC_016749_1_rna66_0143
xxxEnterococcus_hirae	xxxEnterococcus_hirae	[932..1036]	both	0	0	dropout	0% (0/105)	0% (0/105)	100% (105/105)	0% (0/105)			0		0		Veillonella_seminalis_NZ_JH992937_1_rna41_0017
xxxEnterococcus_mundtii	xxxEnterococcus_mundtii	[1082..1183]	both	0	0	dropout	0% (0/102)	0% (0/102)	100% (102/102)	0% (0/102)			0		0		Bifidobacterium_angulatum_JCM_7096_GCF_0010251551_ASM102515v1_NZ_AP012322_1_rna0_0019
xxxEnterococcus_mundtii	xxxEnterococcus_mundtii	[929..1034]	both	0	0	dropout	0% (0/106)	0% (0/106)	100% (106/106)	0% (0/106)			0		0		Cutibacterium_acnes_J139_NZ_ADFS01000001_1_rna32_0028
xxxEnterococcus_mundtii	xxxEnterococcus_mundtii	[471..585]	both	0	0	dropout	0% (0/115)	0% (0/115)	100% (115/115)	0% (0/115)			0		0		Eubacterium_siraeum_DSM_15702_GCF_0003820851_ASM38208v1_NZ_KB907544_1__0016
xxxEnterococcus_mundtii	xxxEnterococcus_mundtii	[170..275]	both	0	0	dropout	0% (0/106)	0% (0/106)	100% (106/106)	0% (0/106)			0		0		Eubacterium_siraeum_DSM_15702_GCF_0003820851_ASM38208v1_NZ_KB907544_1__0020
xxxEnterococcus_mundtii	xxxEnterococcus_mundtii	[636..741]	both	0	0	dropout	0% (0/106)	0% (0/106)	100% (106/106)	0% (0/106)			0		0		Faecalibacterium_prausnitzii_NZ_DS483500_1_rna34_0106
xxxEnterococcus_mundtii	xxxEnterococcus_mundtii	[649..892]	both	0	0	dropout	0% (0/244)	0% (0/244)	100% (244/244)	0% (0/244)			0		0		Mageeibacillus_indolicus_NC_013895_2_rna7_0011
xxxEnterococcus_mundtii	xxxEnterococcus_mundtii	[27..129]	both	0	0	dropout	0% (0/103)	0% (0/103)	100% (103/103)	0% (0/103)			0		0		Prevotella_copri_NZ_GG703855_1_rna43_0029
xxxEnterococcus_mundtii	xxxEnterococcus_mundtii	[321..425]	both	0	0	dropout	0% (0/105)	0% (0/105)	100% (105/105)	0% (0/105)			0		0		Shuttleworthia_satelles_DSM_14600_NZ_GG665866_1_rna19_0005
xxxEnterococcus_raffinos	xxxEnterococcus_raffinosus	[23..123]	both	0	0	dropout	0% (0/101)	0% (0/101)	100% (101/101)	0% (0/101)			0		0		Bifidobacterium_angulatum_JCM_7096_GCF_0010251551_ASM102515v1_NZ_AP012322_1_rna0_0019
xxxEnterococcus_raffinos	xxxEnterococcus_raffinosus	[1375..1480]	both	0	0	dropout	0% (0/106)	0% (0/106)	100% (106/106)	0% (0/106)			0		0		Cutibacterium_acnes_J139_NZ_ADFS01000001_1_rna32_0028
xxxEnterococcus_raffinos	xxxEnterococcus_raffinosus	[1068..1182]	both	0	0	dropout	0% (0/115)	0% (0/115)	100% (115/115)	0% (0/115)			0		0		Eubacterium_siraeum_DSM_15702_GCF_0003820851_ASM38208v1_NZ_KB907544_1__0016
xxxEnterococcus_raffinos	xxxEnterococcus_raffinosus	[316..421]	both	0	0	dropout	0% (0/106)	0% (0/106)	100% (106/106)	0% (0/106)			0		0		Eubacterium_siraeum_DSM_15702_GCF_0003820851_ASM38208v1_NZ_KB907544_1__0020
xxxEnterococcus_raffinos	xxxEnterococcus_raffinosus	[475..1017]	both	0	0	dropout	0% (0/543)	0% (0/543)	100% (543/543)	0% (0/543)			0		0		Faecalibacterium_prausnitzii_NZ_DS483500_1_rna34_0106
xxxEnterococcus_raffinos	xxxEnterococcus_raffinosus	[461..567]	both	0	0	dropout	0% (0/107)	0% (0/107)	100% (107/107)	0% (0/107)			0		0		Mageeibacillus_indolicus_NC_013895_2_rna7_0011
xxxEnterococcus_raffinos	xxxEnterococcus_raffinosus	[173..275]	both	0	0	dropout	0% (0/103)	0% (0/103)	100% (103/103)	0% (0/103)			0		0		Prevotella_copri_NZ_GG703855_1_rna43_0029
xxxEnterococcus_raffinos	xxxEnterococcus_raffinosus	[1228..1332]	both	0	0	dropout	0% (0/105)	0% (0/105)	100% (105/105)	0% (0/105)			0		0		Shuttleworthia_satelles_DSM_14600_NZ_GG665866_1_rna19_0005
xxxEnterococcus_raffinos	xxxEnterococcus_raffinosus	[611..715]	both	0	0	dropout	0% (0/105)	0% (0/105)	100% (105/105)	0% (0/105)			0		0		Streptococcus_macedonicus_NC_016749_1_rna66_0143
xxxEnterococcus_raffinos	xxxEnterococcus_raffinosus	[764..869]	both	0	0	dropout	0% (0/106)	0% (0/106)	100% (106/106)	0% (0/106)			0		0		Veillonella_seminalis_NZ_JH992937_1_rna41_0017
xxxEnterococcus_ratti	xxxEnterococcus_ratti	[23..123]	both	0	0	dropout	0% (0/101)	0% (0/101)	100% (101/101)	0% (0/101)			0		0		Bifidobacterium_angulatum_JCM_7096_GCF_0010251551_ASM102515v1_NZ_AP012322_1_rna0_0019
xxxEnterococcus_ratti	xxxEnterococcus_ratti	[171..276]	both	0	0	dropout	0% (0/106)	0% (0/106)	100% (106/106)	0% (0/106)			0		0		Cutibacterium_acnes_J139_NZ_ADFS01000001_1_rna32_0028
xxxEnterococcus_ratti	xxxEnterococcus_ratti	[770..884]	both	0	0	dropout	0% (0/115)	0% (0/115)	100% (115/115)	0% (0/115)			0		0		Eubacterium_siraeum_DSM_15702_GCF_0003820851_ASM38208v1_NZ_KB907544_1__0016
xxxEnterococcus_ratti	xxxEnterococcus_ratti	[930..1035]	both	0	0	dropout	0% (0/106)	0% (0/106)	100% (106/106)	0% (0/106)			0		0		Eubacterium_siraeum_DSM_15702_GCF_0003820851_ASM38208v1_NZ_KB907544_1__0020
xxxEnterococcus_ratti	xxxEnterococcus_ratti	[462..568]	both	0	0	dropout	0% (0/107)	0% (0/107)	100% (107/107)	0% (0/107)			0		0		Mageeibacillus_indolicus_NC_013895_2_rna7_0011
xxxEnterococcus_ratti	xxxEnterococcus_ratti	[1076..1178]	both	0	0	dropout	0% (0/103)	0% (0/103)	100% (103/103)	0% (0/103)			0		0		Prevotella_copri_NZ_GG703855_1_rna43_0029
xxxEnterococcus_ratti	xxxEnterococcus_ratti	[612..718]	both	0	0	dropout	0% (0/107)	0% (0/107)	100% (107/107)	0% (0/107)			0		0		Streptococcus_macedonicus_NC_016749_1_rna66_0143
xxxEnterococcus_ratti	xxxEnterococcus_ratti	[316..420]	both	0	0	dropout	0% (0/105)	0% (0/105)	100% (105/105)	0% (0/105)			0		0		Veillonella_seminalis_NZ_JH992937_1_rna41_0017
xxxEnterococcus_rivorum	xxxEnterococcus_rivorum	[23..124]	both	0	0	dropout	0% (0/102)	0% (0/102)	100% (102/102)	0% (0/102)			0		0		Bifidobacterium_angulatum_JCM_7096_GCF_0010251551_ASM102515v1_NZ_AP012322_1_rna0_0019
xxxEnterococcus_rivorum	xxxEnterococcus_rivorum	[172..277]	both	0	0	dropout	0% (0/106)	0% (0/106)	100% (106/106)	0% (0/106)			0		0		Cutibacterium_acnes_J139_NZ_ADFS01000001_1_rna32_0028
xxxEnterococcus_rivorum	xxxEnterococcus_rivorum	[771..885]	both	0	0	dropout	0% (0/115)	0% (0/115)	100% (115/115)	0% (0/115)			0		0		Eubacterium_siraeum_DSM_15702_GCF_0003820851_ASM38208v1_NZ_KB907544_1__0016
xxxEnterococcus_rivorum	xxxEnterococcus_rivorum	[1081..1186]	both	0	0	dropout	0% (0/106)	0% (0/106)	100% (106/106)	0% (0/106)			0		0		Eubacterium_siraeum_DSM_15702_GCF_0003820851_ASM38208v1_NZ_KB907544_1__0020
xxxEnterococcus_rivorum	xxxEnterococcus_rivorum	[463..569]	both	0	0	dropout	0% (0/107)	0% (0/107)	100% (107/107)	0% (0/107)			0		0		Mageeibacillus_indolicus_NC_013895_2_rna7_0011
xxxEnterococcus_rivorum	xxxEnterococcus_rivorum	[1227..1329]	both	0	0	dropout	0% (0/103)	0% (0/103)	100% (103/103)	0% (0/103)			0		0		Prevotella_copri_NZ_GG703855_1_rna43_0029
xxxEnterococcus_rivorum	xxxEnterococcus_rivorum	[931..1035]	both	0	0	dropout	0% (0/105)	0% (0/105)	100% (105/105)	0% (0/105)			0		0		Shuttleworthia_satelles_DSM_14600_NZ_GG665866_1_rna19_0005
xxxEnterococcus_rivorum	xxxEnterococcus_rivorum	[613..719]	both	0	0	dropout	0% (0/107)	0% (0/107)	100% (107/107)	0% (0/107)			0		0		Streptococcus_macedonicus_NC_016749_1_rna66_0143
xxxEnterococcus_rivorum	xxxEnterococcus_rivorum	[317..421]	both	0	0	dropout	0% (0/105)	0% (0/105)	100% (105/105)	0% (0/105)			0		0		Veillonella_seminalis_NZ_JH992937_1_rna41_0017
xxxEnterococcus_thailand	xxxEnterococcus_thailandicus	[23..124]	both	0	0	dropout	0% (0/102)	0% (0/102)	100% (102/102)	0% (0/102)			0		0		Bifidobacterium_angulatum_JCM_7096_GCF_0010251551_ASM102515v1_NZ_AP012322_1_rna0_0019
xxxEnterococcus_thailand	xxxEnterococcus_thailandicus	[172..277]	both	0	0	dropout	0% (0/106)	0% (0/106)	100% (106/106)	0% (0/106)			0		0		Cutibacterium_acnes_J139_NZ_ADFS01000001_1_rna32_0028
xxxEnterococcus_thailand	xxxEnterococcus_thailandicus	[922..1036]	both	0	0	dropout	0% (0/115)	0% (0/115)	100% (115/115)	0% (0/115)			0		0		Eubacterium_siraeum_DSM_15702_GCF_0003820851_ASM38208v1_NZ_KB907544_1__0016
xxxEnterococcus_thailand	xxxEnterococcus_thailandicus	[1232..1337]	both	0	0	dropout	0% (0/106)	0% (0/106)	100% (106/106)	0% (0/106)			0		0		Eubacterium_siraeum_DSM_15702_GCF_0003820851_ASM38208v1_NZ_KB907544_1__0020
xxxEnterococcus_thailand	xxxEnterococcus_thailandicus	[477..719]	both	0	0	dropout	0% (0/243)	0% (0/243)	100% (243/243)	0% (0/243)			0		0		Faecalibacterium_prausnitzii_NZ_DS483500_1_rna34_0106
xxxEnterococcus_thailand	xxxEnterococcus_thailandicus	[463..569]	both	0	0	dropout	0% (0/107)	0% (0/107)	100% (107/107)	0% (0/107)			0		0		Mageeibacillus_indolicus_NC_013895_2_rna7_0011
xxxEnterococcus_thailand	xxxEnterococcus_thailandicus	[1378..1480]	both	0	0	dropout	0% (0/103)	0% (0/103)	100% (103/103)	0% (0/103)			0		0		Prevotella_copri_NZ_GG703855_1_rna43_0029
xxxEnterococcus_thailand	xxxEnterococcus_thailandicus	[1082..1186]	both	0	0	dropout	0% (0/105)	0% (0/105)	100% (105/105)	0% (0/105)			0		0		Shuttleworthia_satelles_DSM_14600_NZ_GG665866_1_rna19_0005
xxxEnterococcus_thailand	xxxEnterococcus_thailandicus	[764..870]	both	0	0	dropout	0% (0/107)	0% (0/107)	100% (107/107)	0% (0/107)			0		0		Streptococcus_macedonicus_NC_016749_1_rna66_0143
xxxEnterococcus_thailand	xxxEnterococcus_thailandicus	[317..421]	both	0	0	dropout	0% (0/105)	0% (0/105)	100% (105/105)	0% (0/105)			0		0		Veillonella_seminalis_NZ_JH992937_1_rna41_0017
xxxEnterococcus_villorum	xxxEnterococcus_villorum	[1383..1483]	both	0	0	dropout	0% (0/101)	0% (0/101)	100% (101/101)	0% (0/101)			0		0		Bifidobacterium_angulatum_JCM_7096_GCF_0010251551_ASM102515v1_NZ_AP012322_1_rna0_0019
xxxEnterococcus_villorum	xxxEnterococcus_villorum	[1081..1186]	both	0	0	dropout	0% (0/106)	0% (0/106)	100% (106/106)	0% (0/106)			0		0		Cutibacterium_acnes_J139_NZ_ADFS01000001_1_rna32_0028
xxxEnterococcus_villorum	xxxEnterococcus_villorum	[774..888]	both	0	0	dropout	0% (0/115)	0% (0/115)	100% (115/115)	0% (0/115)			0		0		Eubacterium_siraeum_DSM_15702_GCF_0003820851_ASM38208v1_NZ_KB907544_1__0016
xxxEnterococcus_villorum	xxxEnterococcus_villorum	[1233..1338]	both	0	0	dropout	0% (0/106)	0% (0/106)	100% (106/106)	0% (0/106)			0		0		Eubacterium_siraeum_DSM_15702_GCF_0003820851_ASM38208v1_NZ_KB907544_1__0020
xxxEnterococcus_villorum	xxxEnterococcus_villorum	[329..571]	both	0	0	dropout	0% (0/243)	0% (0/243)	100% (243/243)	0% (0/243)			0		0		Faecalibacterium_prausnitzii_NZ_DS483500_1_rna34_0106
xxxEnterococcus_villorum	xxxEnterococcus_villorum	[315..421]	both	0	0	dropout	0% (0/107)	0% (0/107)	100% (107/107)	0% (0/107)			0		0		Mageeibacillus_indolicus_NC_013895_2_rna7_0011
xxxEnterococcus_villorum	xxxEnterococcus_villorum	[27..129]	both	0	0	dropout	0% (0/103)	0% (0/103)	100% (103/103)	0% (0/103)			0		0		Prevotella_copri_NZ_GG703855_1_rna43_0029
xxxEnterococcus_villorum	xxxEnterococcus_villorum	[934..1038]	both	0	0	dropout	0% (0/105)	0% (0/105)	100% (105/105)	0% (0/105)			0		0		Shuttleworthia_satelles_DSM_14600_NZ_GG665866_1_rna19_0005
xxxEnterococcus_villorum	xxxEnterococcus_villorum	[616..722]	both	0	0	dropout	0% (0/107)	0% (0/107)	100% (107/107)	0% (0/107)			0		0		Streptococcus_macedonicus_NC_016749_1_rna66_0143
xxxEnterococcus_villorum	xxxEnterococcus_villorum	[169..273]	both	0	0	dropout	0% (0/105)	0% (0/105)	100% (105/105)	0% (0/105)			0		0		Veillonella_seminalis_NZ_JH992937_1_rna41_0017
xxxEscherichia_coli	xxxEscherichia_coli	[25..130]	both	0	0	dropout	0% (0/106)	0% (0/106)	100% (106/106)	0% (0/106)			0		0		Cutibacterium_acnes_J139_NZ_ADFS01000001_1_rna32_0028
xxxEscherichia_coli	xxxEscherichia_coli	[321..424]	both	0	0	dropout	0% (0/104)	0% (0/104)	100% (104/104)	0% (0/104)			0		0		Prevotella_copri_NZ_GG703855_1_rna43_0029
xxxEscherichia_coli	xxxEscherichia_coli	[174..278]	both	0	0	dropout	0% (0/105)	0% (0/105)	100% (105/105)	0% (0/105)			0		0		Shuttleworthia_satelles_DSM_14600_NZ_GG665866_1_rna19_0005
xxxEubacterium_eligens_A	xxxEubacterium_eligens_ATCC_27750_GCF_000146185.1_ASM14618v1	[23..121]	both	0	0	dropout	0% (0/99)	0% (0/99)	100% (99/99)	0% (0/99)			0		0		Bifidobacterium_angulatum_JCM_7096_GCF_0010251551_ASM102515v1_NZ_AP012322_1_rna0_0019
xxxEubacterium_eligens_A	xxxEubacterium_eligens_ATCC_27750_GCF_000146185.1_ASM14618v1	[318..424]	both	0	0	dropout	0% (0/107)	0% (0/107)	100% (107/107)	0% (0/107)			0		0		Cutibacterium_acnes_J139_NZ_ADFS01000001_1_rna32_0028
xxxEubacterium_eligens_A	xxxEubacterium_eligens_ATCC_27750_GCF_000146185.1_ASM14618v1	[618..734]	both	0	0	dropout	0% (0/117)	0% (0/117)	100% (117/117)	0% (0/117)			0		0		Eubacterium_siraeum_DSM_15702_GCF_0003820851_ASM38208v1_NZ_KB907544_1__0016
xxxEubacterium_eligens_A	xxxEubacterium_eligens_ATCC_27750_GCF_000146185.1_ASM14618v1	[166..271]	both	0	0	dropout	0% (0/106)	0% (0/106)	100% (106/106)	0% (0/106)			0		0		Eubacterium_siraeum_DSM_15702_GCF_0003820851_ASM38208v1_NZ_KB907544_1__0020
xxxEubacterium_eligens_A	xxxEubacterium_eligens_ATCC_27750_GCF_000146185.1_ASM14618v1	[462..567]	both	0	0	dropout	0% (0/106)	0% (0/106)	100% (106/106)	0% (0/106)			0		0		Faecalibacterium_prausnitzii_NZ_DS483500_1_rna34_0106
xxxEubacterium_eligens_A	xxxEubacterium_eligens_ATCC_27750_GCF_000146185.1_ASM14618v1	[927..1029]	both	0	0	dropout	0% (0/103)	0% (0/103)	100% (103/103)	0% (0/103)			0		0		Prevotella_copri_NZ_GG703855_1_rna43_0029
xxxEubacterium_eligens_A	xxxEubacterium_eligens_ATCC_27750_GCF_000146185.1_ASM14618v1	[780..884]	both	0	0	dropout	0% (0/105)	0% (0/105)	100% (105/105)	0% (0/105)			0		0		Shuttleworthia_satelles_DSM_14600_NZ_GG665866_1_rna19_0005
xxxEubacterium_rectale_A	xxxEubacterium_rectale_ATCC_33656_GCF_000020605.1_ASM2060v1	[168..268]	both	0	0	dropout	0% (0/101)	0% (0/101)	100% (101/101)	0% (0/101)			0		0		Bifidobacterium_angulatum_JCM_7096_GCF_0010251551_ASM102515v1_NZ_AP012322_1_rna0_0019
xxxEubacterium_rectale_A	xxxEubacterium_rectale_ATCC_33656_GCF_000020605.1_ASM2060v1	[316..421]	both	0	0	dropout	0% (0/106)	0% (0/106)	100% (106/106)	0% (0/106)			0		0		Cutibacterium_acnes_J139_NZ_ADFS01000001_1_rna32_0028
xxxEubacterium_rectale_A	xxxEubacterium_rectale_ATCC_33656_GCF_000020605.1_ASM2060v1	[765..870]	both	0	0	dropout	0% (0/106)	0% (0/106)	100% (106/106)	0% (0/106)			0		0		Eubacterium_siraeum_DSM_15702_GCF_0003820851_ASM38208v1_NZ_KB907544_1__0020
xxxEubacterium_rectale_A	xxxEubacterium_rectale_ATCC_33656_GCF_000020605.1_ASM2060v1	[459..563]	both	0	0	dropout	0% (0/105)	0% (0/105)	100% (105/105)	0% (0/105)			0		0		Faecalibacterium_prausnitzii_NZ_DS483500_1_rna34_0106
xxxEubacterium_rectale_A	xxxEubacterium_rectale_ATCC_33656_GCF_000020605.1_ASM2060v1	[911..1014]	both	0	0	dropout	0% (0/104)	0% (0/104)	100% (104/104)	0% (0/104)			0		0		Prevotella_copri_NZ_GG703855_1_rna43_0029
xxxEubacterium_rectale_A	xxxEubacterium_rectale_ATCC_33656_GCF_000020605.1_ASM2060v1	[615..719]	both	0	0	dropout	0% (0/105)	0% (0/105)	100% (105/105)	0% (0/105)			0		0		Shuttleworthia_satelles_DSM_14600_NZ_GG665866_1_rna19_0005
xxxEubacterium_rectale_A	xxxEubacterium_rectale_ATCC_33656_GCF_000020605.1_ASM2060v1	[18..117]	both	0	0	dropout	0% (0/100)	0% (0/100)	100% (100/100)	0% (0/100)			0		0		Streptococcus_macedonicus_NC_016749_1_rna66_0143
xxxEubacterium_siraeum_D	xxxEubacterium_siraeum_DSM_15702_GCF_000382085.1_ASM38208v1	[24..129]	both	0	0	dropout	0% (0/106)	0% (0/106)	100% (106/106)	0% (0/106)			0		0		Eubacterium_siraeum_DSM_15702_GCF_0003820851_ASM38208v1_NZ_KB907544_1__0016
xxxEubacterium_siraeum_D	xxxEubacterium_siraeum_DSM_15702_GCF_000382085.1_ASM38208v1	[172..278]	both	0	0	dropout	0% (0/107)	0% (0/107)	100% (107/107)	0% (0/107)			0		0		Eubacterium_siraeum_DSM_15702_GCF_0003820851_ASM38208v1_NZ_KB907544_1__0020
xxxEubacterium_ventriosu	xxxEubacterium_ventriosum_ATCC_27560	[23..123]	both	0	0	dropout	0% (0/101)	0% (0/101)	100% (101/101)	0% (0/101)			0		0		Bifidobacterium_angulatum_JCM_7096_GCF_0010251551_ASM102515v1_NZ_AP012322_1_rna0_0019
xxxEubacterium_ventriosu	xxxEubacterium_ventriosum_ATCC_27560	[935..1039]	both	0	0	dropout	0% (0/105)	0% (0/105)	100% (105/105)	0% (0/105)			0		0		Clostridium_bolteae_ATCC_BAA_613_GCF_0001543651_ASM15436v1_NZ_DS480694_1_rna30_0007
xxxEubacterium_ventriosu	xxxEubacterium_ventriosum_ATCC_27560	[1078..1183]	both	0	0	dropout	0% (0/106)	0% (0/106)	100% (106/106)	0% (0/106)			0		0		Cutibacterium_acnes_J139_NZ_ADFS01000001_1_rna32_0028
xxxEubacterium_ventriosu	xxxEubacterium_ventriosum_ATCC_27560	[618..734]	both	0	0	dropout	0% (0/117)	0% (0/117)	100% (117/117)	0% (0/117)			0		0		Eubacterium_siraeum_DSM_15702_GCF_0003820851_ASM38208v1_NZ_KB907544_1__0016
xxxEubacterium_ventriosu	xxxEubacterium_ventriosum_ATCC_27560	[168..273]	both	0	0	dropout	0% (0/106)	0% (0/106)	100% (106/106)	0% (0/106)			0		0		Eubacterium_siraeum_DSM_15702_GCF_0003820851_ASM38208v1_NZ_KB907544_1__0020
xxxEubacterium_ventriosu	xxxEubacterium_ventriosum_ATCC_27560	[785..890]	both	0	0	dropout	0% (0/106)	0% (0/106)	100% (106/106)	0% (0/106)			0		0		Faecalibacterium_prausnitzii_NZ_DS483500_1_rna34_0106
xxxEubacterium_ventriosu	xxxEubacterium_ventriosum_ATCC_27560	[322..425]	both	0	0	dropout	0% (0/104)	0% (0/104)	100% (104/104)	0% (0/104)			0		0		Prevotella_copri_NZ_GG703855_1_rna43_0029
xxxEubacterium_ventriosu	xxxEubacterium_ventriosum_ATCC_27560	[468..572]	both	0	0	dropout	0% (0/105)	0% (0/105)	100% (105/105)	0% (0/105)			0		0		Shuttleworthia_satelles_DSM_14600_NZ_GG665866_1_rna19_0005
xxxEubacterium_yurii_sub	xxxEubacterium_yurii_subsp_margaretiae_ATCC	[482..580]	both	0	0	dropout	0% (0/99)	0% (0/99)	100% (99/99)	0% (0/99)			0		0		Bifidobacterium_angulatum_JCM_7096_GCF_0010251551_ASM102515v1_NZ_AP012322_1_rna0_0019
xxxEubacterium_yurii_sub	xxxEubacterium_yurii_subsp_margaretiae_ATCC	[172..284]	both	0	0	dropout	0% (0/113)	0% (0/113)	100% (113/113)	0% (0/113)			0		0		Cutibacterium_acnes_J139_NZ_ADFS01000001_1_rna32_0028
xxxEubacterium_yurii_sub	xxxEubacterium_yurii_subsp_margaretiae_ATCC	[331..437]	both	0	0	dropout	0% (0/107)	0% (0/107)	100% (107/107)	0% (0/107)			0		0		Eubacterium_siraeum_DSM_15702_GCF_0003820851_ASM38208v1_NZ_KB907544_1__0020
xxxEubacterium_yurii_sub	xxxEubacterium_yurii_subsp_margaretiae_ATCC	[27..131]	both	0	0	dropout	0% (0/105)	0% (0/105)	100% (105/105)	0% (0/105)			0		0		Prevotella_copri_NZ_GG703855_1_rna43_0029
xxxFaecalibacterium_prau	xxxFaecalibacterium_prausnitzii	[25..128]	both	0	0	dropout	0% (0/104)	0% (0/104)	100% (104/104)	0% (0/104)			0		0		Cutibacterium_acnes_J139_NZ_ADFS01000001_1_rna32_0028
xxxFaecalibacterium_prau	xxxFaecalibacterium_prausnitzii	[171..276]	both	0	0	dropout	0% (0/106)	0% (0/106)	100% (106/106)	0% (0/106)			0		0		Eubacterium_siraeum_DSM_15702_GCF_0003820851_ASM38208v1_NZ_KB907544_1__0016
xxxFaecalibacterium_prau	xxxFaecalibacterium_prausnitzii	[327..431]	both	0	0	dropout	0% (0/105)	0% (0/105)	100% (105/105)	0% (0/105)			0		0		Faecalibacterium_prausnitzii_NZ_DS483500_1_rna34_0106
xxxFaecalibacterium_prau	xxxFaecalibacterium_prausnitzii	[469..566]	both	0	0	dropout	0% (0/98)	0% (0/98)	100% (98/98)	0% (0/98)			0		0		Prevotella_copri_NZ_GG703855_1_rna43_0029
xxxFaecalibacterium_prau	xxxFaecalibacterium_prausnitzii_A2-165	[614..717]	both	0	0	dropout	0% (0/104)	0% (0/104)	100% (104/104)	0% (0/104)			0		0		Cutibacterium_acnes_J139_NZ_ADFS01000001_1_rna32_0028
xxxFaecalibacterium_prau	xxxFaecalibacterium_prausnitzii_A2-165	[167..272]	both	0	0	dropout	0% (0/106)	0% (0/106)	100% (106/106)	0% (0/106)			0		0		Eubacterium_siraeum_DSM_15702_GCF_0003820851_ASM38208v1_NZ_KB907544_1__0016
xxxFaecalibacterium_prau	xxxFaecalibacterium_prausnitzii_A2-165	[323..427]	both	0	0	dropout	0% (0/105)	0% (0/105)	100% (105/105)	0% (0/105)			0		0		Faecalibacterium_prausnitzii_NZ_DS483500_1_rna34_0106
xxxFaecalibacterium_prau	xxxFaecalibacterium_prausnitzii_A2-165	[336..577]	both	0	0	dropout	0% (0/242)	0% (0/242)	100% (242/242)	0% (0/242)			0		0		Mageeibacillus_indolicus_NC_013895_2_rna7_0011
xxxFaecalibacterium_prau	xxxFaecalibacterium_prausnitzii_A2-165	[27..124]	both	0	0	dropout	0% (0/98)	0% (0/98)	100% (98/98)	0% (0/98)			0		0		Prevotella_copri_NZ_GG703855_1_rna43_0029
xxxFenollaria_massiliens	xxxFenollaria_massiliensis	[23..123]	both	0	0	dropout	0% (0/101)	0% (0/101)	100% (101/101)	0% (0/101)			0		0		Bifidobacterium_angulatum_JCM_7096_GCF_0010251551_ASM102515v1_NZ_AP012322_1_rna0_0019
xxxFenollaria_massiliens	xxxFenollaria_massiliensis	[469..578]	both	0	0	dropout	0% (0/110)	0% (0/110)	100% (110/110)	0% (0/110)			0		0		Cutibacterium_acnes_J139_NZ_ADFS01000001_1_rna32_0028
xxxFenollaria_massiliens	xxxFenollaria_massiliensis	[316..422]	both	0	0	dropout	0% (0/107)	0% (0/107)	100% (107/107)	0% (0/107)			0		0		Eubacterium_siraeum_DSM_15702_GCF_0003820851_ASM38208v1_NZ_KB907544_1__0020
xxxFenollaria_massiliens	xxxFenollaria_massiliensis	[165..267]	both	0	0	dropout	0% (0/103)	0% (0/103)	100% (103/103)	0% (0/103)			0		0		Faecalibacterium_prausnitzii_NZ_DS483500_1_rna34_0106
xxxFenollaria_massiliens	xxxFenollaria_massiliensis	[619..723]	both	0	0	dropout	0% (0/105)	0% (0/105)	100% (105/105)	0% (0/105)			0		0		Prevotella_copri_NZ_GG703855_1_rna43_0029
xxxFilifactor_alocis_ATC	xxxFilifactor_alocis_ATCC_35896	[479..579]	both	0	0	dropout	0% (0/101)	0% (0/101)	100% (101/101)	0% (0/101)			0		0		Bifidobacterium_angulatum_JCM_7096_GCF_0010251551_ASM102515v1_NZ_AP012322_1_rna0_0019
xxxFilifactor_alocis_ATC	xxxFilifactor_alocis_ATCC_35896	[170..281]	both	0	0	dropout	0% (0/112)	0% (0/112)	100% (112/112)	0% (0/112)			0		0		Cutibacterium_acnes_J139_NZ_ADFS01000001_1_rna32_0028
xxxFilifactor_alocis_ATC	xxxFilifactor_alocis_ATCC_35896	[328..434]	both	0	0	dropout	0% (0/107)	0% (0/107)	100% (107/107)	0% (0/107)			0		0		Eubacterium_siraeum_DSM_15702_GCF_0003820851_ASM38208v1_NZ_KB907544_1__0020
xxxFilifactor_alocis_ATC	xxxFilifactor_alocis_ATCC_35896	[27..129]	both	0	0	dropout	0% (0/103)	0% (0/103)	100% (103/103)	0% (0/103)			0		0		Prevotella_copri_NZ_GG703855_1_rna43_0029
xxxFinegoldia_magna	xxxFinegoldia_magna	[0..0]	both	0	0		-1	-1	-1	-1			0		0		Bifidobacterium_angulatum_JCM_7096_GCF_0010251551_ASM102515v1_NZ_AP012322_1_rna0_0019
xxxFinegoldia_magna	xxxFinegoldia_magna	[474..581]	both	0	0	dropout	0% (0/108)	0% (0/108)	100% (108/108)	0% (0/108)			0		0		Cutibacterium_acnes_J139_NZ_ADFS01000001_1_rna32_0028
xxxFinegoldia_magna	xxxFinegoldia_magna	[171..277]	both	0	0	dropout	0% (0/107)	0% (0/107)	100% (107/107)	0% (0/107)			0		0		Eubacterium_siraeum_DSM_15702_GCF_0003820851_ASM38208v1_NZ_KB907544_1__0020
xxxFinegoldia_magna	xxxFinegoldia_magna	[619..720]	both	0	0	dropout	0% (0/102)	0% (0/102)	100% (102/102)	0% (0/102)			0		0		Faecalibacterium_prausnitzii_NZ_DS483500_1_rna34_0106
xxxFinegoldia_magna	xxxFinegoldia_magna	[326..430]	both	0	0	dropout	0% (0/105)	0% (0/105)	100% (105/105)	0% (0/105)			0		0		Prevotella_copri_NZ_GG703855_1_rna43_0029
xxxFinegoldia_magna	xxxFinegoldia_magna	[24..127]	both	0	0	dropout	0% (0/104)	0% (0/104)	100% (104/104)	0% (0/104)			0		0		Shuttleworthia_satelles_DSM_14600_NZ_GG665866_1_rna19_0005
xxxFinegoldia_magna_ACS-	xxxFinegoldia_magna_ACS-171-V-Col3	[322..429]	both	0	0	dropout	0% (0/108)	0% (0/108)	100% (108/108)	0% (0/108)			0		0		Cutibacterium_acnes_J139_NZ_ADFS01000001_1_rna32_0028
xxxFinegoldia_magna_ACS-	xxxFinegoldia_magna_ACS-171-V-Col3	[169..275]	both	0	0	dropout	0% (0/107)	0% (0/107)	100% (107/107)	0% (0/107)			0		0		Eubacterium_siraeum_DSM_15702_GCF_0003820851_ASM38208v1_NZ_KB907544_1__0020
xxxFinegoldia_magna_ACS-	xxxFinegoldia_magna_ACS-171-V-Col3	[19..120]	both	0	0	dropout	0% (0/102)	0% (0/102)	100% (102/102)	0% (0/102)			0		0		Faecalibacterium_prausnitzii_NZ_DS483500_1_rna34_0106
xxxFinegoldia_magna_ACS-	xxxFinegoldia_magna_ACS-171-V-Col3	[475..579]	both	0	0	dropout	0% (0/105)	0% (0/105)	100% (105/105)	0% (0/105)			0		0		Prevotella_copri_NZ_GG703855_1_rna43_0029
xxxFinegoldia_magna_ACS-	xxxFinegoldia_magna_ACS-171-V-Col3	[622..725]	both	0	0	dropout	0% (0/104)	0% (0/104)	100% (104/104)	0% (0/104)			0		0		Shuttleworthia_satelles_DSM_14600_NZ_GG665866_1_rna19_0005
xxxFinegoldia_magna_ATCC	xxxFinegoldia_magna_ATCC_53516	[623..717]	both	0	0	dropout	0% (0/95)	0% (0/95)	100% (95/95)	0% (0/95)			0		0		Bifidobacterium_angulatum_JCM_7096_GCF_0010251551_ASM102515v1_NZ_AP012322_1_rna0_0019
xxxFinegoldia_magna_ATCC	xxxFinegoldia_magna_ATCC_53516	[324..431]	both	0	0	dropout	0% (0/108)	0% (0/108)	100% (108/108)	0% (0/108)			0		0		Cutibacterium_acnes_J139_NZ_ADFS01000001_1_rna32_0028
xxxFinegoldia_magna_ATCC	xxxFinegoldia_magna_ATCC_53516	[472..578]	both	0	0	dropout	0% (0/107)	0% (0/107)	100% (107/107)	0% (0/107)			0		0		Eubacterium_siraeum_DSM_15702_GCF_0003820851_ASM38208v1_NZ_KB907544_1__0020
xxxFinegoldia_magna_ATCC	xxxFinegoldia_magna_ATCC_53516	[176..280]	both	0	0	dropout	0% (0/105)	0% (0/105)	100% (105/105)	0% (0/105)			0		0		Prevotella_copri_NZ_GG703855_1_rna43_0029
xxxFinegoldia_magna_ATCC	xxxFinegoldia_magna_ATCC_53516	[24..127]	both	0	0	dropout	0% (0/104)	0% (0/104)	100% (104/104)	0% (0/104)			0		0		Shuttleworthia_satelles_DSM_14600_NZ_GG665866_1_rna19_0005
xxxFusobacterium_equinum	xxxFusobacterium_equinum	[318..427]	both	0	0	dropout	0% (0/110)	0% (0/110)	100% (110/110)	0% (0/110)			0		0		Cutibacterium_acnes_J139_NZ_ADFS01000001_1_rna32_0028
xxxFusobacterium_equinum	xxxFusobacterium_equinum	[22..124]	both	0	0	dropout	0% (0/103)	0% (0/103)	100% (103/103)	0% (0/103)			0		0		Eubacterium_siraeum_DSM_15702_GCF_0003820851_ASM38208v1_NZ_KB907544_1__0020
xxxFusobacterium_equinum	xxxFusobacterium_equinum	[479..580]	both	0	0	dropout	0% (0/102)	0% (0/102)	100% (102/102)	0% (0/102)			0		0		Faecalibacterium_prausnitzii_NZ_DS483500_1_rna34_0106
xxxFusobacterium_equinum	xxxFusobacterium_equinum	[170..274]	both	0	0	dropout	0% (0/105)	0% (0/105)	100% (105/105)	0% (0/105)			0		0		Shuttleworthia_satelles_DSM_14600_NZ_GG665866_1_rna19_0005
xxxFusobacterium_gonidia	xxxFusobacterium_gonidiaformans	[320..429]	both	0	0	dropout	0% (0/110)	0% (0/110)	100% (110/110)	0% (0/110)			0		0		Cutibacterium_acnes_J139_NZ_ADFS01000001_1_rna32_0028
xxxFusobacterium_gonidia	xxxFusobacterium_gonidiaformans	[623..725]	both	0	0	dropout	0% (0/103)	0% (0/103)	100% (103/103)	0% (0/103)			0		0		Eubacterium_siraeum_DSM_15702_GCF_0003820851_ASM38208v1_NZ_KB907544_1__0020
xxxFusobacterium_gonidia	xxxFusobacterium_gonidiaformans	[481..582]	both	0	0	dropout	0% (0/102)	0% (0/102)	100% (102/102)	0% (0/102)			0		0		Faecalibacterium_prausnitzii_NZ_DS483500_1_rna34_0106
xxxFusobacterium_gonidia	xxxFusobacterium_gonidiaformans	[27..129]	both	0	0	dropout	0% (0/103)	0% (0/103)	100% (103/103)	0% (0/103)			0		0		Prevotella_copri_NZ_GG703855_1_rna43_0029
xxxFusobacterium_gonidia	xxxFusobacterium_gonidiaformans	[172..276]	both	0	0	dropout	0% (0/105)	0% (0/105)	100% (105/105)	0% (0/105)			0		0		Shuttleworthia_satelles_DSM_14600_NZ_GG665866_1_rna19_0005
xxxFusobacterium_gonidia	xxxFusobacterium_gonidiaformans_ATCC_25563	[22..131]	both	0	0	dropout	0% (0/110)	0% (0/110)	100% (110/110)	0% (0/110)			0		0		Cutibacterium_acnes_J139_NZ_ADFS01000001_1_rna32_0028
xxxFusobacterium_gonidia	xxxFusobacterium_gonidiaformans_ATCC_25563	[183..284]	both	0	0	dropout	0% (0/102)	0% (0/102)	100% (102/102)	0% (0/102)			0		0		Faecalibacterium_prausnitzii_NZ_DS483500_1_rna34_0106
xxxFusobacterium_mortife	xxxFusobacterium_mortiferum_ATCC_9817	[172..281]	both	0	0	dropout	0% (0/110)	0% (0/110)	100% (110/110)	0% (0/110)			0		0		Cutibacterium_acnes_J139_NZ_ADFS01000001_1_rna32_0028
xxxFusobacterium_mortife	xxxFusobacterium_mortiferum_ATCC_9817	[19..120]	both	0	0	dropout	0% (0/102)	0% (0/102)	100% (102/102)	0% (0/102)			0		0		Faecalibacterium_prausnitzii_NZ_DS483500_1_rna34_0106
xxxFusobacterium_mortife	xxxFusobacterium_mortiferum_ATCC_9817	[472..574]	both	0	0	dropout	0% (0/103)	0% (0/103)	100% (103/103)	0% (0/103)			0		0		Prevotella_copri_NZ_GG703855_1_rna43_0029
xxxFusobacterium_mortife	xxxFusobacterium_mortiferum_ATCC_9817	[325..429]	both	0	0	dropout	0% (0/105)	0% (0/105)	100% (105/105)	0% (0/105)			0		0		Shuttleworthia_satelles_DSM_14600_NZ_GG665866_1_rna19_0005
xxxFusobacterium_nucleat	xxxFusobacterium_nucleatum	[171..280]	both	0	0	dropout	0% (0/110)	0% (0/110)	100% (110/110)	0% (0/110)			0		0		Cutibacterium_acnes_J139_NZ_ADFS01000001_1_rna32_0028
xxxFusobacterium_nucleat	xxxFusobacterium_nucleatum	[22..124]	both	0	0	dropout	0% (0/103)	0% (0/103)	100% (103/103)	0% (0/103)			0		0		Eubacterium_siraeum_DSM_15702_GCF_0003820851_ASM38208v1_NZ_KB907544_1__0020
xxxFusobacterium_nucleat	xxxFusobacterium_nucleatum	[627..728]	both	0	0	dropout	0% (0/102)	0% (0/102)	100% (102/102)	0% (0/102)			0		0		Faecalibacterium_prausnitzii_NZ_DS483500_1_rna34_0106
xxxFusobacterium_nucleat	xxxFusobacterium_nucleatum	[471..573]	both	0	0	dropout	0% (0/103)	0% (0/103)	100% (103/103)	0% (0/103)			0		0		Prevotella_copri_NZ_GG703855_1_rna43_0029
xxxFusobacterium_nucleat	xxxFusobacterium_nucleatum	[324..428]	both	0	0	dropout	0% (0/105)	0% (0/105)	100% (105/105)	0% (0/105)			0		0		Shuttleworthia_satelles_DSM_14600_NZ_GG665866_1_rna19_0005
xxxFusobacterium_nucleat	xxxFusobacterium_nucleatum_subsp_animalis_3_1_33	[315..424]	both	0	0	dropout	0% (0/110)	0% (0/110)	100% (110/110)	0% (0/110)			0		0		Cutibacterium_acnes_J139_NZ_ADFS01000001_1_rna32_0028
xxxFusobacterium_nucleat	xxxFusobacterium_nucleatum_subsp_animalis_3_1_33	[22..124]	both	0	0	dropout	0% (0/103)	0% (0/103)	100% (103/103)	0% (0/103)			0		0		Eubacterium_siraeum_DSM_15702_GCF_0003820851_ASM38208v1_NZ_KB907544_1__0020
xxxFusobacterium_nucleat	xxxFusobacterium_nucleatum_subsp_animalis_3_1_33	[165..266]	both	0	0	dropout	0% (0/102)	0% (0/102)	100% (102/102)	0% (0/102)			0		0		Faecalibacterium_prausnitzii_NZ_DS483500_1_rna34_0106
xxxFusobacterium_nucleat	xxxFusobacterium_nucleatum_subsp_animalis_3_1_33	[618..720]	both	0	0	dropout	0% (0/103)	0% (0/103)	100% (103/103)	0% (0/103)			0		0		Prevotella_copri_NZ_GG703855_1_rna43_0029
xxxFusobacterium_nucleat	xxxFusobacterium_nucleatum_subsp_animalis_3_1_33	[471..575]	both	0	0	dropout	0% (0/105)	0% (0/105)	100% (105/105)	0% (0/105)			0		0		Shuttleworthia_satelles_DSM_14600_NZ_GG665866_1_rna19_0005
xxxFusobacterium_nucleat	xxxFusobacterium_nucleatum_subsp_animalis_7_1	[172..281]	both	0	0	dropout	0% (0/110)	0% (0/110)	100% (110/110)	0% (0/110)			0		0		Cutibacterium_acnes_J139_NZ_ADFS01000001_1_rna32_0028
xxxFusobacterium_nucleat	xxxFusobacterium_nucleatum_subsp_animalis_7_1	[623..725]	both	0	0	dropout	0% (0/103)	0% (0/103)	100% (103/103)	0% (0/103)			0		0		Eubacterium_siraeum_DSM_15702_GCF_0003820851_ASM38208v1_NZ_KB907544_1__0020
xxxFusobacterium_nucleat	xxxFusobacterium_nucleatum_subsp_animalis_7_1	[19..120]	both	0	0	dropout	0% (0/102)	0% (0/102)	100% (102/102)	0% (0/102)			0		0		Faecalibacterium_prausnitzii_NZ_DS483500_1_rna34_0106
xxxFusobacterium_nucleat	xxxFusobacterium_nucleatum_subsp_animalis_7_1	[472..574]	both	0	0	dropout	0% (0/103)	0% (0/103)	100% (103/103)	0% (0/103)			0		0		Prevotella_copri_NZ_GG703855_1_rna43_0029
xxxFusobacterium_nucleat	xxxFusobacterium_nucleatum_subsp_animalis_7_1	[325..429]	both	0	0	dropout	0% (0/105)	0% (0/105)	100% (105/105)	0% (0/105)			0		0		Shuttleworthia_satelles_DSM_14600_NZ_GG665866_1_rna19_0005
xxxFusobacterium_nucleat	xxxFusobacterium_nucleatum_subsp_animalis_D11	[320..429]	both	0	0	dropout	0% (0/110)	0% (0/110)	100% (110/110)	0% (0/110)			0		0		Cutibacterium_acnes_J139_NZ_ADFS01000001_1_rna32_0028
xxxFusobacterium_nucleat	xxxFusobacterium_nucleatum_subsp_animalis_D11	[481..582]	both	0	0	dropout	0% (0/102)	0% (0/102)	100% (102/102)	0% (0/102)			0		0		Faecalibacterium_prausnitzii_NZ_DS483500_1_rna34_0106
xxxFusobacterium_nucleat	xxxFusobacterium_nucleatum_subsp_animalis_D11	[27..129]	both	0	0	dropout	0% (0/103)	0% (0/103)	100% (103/103)	0% (0/103)			0		0		Prevotella_copri_NZ_GG703855_1_rna43_0029
xxxFusobacterium_nucleat	xxxFusobacterium_nucleatum_subsp_animalis_D11	[172..276]	both	0	0	dropout	0% (0/105)	0% (0/105)	100% (105/105)	0% (0/105)			0		0		Shuttleworthia_satelles_DSM_14600_NZ_GG665866_1_rna19_0005
xxxFusobacterium_nucleat	xxxFusobacterium_nucleatum_subsp_nucleatum_ATCC_23726	[466..575]	both	0	0	dropout	0% (0/110)	0% (0/110)	100% (110/110)	0% (0/110)			0		0		Cutibacterium_acnes_J139_NZ_ADFS01000001_1_rna32_0028
xxxFusobacterium_nucleat	xxxFusobacterium_nucleatum_subsp_nucleatum_ATCC_23726	[22..124]	both	0	0	dropout	0% (0/103)	0% (0/103)	100% (103/103)	0% (0/103)			0		0		Eubacterium_siraeum_DSM_15702_GCF_0003820851_ASM38208v1_NZ_KB907544_1__0020
xxxFusobacterium_nucleat	xxxFusobacterium_nucleatum_subsp_nucleatum_ATCC_23726	[627..728]	both	0	0	dropout	0% (0/102)	0% (0/102)	100% (102/102)	0% (0/102)			0		0		Faecalibacterium_prausnitzii_NZ_DS483500_1_rna34_0106
xxxFusobacterium_nucleat	xxxFusobacterium_nucleatum_subsp_nucleatum_ATCC_23726	[173..275]	both	0	0	dropout	0% (0/103)	0% (0/103)	100% (103/103)	0% (0/103)			0		0		Prevotella_copri_NZ_GG703855_1_rna43_0029
xxxFusobacterium_nucleat	xxxFusobacterium_nucleatum_subsp_nucleatum_ATCC_23726	[318..422]	both	0	0	dropout	0% (0/105)	0% (0/105)	100% (105/105)	0% (0/105)			0		0		Shuttleworthia_satelles_DSM_14600_NZ_GG665866_1_rna19_0005
xxxFusobacterium_nucleat	xxxFusobacterium_nucleatum_subsp_polymorphum_ATCC_10953	[172..281]	both	0	0	dropout	0% (0/110)	0% (0/110)	100% (110/110)	0% (0/110)			0		0		Cutibacterium_acnes_J139_NZ_ADFS01000001_1_rna32_0028
xxxFusobacterium_nucleat	xxxFusobacterium_nucleatum_subsp_polymorphum_ATCC_10953	[19..120]	both	0	0	dropout	0% (0/102)	0% (0/102)	100% (102/102)	0% (0/102)			0		0		Faecalibacterium_prausnitzii_NZ_DS483500_1_rna34_0106
xxxFusobacterium_nucleat	xxxFusobacterium_nucleatum_subsp_polymorphum_ATCC_10953	[322..424]	both	0	0	dropout	0% (0/103)	0% (0/103)	100% (103/103)	0% (0/103)			0		0		Prevotella_copri_NZ_GG703855_1_rna43_0029
xxxFusobacterium_nucleat	xxxFusobacterium_nucleatum_subsp_vincentii_3_1_27	[463..572]	both	0	0	dropout	0% (0/110)	0% (0/110)	100% (110/110)	0% (0/110)			0		0		Cutibacterium_acnes_J139_NZ_ADFS01000001_1_rna32_0028
xxxFusobacterium_nucleat	xxxFusobacterium_nucleatum_subsp_vincentii_3_1_27	[22..124]	both	0	0	dropout	0% (0/103)	0% (0/103)	100% (103/103)	0% (0/103)			0		0		Eubacterium_siraeum_DSM_15702_GCF_0003820851_ASM38208v1_NZ_KB907544_1__0020
xxxFusobacterium_nucleat	xxxFusobacterium_nucleatum_subsp_vincentii_3_1_27	[165..266]	both	0	0	dropout	0% (0/102)	0% (0/102)	100% (102/102)	0% (0/102)			0		0		Faecalibacterium_prausnitzii_NZ_DS483500_1_rna34_0106
xxxFusobacterium_nucleat	xxxFusobacterium_nucleatum_subsp_vincentii_3_1_27	[320..422]	both	0	0	dropout	0% (0/103)	0% (0/103)	100% (103/103)	0% (0/103)			0		0		Prevotella_copri_NZ_GG703855_1_rna43_0029
xxxFusobacterium_nucleat	xxxFusobacterium_nucleatum_subsp_vincentii_3_1_27	[619..723]	both	0	0	dropout	0% (0/105)	0% (0/105)	100% (105/105)	0% (0/105)			0		0		Shuttleworthia_satelles_DSM_14600_NZ_GG665866_1_rna19_0005
xxxFusobacterium_nucleat	xxxFusobacterium_nucleatum_subsp_vincentii_3_1_36A2	[318..427]	both	0	0	dropout	0% (0/110)	0% (0/110)	100% (110/110)	0% (0/110)			0		0		Cutibacterium_acnes_J139_NZ_ADFS01000001_1_rna32_0028
xxxFusobacterium_nucleat	xxxFusobacterium_nucleatum_subsp_vincentii_3_1_36A2	[22..124]	both	0	0	dropout	0% (0/103)	0% (0/103)	100% (103/103)	0% (0/103)			0		0		Eubacterium_siraeum_DSM_15702_GCF_0003820851_ASM38208v1_NZ_KB907544_1__0020
xxxFusobacterium_nucleat	xxxFusobacterium_nucleatum_subsp_vincentii_3_1_36A2	[165..266]	both	0	0	dropout	0% (0/102)	0% (0/102)	100% (102/102)	0% (0/102)			0		0		Faecalibacterium_prausnitzii_NZ_DS483500_1_rna34_0106
xxxFusobacterium_nucleat	xxxFusobacterium_nucleatum_subsp_vincentii_3_1_36A2	[618..720]	both	0	0	dropout	0% (0/103)	0% (0/103)	100% (103/103)	0% (0/103)			0		0		Prevotella_copri_NZ_GG703855_1_rna43_0029
xxxFusobacterium_nucleat	xxxFusobacterium_nucleatum_subsp_vincentii_3_1_36A2	[471..575]	both	0	0	dropout	0% (0/105)	0% (0/105)	100% (105/105)	0% (0/105)			0		0		Shuttleworthia_satelles_DSM_14600_NZ_GG665866_1_rna19_0005
xxxFusobacterium_nucleat	xxxFusobacterium_nucleatum_subsp_vincentii_4_1_13	[172..281]	both	0	0	dropout	0% (0/110)	0% (0/110)	100% (110/110)	0% (0/110)			0		0		Cutibacterium_acnes_J139_NZ_ADFS01000001_1_rna32_0028
xxxFusobacterium_nucleat	xxxFusobacterium_nucleatum_subsp_vincentii_4_1_13	[19..120]	both	0	0	dropout	0% (0/102)	0% (0/102)	100% (102/102)	0% (0/102)			0		0		Faecalibacterium_prausnitzii_NZ_DS483500_1_rna34_0106
xxxFusobacterium_nucleat	xxxFusobacterium_nucleatum_subsp_vincentii_4_1_13	[472..574]	both	0	0	dropout	0% (0/103)	0% (0/103)	100% (103/103)	0% (0/103)			0		0		Prevotella_copri_NZ_GG703855_1_rna43_0029
xxxFusobacterium_nucleat	xxxFusobacterium_nucleatum_subsp_vincentii_4_1_13	[325..429]	both	0	0	dropout	0% (0/105)	0% (0/105)	100% (105/105)	0% (0/105)			0		0		Shuttleworthia_satelles_DSM_14600_NZ_GG665866_1_rna19_0005
xxxFusobacterium_nucleat	xxxFusobacterium_nucleatum_subsp_vincentii_ATCC_49256	[467..576]	both	0	0	dropout	0% (0/110)	0% (0/110)	100% (110/110)	0% (0/110)			0		0		Cutibacterium_acnes_J139_NZ_ADFS01000001_1_rna32_0028
xxxFusobacterium_nucleat	xxxFusobacterium_nucleatum_subsp_vincentii_ATCC_49256	[623..725]	both	0	0	dropout	0% (0/103)	0% (0/103)	100% (103/103)	0% (0/103)			0		0		Eubacterium_siraeum_DSM_15702_GCF_0003820851_ASM38208v1_NZ_KB907544_1__0020
xxxFusobacterium_nucleat	xxxFusobacterium_nucleatum_subsp_vincentii_ATCC_49256	[19..120]	both	0	0	dropout	0% (0/102)	0% (0/102)	100% (102/102)	0% (0/102)			0		0		Faecalibacterium_prausnitzii_NZ_DS483500_1_rna34_0106
xxxFusobacterium_nucleat	xxxFusobacterium_nucleatum_subsp_vincentii_ATCC_49256	[174..276]	both	0	0	dropout	0% (0/103)	0% (0/103)	100% (103/103)	0% (0/103)			0		0		Prevotella_copri_NZ_GG703855_1_rna43_0029
xxxFusobacterium_nucleat	xxxFusobacterium_nucleatum_subsp_vincentii_ATCC_49256	[319..423]	both	0	0	dropout	0% (0/105)	0% (0/105)	100% (105/105)	0% (0/105)			0		0		Shuttleworthia_satelles_DSM_14600_NZ_GG665866_1_rna19_0005
xxxFusobacterium_periodo	xxxFusobacterium_periodonticum_1_1_41FAA	[22..124]	both	0	0	dropout	0% (0/103)	0% (0/103)	100% (103/103)	0% (0/103)			0		0		Eubacterium_siraeum_DSM_15702_GCF_0003820851_ASM38208v1_NZ_KB907544_1__0020
xxxFusobacterium_periodo	xxxFusobacterium_periodonticum_1_1_41FAA	[165..266]	both	0	0	dropout	0% (0/102)	0% (0/102)	100% (102/102)	0% (0/102)			0		0		Faecalibacterium_prausnitzii_NZ_DS483500_1_rna34_0106
xxxFusobacterium_periodo	xxxFusobacterium_periodonticum_1_1_41FAA	[465..567]	both	0	0	dropout	0% (0/103)	0% (0/103)	100% (103/103)	0% (0/103)			0		0		Prevotella_copri_NZ_GG703855_1_rna43_0029
xxxFusobacterium_periodo	xxxFusobacterium_periodonticum_1_1_41FAA	[318..422]	both	0	0	dropout	0% (0/105)	0% (0/105)	100% (105/105)	0% (0/105)			0		0		Shuttleworthia_satelles_DSM_14600_NZ_GG665866_1_rna19_0005
xxxFusobacterium_periodo	xxxFusobacterium_periodonticum_2_1_31	[320..429]	both	0	0	dropout	0% (0/110)	0% (0/110)	100% (110/110)	0% (0/110)			0		0		Cutibacterium_acnes_J139_NZ_ADFS01000001_1_rna32_0028
xxxFusobacterium_periodo	xxxFusobacterium_periodonticum_2_1_31	[623..725]	both	0	0	dropout	0% (0/103)	0% (0/103)	100% (103/103)	0% (0/103)			0		0		Eubacterium_siraeum_DSM_15702_GCF_0003820851_ASM38208v1_NZ_KB907544_1__0020
xxxFusobacterium_periodo	xxxFusobacterium_periodonticum_2_1_31	[481..582]	both	0	0	dropout	0% (0/102)	0% (0/102)	100% (102/102)	0% (0/102)			0		0		Faecalibacterium_prausnitzii_NZ_DS483500_1_rna34_0106
xxxFusobacterium_periodo	xxxFusobacterium_periodonticum_2_1_31	[27..129]	both	0	0	dropout	0% (0/103)	0% (0/103)	100% (103/103)	0% (0/103)			0		0		Prevotella_copri_NZ_GG703855_1_rna43_0029
xxxFusobacterium_periodo	xxxFusobacterium_periodonticum_2_1_31	[172..276]	both	0	0	dropout	0% (0/105)	0% (0/105)	100% (105/105)	0% (0/105)			0		0		Shuttleworthia_satelles_DSM_14600_NZ_GG665866_1_rna19_0005
xxxFusobacterium_periodo	xxxFusobacterium_periodonticum_ATCC_33693	[320..429]	both	0	0	dropout	0% (0/110)	0% (0/110)	100% (110/110)	0% (0/110)			0		0		Cutibacterium_acnes_J139_NZ_ADFS01000001_1_rna32_0028
xxxFusobacterium_periodo	xxxFusobacterium_periodonticum_ATCC_33693	[623..725]	both	0	0	dropout	0% (0/103)	0% (0/103)	100% (103/103)	0% (0/103)			0		0		Eubacterium_siraeum_DSM_15702_GCF_0003820851_ASM38208v1_NZ_KB907544_1__0020
xxxFusobacterium_periodo	xxxFusobacterium_periodonticum_ATCC_33693	[481..582]	both	0	0	dropout	0% (0/102)	0% (0/102)	100% (102/102)	0% (0/102)		60.6579	0		0		Faecalibacterium_prausnitzii_NZ_DS483500_1_rna34_0106
xxxFusobacterium_periodo	xxxFusobacterium_periodonticum_ATCC_33693	[27..129]	both	0	0	dropout	0% (0/103)	0% (0/103)	100% (103/103)	0% (0/103)		922	0		0		Prevotella_copri_NZ_GG703855_1_rna43_0029
xxxFusobacterium_periodo	xxxFusobacterium_periodonticum_ATCC_33693	[172..276]	both	0	0	dropout	0% (0/105)	0% (0/105)	100% (105/105)	0% (0/105)			0		0		Shuttleworthia_satelles_DSM_14600_NZ_GG665866_1_rna19_0005
xxxGardnerella_vaginalis	xxxGardnerella_vaginalis	[476..580]	both	31	31		100% (105/105)	100% (105/105)	100% (105/105)	100% (105/105)	35	35	64	244	63		Cutibacterium_acnes_J139_NZ_ADFS01000001_1_rna32_0028
xxxGardnerella_vaginalis	xxxGardnerella_vaginalis	[318..425]	both	41	41		100% (108/108)	100% (108/108)	100% (108/108)	100% (108/108)	35	35	84	204	83		Mageeibacillus_indolicus_NC_013895_2_rna7_0011
xxxGardnerella_vaginalis	xxxGardnerella_vaginalis	[27..131]	both	0	0	dropout	0% (0/105)	0% (0/105)	100% (105/105)	0% (0/105)			0		0		Prevotella_copri_NZ_GG703855_1_rna43_0029
xxxGardnerella_vaginalis	xxxGardnerella_vaginalis	[174..278]	both	22	21	expected	100% (105/105)	100% (105/105)	100% (105/105)	0% (0/105)	35	35	44	118	43		Shuttleworthia_satelles_DSM_14600_NZ_GG665866_1_rna19_0005
xxxGardnerella_vaginalis	xxxGardnerella_vaginalis_5-1	[23..125]	both	12	11	expected	100% (103/103)	100% (103/103)	100% (103/103)	0% (0/103)	35	35	24	58	23		Bifidobacterium_angulatum_JCM_7096_GCF_0010251551_ASM102515v1_NZ_AP012322_1_rna0_0019
xxxGardnerella_vaginalis	xxxGardnerella_vaginalis_5-1	[173..277]	both	29	28	expected	100% (105/105)	100% (105/105)	100% (105/105)	0% (0/105)	35	35	58	144	57		Cutibacterium_acnes_J139_NZ_ADFS01000001_1_rna32_0028
xxxGardnerella_vaginalis	xxxGardnerella_vaginalis_5-1	[314..421]	both	25	25	expected	100% (108/108)	100% (108/108)	100% (108/108)	0% (0/108)	34	35	52	136	51		Mageeibacillus_indolicus_NC_013895_2_rna7_0011
xxxGardnerella_vaginalis	xxxGardnerella_vaginalis_5-1	[474..578]	both	0	0	dropout	0% (0/105)	0% (0/105)	100% (105/105)	0% (0/105)			0		0		Prevotella_copri_NZ_GG703855_1_rna43_0029
xxxGardnerella_vaginalis	xxxGardnerella_vaginalis_5-1	[621..725]	both	18	18	expected	100% (105/105)	100% (105/105)	100% (105/105)	0% (0/105)	35	35	38	106	37		Shuttleworthia_satelles_DSM_14600_NZ_GG665866_1_rna19_0005
xxxGardnerella_vaginalis	xxxGardnerella_vaginalis_AMD	[23..125]	both	4	4	dropout	0% (0/103)	0% (0/103)	100% (103/103)	0% (0/103)	34	35	10	20	9		Bifidobacterium_angulatum_JCM_7096_GCF_0010251551_ASM102515v1_NZ_AP012322_1_rna0_0019
xxxGardnerella_vaginalis	xxxGardnerella_vaginalis_AMD	[173..277]	both	35	36		100% (105/105)	100% (105/105)	100% (105/105)	100% (105/105)	35	35	73	162	72		Cutibacterium_acnes_J139_NZ_ADFS01000001_1_rna32_0028
xxxGardnerella_vaginalis	xxxGardnerella_vaginalis_AMD	[314..421]	both	33	34		100% (108/108)	100% (108/108)	100% (108/108)	100% (108/108)	35	35	69	176	68		Mageeibacillus_indolicus_NC_013895_2_rna7_0011
xxxGardnerella_vaginalis	xxxGardnerella_vaginalis_AMD	[474..578]	both	1	1	dropout	0% (0/105)	0% (0/105)	100% (105/105)	0% (0/105)	36	36	2	6	2		Prevotella_copri_NZ_GG703855_1_rna43_0029
xxxGardnerella_vaginalis	xxxGardnerella_vaginalis_AMD	[621..725]	both	21	21	expected	100% (105/105)	100% (105/105)	100% (105/105)	0% (0/105)	35	35	44	112	43		Shuttleworthia_satelles_DSM_14600_NZ_GG665866_1_rna19_0005
xxxGardnerella_vaginalis	xxxGardnerella_vaginalis_ATCC_14019	[23..125]	both	13	12	expected	100% (103/103)	100% (103/103)	100% (103/103)	0% (0/103)	35	35	26	56	25		Bifidobacterium_angulatum_JCM_7096_GCF_0010251551_ASM102515v1_NZ_AP012322_1_rna0_0019
xxxGardnerella_vaginalis	xxxGardnerella_vaginalis_ATCC_14019	[173..277]	both	147	147		100% (105/105)	100% (105/105)	100% (105/105)	100% (105/105)	35	35	296	1152	295		Cutibacterium_acnes_J139_NZ_ADFS01000001_1_rna32_0028
xxxGardnerella_vaginalis	xxxGardnerella_vaginalis_ATCC_14019	[314..421]	both	15	14	expected	100% (108/108)	100% (108/108)	100% (108/108)	0% (0/108)	35	35	30	114	29		Mageeibacillus_indolicus_NC_013895_2_rna7_0011
xxxGardnerella_vaginalis	xxxGardnerella_vaginalis_ATCC_14019	[474..578]	both	1	1	dropout	0% (0/105)	0% (0/105)	100% (105/105)	0% (0/105)	37	37	2	6	2		Prevotella_copri_NZ_GG703855_1_rna43_0029
xxxGardnerella_vaginalis	xxxGardnerella_vaginalis_ATCC_14019	[621..725]	both	3	3	dropout	0% (0/105)	0% (0/105)	100% (105/105)	0% (0/105)	35	36	6	18	6		Shuttleworthia_satelles_DSM_14600_NZ_GG665866_1_rna19_0005
xxxGemella_asaccharolyti	xxxGemella_asaccharolytica	[23..123]	both	0	0	dropout	0% (0/101)	0% (0/101)	100% (101/101)	0% (0/101)			0		0		Bifidobacterium_angulatum_JCM_7096_GCF_0010251551_ASM102515v1_NZ_AP012322_1_rna0_0019
xxxGemella_asaccharolyti	xxxGemella_asaccharolytica	[768..880]	both	0	0	dropout	0% (0/113)	0% (0/113)	100% (113/113)	0% (0/113)			0		0		Cutibacterium_acnes_J139_NZ_ADFS01000001_1_rna32_0028
xxxGemella_asaccharolyti	xxxGemella_asaccharolytica	[923..1037]	both	0	0	dropout	0% (0/115)	0% (0/115)	100% (115/115)	0% (0/115)			0		0		Eubacterium_siraeum_DSM_15702_GCF_0003820851_ASM38208v1_NZ_KB907544_1__0016
xxxGemella_asaccharolyti	xxxGemella_asaccharolytica	[168..271]	both	0	0	dropout	0% (0/104)	0% (0/104)	100% (104/104)	0% (0/104)			0		0		Eubacterium_siraeum_DSM_15702_GCF_0003820851_ASM38208v1_NZ_KB907544_1__0020
xxxGemella_asaccharolyti	xxxGemella_asaccharolytica	[312..415]	both	0	0	dropout	0% (0/104)	0% (0/104)	100% (104/104)	0% (0/104)			0		0		Faecalibacterium_prausnitzii_NZ_DS483500_1_rna34_0106
xxxGemella_asaccharolyti	xxxGemella_asaccharolytica	[1231..1333]	both	0	0	dropout	0% (0/103)	0% (0/103)	100% (103/103)	0% (0/103)			0		0		Prevotella_copri_NZ_GG703855_1_rna43_0029
xxxGemella_asaccharolyti	xxxGemella_asaccharolytica	[1083..1188]	both	0	0	dropout	0% (0/106)	0% (0/106)	100% (106/106)	0% (0/106)			0		0		Shuttleworthia_satelles_DSM_14600_NZ_GG665866_1_rna19_0005
xxxGemella_asaccharolyti	xxxGemella_asaccharolytica	[609..715]	both	0	0	dropout	0% (0/107)	0% (0/107)	100% (107/107)	0% (0/107)			0		0		Streptococcus_macedonicus_NC_016749_1_rna66_0143
xxxGemella_asaccharolyti	xxxGemella_asaccharolytica	[463..567]	both	0	0	dropout	0% (0/105)	0% (0/105)	100% (105/105)	0% (0/105)			0		0		Veillonella_seminalis_NZ_JH992937_1_rna41_0017
xxxGemella_haemolysans	xxxGemella_haemolysans	[1077..1178]	both	0	0	dropout	0% (0/102)	0% (0/102)	100% (102/102)	0% (0/102)			0		0		Bifidobacterium_angulatum_JCM_7096_GCF_0010251551_ASM102515v1_NZ_AP012322_1_rna0_0019
xxxGemella_haemolysans	xxxGemella_haemolysans	[173..284]	both	0	0	dropout	0% (0/112)	0% (0/112)	100% (112/112)	0% (0/112)			0		0		Cutibacterium_acnes_J139_NZ_ADFS01000001_1_rna32_0028
xxxGemella_haemolysans	xxxGemella_haemolysans	[1223..1326]	both	0	0	dropout	0% (0/104)	0% (0/104)	100% (104/104)	0% (0/104)			0		0		Eubacterium_siraeum_DSM_15702_GCF_0003820851_ASM38208v1_NZ_KB907544_1__0020
xxxGemella_haemolysans	xxxGemella_haemolysans	[487..590]	both	0	0	dropout	0% (0/104)	0% (0/104)	100% (104/104)	0% (0/104)			0		0		Faecalibacterium_prausnitzii_NZ_DS483500_1_rna34_0106
xxxGemella_haemolysans	xxxGemella_haemolysans	[500..888]	both	0	0	dropout	0% (0/389)	0% (0/389)	100% (389/389)	0% (0/389)			0		0		Mageeibacillus_indolicus_NC_013895_2_rna7_0011
xxxGemella_haemolysans	xxxGemella_haemolysans	[925..1027]	both	0	0	dropout	0% (0/103)	0% (0/103)	100% (103/103)	0% (0/103)			0		0		Prevotella_copri_NZ_GG703855_1_rna43_0029
xxxGemella_haemolysans	xxxGemella_haemolysans	[331..436]	both	0	0	dropout	0% (0/106)	0% (0/106)	100% (106/106)	0% (0/106)			0		0		Shuttleworthia_satelles_DSM_14600_NZ_GG665866_1_rna19_0005
xxxGemella_haemolysans	xxxGemella_haemolysans	[18..123]	both	0	0	dropout	0% (0/106)	0% (0/106)	100% (106/106)	0% (0/106)			0		0		Streptococcus_macedonicus_NC_016749_1_rna66_0143
xxxGemella_haemolysans	xxxGemella_haemolysans	[633..737]	both	0	0	dropout	0% (0/105)	0% (0/105)	100% (105/105)	0% (0/105)			0		0		Veillonella_seminalis_NZ_JH992937_1_rna41_0017
xxxGemella_sanguinis	xxxGemella_sanguinis	[23..124]	both	0	0	dropout	0% (0/102)	0% (0/102)	100% (102/102)	0% (0/102)			0		0		Bifidobacterium_angulatum_JCM_7096_GCF_0010251551_ASM102515v1_NZ_AP012322_1_rna0_0019
xxxGemella_sanguinis	xxxGemella_sanguinis	[928..1039]	both	0	0	dropout	0% (0/112)	0% (0/112)	100% (112/112)	0% (0/112)			0		0		Cutibacterium_acnes_J139_NZ_ADFS01000001_1_rna32_0028
xxxGemella_sanguinis	xxxGemella_sanguinis	[771..885]	both	0	0	dropout	0% (0/115)	0% (0/115)	100% (115/115)	0% (0/115)			0		0		Eubacterium_siraeum_DSM_15702_GCF_0003820851_ASM38208v1_NZ_KB907544_1__0016
xxxGemella_sanguinis	xxxGemella_sanguinis	[1383..1486]	both	0	0	dropout	0% (0/104)	0% (0/104)	100% (104/104)	0% (0/104)			0		0		Eubacterium_siraeum_DSM_15702_GCF_0003820851_ASM38208v1_NZ_KB907544_1__0020
xxxGemella_sanguinis	xxxGemella_sanguinis	[314..417]	both	0	0	dropout	0% (0/104)	0% (0/104)	100% (104/104)	0% (0/104)			0		0		Faecalibacterium_prausnitzii_NZ_DS483500_1_rna34_0106
xxxGemella_sanguinis	xxxGemella_sanguinis	[432..1343]	both	0	0	dropout	0% (0/912)	0% (0/912)	100% (912/912)	0% (0/912)			0		0		Mageeibacillus_indolicus_NC_013895_2_rna7_0011
xxxGemella_sanguinis	xxxGemella_sanguinis	[174..276]	both	0	0	dropout	0% (0/103)	0% (0/103)	100% (103/103)	0% (0/103)			0		0		Prevotella_copri_NZ_GG703855_1_rna43_0029
xxxGemella_sanguinis	xxxGemella_sanguinis	[468..573]	both	0	0	dropout	0% (0/106)	0% (0/106)	100% (106/106)	0% (0/106)			0		0		Shuttleworthia_satelles_DSM_14600_NZ_GG665866_1_rna19_0005
xxxGemella_sanguinis	xxxGemella_sanguinis	[613..719]	both	0	0	dropout	0% (0/107)	0% (0/107)	100% (107/107)	0% (0/107)			0		0		Streptococcus_macedonicus_NC_016749_1_rna66_0143
xxxGemella_sanguinis	xxxGemella_sanguinis	[1088..1192]	both	0	0	dropout	0% (0/105)	0% (0/105)	100% (105/105)	0% (0/105)			0		0		Veillonella_seminalis_NZ_JH992937_1_rna41_0017
xxxGiardia_intestinalis	xxxGiardia_intestinalis	[23..98]	both	0	0	dropout	0% (0/76)	0% (0/76)	100% (76/76)	0% (0/76)			0		0		Coprinus_comatus_Coprinus_comatus_product_18S_0002
xxxGranulicatella_elegan	xxxGranulicatella_elegans	[23..123]	both	0	0	dropout	0% (0/101)	0% (0/101)	100% (101/101)	0% (0/101)			0		0		Bifidobacterium_angulatum_JCM_7096_GCF_0010251551_ASM102515v1_NZ_AP012322_1_rna0_0019
xxxGranulicatella_elegan	xxxGranulicatella_elegans	[171..276]	both	0	0	dropout	0% (0/106)	0% (0/106)	100% (106/106)	0% (0/106)			0		0		Cutibacterium_acnes_J139_NZ_ADFS01000001_1_rna32_0028
xxxGranulicatella_elegan	xxxGranulicatella_elegans	[476..718]	both	0	0	dropout	0% (0/243)	0% (0/243)	100% (243/243)	0% (0/243)			0		0		Faecalibacterium_prausnitzii_NZ_DS483500_1_rna34_0106
xxxGranulicatella_elegan	xxxGranulicatella_elegans	[462..568]	both	0	0	dropout	0% (0/107)	0% (0/107)	100% (107/107)	0% (0/107)			0		0		Mageeibacillus_indolicus_NC_013895_2_rna7_0011
xxxGranulicatella_elegan	xxxGranulicatella_elegans	[922..1024]	both	0	0	dropout	0% (0/103)	0% (0/103)	100% (103/103)	0% (0/103)			0		0		Prevotella_copri_NZ_GG703855_1_rna43_0029
xxxGranulicatella_elegan	xxxGranulicatella_elegans	[769..873]	both	0	0	dropout	0% (0/105)	0% (0/105)	100% (105/105)	0% (0/105)			0		0		Shuttleworthia_satelles_DSM_14600_NZ_GG665866_1_rna19_0005
xxxGranulicatella_elegan	xxxGranulicatella_elegans	[316..420]	both	0	0	dropout	0% (0/105)	0% (0/105)	100% (105/105)	0% (0/105)			0		0		Veillonella_seminalis_NZ_JH992937_1_rna41_0017
xxxHaemophilus_ducreyi_3	xxxHaemophilus_ducreyi_35000HP_GCF_000007945.1_ASM794v1	[617..722]	both	0	0	dropout	0% (0/106)	0% (0/106)	100% (106/106)	0% (0/106)			0		0		Cutibacterium_acnes_J139_NZ_ADFS01000001_1_rna32_0028
xxxHaemophilus_ducreyi_3	xxxHaemophilus_ducreyi_35000HP_GCF_000007945.1_ASM794v1	[32..268]	both	0	0	dropout	0% (0/237)	0% (0/237)	100% (237/237)	0% (0/237)			0		0		Faecalibacterium_prausnitzii_NZ_DS483500_1_rna34_0106
xxxHaemophilus_ducreyi_3	xxxHaemophilus_ducreyi_35000HP_GCF_000007945.1_ASM794v1	[18..121]	both	0	0	dropout	0% (0/104)	0% (0/104)	100% (104/104)	0% (0/104)			0		0		Mageeibacillus_indolicus_NC_013895_2_rna7_0011
xxxHaemophilus_ducreyi_3	xxxHaemophilus_ducreyi_35000HP_GCF_000007945.1_ASM794v1	[322..426]	both	0	0	dropout	0% (0/105)	0% (0/105)	100% (105/105)	0% (0/105)			0		0		Prevotella_copri_NZ_GG703855_1_rna43_0029
xxxHaemophilus_ducreyi_3	xxxHaemophilus_ducreyi_35000HP_GCF_000007945.1_ASM794v1	[470..574]	both	0	0	dropout	0% (0/105)	0% (0/105)	100% (105/105)	0% (0/105)			0		0		Shuttleworthia_satelles_DSM_14600_NZ_GG665866_1_rna19_0005
xxxHaemophilus_parainflu	xxxHaemophilus_parainfluenzae	[321..426]	both	0	0	dropout	0% (0/106)	0% (0/106)	100% (106/106)	0% (0/106)			0		0		Cutibacterium_acnes_J139_NZ_ADFS01000001_1_rna32_0028
xxxHaemophilus_parainflu	xxxHaemophilus_parainfluenzae	[473..578]	both	0	0	dropout	0% (0/106)	0% (0/106)	100% (106/106)	0% (0/106)			0		0		Eubacterium_siraeum_DSM_15702_GCF_0003820851_ASM38208v1_NZ_KB907544_1__0020
xxxHaemophilus_parainflu	xxxHaemophilus_parainfluenzae	[627..729]	both	0	0	dropout	0% (0/103)	0% (0/103)	100% (103/103)	0% (0/103)			0		0		Faecalibacterium_prausnitzii_NZ_DS483500_1_rna34_0106
xxxHaemophilus_parainflu	xxxHaemophilus_parainfluenzae	[640..877]	both	0	0	dropout	0% (0/238)	0% (0/238)	100% (238/238)	0% (0/238)			0		0		Mageeibacillus_indolicus_NC_013895_2_rna7_0011
xxxHaemophilus_parainflu	xxxHaemophilus_parainfluenzae	[27..130]	both	0	0	dropout	0% (0/104)	0% (0/104)	100% (104/104)	0% (0/104)			0		0		Prevotella_copri_NZ_GG703855_1_rna43_0029
xxxHaemophilus_parainflu	xxxHaemophilus_parainfluenzae	[173..277]	both	0	0	dropout	0% (0/105)	0% (0/105)	100% (105/105)	0% (0/105)			0		0		Shuttleworthia_satelles_DSM_14600_NZ_GG665866_1_rna19_0005
xxxHerbaspirillum_serope	xxxHerbaspirillum_seropedicae_SmR1	[23..123]	both	0	0	dropout	0% (0/101)	0% (0/101)	100% (101/101)	0% (0/101)			0		0		Bifidobacterium_angulatum_JCM_7096_GCF_0010251551_ASM102515v1_NZ_AP012322_1_rna0_0019
xxxHerbaspirillum_serope	xxxHerbaspirillum_seropedicae_SmR1	[171..278]	both	0	0	dropout	0% (0/108)	0% (0/108)	100% (108/108)	0% (0/108)			0		0		Cutibacterium_acnes_J139_NZ_ADFS01000001_1_rna32_0028
xxxHerbaspirillum_serope	xxxHerbaspirillum_seropedicae_SmR1	[327..430]	both	0	0	dropout	0% (0/104)	0% (0/104)	100% (104/104)	0% (0/104)			0		0		Faecalibacterium_prausnitzii_NZ_DS483500_1_rna34_0106
xxxJonquetella_anthropi	xxxJonquetella_anthropi	[930..1030]	both	0	0	dropout	0% (0/101)	0% (0/101)	100% (101/101)	0% (0/101)			0		0		Bifidobacterium_angulatum_JCM_7096_GCF_0010251551_ASM102515v1_NZ_AP012322_1_rna0_0019
xxxJonquetella_anthropi	xxxJonquetella_anthropi	[472..586]	both	0	0	dropout	0% (0/115)	0% (0/115)	100% (115/115)	0% (0/115)			0		0		Cutibacterium_acnes_J139_NZ_ADFS01000001_1_rna32_0028
xxxJonquetella_anthropi	xxxJonquetella_anthropi	[319..425]	both	0	0	dropout	0% (0/107)	0% (0/107)	100% (107/107)	0% (0/107)			0		0		Eubacterium_siraeum_DSM_15702_GCF_0003820851_ASM38208v1_NZ_KB907544_1__0020
xxxJonquetella_anthropi	xxxJonquetella_anthropi	[32..270]	both	0	0	dropout	0% (0/239)	0% (0/239)	100% (239/239)	0% (0/239)			0		0		Faecalibacterium_prausnitzii_NZ_DS483500_1_rna34_0106
xxxJonquetella_anthropi	xxxJonquetella_anthropi	[18..122]	both	0	0	dropout	0% (0/105)	0% (0/105)	100% (105/105)	0% (0/105)			0		0		Mageeibacillus_indolicus_NC_013895_2_rna7_0011
xxxJonquetella_anthropi	xxxJonquetella_anthropi	[627..731]	both	0	0	dropout	0% (0/105)	0% (0/105)	100% (105/105)	0% (0/105)			0		0		Prevotella_copri_NZ_GG703855_1_rna43_0029
xxxJonquetella_anthropi	xxxJonquetella_anthropi	[780..883]	both	0	0	dropout	0% (0/104)	0% (0/104)	100% (104/104)	0% (0/104)			0		0		Shuttleworthia_satelles_DSM_14600_NZ_GG665866_1_rna19_0005
xxxLactobacillus_acidoph	xxxLactobacillus_acidophilus	[324..438]	both	0	0	dropout	0% (0/115)	0% (0/115)	100% (115/115)	0% (0/115)			0		0		Eubacterium_siraeum_DSM_15702_GCF_0003820851_ASM38208v1_NZ_KB907544_1__0016
xxxLactobacillus_acidoph	xxxLactobacillus_acidophilus	[168..273]	both	0	0	dropout	0% (0/106)	0% (0/106)	100% (106/106)	0% (0/106)			0		0		Faecalibacterium_prausnitzii_NZ_DS483500_1_rna34_0106
xxxLactobacillus_acidoph	xxxLactobacillus_acidophilus	[481..583]	both	0	0	dropout	0% (0/103)	0% (0/103)	100% (103/103)	0% (0/103)			0		0		Prevotella_copri_NZ_GG703855_1_rna43_0029
xxxLactobacillus_acidoph	xxxLactobacillus_acidophilus	[21..125]	both	0	0	dropout	0% (0/105)	0% (0/105)	100% (105/105)	0% (0/105)			0		0		Veillonella_seminalis_NZ_JH992937_1_rna41_0017
xxxLactobacillus_acidoph	xxxLactobacillus_acidophilus_ATCC_4796	[324..438]	both	0	0	dropout	0% (0/115)	0% (0/115)	100% (115/115)	0% (0/115)			0		0		Eubacterium_siraeum_DSM_15702_GCF_0003820851_ASM38208v1_NZ_KB907544_1__0016
xxxLactobacillus_acidoph	xxxLactobacillus_acidophilus_ATCC_4796	[168..273]	both	0	0	dropout	0% (0/106)	0% (0/106)	100% (106/106)	0% (0/106)			0		0		Faecalibacterium_prausnitzii_NZ_DS483500_1_rna34_0106
xxxLactobacillus_acidoph	xxxLactobacillus_acidophilus_ATCC_4796	[481..583]	both	0	0	dropout	0% (0/103)	0% (0/103)	100% (103/103)	0% (0/103)			0		0		Prevotella_copri_NZ_GG703855_1_rna43_0029
xxxLactobacillus_acidoph	xxxLactobacillus_acidophilus_ATCC_4796	[21..125]	both	0	0	dropout	0% (0/105)	0% (0/105)	100% (105/105)	0% (0/105)			0		0		Veillonella_seminalis_NZ_JH992937_1_rna41_0017
xxxLactobacillus_agilis	xxxLactobacillus_agilis	[25..130]	both	0	0	dropout	0% (0/106)	0% (0/106)	100% (106/106)	0% (0/106)			0		0		Cutibacterium_acnes_J139_NZ_ADFS01000001_1_rna32_0028
xxxLactobacillus_agilis	xxxLactobacillus_agilis	[173..287]	both	0	0	dropout	0% (0/115)	0% (0/115)	100% (115/115)	0% (0/115)			0		0		Eubacterium_siraeum_DSM_15702_GCF_0003820851_ASM38208v1_NZ_KB907544_1__0016
xxxLactobacillus_agilis	xxxLactobacillus_agilis	[784..889]	both	0	0	dropout	0% (0/106)	0% (0/106)	100% (106/106)	0% (0/106)			0		0		Eubacterium_siraeum_DSM_15702_GCF_0003820851_ASM38208v1_NZ_KB907544_1__0020
xxxLactobacillus_agilis	xxxLactobacillus_agilis	[338..443]	both	0	0	dropout	0% (0/106)	0% (0/106)	100% (106/106)	0% (0/106)			0		0		Faecalibacterium_prausnitzii_NZ_DS483500_1_rna34_0106
xxxLactobacillus_agilis	xxxLactobacillus_agilis	[351..594]	both	0	0	dropout	0% (0/244)	0% (0/244)	100% (244/244)	0% (0/244)			0		0		Mageeibacillus_indolicus_NC_013895_2_rna7_0011
xxxLactobacillus_agilis	xxxLactobacillus_agilis	[634..738]	both	0	0	dropout	0% (0/105)	0% (0/105)	100% (105/105)	0% (0/105)			0		0		Shuttleworthia_satelles_DSM_14600_NZ_GG665866_1_rna19_0005
xxxLactobacillus_amyloly	xxxLactobacillus_amylolyticus_DSM_11664	[482..587]	both	0	0	dropout	0% (0/106)	0% (0/106)	100% (106/106)	0% (0/106)			0		0		Cutibacterium_acnes_J139_NZ_ADFS01000001_1_rna32_0028
xxxLactobacillus_amyloly	xxxLactobacillus_amylolyticus_DSM_11664	[174..288]	both	0	0	dropout	0% (0/115)	0% (0/115)	100% (115/115)	0% (0/115)			0		0		Eubacterium_siraeum_DSM_15702_GCF_0003820851_ASM38208v1_NZ_KB907544_1__0016
xxxLactobacillus_amyloly	xxxLactobacillus_amylolyticus_DSM_11664	[634..739]	both	0	0	dropout	0% (0/106)	0% (0/106)	100% (106/106)	0% (0/106)			0		0		Eubacterium_siraeum_DSM_15702_GCF_0003820851_ASM38208v1_NZ_KB907544_1__0020
xxxLactobacillus_amyloly	xxxLactobacillus_amylolyticus_DSM_11664	[339..444]	both	0	0	dropout	0% (0/106)	0% (0/106)	100% (106/106)	0% (0/106)			0		0		Faecalibacterium_prausnitzii_NZ_DS483500_1_rna34_0106
xxxLactobacillus_amyloly	xxxLactobacillus_amylolyticus_DSM_11664	[24..128]	both	0	0	dropout	0% (0/105)	0% (0/105)	100% (105/105)	0% (0/105)			0		0		Shuttleworthia_satelles_DSM_14600_NZ_GG665866_1_rna19_0005
xxxLactobacillus_amylovo	xxxLactobacillus_amylovorus	[928..1033]	both	0	0	dropout	0% (0/106)	0% (0/106)	100% (106/106)	0% (0/106)			0		0		Cutibacterium_acnes_J139_NZ_ADFS01000001_1_rna32_0028
xxxLactobacillus_amylovo	xxxLactobacillus_amylovorus	[621..735]	both	0	0	dropout	0% (0/115)	0% (0/115)	100% (115/115)	0% (0/115)			0		0		Eubacterium_siraeum_DSM_15702_GCF_0003820851_ASM38208v1_NZ_KB907544_1__0016
xxxLactobacillus_amylovo	xxxLactobacillus_amylovorus	[170..275]	both	0	0	dropout	0% (0/106)	0% (0/106)	100% (106/106)	0% (0/106)			0		0		Eubacterium_siraeum_DSM_15702_GCF_0003820851_ASM38208v1_NZ_KB907544_1__0020
xxxLactobacillus_amylovo	xxxLactobacillus_amylovorus	[465..570]	both	0	0	dropout	0% (0/106)	0% (0/106)	100% (106/106)	0% (0/106)			0		0		Faecalibacterium_prausnitzii_NZ_DS483500_1_rna34_0106
xxxLactobacillus_amylovo	xxxLactobacillus_amylovorus	[27..129]	both	0	0	dropout	0% (0/103)	0% (0/103)	100% (103/103)	0% (0/103)			0		0		Prevotella_copri_NZ_GG703855_1_rna43_0029
xxxLactobacillus_amylovo	xxxLactobacillus_amylovorus	[781..885]	both	0	0	dropout	0% (0/105)	0% (0/105)	100% (105/105)	0% (0/105)			0		0		Shuttleworthia_satelles_DSM_14600_NZ_GG665866_1_rna19_0005
xxxLactobacillus_amylovo	xxxLactobacillus_amylovorus	[318..422]	both	0	0	dropout	0% (0/105)	0% (0/105)	100% (105/105)	0% (0/105)			0		0		Veillonella_seminalis_NZ_JH992937_1_rna41_0017
xxxLactobacillus_antri_D	xxxLactobacillus_antri_DSM_16041	[173..287]	both	0	0	dropout	0% (0/115)	0% (0/115)	100% (115/115)	0% (0/115)			0		0		Eubacterium_siraeum_DSM_15702_GCF_0003820851_ASM38208v1_NZ_KB907544_1__0016
xxxLactobacillus_antri_D	xxxLactobacillus_antri_DSM_16041	[22..127]	both	0	0	dropout	0% (0/106)	0% (0/106)	100% (106/106)	0% (0/106)			0		0		Eubacterium_siraeum_DSM_15702_GCF_0003820851_ASM38208v1_NZ_KB907544_1__0020
xxxLactobacillus_casei	xxxLactobacillus_casei	[630..735]	both	0	0	dropout	0% (0/106)	0% (0/106)	100% (106/106)	0% (0/106)			0		0		Cutibacterium_acnes_J139_NZ_ADFS01000001_1_rna32_0028
xxxLactobacillus_casei	xxxLactobacillus_casei	[473..587]	both	0	0	dropout	0% (0/115)	0% (0/115)	100% (115/115)	0% (0/115)			0		0		Eubacterium_siraeum_DSM_15702_GCF_0003820851_ASM38208v1_NZ_KB907544_1__0016
xxxLactobacillus_casei	xxxLactobacillus_casei	[782..887]	both	0	0	dropout	0% (0/106)	0% (0/106)	100% (106/106)	0% (0/106)			0		0		Eubacterium_siraeum_DSM_15702_GCF_0003820851_ASM38208v1_NZ_KB907544_1__0020
xxxLactobacillus_casei	xxxLactobacillus_casei	[180..422]	both	0	0	dropout	0% (0/243)	0% (0/243)	100% (243/243)	0% (0/243)			0		0		Faecalibacterium_prausnitzii_NZ_DS483500_1_rna34_0106
xxxLactobacillus_casei	xxxLactobacillus_casei	[166..272]	both	0	0	dropout	0% (0/107)	0% (0/107)	100% (107/107)	0% (0/107)			0		0		Mageeibacillus_indolicus_NC_013895_2_rna7_0011
xxxLactobacillus_casei	xxxLactobacillus_casei	[27..129]	both	0	0	dropout	0% (0/103)	0% (0/103)	100% (103/103)	0% (0/103)			0		0		Prevotella_copri_NZ_GG703855_1_rna43_0029
xxxLactobacillus_casei	xxxLactobacillus_casei	[933..1037]	both	0	0	dropout	0% (0/105)	0% (0/105)	100% (105/105)	0% (0/105)			0		0		Veillonella_seminalis_NZ_JH992937_1_rna41_0017
xxxLactobacillus_coleoho	xxxLactobacillus_coleohominis	[482..587]	both	0	0	dropout	0% (0/106)	0% (0/106)	100% (106/106)	0% (0/106)			0		0		Cutibacterium_acnes_J139_NZ_ADFS01000001_1_rna32_0028
xxxLactobacillus_coleoho	xxxLactobacillus_coleohominis	[174..288]	both	0	0	dropout	0% (0/115)	0% (0/115)	100% (115/115)	0% (0/115)			0		0		Eubacterium_siraeum_DSM_15702_GCF_0003820851_ASM38208v1_NZ_KB907544_1__0016
xxxLactobacillus_coleoho	xxxLactobacillus_coleohominis	[634..739]	both	0	0	dropout	0% (0/106)	0% (0/106)	100% (106/106)	0% (0/106)			0		0		Eubacterium_siraeum_DSM_15702_GCF_0003820851_ASM38208v1_NZ_KB907544_1__0020
xxxLactobacillus_coleoho	xxxLactobacillus_coleohominis	[339..444]	both	0	0	dropout	0% (0/106)	0% (0/106)	100% (106/106)	0% (0/106)			0		0		Faecalibacterium_prausnitzii_NZ_DS483500_1_rna34_0106
xxxLactobacillus_coleoho	xxxLactobacillus_coleohominis	[24..128]	both	0	0	dropout	0% (0/105)	0% (0/105)	100% (105/105)	0% (0/105)			0		0		Shuttleworthia_satelles_DSM_14600_NZ_GG665866_1_rna19_0005
xxxLactobacillus_crispat	xxxLactobacillus_crispatus	[779..884]	both	0	0	dropout	0% (0/106)	0% (0/106)	100% (106/106)	0% (0/106)			0		0		Cutibacterium_acnes_J139_NZ_ADFS01000001_1_rna32_0028
xxxLactobacillus_crispat	xxxLactobacillus_crispatus	[321..435]	both	0	0	dropout	0% (0/115)	0% (0/115)	100% (115/115)	0% (0/115)			0		0		Eubacterium_siraeum_DSM_15702_GCF_0003820851_ASM38208v1_NZ_KB907544_1__0016
xxxLactobacillus_crispat	xxxLactobacillus_crispatus	[170..275]	both	0	0	dropout	0% (0/106)	0% (0/106)	100% (106/106)	0% (0/106)			0		0		Eubacterium_siraeum_DSM_15702_GCF_0003820851_ASM38208v1_NZ_KB907544_1__0020
xxxLactobacillus_crispat	xxxLactobacillus_crispatus	[486..591]	both	0	0	dropout	0% (0/106)	0% (0/106)	100% (106/106)	0% (0/106)			0		0		Faecalibacterium_prausnitzii_NZ_DS483500_1_rna34_0106
xxxLactobacillus_crispat	xxxLactobacillus_crispatus	[27..129]	both	0	0	dropout	0% (0/103)	0% (0/103)	100% (103/103)	0% (0/103)			0		0		Prevotella_copri_NZ_GG703855_1_rna43_0029
xxxLactobacillus_crispat	xxxLactobacillus_crispatus	[632..736]	both	0	0	dropout	0% (0/105)	0% (0/105)	100% (105/105)	0% (0/105)			0		0		Shuttleworthia_satelles_DSM_14600_NZ_GG665866_1_rna19_0005
xxxLactobacillus_crispat	xxxLactobacillus_crispatus	[933..1037]	both	0	0	dropout	0% (0/105)	0% (0/105)	100% (105/105)	0% (0/105)			0		0		Veillonella_seminalis_NZ_JH992937_1_rna41_0017
xxxLactobacillus_crispat	xxxLactobacillus_crispatus_214-1	[25..130]	both	0	0	dropout	0% (0/106)	0% (0/106)	100% (106/106)	0% (0/106)			0		0		Cutibacterium_acnes_J139_NZ_ADFS01000001_1_rna32_0028
xxxLactobacillus_crispat	xxxLactobacillus_crispatus_214-1	[622..736]	both	0	0	dropout	0% (0/115)	0% (0/115)	100% (115/115)	0% (0/115)			0		0		Eubacterium_siraeum_DSM_15702_GCF_0003820851_ASM38208v1_NZ_KB907544_1__0016
xxxLactobacillus_crispat	xxxLactobacillus_crispatus_214-1	[171..276]	both	0	0	dropout	0% (0/106)	0% (0/106)	100% (106/106)	0% (0/106)			0		0		Eubacterium_siraeum_DSM_15702_GCF_0003820851_ASM38208v1_NZ_KB907544_1__0020
xxxLactobacillus_crispat	xxxLactobacillus_crispatus_214-1	[466..571]	both	0	0	dropout	0% (0/106)	0% (0/106)	100% (106/106)	0% (0/106)			0		0		Faecalibacterium_prausnitzii_NZ_DS483500_1_rna34_0106
xxxLactobacillus_crispat	xxxLactobacillus_crispatus_214-1	[0..0]	both	0	0		-1	-1	-1	-1			0		0		Mageeibacillus_indolicus_NC_013895_2_rna7_0011
xxxLactobacillus_crispat	xxxLactobacillus_crispatus_214-1	[929..1031]	both	0	0	dropout	0% (0/103)	0% (0/103)	100% (103/103)	0% (0/103)			0		0		Prevotella_copri_NZ_GG703855_1_rna43_0029
xxxLactobacillus_crispat	xxxLactobacillus_crispatus_214-1	[782..886]	both	0	0	dropout	0% (0/105)	0% (0/105)	100% (105/105)	0% (0/105)			0		0		Shuttleworthia_satelles_DSM_14600_NZ_GG665866_1_rna19_0005
xxxLactobacillus_crispat	xxxLactobacillus_crispatus_214-1	[319..423]	both	0	0	dropout	0% (0/105)	0% (0/105)	100% (105/105)	0% (0/105)			0		0		Veillonella_seminalis_NZ_JH992937_1_rna41_0017
xxxLactobacillus_crispat	xxxLactobacillus_crispatus_JV-V01	[25..130]	both	0	0	dropout	0% (0/106)	0% (0/106)	100% (106/106)	0% (0/106)			0		0		Cutibacterium_acnes_J139_NZ_ADFS01000001_1_rna32_0028
xxxLactobacillus_crispat	xxxLactobacillus_crispatus_JV-V01	[622..736]	both	0	0	dropout	0% (0/115)	0% (0/115)	100% (115/115)	0% (0/115)			0		0		Eubacterium_siraeum_DSM_15702_GCF_0003820851_ASM38208v1_NZ_KB907544_1__0016
xxxLactobacillus_crispat	xxxLactobacillus_crispatus_JV-V01	[171..276]	both	0	0	dropout	0% (0/106)	0% (0/106)	100% (106/106)	0% (0/106)			0		0		Eubacterium_siraeum_DSM_15702_GCF_0003820851_ASM38208v1_NZ_KB907544_1__0020
xxxLactobacillus_crispat	xxxLactobacillus_crispatus_JV-V01	[466..571]	both	0	0	dropout	0% (0/106)	0% (0/106)	100% (106/106)	0% (0/106)			0		0		Faecalibacterium_prausnitzii_NZ_DS483500_1_rna34_0106
xxxLactobacillus_crispat	xxxLactobacillus_crispatus_JV-V01	[929..1031]	both	0	0	dropout	0% (0/103)	0% (0/103)	100% (103/103)	0% (0/103)			0		0		Prevotella_copri_NZ_GG703855_1_rna43_0029
xxxLactobacillus_crispat	xxxLactobacillus_crispatus_JV-V01	[782..886]	both	0	0	dropout	0% (0/105)	0% (0/105)	100% (105/105)	0% (0/105)			0		0		Shuttleworthia_satelles_DSM_14600_NZ_GG665866_1_rna19_0005
xxxLactobacillus_crispat	xxxLactobacillus_crispatus_JV-V01	[319..423]	both	0	0	dropout	0% (0/105)	0% (0/105)	100% (105/105)	0% (0/105)			0		0		Veillonella_seminalis_NZ_JH992937_1_rna41_0017
xxxLactobacillus_crispat	xxxLactobacillus_crispatus_MV-1A-US	[629..734]	both	0	0	dropout	0% (0/106)	0% (0/106)	100% (106/106)	0% (0/106)			0		0		Cutibacterium_acnes_J139_NZ_ADFS01000001_1_rna32_0028
xxxLactobacillus_crispat	xxxLactobacillus_crispatus_MV-1A-US	[322..436]	both	0	0	dropout	0% (0/115)	0% (0/115)	100% (115/115)	0% (0/115)			0		0		Eubacterium_siraeum_DSM_15702_GCF_0003820851_ASM38208v1_NZ_KB907544_1__0016
xxxLactobacillus_crispat	xxxLactobacillus_crispatus_MV-1A-US	[781..886]	both	0	0	dropout	0% (0/106)	0% (0/106)	100% (106/106)	0% (0/106)			0		0		Eubacterium_siraeum_DSM_15702_GCF_0003820851_ASM38208v1_NZ_KB907544_1__0020
xxxLactobacillus_crispat	xxxLactobacillus_crispatus_MV-1A-US	[486..592]	both	0	0	dropout	0% (0/107)	0% (0/107)	100% (107/107)	0% (0/107)			0		0		Mageeibacillus_indolicus_NC_013895_2_rna7_0011
xxxLactobacillus_crispat	xxxLactobacillus_crispatus_MV-1A-US	[27..129]	both	0	0	dropout	0% (0/103)	0% (0/103)	100% (103/103)	0% (0/103)			0		0		Prevotella_copri_NZ_GG703855_1_rna43_0029
xxxLactobacillus_crispat	xxxLactobacillus_crispatus_MV-1A-US	[172..276]	both	0	0	dropout	0% (0/105)	0% (0/105)	100% (105/105)	0% (0/105)			0		0		Shuttleworthia_satelles_DSM_14600_NZ_GG665866_1_rna19_0005
xxxLactobacillus_crispat	xxxLactobacillus_crispatus_MV-1A-US	[932..1036]	both	0	0	dropout	0% (0/105)	0% (0/105)	100% (105/105)	0% (0/105)			0		0		Veillonella_seminalis_NZ_JH992937_1_rna41_0017
xxxLactobacillus_crispat	xxxLactobacillus_crispatus_MV-3A-US	[630..735]	both	0	0	dropout	0% (0/106)	0% (0/106)	100% (106/106)	0% (0/106)			0		0		Cutibacterium_acnes_J139_NZ_ADFS01000001_1_rna32_0028
xxxLactobacillus_crispat	xxxLactobacillus_crispatus_MV-3A-US	[322..436]	both	0	0	dropout	0% (0/115)	0% (0/115)	100% (115/115)	0% (0/115)			0		0		Eubacterium_siraeum_DSM_15702_GCF_0003820851_ASM38208v1_NZ_KB907544_1__0016
xxxLactobacillus_crispat	xxxLactobacillus_crispatus_MV-3A-US	[782..887]	both	0	0	dropout	0% (0/106)	0% (0/106)	100% (106/106)	0% (0/106)			0		0		Eubacterium_siraeum_DSM_15702_GCF_0003820851_ASM38208v1_NZ_KB907544_1__0020
xxxLactobacillus_crispat	xxxLactobacillus_crispatus_MV-3A-US	[487..592]	both	0	0	dropout	0% (0/106)	0% (0/106)	100% (106/106)	0% (0/106)			0		0		Faecalibacterium_prausnitzii_NZ_DS483500_1_rna34_0106
xxxLactobacillus_crispat	xxxLactobacillus_crispatus_MV-3A-US	[27..129]	both	0	0	dropout	0% (0/103)	0% (0/103)	100% (103/103)	0% (0/103)			0		0		Prevotella_copri_NZ_GG703855_1_rna43_0029
xxxLactobacillus_crispat	xxxLactobacillus_crispatus_MV-3A-US	[172..276]	both	0	0	dropout	0% (0/105)	0% (0/105)	100% (105/105)	0% (0/105)			0		0		Shuttleworthia_satelles_DSM_14600_NZ_GG665866_1_rna19_0005
xxxLactobacillus_crispat	xxxLactobacillus_crispatus_MV-3A-US	[933..1037]	both	0	0	dropout	0% (0/105)	0% (0/105)	100% (105/105)	0% (0/105)			0		0		Veillonella_seminalis_NZ_JH992937_1_rna41_0017
xxxLactobacillus_crispat	xxxLactobacillus_crispatus_125-2-CHN	[479..584]	both	0	0	dropout	0% (0/106)	0% (0/106)	100% (106/106)	0% (0/106)			0		0		Cutibacterium_acnes_J139_NZ_ADFS01000001_1_rna32_0028
xxxLactobacillus_crispat	xxxLactobacillus_crispatus_125-2-CHN	[322..436]	both	0	0	dropout	0% (0/115)	0% (0/115)	100% (115/115)	0% (0/115)			0		0		Eubacterium_siraeum_DSM_15702_GCF_0003820851_ASM38208v1_NZ_KB907544_1__0016
xxxLactobacillus_crispat	xxxLactobacillus_crispatus_125-2-CHN	[631..736]	both	0	0	dropout	0% (0/106)	0% (0/106)	100% (106/106)	0% (0/106)			0		0		Eubacterium_siraeum_DSM_15702_GCF_0003820851_ASM38208v1_NZ_KB907544_1__0020
xxxLactobacillus_crispat	xxxLactobacillus_crispatus_125-2-CHN	[27..129]	both	0	0	dropout	0% (0/103)	0% (0/103)	100% (103/103)	0% (0/103)			0		0		Prevotella_copri_NZ_GG703855_1_rna43_0029
xxxLactobacillus_crispat	xxxLactobacillus_crispatus_125-2-CHN	[172..276]	both	0	0	dropout	0% (0/105)	0% (0/105)	100% (105/105)	0% (0/105)			0		0		Shuttleworthia_satelles_DSM_14600_NZ_GG665866_1_rna19_0005
xxxLactobacillus_crispat	xxxLactobacillus_crispatus_125-2-CHN	[782..886]	both	0	0	dropout	0% (0/105)	0% (0/105)	100% (105/105)	0% (0/105)			0		0		Veillonella_seminalis_NZ_JH992937_1_rna41_0017
xxxLactobacillus_curieae	xxxLactobacillus_curieae	[25..129]	both	0	0	dropout	0% (0/105)	0% (0/105)	100% (105/105)	0% (0/105)			0		0		Cutibacterium_acnes_J139_NZ_ADFS01000001_1_rna32_0028
xxxLactobacillus_curieae	xxxLactobacillus_curieae	[470..584]	both	0	0	dropout	0% (0/115)	0% (0/115)	100% (115/115)	0% (0/115)			0		0		Eubacterium_siraeum_DSM_15702_GCF_0003820851_ASM38208v1_NZ_KB907544_1__0016
xxxLactobacillus_curieae	xxxLactobacillus_curieae	[170..275]	both	0	0	dropout	0% (0/106)	0% (0/106)	100% (106/106)	0% (0/106)			0		0		Eubacterium_siraeum_DSM_15702_GCF_0003820851_ASM38208v1_NZ_KB907544_1__0020
xxxLactobacillus_curieae	xxxLactobacillus_curieae	[787..892]	both	0	0	dropout	0% (0/106)	0% (0/106)	100% (106/106)	0% (0/106)			0		0		Faecalibacterium_prausnitzii_NZ_DS483500_1_rna34_0106
xxxLactobacillus_curieae	xxxLactobacillus_curieae	[800..1043]	both	0	0	dropout	0% (0/244)	0% (0/244)	100% (244/244)	0% (0/244)			0		0		Mageeibacillus_indolicus_NC_013895_2_rna7_0011
xxxLactobacillus_curieae	xxxLactobacillus_curieae	[1080..1182]	both	0	0	dropout	0% (0/103)	0% (0/103)	100% (103/103)	0% (0/103)			0		0		Prevotella_copri_NZ_GG703855_1_rna43_0029
xxxLactobacillus_curieae	xxxLactobacillus_curieae	[636..742]	both	0	0	dropout	0% (0/107)	0% (0/107)	100% (107/107)	0% (0/107)			0		0		Streptococcus_macedonicus_NC_016749_1_rna66_0143
xxxLactobacillus_curieae	xxxLactobacillus_curieae	[318..422]	both	0	0	dropout	0% (0/105)	0% (0/105)	100% (105/105)	0% (0/105)			0		0		Veillonella_seminalis_NZ_JH992937_1_rna41_0017
xxxLactobacillus_delbrue	xxxLactobacillus_delbrueckii	[24..138]	both	0	0	dropout	0% (0/115)	0% (0/115)	100% (115/115)	0% (0/115)			0		0		Eubacterium_siraeum_DSM_15702_GCF_0003820851_ASM38208v1_NZ_KB907544_1__0016
xxxLactobacillus_delbrue	xxxLactobacillus_delbrueckii	[334..439]	both	0	0	dropout	0% (0/106)	0% (0/106)	100% (106/106)	0% (0/106)			0		0		Eubacterium_siraeum_DSM_15702_GCF_0003820851_ASM38208v1_NZ_KB907544_1__0020
xxxLactobacillus_delbrue	xxxLactobacillus_delbrueckii	[188..294]	both	0	0	dropout	0% (0/107)	0% (0/107)	100% (107/107)	0% (0/107)			0		0		Mageeibacillus_indolicus_NC_013895_2_rna7_0011
xxxLactobacillus_delbrue	xxxLactobacillus_delbrueckii	[629..731]	both	0	0	dropout	0% (0/103)	0% (0/103)	100% (103/103)	0% (0/103)			0		0		Prevotella_copri_NZ_GG703855_1_rna43_0029
xxxLactobacillus_delbrue	xxxLactobacillus_delbrueckii	[485..589]	both	0	0	dropout	0% (0/105)	0% (0/105)	100% (105/105)	0% (0/105)			0		0		Veillonella_seminalis_NZ_JH992937_1_rna41_0017
xxxLactobacillus_delbrue	xxxLactobacillus_delbrueckii_subsp_bulgaricus_ATCC_11842	[25..130]	both	0	0	dropout	0% (0/106)	0% (0/106)	100% (106/106)	0% (0/106)			0		0		Cutibacterium_acnes_J139_NZ_ADFS01000001_1_rna32_0028
xxxLactobacillus_delbrue	xxxLactobacillus_delbrueckii_subsp_bulgaricus_ATCC_11842	[173..287]	both	0	0	dropout	0% (0/115)	0% (0/115)	100% (115/115)	0% (0/115)			0		0		Eubacterium_siraeum_DSM_15702_GCF_0003820851_ASM38208v1_NZ_KB907544_1__0016
xxxLactobacillus_delbrue	xxxLactobacillus_delbrueckii_subsp_bulgaricus_ATCC_11842	[483..588]	both	0	0	dropout	0% (0/106)	0% (0/106)	100% (106/106)	0% (0/106)			0		0		Eubacterium_siraeum_DSM_15702_GCF_0003820851_ASM38208v1_NZ_KB907544_1__0020
xxxLactobacillus_delbrue	xxxLactobacillus_delbrueckii_subsp_bulgaricus_ATCC_11842	[337..443]	both	0	0	dropout	0% (0/107)	0% (0/107)	100% (107/107)	0% (0/107)			0		0		Mageeibacillus_indolicus_NC_013895_2_rna7_0011
xxxLactobacillus_delbrue	xxxLactobacillus_delbrueckii_subsp_bulgaricus_ATCC_11842	[634..738]	both	0	0	dropout	0% (0/105)	0% (0/105)	100% (105/105)	0% (0/105)			0		0		Veillonella_seminalis_NZ_JH992937_1_rna41_0017
xxxLactobacillus_delbrue	xxxLactobacillus_delbrueckii_subsp_bulgaricus_PB2003_044-T3-4	[628..732]	both	0	0	dropout	0% (0/105)	0% (0/105)	100% (105/105)	0% (0/105)			0		0		Cutibacterium_acnes_J139_NZ_ADFS01000001_1_rna32_0028
xxxLactobacillus_delbrue	xxxLactobacillus_delbrueckii_subsp_bulgaricus_PB2003_044-T3-4	[321..435]	both	0	0	dropout	0% (0/115)	0% (0/115)	100% (115/115)	0% (0/115)			0		0		Eubacterium_siraeum_DSM_15702_GCF_0003820851_ASM38208v1_NZ_KB907544_1__0016
xxxLactobacillus_delbrue	xxxLactobacillus_delbrueckii_subsp_bulgaricus_PB2003_044-T3-4	[485..591]	both	0	0	dropout	0% (0/107)	0% (0/107)	100% (107/107)	0% (0/107)			0		0		Mageeibacillus_indolicus_NC_013895_2_rna7_0011
xxxLactobacillus_delbrue	xxxLactobacillus_delbrueckii_subsp_bulgaricus_PB2003_044-T3-4	[27..129]	both	0	0	dropout	0% (0/103)	0% (0/103)	100% (103/103)	0% (0/103)			0		0		Prevotella_copri_NZ_GG703855_1_rna43_0029
xxxLactobacillus_delbrue	xxxLactobacillus_delbrueckii_subsp_bulgaricus_PB2003_044-T3-4	[169..273]	both	0	0	dropout	0% (0/105)	0% (0/105)	100% (105/105)	0% (0/105)			0		0		Veillonella_seminalis_NZ_JH992937_1_rna41_0017
xxxLactobacillus_ferment	xxxLactobacillus_fermentum	[25..130]	both	0	0	dropout	0% (0/106)	0% (0/106)	100% (106/106)	0% (0/106)			0		0		Cutibacterium_acnes_J139_NZ_ADFS01000001_1_rna32_0028
xxxLactobacillus_ferment	xxxLactobacillus_fermentum	[473..587]	both	0	0	dropout	0% (0/115)	0% (0/115)	100% (115/115)	0% (0/115)			0		0		Eubacterium_siraeum_DSM_15702_GCF_0003820851_ASM38208v1_NZ_KB907544_1__0016
xxxLactobacillus_ferment	xxxLactobacillus_fermentum	[171..276]	both	0	0	dropout	0% (0/106)	0% (0/106)	100% (106/106)	0% (0/106)			0		0		Eubacterium_siraeum_DSM_15702_GCF_0003820851_ASM38208v1_NZ_KB907544_1__0020
xxxLactobacillus_ferment	xxxLactobacillus_fermentum	[317..422]	both	0	0	dropout	0% (0/106)	0% (0/106)	100% (106/106)	0% (0/106)			0		0		Faecalibacterium_prausnitzii_NZ_DS483500_1_rna34_0106
xxxLactobacillus_ferment	xxxLactobacillus_fermentum_28-3-CHN	[25..130]	both	0	0	dropout	0% (0/106)	0% (0/106)	100% (106/106)	0% (0/106)			0		0		Cutibacterium_acnes_J139_NZ_ADFS01000001_1_rna32_0028
xxxLactobacillus_ferment	xxxLactobacillus_fermentum_28-3-CHN	[473..587]	both	0	0	dropout	0% (0/115)	0% (0/115)	100% (115/115)	0% (0/115)			0		0		Eubacterium_siraeum_DSM_15702_GCF_0003820851_ASM38208v1_NZ_KB907544_1__0016
xxxLactobacillus_ferment	xxxLactobacillus_fermentum_28-3-CHN	[171..276]	both	0	0	dropout	0% (0/106)	0% (0/106)	100% (106/106)	0% (0/106)			0		0		Eubacterium_siraeum_DSM_15702_GCF_0003820851_ASM38208v1_NZ_KB907544_1__0020
xxxLactobacillus_ferment	xxxLactobacillus_fermentum_28-3-CHN	[317..422]	both	0	0	dropout	0% (0/106)	0% (0/106)	100% (106/106)	0% (0/106)			0		0		Faecalibacterium_prausnitzii_NZ_DS483500_1_rna34_0106
xxxLactobacillus_ferment	xxxLactobacillus_fermentum_ATCC_14931	[25..130]	both	0	0	dropout	0% (0/106)	0% (0/106)	100% (106/106)	0% (0/106)			0		0		Cutibacterium_acnes_J139_NZ_ADFS01000001_1_rna32_0028
xxxLactobacillus_ferment	xxxLactobacillus_fermentum_ATCC_14931	[473..587]	both	0	0	dropout	0% (0/115)	0% (0/115)	100% (115/115)	0% (0/115)			0		0		Eubacterium_siraeum_DSM_15702_GCF_0003820851_ASM38208v1_NZ_KB907544_1__0016
xxxLactobacillus_ferment	xxxLactobacillus_fermentum_ATCC_14931	[171..276]	both	0	0	dropout	0% (0/106)	0% (0/106)	100% (106/106)	0% (0/106)			0		0		Eubacterium_siraeum_DSM_15702_GCF_0003820851_ASM38208v1_NZ_KB907544_1__0020
xxxLactobacillus_ferment	xxxLactobacillus_fermentum_ATCC_14931	[317..422]	both	0	0	dropout	0% (0/106)	0% (0/106)	100% (106/106)	0% (0/106)			0		0		Faecalibacterium_prausnitzii_NZ_DS483500_1_rna34_0106
xxxLactobacillus_ferment	xxxLactobacillus_fermentum_CECT_5716	[481..586]	both	0	0	dropout	0% (0/106)	0% (0/106)	100% (106/106)	0% (0/106)			0		0		Cutibacterium_acnes_J139_NZ_ADFS01000001_1_rna32_0028
xxxLactobacillus_ferment	xxxLactobacillus_fermentum_CECT_5716	[324..438]	both	0	0	dropout	0% (0/115)	0% (0/115)	100% (115/115)	0% (0/115)			0		0		Eubacterium_siraeum_DSM_15702_GCF_0003820851_ASM38208v1_NZ_KB907544_1__0016
xxxLactobacillus_ferment	xxxLactobacillus_fermentum_CECT_5716	[22..127]	both	0	0	dropout	0% (0/106)	0% (0/106)	100% (106/106)	0% (0/106)			0		0		Eubacterium_siraeum_DSM_15702_GCF_0003820851_ASM38208v1_NZ_KB907544_1__0020
xxxLactobacillus_ferment	xxxLactobacillus_fermentum_CECT_5716	[168..273]	both	0	0	dropout	0% (0/106)	0% (0/106)	100% (106/106)	0% (0/106)			0		0		Faecalibacterium_prausnitzii_NZ_DS483500_1_rna34_0106
xxxLactobacillus_gallina	xxxLactobacillus_gallinarum	[1078..1181]	both	0	0	dropout	0% (0/104)	0% (0/104)	100% (104/104)	0% (0/104)			0		0		Cutibacterium_acnes_J139_NZ_ADFS01000001_1_rna32_0028
xxxLactobacillus_gallina	xxxLactobacillus_gallinarum	[471..585]	both	0	0	dropout	0% (0/115)	0% (0/115)	100% (115/115)	0% (0/115)			0		0		Eubacterium_siraeum_DSM_15702_GCF_0003820851_ASM38208v1_NZ_KB907544_1__0016
xxxLactobacillus_gallina	xxxLactobacillus_gallinarum	[170..275]	both	0	0	dropout	0% (0/106)	0% (0/106)	100% (106/106)	0% (0/106)			0		0		Eubacterium_siraeum_DSM_15702_GCF_0003820851_ASM38208v1_NZ_KB907544_1__0020
xxxLactobacillus_gallina	xxxLactobacillus_gallinarum	[636..741]	both	0	0	dropout	0% (0/106)	0% (0/106)	100% (106/106)	0% (0/106)			0		0		Faecalibacterium_prausnitzii_NZ_DS483500_1_rna34_0106
xxxLactobacillus_gallina	xxxLactobacillus_gallinarum	[649..892]	both	0	0	dropout	0% (0/244)	0% (0/244)	100% (244/244)	0% (0/244)			0		0		Mageeibacillus_indolicus_NC_013895_2_rna7_0011
xxxLactobacillus_gallina	xxxLactobacillus_gallinarum	[27..129]	both	0	0	dropout	0% (0/103)	0% (0/103)	100% (103/103)	0% (0/103)			0		0		Prevotella_copri_NZ_GG703855_1_rna43_0029
xxxLactobacillus_gallina	xxxLactobacillus_gallinarum	[321..425]	both	0	0	dropout	0% (0/105)	0% (0/105)	100% (105/105)	0% (0/105)			0		0		Shuttleworthia_satelles_DSM_14600_NZ_GG665866_1_rna19_0005
xxxLactobacillus_gallina	xxxLactobacillus_gallinarum	[934..1038]	both	0	0	dropout	0% (0/105)	0% (0/105)	100% (105/105)	0% (0/105)			0		0		Veillonella_seminalis_NZ_JH992937_1_rna41_0017
xxxLactobacillus_gasseri	xxxLactobacillus_gasseri_224-1	[173..278]	both	0	0	dropout	0% (0/106)	0% (0/106)	100% (106/106)	0% (0/106)			0		0		Cutibacterium_acnes_J139_NZ_ADFS01000001_1_rna32_0028
xxxLactobacillus_gasseri	xxxLactobacillus_gasseri_224-1	[470..584]	both	0	0	dropout	0% (0/115)	0% (0/115)	100% (115/115)	0% (0/115)			0		0		Eubacterium_siraeum_DSM_15702_GCF_0003820851_ASM38208v1_NZ_KB907544_1__0016
xxxLactobacillus_gasseri	xxxLactobacillus_gasseri_224-1	[319..424]	both	0	0	dropout	0% (0/106)	0% (0/106)	100% (106/106)	0% (0/106)			0		0		Eubacterium_siraeum_DSM_15702_GCF_0003820851_ASM38208v1_NZ_KB907544_1__0020
xxxLactobacillus_gasseri	xxxLactobacillus_gasseri_224-1	[635..740]	both	0	0	dropout	0% (0/106)	0% (0/106)	100% (106/106)	0% (0/106)			0		0		Faecalibacterium_prausnitzii_NZ_DS483500_1_rna34_0106
xxxLactobacillus_gasseri	xxxLactobacillus_gasseri_224-1	[27..129]	both	0	0	dropout	0% (0/103)	0% (0/103)	100% (103/103)	0% (0/103)			0		0		Prevotella_copri_NZ_GG703855_1_rna43_0029
xxxLactobacillus_gasseri	xxxLactobacillus_gasseri_224-1	[933..1037]	both	0	0	dropout	0% (0/105)	0% (0/105)	100% (105/105)	0% (0/105)			0		0		Veillonella_seminalis_NZ_JH992937_1_rna41_0017
xxxLactobacillus_gasseri	xxxLactobacillus_gasseri_224-1	[648..891]	both	0	0	dropout	0% (0/244)	0% (0/244)	100% (244/244)	0% (0/244)			0		0		Mageeibacillus_indolicus_NC_013895_2_rna7_0011
xxxLactobacillus_gasseri	xxxLactobacillus_gasseri	[629..734]	both	0	0	dropout	0% (0/106)	0% (0/106)	100% (106/106)	0% (0/106)			0		0		Cutibacterium_acnes_J139_NZ_ADFS01000001_1_rna32_0028
xxxLactobacillus_gasseri	xxxLactobacillus_gasseri	[321..435]	both	0	0	dropout	0% (0/115)	0% (0/115)	100% (115/115)	0% (0/115)			0		0		Eubacterium_siraeum_DSM_15702_GCF_0003820851_ASM38208v1_NZ_KB907544_1__0016
xxxLactobacillus_gasseri	xxxLactobacillus_gasseri	[170..275]	both	0	0	dropout	0% (0/106)	0% (0/106)	100% (106/106)	0% (0/106)			0		0		Eubacterium_siraeum_DSM_15702_GCF_0003820851_ASM38208v1_NZ_KB907544_1__0020
xxxLactobacillus_gasseri	xxxLactobacillus_gasseri	[486..591]	both	0	0	dropout	0% (0/106)	0% (0/106)	100% (106/106)	0% (0/106)			0		0		Faecalibacterium_prausnitzii_NZ_DS483500_1_rna34_0106
xxxLactobacillus_gasseri	xxxLactobacillus_gasseri	[27..129]	both	0	0	dropout	0% (0/103)	0% (0/103)	100% (103/103)	0% (0/103)			0		0		Prevotella_copri_NZ_GG703855_1_rna43_0029
xxxLactobacillus_gasseri	xxxLactobacillus_gasseri	[783..887]	both	0	0	dropout	0% (0/105)	0% (0/105)	100% (105/105)	0% (0/105)			0		0		Veillonella_seminalis_NZ_JH992937_1_rna41_0017
xxxLactobacillus_gasseri	xxxLactobacillus_gasseri_202-4	[480..585]	both	0	0	dropout	0% (0/106)	0% (0/106)	100% (106/106)	0% (0/106)			0		0		Cutibacterium_acnes_J139_NZ_ADFS01000001_1_rna32_0028
xxxLactobacillus_gasseri	xxxLactobacillus_gasseri_202-4	[172..286]	both	0	0	dropout	0% (0/115)	0% (0/115)	100% (115/115)	0% (0/115)			0		0		Eubacterium_siraeum_DSM_15702_GCF_0003820851_ASM38208v1_NZ_KB907544_1__0016
xxxLactobacillus_gasseri	xxxLactobacillus_gasseri_202-4	[632..737]	both	0	0	dropout	0% (0/106)	0% (0/106)	100% (106/106)	0% (0/106)			0		0		Eubacterium_siraeum_DSM_15702_GCF_0003820851_ASM38208v1_NZ_KB907544_1__0020
xxxLactobacillus_gasseri	xxxLactobacillus_gasseri_202-4	[337..442]	both	0	0	dropout	0% (0/106)	0% (0/106)	100% (106/106)	0% (0/106)			0		0		Faecalibacterium_prausnitzii_NZ_DS483500_1_rna34_0106
xxxLactobacillus_gasseri	xxxLactobacillus_gasseri_202-4	[27..129]	both	0	0	dropout	0% (0/103)	0% (0/103)	100% (103/103)	0% (0/103)			0		0		Prevotella_copri_NZ_GG703855_1_rna43_0029
xxxLactobacillus_gasseri	xxxLactobacillus_gasseri_202-4	[783..887]	both	0	0	dropout	0% (0/105)	0% (0/105)	100% (105/105)	0% (0/105)			0		0		Veillonella_seminalis_NZ_JH992937_1_rna41_0017
xxxLactobacillus_gasseri	xxxLactobacillus_gasseri_JV-V03	[25..130]	both	0	0	dropout	0% (0/106)	0% (0/106)	100% (106/106)	0% (0/106)			0		0		Cutibacterium_acnes_J139_NZ_ADFS01000001_1_rna32_0028
xxxLactobacillus_gasseri	xxxLactobacillus_gasseri_JV-V03	[622..736]	both	0	0	dropout	0% (0/115)	0% (0/115)	100% (115/115)	0% (0/115)			0		0		Eubacterium_siraeum_DSM_15702_GCF_0003820851_ASM38208v1_NZ_KB907544_1__0016
xxxLactobacillus_gasseri	xxxLactobacillus_gasseri_JV-V03	[171..276]	both	0	0	dropout	0% (0/106)	0% (0/106)	100% (106/106)	0% (0/106)			0		0		Eubacterium_siraeum_DSM_15702_GCF_0003820851_ASM38208v1_NZ_KB907544_1__0020
xxxLactobacillus_gasseri	xxxLactobacillus_gasseri_JV-V03	[466..571]	both	0	0	dropout	0% (0/106)	0% (0/106)	100% (106/106)	0% (0/106)			0		0		Faecalibacterium_prausnitzii_NZ_DS483500_1_rna34_0106
xxxLactobacillus_gasseri	xxxLactobacillus_gasseri_JV-V03	[779..881]	both	0	0	dropout	0% (0/103)	0% (0/103)	100% (103/103)	0% (0/103)			0		0		Prevotella_copri_NZ_GG703855_1_rna43_0029
xxxLactobacillus_gasseri	xxxLactobacillus_gasseri_JV-V03	[319..423]	both	0	0	dropout	0% (0/105)	0% (0/105)	100% (105/105)	0% (0/105)			0		0		Veillonella_seminalis_NZ_JH992937_1_rna41_0017
xxxLactobacillus_gasseri	xxxLactobacillus_gasseri_MV-22	[22..127]	both	0	0	dropout	0% (0/106)	0% (0/106)	100% (106/106)	0% (0/106)			0		0		Eubacterium_siraeum_DSM_15702_GCF_0003820851_ASM38208v1_NZ_KB907544_1__0020
xxxLactobacillus_gasseri	xxxLactobacillus_gasseri_MV-22	[317..422]	both	0	0	dropout	0% (0/106)	0% (0/106)	100% (106/106)	0% (0/106)			0		0		Faecalibacterium_prausnitzii_NZ_DS483500_1_rna34_0106
xxxLactobacillus_gasseri	xxxLactobacillus_gasseri_MV-22	[170..274]	both	0	0	dropout	0% (0/105)	0% (0/105)	100% (105/105)	0% (0/105)			0		0		Veillonella_seminalis_NZ_JH992937_1_rna41_0017
xxxLactobacillus_hamster	xxxLactobacillus_hamsteri	[332..437]	both	0	0	dropout	0% (0/106)	0% (0/106)	100% (106/106)	0% (0/106)			0		0		Cutibacterium_acnes_J139_NZ_ADFS01000001_1_rna32_0028
xxxLactobacillus_hamster	xxxLactobacillus_hamsteri	[24..138]	both	0	0	dropout	0% (0/115)	0% (0/115)	100% (115/115)	0% (0/115)			0		0		Eubacterium_siraeum_DSM_15702_GCF_0003820851_ASM38208v1_NZ_KB907544_1__0016
xxxLactobacillus_hamster	xxxLactobacillus_hamsteri	[189..294]	both	0	0	dropout	0% (0/106)	0% (0/106)	100% (106/106)	0% (0/106)			0		0		Faecalibacterium_prausnitzii_NZ_DS483500_1_rna34_0106
xxxLactobacillus_helveti	xxxLactobacillus_helveticus	[25..130]	both	0	0	dropout	0% (0/106)	0% (0/106)	100% (106/106)	0% (0/106)			0		0		Cutibacterium_acnes_J139_NZ_ADFS01000001_1_rna32_0028
xxxLactobacillus_helveti	xxxLactobacillus_helveticus	[473..587]	both	0	0	dropout	0% (0/115)	0% (0/115)	100% (115/115)	0% (0/115)			0		0		Eubacterium_siraeum_DSM_15702_GCF_0003820851_ASM38208v1_NZ_KB907544_1__0016
xxxLactobacillus_helveti	xxxLactobacillus_helveticus	[783..888]	both	0	0	dropout	0% (0/106)	0% (0/106)	100% (106/106)	0% (0/106)			0		0		Eubacterium_siraeum_DSM_15702_GCF_0003820851_ASM38208v1_NZ_KB907544_1__0020
xxxLactobacillus_helveti	xxxLactobacillus_helveticus	[317..422]	both	0	0	dropout	0% (0/106)	0% (0/106)	100% (106/106)	0% (0/106)			0		0		Faecalibacterium_prausnitzii_NZ_DS483500_1_rna34_0106
xxxLactobacillus_helveti	xxxLactobacillus_helveticus	[929..1031]	both	0	0	dropout	0% (0/103)	0% (0/103)	100% (103/103)	0% (0/103)			0		0		Prevotella_copri_NZ_GG703855_1_rna43_0029
xxxLactobacillus_helveti	xxxLactobacillus_helveticus	[633..737]	both	0	0	dropout	0% (0/105)	0% (0/105)	100% (105/105)	0% (0/105)			0		0		Shuttleworthia_satelles_DSM_14600_NZ_GG665866_1_rna19_0005
xxxLactobacillus_helveti	xxxLactobacillus_helveticus	[170..274]	both	0	0	dropout	0% (0/105)	0% (0/105)	100% (105/105)	0% (0/105)			0		0		Veillonella_seminalis_NZ_JH992937_1_rna41_0017
xxxLactobacillus_helveti	xxxLactobacillus_helveticus_DSM_20075	[25..130]	both	0	0	dropout	0% (0/106)	0% (0/106)	100% (106/106)	0% (0/106)			0		0		Cutibacterium_acnes_J139_NZ_ADFS01000001_1_rna32_0028
xxxLactobacillus_helveti	xxxLactobacillus_helveticus_DSM_20075	[622..736]	both	0	0	dropout	0% (0/115)	0% (0/115)	100% (115/115)	0% (0/115)			0		0		Eubacterium_siraeum_DSM_15702_GCF_0003820851_ASM38208v1_NZ_KB907544_1__0016
xxxLactobacillus_helveti	xxxLactobacillus_helveticus_DSM_20075	[171..276]	both	0	0	dropout	0% (0/106)	0% (0/106)	100% (106/106)	0% (0/106)			0		0		Eubacterium_siraeum_DSM_15702_GCF_0003820851_ASM38208v1_NZ_KB907544_1__0020
xxxLactobacillus_helveti	xxxLactobacillus_helveticus_DSM_20075	[466..571]	both	0	0	dropout	0% (0/106)	0% (0/106)	100% (106/106)	0% (0/106)			0		0		Faecalibacterium_prausnitzii_NZ_DS483500_1_rna34_0106
xxxLactobacillus_helveti	xxxLactobacillus_helveticus_DSM_20075	[929..1031]	both	0	0	dropout	0% (0/103)	0% (0/103)	100% (103/103)	0% (0/103)			0		0		Prevotella_copri_NZ_GG703855_1_rna43_0029
xxxLactobacillus_helveti	xxxLactobacillus_helveticus_DSM_20075	[782..886]	both	0	0	dropout	0% (0/105)	0% (0/105)	100% (105/105)	0% (0/105)			0		0		Shuttleworthia_satelles_DSM_14600_NZ_GG665866_1_rna19_0005
xxxLactobacillus_helveti	xxxLactobacillus_helveticus_DSM_20075	[319..423]	both	0	0	dropout	0% (0/105)	0% (0/105)	100% (105/105)	0% (0/105)			0		0		Veillonella_seminalis_NZ_JH992937_1_rna41_0017
xxxLactobacillus_iners	xxxLactobacillus_iners	[25..130]	both	0	0	dropout	0% (0/106)	0% (0/106)	100% (106/106)	0% (0/106)			0		0		Cutibacterium_acnes_J139_NZ_ADFS01000001_1_rna32_0028
xxxLactobacillus_iners	xxxLactobacillus_iners	[473..587]	both	0	0	dropout	0% (0/115)	0% (0/115)	100% (115/115)	0% (0/115)			0		0		Eubacterium_siraeum_DSM_15702_GCF_0003820851_ASM38208v1_NZ_KB907544_1__0016
xxxLactobacillus_iners	xxxLactobacillus_iners	[633..738]	both	0	0	dropout	0% (0/106)	0% (0/106)	100% (106/106)	0% (0/106)			0		0		Eubacterium_siraeum_DSM_15702_GCF_0003820851_ASM38208v1_NZ_KB907544_1__0020
xxxLactobacillus_iners	xxxLactobacillus_iners	[317..422]	both	0	0	dropout	0% (0/106)	0% (0/106)	100% (106/106)	0% (0/106)			0		0		Faecalibacterium_prausnitzii_NZ_DS483500_1_rna34_0106
xxxLactobacillus_iners	xxxLactobacillus_iners	[779..881]	both	0	0	dropout	0% (0/103)	0% (0/103)	100% (103/103)	0% (0/103)			0		0		Prevotella_copri_NZ_GG703855_1_rna43_0029
xxxLactobacillus_iners	xxxLactobacillus_iners	[170..274]	both	0	0	dropout	0% (0/105)	0% (0/105)	100% (105/105)	0% (0/105)			0		0		Veillonella_seminalis_NZ_JH992937_1_rna41_0017
xxxLactobacillus_iners_A	xxxLactobacillus_iners_AB-1	[25..130]	both	0	0	dropout	0% (0/106)	0% (0/106)	100% (106/106)	0% (0/106)			0		0		Cutibacterium_acnes_J139_NZ_ADFS01000001_1_rna32_0028
xxxLactobacillus_iners_A	xxxLactobacillus_iners_AB-1	[622..736]	both	0	0	dropout	0% (0/115)	0% (0/115)	100% (115/115)	0% (0/115)			0		0		Eubacterium_siraeum_DSM_15702_GCF_0003820851_ASM38208v1_NZ_KB907544_1__0016
xxxLactobacillus_iners_A	xxxLactobacillus_iners_AB-1	[171..276]	both	0	0	dropout	0% (0/106)	0% (0/106)	100% (106/106)	0% (0/106)			0		0		Eubacterium_siraeum_DSM_15702_GCF_0003820851_ASM38208v1_NZ_KB907544_1__0020
xxxLactobacillus_iners_A	xxxLactobacillus_iners_AB-1	[466..571]	both	0	0	dropout	0% (0/106)	0% (0/106)	100% (106/106)	0% (0/106)			0		0		Faecalibacterium_prausnitzii_NZ_DS483500_1_rna34_0106
xxxLactobacillus_iners_A	xxxLactobacillus_iners_AB-1	[779..881]	both	0	0	dropout	0% (0/103)	0% (0/103)	100% (103/103)	0% (0/103)			0		0		Prevotella_copri_NZ_GG703855_1_rna43_0029
xxxLactobacillus_iners_A	xxxLactobacillus_iners_AB-1	[319..423]	both	0	0	dropout	0% (0/105)	0% (0/105)	100% (105/105)	0% (0/105)			0		0		Veillonella_seminalis_NZ_JH992937_1_rna41_0017
xxxLactobacillus_iners_D	xxxLactobacillus_iners_DSM_13335	[480..585]	both	0	0	dropout	0% (0/106)	0% (0/106)	100% (106/106)	0% (0/106)			0		0		Cutibacterium_acnes_J139_NZ_ADFS01000001_1_rna32_0028
xxxLactobacillus_iners_D	xxxLactobacillus_iners_DSM_13335	[172..286]	both	0	0	dropout	0% (0/115)	0% (0/115)	100% (115/115)	0% (0/115)			0		0		Eubacterium_siraeum_DSM_15702_GCF_0003820851_ASM38208v1_NZ_KB907544_1__0016
xxxLactobacillus_iners_D	xxxLactobacillus_iners_DSM_13335	[632..737]	both	0	0	dropout	0% (0/106)	0% (0/106)	100% (106/106)	0% (0/106)			0		0		Eubacterium_siraeum_DSM_15702_GCF_0003820851_ASM38208v1_NZ_KB907544_1__0020
xxxLactobacillus_iners_D	xxxLactobacillus_iners_DSM_13335	[337..442]	both	0	0	dropout	0% (0/106)	0% (0/106)	100% (106/106)	0% (0/106)			0		0		Faecalibacterium_prausnitzii_NZ_DS483500_1_rna34_0106
xxxLactobacillus_iners_D	xxxLactobacillus_iners_DSM_13335	[27..129]	both	0	0	dropout	0% (0/103)	0% (0/103)	100% (103/103)	0% (0/103)			0		0		Prevotella_copri_NZ_GG703855_1_rna43_0029
xxxLactobacillus_iners_D	xxxLactobacillus_iners_DSM_13335	[783..887]	both	0	0	dropout	0% (0/105)	0% (0/105)	100% (105/105)	0% (0/105)			0		0		Veillonella_seminalis_NZ_JH992937_1_rna41_0017
xxxLactobacillus_ingluvi	xxxLactobacillus_ingluviei	[482..587]	both	0	0	dropout	0% (0/106)	0% (0/106)	100% (106/106)	0% (0/106)			0		0		Cutibacterium_acnes_J139_NZ_ADFS01000001_1_rna32_0028
xxxLactobacillus_ingluvi	xxxLactobacillus_ingluviei	[174..288]	both	0	0	dropout	0% (0/115)	0% (0/115)	100% (115/115)	0% (0/115)			0		0		Eubacterium_siraeum_DSM_15702_GCF_0003820851_ASM38208v1_NZ_KB907544_1__0016
xxxLactobacillus_ingluvi	xxxLactobacillus_ingluviei	[634..739]	both	0	0	dropout	0% (0/106)	0% (0/106)	100% (106/106)	0% (0/106)			0		0		Eubacterium_siraeum_DSM_15702_GCF_0003820851_ASM38208v1_NZ_KB907544_1__0020
xxxLactobacillus_ingluvi	xxxLactobacillus_ingluviei	[339..444]	both	0	0	dropout	0% (0/106)	0% (0/106)	100% (106/106)	0% (0/106)			0		0		Faecalibacterium_prausnitzii_NZ_DS483500_1_rna34_0106
xxxLactobacillus_ingluvi	xxxLactobacillus_ingluviei	[24..128]	both	0	0	dropout	0% (0/105)	0% (0/105)	100% (105/105)	0% (0/105)			0		0		Shuttleworthia_satelles_DSM_14600_NZ_GG665866_1_rna19_0005
xxxLactobacillus_jenseni	xxxLactobacillus_jensenii_269-3	[629..734]	both	3	3	dropout	0% (0/106)	0% (0/106)	100% (106/106)	0% (0/106)	35	34	8	20	7		Cutibacterium_acnes_J139_NZ_ADFS01000001_1_rna32_0028
xxxLactobacillus_jenseni	xxxLactobacillus_jensenii_269-3	[321..435]	both	0	0	dropout	0% (0/115)	0% (0/115)	100% (115/115)	0% (0/115)			0		0		Eubacterium_siraeum_DSM_15702_GCF_0003820851_ASM38208v1_NZ_KB907544_1__0016
xxxLactobacillus_jenseni	xxxLactobacillus_jensenii_269-3	[170..275]	both	0	0	dropout	0% (0/106)	0% (0/106)	100% (106/106)	0% (0/106)			0		0		Eubacterium_siraeum_DSM_15702_GCF_0003820851_ASM38208v1_NZ_KB907544_1__0020
xxxLactobacillus_jenseni	xxxLactobacillus_jensenii_269-3	[486..591]	both	0	0	dropout	0% (0/106)	0% (0/106)	100% (106/106)	0% (0/106)			0		0		Faecalibacterium_prausnitzii_NZ_DS483500_1_rna34_0106
xxxLactobacillus_jenseni	xxxLactobacillus_jensenii_269-3	[27..129]	both	0	0	dropout	0% (0/103)	0% (0/103)	100% (103/103)	0% (0/103)			0		0		Prevotella_copri_NZ_GG703855_1_rna43_0029
xxxLactobacillus_jenseni	xxxLactobacillus_jensenii_269-3	[783..887]	both	0	0	dropout	0% (0/105)	0% (0/105)	100% (105/105)	0% (0/105)			0		0		Veillonella_seminalis_NZ_JH992937_1_rna41_0017
xxxLactobacillus_jenseni	xxxLactobacillus_jensenii_27-2-CHN	[480..585]	both	3	3	dropout	0% (0/106)	0% (0/106)	100% (106/106)	0% (0/106)	35	34	6	18	6		Cutibacterium_acnes_J139_NZ_ADFS01000001_1_rna32_0028
xxxLactobacillus_jenseni	xxxLactobacillus_jensenii_27-2-CHN	[172..286]	both	0	0	dropout	0% (0/115)	0% (0/115)	100% (115/115)	0% (0/115)			0		0		Eubacterium_siraeum_DSM_15702_GCF_0003820851_ASM38208v1_NZ_KB907544_1__0016
xxxLactobacillus_jenseni	xxxLactobacillus_jensenii_27-2-CHN	[632..737]	both	0	0	dropout	0% (0/106)	0% (0/106)	100% (106/106)	0% (0/106)			0		0		Eubacterium_siraeum_DSM_15702_GCF_0003820851_ASM38208v1_NZ_KB907544_1__0020
xxxLactobacillus_jenseni	xxxLactobacillus_jensenii_27-2-CHN	[337..442]	both	0	0	dropout	0% (0/106)	0% (0/106)	100% (106/106)	0% (0/106)			0		0		Faecalibacterium_prausnitzii_NZ_DS483500_1_rna34_0106
xxxLactobacillus_jenseni	xxxLactobacillus_jensenii_27-2-CHN	[27..129]	both	0	0	dropout	0% (0/103)	0% (0/103)	100% (103/103)	0% (0/103)			0		0		Prevotella_copri_NZ_GG703855_1_rna43_0029
xxxLactobacillus_jenseni	xxxLactobacillus_jensenii_27-2-CHN	[783..887]	both	0	0	dropout	0% (0/105)	0% (0/105)	100% (105/105)	0% (0/105)			0		0		Veillonella_seminalis_NZ_JH992937_1_rna41_0017
xxxLactobacillus_jenseni	xxxLactobacillus_jensenii_JV-V16	[25..130]	both	0	0	dropout	0% (0/106)	0% (0/106)	100% (106/106)	0% (0/106)			0		0		Cutibacterium_acnes_J139_NZ_ADFS01000001_1_rna32_0028
xxxLactobacillus_jenseni	xxxLactobacillus_jensenii_JV-V16	[171..276]	both	0	0	dropout	0% (0/106)	0% (0/106)	100% (106/106)	0% (0/106)			0		0		Eubacterium_siraeum_DSM_15702_GCF_0003820851_ASM38208v1_NZ_KB907544_1__0020
xxxLactobacillus_jenseni	xxxLactobacillus_jensenii_JV-V16	[317..422]	both	0	0	dropout	0% (0/106)	0% (0/106)	100% (106/106)	0% (0/106)			0		0		Faecalibacterium_prausnitzii_NZ_DS483500_1_rna34_0106
xxxLactobacillus_jenseni	xxxLactobacillus_jensenii_JV-V16	[620..722]	both	0	0	dropout	0% (0/103)	0% (0/103)	100% (103/103)	0% (0/103)			0		0		Prevotella_copri_NZ_GG703855_1_rna43_0029
xxxLactobacillus_jenseni	xxxLactobacillus_jensenii_JV-V16	[476..580]	both	0	0	dropout	0% (0/105)	0% (0/105)	100% (105/105)	0% (0/105)			0		0		Veillonella_seminalis_NZ_JH992937_1_rna41_0017
xxxLactobacillus_jenseni	xxxLactobacillus_jensenii_SJ-7A-US	[25..130]	both	5	6	dropout	0% (0/106)	0% (0/106)	100% (106/106)	0% (0/106)	35	35	12	30	11		Cutibacterium_acnes_J139_NZ_ADFS01000001_1_rna32_0028
xxxLactobacillus_jenseni	xxxLactobacillus_jensenii_SJ-7A-US	[622..736]	both	0	0	dropout	0% (0/115)	0% (0/115)	100% (115/115)	0% (0/115)			0		0		Eubacterium_siraeum_DSM_15702_GCF_0003820851_ASM38208v1_NZ_KB907544_1__0016
xxxLactobacillus_jenseni	xxxLactobacillus_jensenii_SJ-7A-US	[171..276]	both	0	0	dropout	0% (0/106)	0% (0/106)	100% (106/106)	0% (0/106)			0		0		Eubacterium_siraeum_DSM_15702_GCF_0003820851_ASM38208v1_NZ_KB907544_1__0020
xxxLactobacillus_jenseni	xxxLactobacillus_jensenii_SJ-7A-US	[466..571]	both	0	0	dropout	0% (0/106)	0% (0/106)	100% (106/106)	0% (0/106)			0		0		Faecalibacterium_prausnitzii_NZ_DS483500_1_rna34_0106
xxxLactobacillus_jenseni	xxxLactobacillus_jensenii_SJ-7A-US	[779..881]	both	0	0	dropout	0% (0/103)	0% (0/103)	100% (103/103)	0% (0/103)			0		0		Prevotella_copri_NZ_GG703855_1_rna43_0029
xxxLactobacillus_jenseni	xxxLactobacillus_jensenii_SJ-7A-US	[319..423]	both	0	0	dropout	0% (0/105)	0% (0/105)	100% (105/105)	0% (0/105)			0		0		Veillonella_seminalis_NZ_JH992937_1_rna41_0017
xxxLactobacillus_johnson	xxxLactobacillus_johnsonii	[480..585]	both	0	0	dropout	0% (0/106)	0% (0/106)	100% (106/106)	0% (0/106)			0		0		Cutibacterium_acnes_J139_NZ_ADFS01000001_1_rna32_0028
xxxLactobacillus_johnson	xxxLactobacillus_johnsonii	[172..286]	both	0	0	dropout	0% (0/115)	0% (0/115)	100% (115/115)	0% (0/115)			0		0		Eubacterium_siraeum_DSM_15702_GCF_0003820851_ASM38208v1_NZ_KB907544_1__0016
xxxLactobacillus_johnson	xxxLactobacillus_johnsonii	[632..737]	both	0	0	dropout	0% (0/106)	0% (0/106)	100% (106/106)	0% (0/106)			0		0		Eubacterium_siraeum_DSM_15702_GCF_0003820851_ASM38208v1_NZ_KB907544_1__0020
xxxLactobacillus_johnson	xxxLactobacillus_johnsonii	[337..442]	both	0	0	dropout	0% (0/106)	0% (0/106)	100% (106/106)	0% (0/106)			0		0		Faecalibacterium_prausnitzii_NZ_DS483500_1_rna34_0106
xxxLactobacillus_johnson	xxxLactobacillus_johnsonii	[27..129]	both	0	0	dropout	0% (0/103)	0% (0/103)	100% (103/103)	0% (0/103)			0		0		Prevotella_copri_NZ_GG703855_1_rna43_0029
xxxLactobacillus_johnson	xxxLactobacillus_johnsonii	[783..887]	both	0	0	dropout	0% (0/105)	0% (0/105)	100% (105/105)	0% (0/105)			0		0		Veillonella_seminalis_NZ_JH992937_1_rna41_0017
xxxLactobacillus_johnson	xxxLactobacillus_johnsonii_ATCC_33200	[480..585]	both	0	0	dropout	0% (0/106)	0% (0/106)	100% (106/106)	0% (0/106)			0		0		Cutibacterium_acnes_J139_NZ_ADFS01000001_1_rna32_0028
xxxLactobacillus_johnson	xxxLactobacillus_johnsonii_ATCC_33200	[172..286]	both	0	0	dropout	0% (0/115)	0% (0/115)	100% (115/115)	0% (0/115)			0		0		Eubacterium_siraeum_DSM_15702_GCF_0003820851_ASM38208v1_NZ_KB907544_1__0016
xxxLactobacillus_johnson	xxxLactobacillus_johnsonii_ATCC_33200	[632..737]	both	0	0	dropout	0% (0/106)	0% (0/106)	100% (106/106)	0% (0/106)			0		0		Eubacterium_siraeum_DSM_15702_GCF_0003820851_ASM38208v1_NZ_KB907544_1__0020
xxxLactobacillus_johnson	xxxLactobacillus_johnsonii_ATCC_33200	[337..442]	both	0	0	dropout	0% (0/106)	0% (0/106)	100% (106/106)	0% (0/106)			0		0		Faecalibacterium_prausnitzii_NZ_DS483500_1_rna34_0106
xxxLactobacillus_johnson	xxxLactobacillus_johnsonii_ATCC_33200	[27..129]	both	0	0	dropout	0% (0/103)	0% (0/103)	100% (103/103)	0% (0/103)			0		0		Prevotella_copri_NZ_GG703855_1_rna43_0029
xxxLactobacillus_johnson	xxxLactobacillus_johnsonii_ATCC_33200	[783..887]	both	0	0	dropout	0% (0/105)	0% (0/105)	100% (105/105)	0% (0/105)			0		0		Veillonella_seminalis_NZ_JH992937_1_rna41_0017
xxxLactobacillus_johnson	xxxLactobacillus_johnsonii_FI9785	[480..585]	both	0	0	dropout	0% (0/106)	0% (0/106)	100% (106/106)	0% (0/106)			0		0		Cutibacterium_acnes_J139_NZ_ADFS01000001_1_rna32_0028
xxxLactobacillus_johnson	xxxLactobacillus_johnsonii_FI9785	[172..286]	both	0	0	dropout	0% (0/115)	0% (0/115)	100% (115/115)	0% (0/115)			0		0		Eubacterium_siraeum_DSM_15702_GCF_0003820851_ASM38208v1_NZ_KB907544_1__0016
xxxLactobacillus_johnson	xxxLactobacillus_johnsonii_FI9785	[337..442]	both	0	0	dropout	0% (0/106)	0% (0/106)	100% (106/106)	0% (0/106)			0		0		Faecalibacterium_prausnitzii_NZ_DS483500_1_rna34_0106
xxxLactobacillus_johnson	xxxLactobacillus_johnsonii_FI9785	[27..129]	both	0	0	dropout	0% (0/103)	0% (0/103)	100% (103/103)	0% (0/103)			0		0		Prevotella_copri_NZ_GG703855_1_rna43_0029
xxxLactobacillus_johnson	xxxLactobacillus_johnsonii_FI9785	[634..738]	both	0	0	dropout	0% (0/105)	0% (0/105)	100% (105/105)	0% (0/105)			0		0		Veillonella_seminalis_NZ_JH992937_1_rna41_0017
xxxLactobacillus_kefiran	xxxLactobacillus_kefiranofaciens	[25..130]	both	0	0	dropout	0% (0/106)	0% (0/106)	100% (106/106)	0% (0/106)			0		0		Cutibacterium_acnes_J139_NZ_ADFS01000001_1_rna32_0028
xxxLactobacillus_kefiran	xxxLactobacillus_kefiranofaciens	[622..736]	both	0	0	dropout	0% (0/115)	0% (0/115)	100% (115/115)	0% (0/115)			0		0		Eubacterium_siraeum_DSM_15702_GCF_0003820851_ASM38208v1_NZ_KB907544_1__0016
xxxLactobacillus_kefiran	xxxLactobacillus_kefiranofaciens	[171..276]	both	0	0	dropout	0% (0/106)	0% (0/106)	100% (106/106)	0% (0/106)			0		0		Eubacterium_siraeum_DSM_15702_GCF_0003820851_ASM38208v1_NZ_KB907544_1__0020
xxxLactobacillus_kefiran	xxxLactobacillus_kefiranofaciens	[466..571]	both	0	0	dropout	0% (0/106)	0% (0/106)	100% (106/106)	0% (0/106)			0		0		Faecalibacterium_prausnitzii_NZ_DS483500_1_rna34_0106
xxxLactobacillus_kefiran	xxxLactobacillus_kefiranofaciens	[929..1031]	both	0	0	dropout	0% (0/103)	0% (0/103)	100% (103/103)	0% (0/103)			0		0		Prevotella_copri_NZ_GG703855_1_rna43_0029
xxxLactobacillus_kefiran	xxxLactobacillus_kefiranofaciens	[782..886]	both	0	0	dropout	0% (0/105)	0% (0/105)	100% (105/105)	0% (0/105)			0		0		Shuttleworthia_satelles_DSM_14600_NZ_GG665866_1_rna19_0005
xxxLactobacillus_kefiran	xxxLactobacillus_kefiranofaciens	[319..423]	both	0	0	dropout	0% (0/105)	0% (0/105)	100% (105/105)	0% (0/105)			0		0		Veillonella_seminalis_NZ_JH992937_1_rna41_0017
xxxLactobacillus_kitasat	xxxLactobacillus_kitasatonis	[769..873]	both	0	0	dropout	0% (0/105)	0% (0/105)	100% (105/105)	0% (0/105)			0		0		Cutibacterium_acnes_J139_NZ_ADFS01000001_1_rna32_0028
xxxLactobacillus_kitasat	xxxLactobacillus_kitasatonis	[474..579]	both	0	0	dropout	0% (0/106)	0% (0/106)	100% (106/106)	0% (0/106)			0		0		Eubacterium_siraeum_DSM_15702_GCF_0003820851_ASM38208v1_NZ_KB907544_1__0020
xxxLactobacillus_kitasat	xxxLactobacillus_kitasatonis	[328..433]	both	0	0	dropout	0% (0/106)	0% (0/106)	100% (106/106)	0% (0/106)			0		0		Faecalibacterium_prausnitzii_NZ_DS483500_1_rna34_0106
xxxLactobacillus_kitasat	xxxLactobacillus_kitasatonis	[27..129]	both	0	0	dropout	0% (0/103)	0% (0/103)	100% (103/103)	0% (0/103)			0		0		Prevotella_copri_NZ_GG703855_1_rna43_0029
xxxLactobacillus_kitasat	xxxLactobacillus_kitasatonis	[172..276]	both	0	0	dropout	0% (0/105)	0% (0/105)	100% (105/105)	0% (0/105)			0		0		Shuttleworthia_satelles_DSM_14600_NZ_GG665866_1_rna19_0005
xxxLactobacillus_kitasat	xxxLactobacillus_kitasatonis	[625..729]	both	0	0	dropout	0% (0/105)	0% (0/105)	100% (105/105)	0% (0/105)			0		0		Veillonella_seminalis_NZ_JH992937_1_rna41_0017
xxxLactobacillus_mucosae	xxxLactobacillus_mucosae	[482..587]	both	0	0	dropout	0% (0/106)	0% (0/106)	100% (106/106)	0% (0/106)			0		0		Cutibacterium_acnes_J139_NZ_ADFS01000001_1_rna32_0028
xxxLactobacillus_mucosae	xxxLactobacillus_mucosae	[24..138]	both	0	0	dropout	0% (0/115)	0% (0/115)	100% (115/115)	0% (0/115)			0		0		Eubacterium_siraeum_DSM_15702_GCF_0003820851_ASM38208v1_NZ_KB907544_1__0016
xxxLactobacillus_mucosae	xxxLactobacillus_mucosae	[634..739]	both	0	0	dropout	0% (0/106)	0% (0/106)	100% (106/106)	0% (0/106)			0		0		Eubacterium_siraeum_DSM_15702_GCF_0003820851_ASM38208v1_NZ_KB907544_1__0020
xxxLactobacillus_mucosae	xxxLactobacillus_mucosae	[189..294]	both	0	0	dropout	0% (0/106)	0% (0/106)	100% (106/106)	0% (0/106)			0		0		Faecalibacterium_prausnitzii_NZ_DS483500_1_rna34_0106
xxxLactobacillus_mucosae	xxxLactobacillus_mucosae	[202..445]	both	0	0	dropout	0% (0/244)	0% (0/244)	100% (244/244)	0% (0/244)			0		0		Mageeibacillus_indolicus_NC_013895_2_rna7_0011
xxxLactobacillus_oris	xxxLactobacillus_oris	[24..138]	both	0	0	dropout	0% (0/115)	0% (0/115)	100% (115/115)	0% (0/115)			0		0		Eubacterium_siraeum_DSM_15702_GCF_0003820851_ASM38208v1_NZ_KB907544_1__0016
xxxLactobacillus_oris	xxxLactobacillus_oris	[184..289]	both	0	0	dropout	0% (0/106)	0% (0/106)	100% (106/106)	0% (0/106)			0		0		Eubacterium_siraeum_DSM_15702_GCF_0003820851_ASM38208v1_NZ_KB907544_1__0020
xxxLactobacillus_plantar	xxxLactobacillus_plantarum	[25..130]	both	0	0	dropout	0% (0/106)	0% (0/106)	100% (106/106)	0% (0/106)			0		0		Cutibacterium_acnes_J139_NZ_ADFS01000001_1_rna32_0028
xxxLactobacillus_plantar	xxxLactobacillus_plantarum	[473..587]	both	0	0	dropout	0% (0/115)	0% (0/115)	100% (115/115)	0% (0/115)			0		0		Eubacterium_siraeum_DSM_15702_GCF_0003820851_ASM38208v1_NZ_KB907544_1__0016
xxxLactobacillus_plantar	xxxLactobacillus_plantarum	[171..276]	both	0	0	dropout	0% (0/106)	0% (0/106)	100% (106/106)	0% (0/106)			0		0		Eubacterium_siraeum_DSM_15702_GCF_0003820851_ASM38208v1_NZ_KB907544_1__0020
xxxLactobacillus_plantar	xxxLactobacillus_plantarum	[317..422]	both	0	0	dropout	0% (0/106)	0% (0/106)	100% (106/106)	0% (0/106)			0		0		Faecalibacterium_prausnitzii_NZ_DS483500_1_rna34_0106
xxxLactobacillus_plantar	xxxLactobacillus_plantarum	[1081..1183]	both	0	0	dropout	0% (0/103)	0% (0/103)	100% (103/103)	0% (0/103)			0		0		Prevotella_copri_NZ_GG703855_1_rna43_0029
xxxLactobacillus_plantar	xxxLactobacillus_plantarum	[785..889]	both	0	0	dropout	0% (0/105)	0% (0/105)	100% (105/105)	0% (0/105)			0		0		Shuttleworthia_satelles_DSM_14600_NZ_GG665866_1_rna19_0005
xxxLactobacillus_plantar	xxxLactobacillus_plantarum	[639..745]	both	0	0	dropout	0% (0/107)	0% (0/107)	100% (107/107)	0% (0/107)			0		0		Streptococcus_macedonicus_NC_016749_1_rna66_0143
xxxLactobacillus_plantar	xxxLactobacillus_plantarum	[937..1041]	both	0	0	dropout	0% (0/105)	0% (0/105)	100% (105/105)	0% (0/105)			0		0		Veillonella_seminalis_NZ_JH992937_1_rna41_0017
xxxLactobacillus_pontis	xxxLactobacillus_pontis	[25..130]	both	0	0	dropout	0% (0/106)	0% (0/106)	100% (106/106)	0% (0/106)			0		0		Cutibacterium_acnes_J139_NZ_ADFS01000001_1_rna32_0028
xxxLactobacillus_pontis	xxxLactobacillus_pontis	[473..587]	both	0	0	dropout	0% (0/115)	0% (0/115)	100% (115/115)	0% (0/115)			0		0		Eubacterium_siraeum_DSM_15702_GCF_0003820851_ASM38208v1_NZ_KB907544_1__0016
xxxLactobacillus_pontis	xxxLactobacillus_pontis	[171..276]	both	0	0	dropout	0% (0/106)	0% (0/106)	100% (106/106)	0% (0/106)			0		0		Eubacterium_siraeum_DSM_15702_GCF_0003820851_ASM38208v1_NZ_KB907544_1__0020
xxxLactobacillus_pontis	xxxLactobacillus_pontis	[317..422]	both	0	0	dropout	0% (0/106)	0% (0/106)	100% (106/106)	0% (0/106)			0		0		Faecalibacterium_prausnitzii_NZ_DS483500_1_rna34_0106
xxxLactobacillus_pontis	xxxLactobacillus_pontis	[630..732]	both	0	0	dropout	0% (0/103)	0% (0/103)	100% (103/103)	0% (0/103)			0		0		Prevotella_copri_NZ_GG703855_1_rna43_0029
xxxLactobacillus_psittac	xxxLactobacillus_psittaci	[629..734]	both	4	4	dropout	0% (0/106)	0% (0/106)	100% (106/106)	0% (0/106)	36	36	8	18	8		Cutibacterium_acnes_J139_NZ_ADFS01000001_1_rna32_0028
xxxLactobacillus_psittac	xxxLactobacillus_psittaci	[321..435]	both	0	0	dropout	0% (0/115)	0% (0/115)	100% (115/115)	0% (0/115)			0		0		Eubacterium_siraeum_DSM_15702_GCF_0003820851_ASM38208v1_NZ_KB907544_1__0016
xxxLactobacillus_psittac	xxxLactobacillus_psittaci	[170..275]	both	0	0	dropout	0% (0/106)	0% (0/106)	100% (106/106)	0% (0/106)			0		0		Eubacterium_siraeum_DSM_15702_GCF_0003820851_ASM38208v1_NZ_KB907544_1__0020
xxxLactobacillus_psittac	xxxLactobacillus_psittaci	[486..591]	both	0	0	dropout	0% (0/106)	0% (0/106)	100% (106/106)	0% (0/106)			0		0		Faecalibacterium_prausnitzii_NZ_DS483500_1_rna34_0106
xxxLactobacillus_psittac	xxxLactobacillus_psittaci	[27..129]	both	0	0	dropout	0% (0/103)	0% (0/103)	100% (103/103)	0% (0/103)			0		0		Prevotella_copri_NZ_GG703855_1_rna43_0029
xxxLactobacillus_psittac	xxxLactobacillus_psittaci	[783..887]	both	0	0	dropout	0% (0/105)	0% (0/105)	100% (105/105)	0% (0/105)			0		0		Veillonella_seminalis_NZ_JH992937_1_rna41_0017
xxxLactobacillus_reuteri	xxxLactobacillus_reuteri	[1104..1209]	both	0	0	dropout	0% (0/106)	0% (0/106)	100% (106/106)	0% (0/106)			0		0		Cutibacterium_acnes_J139_NZ_ADFS01000001_1_rna32_0028
xxxLactobacillus_reuteri	xxxLactobacillus_reuteri	[24..138]	both	0	0	dropout	0% (0/115)	0% (0/115)	100% (115/115)	0% (0/115)			0		0		Eubacterium_siraeum_DSM_15702_GCF_0003820851_ASM38208v1_NZ_KB907544_1__0016
xxxLactobacillus_reuteri	xxxLactobacillus_reuteri	[478..583]	both	0	0	dropout	0% (0/106)	0% (0/106)	100% (106/106)	0% (0/106)			0		0		Faecalibacterium_prausnitzii_NZ_DS483500_1_rna34_0106
xxxLactobacillus_ruminis	xxxLactobacillus_ruminis	[321..426]	both	4	4	dropout	0% (0/106)	0% (0/106)	100% (106/106)	0% (0/106)	35	35	10	22	9		Cutibacterium_acnes_J139_NZ_ADFS01000001_1_rna32_0028
xxxLactobacillus_ruminis	xxxLactobacillus_ruminis	[178..283]	both	0	0	dropout	0% (0/106)	0% (0/106)	100% (106/106)	0% (0/106)			0		0		Faecalibacterium_prausnitzii_NZ_DS483500_1_rna34_0106
xxxLactobacillus_ruminis	xxxLactobacillus_ruminis	[27..129]	both	0	0	dropout	0% (0/103)	0% (0/103)	100% (103/103)	0% (0/103)			0		0		Prevotella_copri_NZ_GG703855_1_rna43_0029
xxxLactobacillus_ruminis	xxxLactobacillus_ruminis	[475..579]	both	0	0	dropout	0% (0/105)	0% (0/105)	100% (105/105)	0% (0/105)			0		0		Veillonella_seminalis_NZ_JH992937_1_rna41_0017
xxxLactobacillus_salivar	xxxLactobacillus_salivarius_CECT_5713	[930..1035]	both	0	0	dropout	0% (0/106)	0% (0/106)	100% (106/106)	0% (0/106)			0		0		Cutibacterium_acnes_J139_NZ_ADFS01000001_1_rna32_0028
xxxLactobacillus_salivar	xxxLactobacillus_salivarius_CECT_5713	[773..887]	both	0	0	dropout	0% (0/115)	0% (0/115)	100% (115/115)	0% (0/115)			0		0		Eubacterium_siraeum_DSM_15702_GCF_0003820851_ASM38208v1_NZ_KB907544_1__0016
xxxLactobacillus_salivar	xxxLactobacillus_salivarius_CECT_5713	[22..127]	both	0	0	dropout	0% (0/106)	0% (0/106)	100% (106/106)	0% (0/106)			0		0		Eubacterium_siraeum_DSM_15702_GCF_0003820851_ASM38208v1_NZ_KB907544_1__0020
xxxLactobacillus_salivar	xxxLactobacillus_salivarius_CECT_5713	[330..722]	both	0	0	dropout	0% (0/393)	0% (0/393)	100% (393/393)	0% (0/393)			0		0		Faecalibacterium_prausnitzii_NZ_DS483500_1_rna34_0106
xxxLactobacillus_salivar	xxxLactobacillus_salivarius_CECT_5713	[316..422]	both	0	0	dropout	0% (0/107)	0% (0/107)	100% (107/107)	0% (0/107)			0		0		Mageeibacillus_indolicus_NC_013895_2_rna7_0011
xxxLactobacillus_salivar	xxxLactobacillus_salivarius_CECT_5713	[472..576]	both	0	0	dropout	0% (0/105)	0% (0/105)	100% (105/105)	0% (0/105)			0		0		Shuttleworthia_satelles_DSM_14600_NZ_GG665866_1_rna19_0005
xxxLactobacillus_salivar	xxxLactobacillus_salivarius_CECT_5713	[170..274]	both	0	0	dropout	0% (0/105)	0% (0/105)	100% (105/105)	0% (0/105)			0		0		Veillonella_seminalis_NZ_JH992937_1_rna41_0017
xxxLactobacillus_taiwane	xxxLactobacillus_taiwanensis	[480..585]	both	0	0	dropout	0% (0/106)	0% (0/106)	100% (106/106)	0% (0/106)			0		0		Cutibacterium_acnes_J139_NZ_ADFS01000001_1_rna32_0028
xxxLactobacillus_taiwane	xxxLactobacillus_taiwanensis	[172..286]	both	0	0	dropout	0% (0/115)	0% (0/115)	100% (115/115)	0% (0/115)			0		0		Eubacterium_siraeum_DSM_15702_GCF_0003820851_ASM38208v1_NZ_KB907544_1__0016
xxxLactobacillus_taiwane	xxxLactobacillus_taiwanensis	[337..442]	both	0	0	dropout	0% (0/106)	0% (0/106)	100% (106/106)	0% (0/106)			0		0		Faecalibacterium_prausnitzii_NZ_DS483500_1_rna34_0106
xxxLactobacillus_taiwane	xxxLactobacillus_taiwanensis	[27..129]	both	0	0	dropout	0% (0/103)	0% (0/103)	100% (103/103)	0% (0/103)			0		0		Prevotella_copri_NZ_GG703855_1_rna43_0029
xxxLactobacillus_taiwane	xxxLactobacillus_taiwanensis	[634..738]	both	0	0	dropout	0% (0/105)	0% (0/105)	100% (105/105)	0% (0/105)			0		0		Veillonella_seminalis_NZ_JH992937_1_rna41_0017
xxxLactobacillus_ultunen	xxxLactobacillus_ultunensis_DSM_16047	[630..735]	both	0	0	dropout	0% (0/106)	0% (0/106)	100% (106/106)	0% (0/106)			0		0		Cutibacterium_acnes_J139_NZ_ADFS01000001_1_rna32_0028
xxxLactobacillus_ultunen	xxxLactobacillus_ultunensis_DSM_16047	[322..436]	both	0	0	dropout	0% (0/115)	0% (0/115)	100% (115/115)	0% (0/115)			0		0		Eubacterium_siraeum_DSM_15702_GCF_0003820851_ASM38208v1_NZ_KB907544_1__0016
xxxLactobacillus_ultunen	xxxLactobacillus_ultunensis_DSM_16047	[782..887]	both	0	0	dropout	0% (0/106)	0% (0/106)	100% (106/106)	0% (0/106)			0		0		Eubacterium_siraeum_DSM_15702_GCF_0003820851_ASM38208v1_NZ_KB907544_1__0020
xxxLactobacillus_ultunen	xxxLactobacillus_ultunensis_DSM_16047	[487..592]	both	0	0	dropout	0% (0/106)	0% (0/106)	100% (106/106)	0% (0/106)			0		0		Faecalibacterium_prausnitzii_NZ_DS483500_1_rna34_0106
xxxLactobacillus_ultunen	xxxLactobacillus_ultunensis_DSM_16047	[27..129]	both	0	0	dropout	0% (0/103)	0% (0/103)	100% (103/103)	0% (0/103)			0		0		Prevotella_copri_NZ_GG703855_1_rna43_0029
xxxLactobacillus_ultunen	xxxLactobacillus_ultunensis_DSM_16047	[172..276]	both	0	0	dropout	0% (0/105)	0% (0/105)	100% (105/105)	0% (0/105)			0		0		Shuttleworthia_satelles_DSM_14600_NZ_GG665866_1_rna19_0005
xxxLactobacillus_ultunen	xxxLactobacillus_ultunensis_DSM_16047	[933..1037]	both	0	0	dropout	0% (0/105)	0% (0/105)	100% (105/105)	0% (0/105)			0		0		Veillonella_seminalis_NZ_JH992937_1_rna41_0017
xxxLactobacillus_vaginal	xxxLactobacillus_vaginalis	[332..437]	both	0	0	dropout	0% (0/106)	0% (0/106)	100% (106/106)	0% (0/106)			0		0		Cutibacterium_acnes_J139_NZ_ADFS01000001_1_rna32_0028
xxxLactobacillus_vaginal	xxxLactobacillus_vaginalis	[24..138]	both	0	0	dropout	0% (0/115)	0% (0/115)	100% (115/115)	0% (0/115)			0		0		Eubacterium_siraeum_DSM_15702_GCF_0003820851_ASM38208v1_NZ_KB907544_1__0016
xxxLactobacillus_vaginal	xxxLactobacillus_vaginalis	[484..589]	both	0	0	dropout	0% (0/106)	0% (0/106)	100% (106/106)	0% (0/106)			0		0		Eubacterium_siraeum_DSM_15702_GCF_0003820851_ASM38208v1_NZ_KB907544_1__0020
xxxLactobacillus_vaginal	xxxLactobacillus_vaginalis	[189..294]	both	0	0	dropout	0% (0/106)	0% (0/106)	100% (106/106)	0% (0/106)			0		0		Faecalibacterium_prausnitzii_NZ_DS483500_1_rna34_0106
xxxLactobacillus_vaginal	xxxLactobacillus_vaginalis	[637..742]	both	0	0	dropout	0% (0/106)	0% (0/106)	100% (106/106)	0% (0/106)			0		0		Mageeibacillus_indolicus_NC_013895_2_rna7_0011
xxxLawsonella_clevelande	xxxLawsonella_clevelandensis	[773..874]	both	0	0	dropout	0% (0/102)	0% (0/102)	100% (102/102)	0% (0/102)			0		0		Bifidobacterium_angulatum_JCM_7096_GCF_0010251551_ASM102515v1_NZ_AP012322_1_rna0_0019
xxxLawsonella_clevelande	xxxLawsonella_clevelandensis	[25..128]	both	0	0	dropout	0% (0/104)	0% (0/104)	100% (104/104)	0% (0/104)			0		0		Cutibacterium_acnes_J139_NZ_ADFS01000001_1_rna32_0028
xxxLawsonella_clevelande	xxxLawsonella_clevelandensis	[169..274]	both	0	0	dropout	0% (0/106)	0% (0/106)	100% (106/106)	0% (0/106)			0		0		Eubacterium_siraeum_DSM_15702_GCF_0003820851_ASM38208v1_NZ_KB907544_1__0020
xxxLawsonella_clevelande	xxxLawsonella_clevelandensis	[475..582]	both	0	0	dropout	0% (0/108)	0% (0/108)	100% (108/108)	0% (0/108)			0		0		Mageeibacillus_indolicus_NC_013895_2_rna7_0011
xxxLawsonella_clevelande	xxxLawsonella_clevelandensis	[619..723]	both	0	0	dropout	0% (0/105)	0% (0/105)	100% (105/105)	0% (0/105)			0		0		Prevotella_copri_NZ_GG703855_1_rna43_0029
xxxLawsonella_clevelande	xxxLawsonella_clevelandensis	[320..424]	both	0	0	dropout	0% (0/105)	0% (0/105)	100% (105/105)	0% (0/105)			0		0		Shuttleworthia_satelles_DSM_14600_NZ_GG665866_1_rna19_0005
xxxLeptotrichia_buccalis	xxxLeptotrichia_buccalis_C-1013-b	[457..562]	both	0	0	dropout	0% (0/106)	0% (0/106)	100% (106/106)	0% (0/106)			0		0		Cutibacterium_acnes_J139_NZ_ADFS01000001_1_rna32_0028
xxxLeptotrichia_buccalis	xxxLeptotrichia_buccalis_C-1013-b	[309..414]	both	0	0	dropout	0% (0/106)	0% (0/106)	100% (106/106)	0% (0/106)			0		0		Eubacterium_siraeum_DSM_15702_GCF_0003820851_ASM38208v1_NZ_KB907544_1__0016
xxxLeptotrichia_buccalis	xxxLeptotrichia_buccalis_C-1013-b	[22..115]	both	0	0	dropout	0% (0/94)	0% (0/94)	100% (94/94)	0% (0/94)			0		0		Eubacterium_siraeum_DSM_15702_GCF_0003820851_ASM38208v1_NZ_KB907544_1__0020
xxxLeptotrichia_buccalis	xxxLeptotrichia_buccalis_C-1013-b	[156..258]	both	0	0	dropout	0% (0/103)	0% (0/103)	100% (103/103)	0% (0/103)			0		0		Faecalibacterium_prausnitzii_NZ_DS483500_1_rna34_0106
xxxLeptotrichia_buccalis	xxxLeptotrichia_buccalis_C-1013-b	[609..712]	both	0	0	dropout	0% (0/104)	0% (0/104)	100% (104/104)	0% (0/104)			0		0		Shuttleworthia_satelles_DSM_14600_NZ_GG665866_1_rna19_0005
xxxLeptotrichia_goodfell	xxxLeptotrichia_goodfellowii_F0264	[319..424]	both	0	0	dropout	0% (0/106)	0% (0/106)	100% (106/106)	0% (0/106)			0		0		Cutibacterium_acnes_J139_NZ_ADFS01000001_1_rna32_0028
xxxLeptotrichia_goodfell	xxxLeptotrichia_goodfellowii_F0264	[467..572]	both	0	0	dropout	0% (0/106)	0% (0/106)	100% (106/106)	0% (0/106)			0		0		Eubacterium_siraeum_DSM_15702_GCF_0003820851_ASM38208v1_NZ_KB907544_1__0016
xxxLeptotrichia_goodfell	xxxLeptotrichia_goodfellowii_F0264	[22..124]	both	0	0	dropout	0% (0/103)	0% (0/103)	100% (103/103)	0% (0/103)			0		0		Eubacterium_siraeum_DSM_15702_GCF_0003820851_ASM38208v1_NZ_KB907544_1__0020
xxxLeptotrichia_goodfell	xxxLeptotrichia_goodfellowii_F0264	[165..267]	both	0	0	dropout	0% (0/103)	0% (0/103)	100% (103/103)	0% (0/103)			0		0		Faecalibacterium_prausnitzii_NZ_DS483500_1_rna34_0106
xxxLeptotrichia_goodfell	xxxLeptotrichia_goodfellowii_F0264	[618..721]	both	0	0	dropout	0% (0/104)	0% (0/104)	100% (104/104)	0% (0/104)			0		0		Shuttleworthia_satelles_DSM_14600_NZ_GG665866_1_rna19_0005
xxxLeptotrichia_hofstadi	xxxLeptotrichia_hofstadii_F0254	[25..130]	both	0	0	dropout	0% (0/106)	0% (0/106)	100% (106/106)	0% (0/106)			0		0		Cutibacterium_acnes_J139_NZ_ADFS01000001_1_rna32_0028
xxxLeptotrichia_hofstadi	xxxLeptotrichia_hofstadii_F0254	[173..278]	both	0	0	dropout	0% (0/106)	0% (0/106)	100% (106/106)	0% (0/106)			0		0		Eubacterium_siraeum_DSM_15702_GCF_0003820851_ASM38208v1_NZ_KB907544_1__0016
xxxLeptotrichia_hofstadi	xxxLeptotrichia_hofstadii_F0254	[621..714]	both	0	0	dropout	0% (0/94)	0% (0/94)	100% (94/94)	0% (0/94)			0		0		Eubacterium_siraeum_DSM_15702_GCF_0003820851_ASM38208v1_NZ_KB907544_1__0020
xxxLeptotrichia_hofstadi	xxxLeptotrichia_hofstadii_F0254	[478..580]	both	0	0	dropout	0% (0/103)	0% (0/103)	100% (103/103)	0% (0/103)			0		0		Faecalibacterium_prausnitzii_NZ_DS483500_1_rna34_0106
xxxLeptotrichia_hofstadi	xxxLeptotrichia_hofstadii_F0254	[324..427]	both	0	0	dropout	0% (0/104)	0% (0/104)	100% (104/104)	0% (0/104)			0		0		Shuttleworthia_satelles_DSM_14600_NZ_GG665866_1_rna19_0005
xxxMageeibacillus_indoli	xxxMageeibacillus_indolicus	[23..123]	both	0	0	dropout	0% (0/101)	0% (0/101)	100% (101/101)	0% (0/101)			0		0		Bifidobacterium_angulatum_JCM_7096_GCF_0010251551_ASM102515v1_NZ_AP012322_1_rna0_0019
xxxMageeibacillus_indoli	xxxMageeibacillus_indolicus	[171..276]	both	7	7	dropout	0% (0/106)	0% (0/106)	100% (106/106)	0% (0/106)	34	35	14	50	14		Cutibacterium_acnes_J139_NZ_ADFS01000001_1_rna32_0028
xxxMageeibacillus_indoli	xxxMageeibacillus_indolicus	[620..734]	both	1	1	dropout	0% (0/115)	0% (0/115)	100% (115/115)	0% (0/115)	34	34	2	8	2		Eubacterium_siraeum_DSM_15702_GCF_0003820851_ASM38208v1_NZ_KB907544_1__0016
xxxMageeibacillus_indoli	xxxMageeibacillus_indolicus	[327..569]	both	0	0	dropout	0% (0/243)	0% (0/243)	100% (243/243)	0% (0/243)			0		0		Faecalibacterium_prausnitzii_NZ_DS483500_1_rna34_0106
xxxMageeibacillus_indoli	xxxMageeibacillus_indolicus	[313..419]	both	0	0	dropout	0% (0/107)	0% (0/107)	100% (107/107)	0% (0/107)			0		0		Mageeibacillus_indolicus_NC_013895_2_rna7_0011
xxxMageeibacillus_indoli	xxxMageeibacillus_indolicus	[777..879]	both	7	7	dropout	0% (0/103)	0% (0/103)	100% (103/103)	0% (0/103)	35	35	14	44	14		Prevotella_copri_NZ_GG703855_1_rna43_0029
xxxMegasphaera_genomosp_	xxxMegasphaera_genomosp_type_1	[23..123]	both	3	2	dropout	0% (0/101)	0% (0/101)	100% (101/101)	0% (0/101)	34	34	6	14	5		Bifidobacterium_angulatum_JCM_7096_GCF_0010251551_ASM102515v1_NZ_AP012322_1_rna0_0019
xxxMegasphaera_genomosp_	xxxMegasphaera_genomosp_type_1	[321..428]	both	22	22	expected	100% (108/108)	100% (108/108)	100% (108/108)	0% (0/108)	35	35	44	160	44		Cutibacterium_acnes_J139_NZ_ADFS01000001_1_rna32_0028
xxxMegasphaera_genomosp_	xxxMegasphaera_genomosp_type_1	[774..877]	both	11	12	expected	100% (104/104)	100% (104/104)	100% (104/104)	0% (0/104)	34	35	24	74	23		Eubacterium_siraeum_DSM_15702_GCF_0003820851_ASM38208v1_NZ_KB907544_1__0020
xxxMegasphaera_genomosp_	xxxMegasphaera_genomosp_type_1	[178..571]	both	0	0	dropout	0% (0/394)	0% (0/394)	100% (394/394)	0% (0/394)			0		0		Faecalibacterium_prausnitzii_NZ_DS483500_1_rna34_0106
xxxMegasphaera_genomosp_	xxxMegasphaera_genomosp_type_1	[164..270]	both	0	0	dropout	0% (0/107)	0% (0/107)	100% (107/107)	0% (0/107)			0		0		Mageeibacillus_indolicus_NC_013895_2_rna7_0011
xxxMegasphaera_genomosp_	xxxMegasphaera_genomosp_type_1	[619..725]	both	20	20	expected	100% (107/107)	100% (107/107)	100% (107/107)	0% (0/107)	35	35	40	160	40		Veillonella_seminalis_NZ_JH992937_1_rna41_0017
xxxMegasphaera_micronuci	xxxMegasphaera_micronuciformis	[23..123]	both	2	1	dropout	0% (0/101)	0% (0/101)	100% (101/101)	0% (0/101)	35	34	4	12	3		Bifidobacterium_angulatum_JCM_7096_GCF_0010251551_ASM102515v1_NZ_AP012322_1_rna0_0019
xxxMegasphaera_micronuci	xxxMegasphaera_micronuciformis	[321..428]	both	0	0	dropout	0% (0/108)	0% (0/108)	100% (108/108)	0% (0/108)			0		0		Cutibacterium_acnes_J139_NZ_ADFS01000001_1_rna32_0028
xxxMegasphaera_micronuci	xxxMegasphaera_micronuciformis	[623..726]	both	0	0	dropout	0% (0/104)	0% (0/104)	100% (104/104)	0% (0/104)		114	0		0		Eubacterium_siraeum_DSM_15702_GCF_0003820851_ASM38208v1_NZ_KB907544_1__0020
xxxMegasphaera_micronuci	xxxMegasphaera_micronuciformis	[472..577]	both	0	0	dropout	0% (0/106)	0% (0/106)	100% (106/106)	0% (0/106)		7.5	0		0		Shuttleworthia_satelles_DSM_14600_NZ_GG665866_1_rna19_0005
xxxMegasphaera_micronuci	xxxMegasphaera_micronuciformis	[167..272]	both	0	0	dropout	0% (0/106)	0% (0/106)	100% (106/106)	0% (0/106)			0		0		Veillonella_seminalis_NZ_JH992937_1_rna41_0017
xxxMillerozyma_farinosa	xxxMillerozyma_farinosa	[28..132]	both	0	0	dropout	0% (0/105)	0% (0/105)	100% (105/105)	0% (0/105)			0		0		Aspergillus_tubingensis_KT326815_1_product_18S_0002
xxxMillerozyma_farinosa	xxxMillerozyma_farinosa	[173..281]	both	0	0	dropout	0% (0/109)	0% (0/109)	100% (109/109)	0% (0/109)			0		0		Coprinus_comatus_Coprinus_comatus_product_18S_0002
xxxMillerozyma_farinosa	xxxMillerozyma_farinosa	[322..431]	both	0	0	dropout	0% (0/110)	0% (0/110)	100% (110/110)	0% (0/110)			0		0		Saccharomyces_pastorianus_Saccharomyces_pastorianus_product_26S_0001
xxxMobiluncus_curtisii	xxxMobiluncus_curtisii	[170..273]	both	0	0	dropout	0% (0/104)	0% (0/104)	100% (104/104)	0% (0/104)			0		0		Bifidobacterium_angulatum_JCM_7096_GCF_0010251551_ASM102515v1_NZ_AP012322_1_rna0_0019
xxxMobiluncus_curtisii	xxxMobiluncus_curtisii	[25..128]	both	0	0	dropout	0% (0/104)	0% (0/104)	100% (104/104)	0% (0/104)			0		0		Cutibacterium_acnes_J139_NZ_ADFS01000001_1_rna32_0028
xxxMobiluncus_curtisii	xxxMobiluncus_curtisii	[318..423]	both	0	0	dropout	0% (0/106)	0% (0/106)	100% (106/106)	0% (0/106)			0		0		Eubacterium_siraeum_DSM_15702_GCF_0003820851_ASM38208v1_NZ_KB907544_1__0020
xxxMobiluncus_curtisii	xxxMobiluncus_curtisii	[464..571]	both	0	0	dropout	0% (0/108)	0% (0/108)	100% (108/108)	0% (0/108)			0		0		Faecalibacterium_prausnitzii_NZ_DS483500_1_rna34_0106
xxxMobiluncus_curtisii	xxxMobiluncus_curtisii	[770..873]	both	0	0	dropout	0% (0/104)	0% (0/104)	100% (104/104)	0% (0/104)			0		0		Prevotella_copri_NZ_GG703855_1_rna43_0029
xxxMobiluncus_curtisii	xxxMobiluncus_curtisii	[623..727]	both	0	0	dropout	0% (0/105)	0% (0/105)	100% (105/105)	0% (0/105)			0		0		Shuttleworthia_satelles_DSM_14600_NZ_GG665866_1_rna19_0005
xxxMobiluncus_curtisii_A	xxxMobiluncus_curtisii_ATCC_43063	[478..581]	both	0	0	dropout	0% (0/104)	0% (0/104)	100% (104/104)	0% (0/104)			0		0		Bifidobacterium_angulatum_JCM_7096_GCF_0010251551_ASM102515v1_NZ_AP012322_1_rna0_0019
xxxMobiluncus_curtisii_A	xxxMobiluncus_curtisii_ATCC_43063	[772..875]	both	0	0	dropout	0% (0/104)	0% (0/104)	100% (104/104)	0% (0/104)			0		0		Cutibacterium_acnes_J139_NZ_ADFS01000001_1_rna32_0028
xxxMobiluncus_curtisii_A	xxxMobiluncus_curtisii_ATCC_43063	[626..731]	both	0	0	dropout	0% (0/106)	0% (0/106)	100% (106/106)	0% (0/106)			0		0		Eubacterium_siraeum_DSM_15702_GCF_0003820851_ASM38208v1_NZ_KB907544_1__0020
xxxMobiluncus_curtisii_A	xxxMobiluncus_curtisii_ATCC_43063	[329..436]	both	0	0	dropout	0% (0/108)	0% (0/108)	100% (108/108)	0% (0/108)			0		0		Faecalibacterium_prausnitzii_NZ_DS483500_1_rna34_0106
xxxMobiluncus_curtisii_A	xxxMobiluncus_curtisii_ATCC_43063	[27..130]	both	0	0	dropout	0% (0/104)	0% (0/104)	100% (104/104)	0% (0/104)			0		0		Prevotella_copri_NZ_GG703855_1_rna43_0029
xxxMobiluncus_curtisii_A	xxxMobiluncus_curtisii_ATCC_43063	[173..277]	both	0	0	dropout	0% (0/105)	0% (0/105)	100% (105/105)	0% (0/105)			0		0		Shuttleworthia_satelles_DSM_14600_NZ_GG665866_1_rna19_0005
xxxMobiluncus_mulieris	xxxMobiluncus_mulieris	[628..729]	both	0	0	dropout	0% (0/102)	0% (0/102)	100% (102/102)	0% (0/102)			0		0		Bifidobacterium_angulatum_JCM_7096_GCF_0010251551_ASM102515v1_NZ_AP012322_1_rna0_0019
xxxMobiluncus_mulieris	xxxMobiluncus_mulieris	[771..873]	both	0	0	dropout	0% (0/103)	0% (0/103)	100% (103/103)	0% (0/103)			0		0		Cutibacterium_acnes_J139_NZ_ADFS01000001_1_rna32_0028
xxxMobiluncus_mulieris	xxxMobiluncus_mulieris	[478..583]	both	0	0	dropout	0% (0/106)	0% (0/106)	100% (106/106)	0% (0/106)			0		0		Eubacterium_siraeum_DSM_15702_GCF_0003820851_ASM38208v1_NZ_KB907544_1__0020
xxxMobiluncus_mulieris	xxxMobiluncus_mulieris	[330..437]	both	0	0	dropout	0% (0/108)	0% (0/108)	100% (108/108)	0% (0/108)			0		0		Faecalibacterium_prausnitzii_NZ_DS483500_1_rna34_0106
xxxMobiluncus_mulieris	xxxMobiluncus_mulieris	[27..131]	both	0	0	dropout	0% (0/105)	0% (0/105)	100% (105/105)	0% (0/105)			0		0		Prevotella_copri_NZ_GG703855_1_rna43_0029
xxxMobiluncus_mulieris	xxxMobiluncus_mulieris	[174..278]	both	0	0	dropout	0% (0/105)	0% (0/105)	100% (105/105)	0% (0/105)			0		0		Shuttleworthia_satelles_DSM_14600_NZ_GG665866_1_rna19_0005
xxxMobiluncus_mulieris_2	xxxMobiluncus_mulieris_28-1	[628..729]	both	0	0	dropout	0% (0/102)	0% (0/102)	100% (102/102)	0% (0/102)			0		0		Bifidobacterium_angulatum_JCM_7096_GCF_0010251551_ASM102515v1_NZ_AP012322_1_rna0_0019
xxxMobiluncus_mulieris_2	xxxMobiluncus_mulieris_28-1	[771..873]	both	0	0	dropout	0% (0/103)	0% (0/103)	100% (103/103)	0% (0/103)			0		0		Cutibacterium_acnes_J139_NZ_ADFS01000001_1_rna32_0028
xxxMobiluncus_mulieris_2	xxxMobiluncus_mulieris_28-1	[478..583]	both	0	0	dropout	0% (0/106)	0% (0/106)	100% (106/106)	0% (0/106)			0		0		Eubacterium_siraeum_DSM_15702_GCF_0003820851_ASM38208v1_NZ_KB907544_1__0020
xxxMobiluncus_mulieris_2	xxxMobiluncus_mulieris_28-1	[330..437]	both	0	0	dropout	0% (0/108)	0% (0/108)	100% (108/108)	0% (0/108)			0		0		Faecalibacterium_prausnitzii_NZ_DS483500_1_rna34_0106
xxxMobiluncus_mulieris_2	xxxMobiluncus_mulieris_28-1	[27..131]	both	0	0	dropout	0% (0/105)	0% (0/105)	100% (105/105)	0% (0/105)			0		0		Prevotella_copri_NZ_GG703855_1_rna43_0029
xxxMobiluncus_mulieris_2	xxxMobiluncus_mulieris_28-1	[174..278]	both	0	0	dropout	0% (0/105)	0% (0/105)	100% (105/105)	0% (0/105)			0		0		Shuttleworthia_satelles_DSM_14600_NZ_GG665866_1_rna19_0005
xxxMobiluncus_mulieris_A	xxxMobiluncus_mulieris_ATCC_35243	[169..270]	both	0	0	dropout	0% (0/102)	0% (0/102)	100% (102/102)	0% (0/102)			0		0		Bifidobacterium_angulatum_JCM_7096_GCF_0010251551_ASM102515v1_NZ_AP012322_1_rna0_0019
xxxMobiluncus_mulieris_A	xxxMobiluncus_mulieris_ATCC_35243	[25..127]	both	0	0	dropout	0% (0/103)	0% (0/103)	100% (103/103)	0% (0/103)			0		0		Cutibacterium_acnes_J139_NZ_ADFS01000001_1_rna32_0028
xxxMobiluncus_mulieris_A	xxxMobiluncus_mulieris_ATCC_35243	[315..420]	both	0	0	dropout	0% (0/106)	0% (0/106)	100% (106/106)	0% (0/106)			0		0		Eubacterium_siraeum_DSM_15702_GCF_0003820851_ASM38208v1_NZ_KB907544_1__0020
xxxMobiluncus_mulieris_A	xxxMobiluncus_mulieris_ATCC_35243	[461..568]	both	0	0	dropout	0% (0/108)	0% (0/108)	100% (108/108)	0% (0/108)			0		0		Faecalibacterium_prausnitzii_NZ_DS483500_1_rna34_0106
xxxMobiluncus_mulieris_A	xxxMobiluncus_mulieris_ATCC_35243	[617..721]	both	0	0	dropout	0% (0/105)	0% (0/105)	100% (105/105)	0% (0/105)			0		0		Prevotella_copri_NZ_GG703855_1_rna43_0029
xxxMobiluncus_mulieris_A	xxxMobiluncus_mulieris_ATCC_35243	[770..874]	both	0	0	dropout	0% (0/105)	0% (0/105)	100% (105/105)	0% (0/105)			0		0		Shuttleworthia_satelles_DSM_14600_NZ_GG665866_1_rna19_0005
xxxMorganella_morganii	xxxMorganella_morganii	[621..726]	both	0	0	dropout	0% (0/106)	0% (0/106)	100% (106/106)	0% (0/106)			0		0		Cutibacterium_acnes_J139_NZ_ADFS01000001_1_rna32_0028
xxxMorganella_morganii	xxxMorganella_morganii	[32..272]	both	0	0	dropout	0% (0/241)	0% (0/241)	100% (241/241)	0% (0/241)			0		0		Faecalibacterium_prausnitzii_NZ_DS483500_1_rna34_0106
xxxMorganella_morganii	xxxMorganella_morganii	[18..123]	both	0	0	dropout	0% (0/106)	0% (0/106)	100% (106/106)	0% (0/106)			0		0		Mageeibacillus_indolicus_NC_013895_2_rna7_0011
xxxMorganella_morganii	xxxMorganella_morganii	[326..430]	both	0	0	dropout	0% (0/105)	0% (0/105)	100% (105/105)	0% (0/105)			0		0		Prevotella_copri_NZ_GG703855_1_rna43_0029
xxxMorganella_morganii	xxxMorganella_morganii	[474..578]	both	0	0	dropout	0% (0/105)	0% (0/105)	100% (105/105)	0% (0/105)			0		0		Shuttleworthia_satelles_DSM_14600_NZ_GG665866_1_rna19_0005
xxxMycobacteroides_absce	xxxMycobacteroides_abscessus	[23..123]	both	0	0	dropout	0% (0/101)	0% (0/101)	100% (101/101)	0% (0/101)			0		0		Bifidobacterium_angulatum_JCM_7096_GCF_0010251551_ASM102515v1_NZ_AP012322_1_rna0_0019
xxxMycobacteroides_absce	xxxMycobacteroides_abscessus	[171..274]	both	0	0	dropout	0% (0/104)	0% (0/104)	100% (104/104)	0% (0/104)			0		0		Cutibacterium_acnes_J139_NZ_ADFS01000001_1_rna32_0028
xxxMycobacteroides_absce	xxxMycobacteroides_abscessus	[315..421]	both	0	0	dropout	0% (0/107)	0% (0/107)	100% (107/107)	0% (0/107)			0		0		Eubacterium_siraeum_DSM_15702_GCF_0003820851_ASM38208v1_NZ_KB907544_1__0020
xxxMycobacteroides_absce	xxxMycobacteroides_abscessus	[465..569]	both	0	0	dropout	0% (0/105)	0% (0/105)	100% (105/105)	0% (0/105)			0		0		Prevotella_copri_NZ_GG703855_1_rna43_0029
xxxMycobacteroides_absce	xxxMycobacteroides_abscessus	[618..722]	both	0	0	dropout	0% (0/105)	0% (0/105)	100% (105/105)	0% (0/105)			0		0		Shuttleworthia_satelles_DSM_14600_NZ_GG665866_1_rna19_0005
xxxMycoplasma_hominis	xxxMycoplasma_hominis	[468..569]	both	0	0	dropout	0% (0/102)	0% (0/102)	100% (102/102)	0% (0/102)			0		0		Cutibacterium_acnes_J139_NZ_ADFS01000001_1_rna32_0028
xxxMycoplasma_hominis	xxxMycoplasma_hominis	[322..427]	both	0	0	dropout	0% (0/106)	0% (0/106)	100% (106/106)	0% (0/106)			0		0		Eubacterium_siraeum_DSM_15702_GCF_0003820851_ASM38208v1_NZ_KB907544_1__0020
xxxMycoplasma_hominis	xxxMycoplasma_hominis	[27..128]	both	0	0	dropout	0% (0/102)	0% (0/102)	100% (102/102)	0% (0/102)			0		0		Prevotella_copri_NZ_GG703855_1_rna43_0029
xxxMycoplasma_hominis	xxxMycoplasma_hominis	[171..275]	both	0	0	dropout	0% (0/105)	0% (0/105)	100% (105/105)	0% (0/105)			0		0		Shuttleworthia_satelles_DSM_14600_NZ_GG665866_1_rna19_0005
xxxNakaseomyces_delphens	xxxNakaseomyces_delphensis	[28..132]	both	0	0	dropout	0% (0/105)	0% (0/105)	100% (105/105)	0% (0/105)			0		0		Aspergillus_tubingensis_KT326815_1_product_18S_0002
xxxNakaseomyces_delphens	xxxNakaseomyces_delphensis	[173..281]	both	0	0	dropout	0% (0/109)	0% (0/109)	100% (109/109)	0% (0/109)			0		0		Coprinus_comatus_Coprinus_comatus_product_18S_0002
xxxNakaseomyces_delphens	xxxNakaseomyces_delphensis	[322..431]	both	0	0	dropout	0% (0/110)	0% (0/110)	100% (110/110)	0% (0/110)			0		0		Saccharomyces_pastorianus_Saccharomyces_pastorianus_product_26S_0001
xxxNaumovozyma_castellii	xxxNaumovozyma_castellii	[21..125]	both	0	0	dropout	0% (0/105)	0% (0/105)	100% (105/105)	0% (0/105)			0		0		Aspergillus_tubingensis_KT326815_1_product_18S_0002
xxxNaumovozyma_castellii	xxxNaumovozyma_castellii	[172..280]	both	0	0	dropout	0% (0/109)	0% (0/109)	100% (109/109)	0% (0/109)			0		0		Coprinus_comatus_Coprinus_comatus_product_18S_0002
xxxNaumovozyma_castellii	xxxNaumovozyma_castellii	[322..432]	both	0	0	dropout	0% (0/111)	0% (0/111)	100% (111/111)	0% (0/111)			0		0		Saccharomyces_pastorianus_Saccharomyces_pastorianus_product_26S_0001
xxxNeisseria_flavescens_	xxxNeisseria_flavescens_NRL30031_H210	[325..425]	both	0	0	dropout	0% (0/101)	0% (0/101)	100% (101/101)	0% (0/101)			0		0		Bifidobacterium_angulatum_JCM_7096_GCF_0010251551_ASM102515v1_NZ_AP012322_1_rna0_0019
xxxNeisseria_flavescens_	xxxNeisseria_flavescens_NRL30031_H210	[172..277]	both	0	0	dropout	0% (0/106)	0% (0/106)	100% (106/106)	0% (0/106)			0		0		Cutibacterium_acnes_J139_NZ_ADFS01000001_1_rna32_0028
xxxNeisseria_flavescens_	xxxNeisseria_flavescens_NRL30031_H210	[30..134]	both	0	0	dropout	0% (0/105)	0% (0/105)	100% (105/105)	0% (0/105)			0		0		Faecalibacterium_prausnitzii_NZ_DS483500_1_rna34_0106
xxxNeisseria_flavescens_	xxxNeisseria_flavescens_SK114	[23..123]	both	0	0	dropout	0% (0/101)	0% (0/101)	100% (101/101)	0% (0/101)			0		0		Bifidobacterium_angulatum_JCM_7096_GCF_0010251551_ASM102515v1_NZ_AP012322_1_rna0_0019
xxxNeisseria_flavescens_	xxxNeisseria_flavescens_SK114	[171..276]	both	0	0	dropout	0% (0/106)	0% (0/106)	100% (106/106)	0% (0/106)			0		0		Cutibacterium_acnes_J139_NZ_ADFS01000001_1_rna32_0028
xxxNeisseria_flavescens_	xxxNeisseria_flavescens_SK114	[325..429]	both	0	0	dropout	0% (0/105)	0% (0/105)	100% (105/105)	0% (0/105)			0		0		Faecalibacterium_prausnitzii_NZ_DS483500_1_rna34_0106
xxxNeisseria_gonorrhoeae	xxxNeisseria_gonorrhoeae	[175..280]	both	0	0	dropout	0% (0/106)	0% (0/106)	100% (106/106)	0% (0/106)			0		0		Cutibacterium_acnes_J139_NZ_ADFS01000001_1_rna32_0028
xxxNeisseria_gonorrhoeae	xxxNeisseria_gonorrhoeae	[19..123]	both	0	0	dropout	0% (0/105)	0% (0/105)	100% (105/105)	0% (0/105)			0		0		Faecalibacterium_prausnitzii_NZ_DS483500_1_rna34_0106
xxxNeisseria_meningitidi	xxxNeisseria_meningitidis	[23..123]	both	0	0	dropout	0% (0/101)	0% (0/101)	100% (101/101)	0% (0/101)			0		0		Bifidobacterium_angulatum_JCM_7096_GCF_0010251551_ASM102515v1_NZ_AP012322_1_rna0_0019
xxxNeisseria_meningitidi	xxxNeisseria_meningitidis	[171..276]	both	0	0	dropout	0% (0/106)	0% (0/106)	100% (106/106)	0% (0/106)			0		0		Cutibacterium_acnes_J139_NZ_ADFS01000001_1_rna32_0028
xxxNeisseria_meningitidi	xxxNeisseria_meningitidis	[314..418]	both	0	0	dropout	0% (0/105)	0% (0/105)	100% (105/105)	0% (0/105)			0		0		Faecalibacterium_prausnitzii_NZ_DS483500_1_rna34_0106
xxxNeisseria_mucosa_ATCC	xxxNeisseria_mucosa_ATCC_25996	[23..123]	both	0	0	dropout	0% (0/101)	0% (0/101)	100% (101/101)	0% (0/101)			0		0		Bifidobacterium_angulatum_JCM_7096_GCF_0010251551_ASM102515v1_NZ_AP012322_1_rna0_0019
xxxNeisseria_mucosa_ATCC	xxxNeisseria_mucosa_ATCC_25996	[171..276]	both	0	0	dropout	0% (0/106)	0% (0/106)	100% (106/106)	0% (0/106)			0		0		Cutibacterium_acnes_J139_NZ_ADFS01000001_1_rna32_0028
xxxNeisseria_mucosa_ATCC	xxxNeisseria_mucosa_ATCC_25996	[314..418]	both	0	0	dropout	0% (0/105)	0% (0/105)	100% (105/105)	0% (0/105)			0		0		Faecalibacterium_prausnitzii_NZ_DS483500_1_rna34_0106
xxxNeisseria_sicca_ATCC_	xxxNeisseria_sicca_ATCC_29256	[325..425]	both	0	0	dropout	0% (0/101)	0% (0/101)	100% (101/101)	0% (0/101)			0		0		Bifidobacterium_angulatum_JCM_7096_GCF_0010251551_ASM102515v1_NZ_AP012322_1_rna0_0019
xxxNeisseria_sicca_ATCC_	xxxNeisseria_sicca_ATCC_29256	[172..277]	both	0	0	dropout	0% (0/106)	0% (0/106)	100% (106/106)	0% (0/106)			0		0		Cutibacterium_acnes_J139_NZ_ADFS01000001_1_rna32_0028
xxxNeisseria_sicca_ATCC_	xxxNeisseria_sicca_ATCC_29256	[30..134]	both	0	0	dropout	0% (0/105)	0% (0/105)	100% (105/105)	0% (0/105)			0		0		Faecalibacterium_prausnitzii_NZ_DS483500_1_rna34_0106
xxxNeisseria_subflava_NJ	xxxNeisseria_subflava_NJ9703	[23..123]	both	0	0	dropout	0% (0/101)	0% (0/101)	100% (101/101)	0% (0/101)			0		0		Bifidobacterium_angulatum_JCM_7096_GCF_0010251551_ASM102515v1_NZ_AP012322_1_rna0_0019
xxxNeisseria_subflava_NJ	xxxNeisseria_subflava_NJ9703	[171..276]	both	0	0	dropout	0% (0/106)	0% (0/106)	100% (106/106)	0% (0/106)			0		0		Cutibacterium_acnes_J139_NZ_ADFS01000001_1_rna32_0028
xxxNeisseria_subflava_NJ	xxxNeisseria_subflava_NJ9703	[314..418]	both	0	0	dropout	0% (0/105)	0% (0/105)	100% (105/105)	0% (0/105)			0		0		Faecalibacterium_prausnitzii_NZ_DS483500_1_rna34_0106
xxxOlsenella_uli_DSM_708	xxxOlsenella_uli_DSM_7084	[168..270]	both	0	0	dropout	0% (0/103)	0% (0/103)	100% (103/103)	0% (0/103)			0		0		Bifidobacterium_angulatum_JCM_7096_GCF_0010251551_ASM102515v1_NZ_AP012322_1_rna0_0019
xxxOlsenella_uli_DSM_708	xxxOlsenella_uli_DSM_7084	[25..126]	both	0	0	dropout	0% (0/102)	0% (0/102)	100% (102/102)	0% (0/102)			0		0		Cutibacterium_acnes_J139_NZ_ADFS01000001_1_rna32_0028
xxxOlsenella_uli_DSM_708	xxxOlsenella_uli_DSM_7084	[463..568]	both	0	0	dropout	0% (0/106)	0% (0/106)	100% (106/106)	0% (0/106)			0		0		Eubacterium_siraeum_DSM_15702_GCF_0003820851_ASM38208v1_NZ_KB907544_1__0020
xxxOlsenella_uli_DSM_708	xxxOlsenella_uli_DSM_7084	[312..414]	both	0	0	dropout	0% (0/103)	0% (0/103)	100% (103/103)	0% (0/103)			0		0		Faecalibacterium_prausnitzii_NZ_DS483500_1_rna34_0106
xxxOribacterium_sinus_F0	xxxOribacterium_sinus_F0268	[772..867]	both	0	0	dropout	0% (0/96)	0% (0/96)	100% (96/96)	0% (0/96)			0		0		Bifidobacterium_angulatum_JCM_7096_GCF_0010251551_ASM102515v1_NZ_AP012322_1_rna0_0019
xxxOribacterium_sinus_F0	xxxOribacterium_sinus_F0268	[470..575]	both	0	0	dropout	0% (0/106)	0% (0/106)	100% (106/106)	0% (0/106)			0		0		Cutibacterium_acnes_J139_NZ_ADFS01000001_1_rna32_0028
xxxOribacterium_sinus_F0	xxxOribacterium_sinus_F0268	[622..727]	both	0	0	dropout	0% (0/106)	0% (0/106)	100% (106/106)	0% (0/106)			0		0		Eubacterium_siraeum_DSM_15702_GCF_0003820851_ASM38208v1_NZ_KB907544_1__0020
xxxOribacterium_sinus_F0	xxxOribacterium_sinus_F0268	[328..432]	both	0	0	dropout	0% (0/105)	0% (0/105)	100% (105/105)	0% (0/105)			0		0		Faecalibacterium_prausnitzii_NZ_DS483500_1_rna34_0106
xxxOribacterium_sinus_F0	xxxOribacterium_sinus_F0268	[27..129]	both	0	0	dropout	0% (0/103)	0% (0/103)	100% (103/103)	0% (0/103)			0		0		Prevotella_copri_NZ_GG703855_1_rna43_0029
xxxOribacterium_sinus_F0	xxxOribacterium_sinus_F0268	[172..276]	both	0	0	dropout	0% (0/105)	0% (0/105)	100% (105/105)	0% (0/105)			0		0		Shuttleworthia_satelles_DSM_14600_NZ_GG665866_1_rna19_0005
xxxOribacterium_sp_oral_	xxxOribacterium_sp_oral_taxon_078_str_F0262	[772..867]	both	0	0	dropout	0% (0/96)	0% (0/96)	100% (96/96)	0% (0/96)			0		0		Bifidobacterium_angulatum_JCM_7096_GCF_0010251551_ASM102515v1_NZ_AP012322_1_rna0_0019
xxxOribacterium_sp_oral_	xxxOribacterium_sp_oral_taxon_078_str_F0262	[471..576]	both	0	0	dropout	0% (0/106)	0% (0/106)	100% (106/106)	0% (0/106)			0		0		Cutibacterium_acnes_J139_NZ_ADFS01000001_1_rna32_0028
xxxOribacterium_sp_oral_	xxxOribacterium_sp_oral_taxon_078_str_F0262	[22..127]	both	0	0	dropout	0% (0/106)	0% (0/106)	100% (106/106)	0% (0/106)			0		0		Eubacterium_siraeum_DSM_15702_GCF_0003820851_ASM38208v1_NZ_KB907544_1__0020
xxxOribacterium_sp_oral_	xxxOribacterium_sp_oral_taxon_078_str_F0262	[168..272]	both	0	0	dropout	0% (0/105)	0% (0/105)	100% (105/105)	0% (0/105)			0		0		Faecalibacterium_prausnitzii_NZ_DS483500_1_rna34_0106
xxxOribacterium_sp_oral_	xxxOribacterium_sp_oral_taxon_078_str_F0262	[620..722]	both	0	0	dropout	0% (0/103)	0% (0/103)	100% (103/103)	0% (0/103)			0		0		Prevotella_copri_NZ_GG703855_1_rna43_0029
xxxOribacterium_sp_oral_	xxxOribacterium_sp_oral_taxon_078_str_F0262	[324..428]	both	0	0	dropout	0% (0/105)	0% (0/105)	100% (105/105)	0% (0/105)			0		0		Shuttleworthia_satelles_DSM_14600_NZ_GG665866_1_rna19_0005
xxxPantoea_dispersa	xxxPantoea_dispersa	[25..130]	both	0	0	dropout	0% (0/106)	0% (0/106)	100% (106/106)	0% (0/106)			0		0		Cutibacterium_acnes_J139_NZ_ADFS01000001_1_rna32_0028
xxxPantoea_dispersa	xxxPantoea_dispersa	[181..421]	both	0	0	dropout	0% (0/241)	0% (0/241)	100% (241/241)	0% (0/241)			0		0		Faecalibacterium_prausnitzii_NZ_DS483500_1_rna34_0106
xxxPantoea_dispersa	xxxPantoea_dispersa	[167..272]	both	0	0	dropout	0% (0/106)	0% (0/106)	100% (106/106)	0% (0/106)			0		0		Mageeibacillus_indolicus_NC_013895_2_rna7_0011
xxxPantoea_dispersa	xxxPantoea_dispersa	[620..723]	both	0	0	dropout	0% (0/104)	0% (0/104)	100% (104/104)	0% (0/104)			0		0		Prevotella_copri_NZ_GG703855_1_rna43_0029
xxxPantoea_dispersa	xxxPantoea_dispersa	[473..577]	both	0	0	dropout	0% (0/105)	0% (0/105)	100% (105/105)	0% (0/105)			0		0		Shuttleworthia_satelles_DSM_14600_NZ_GG665866_1_rna19_0005
xxxParabacteroides_dista	xxxParabacteroides_distasonis_ATCC_8503	[23..114]	both	0	0	dropout	0% (0/92)	0% (0/92)	100% (92/92)	0% (0/92)			0		0		Bifidobacterium_angulatum_JCM_7096_GCF_0010251551_ASM102515v1_NZ_AP012322_1_rna0_0019
xxxParabacteroides_dista	xxxParabacteroides_distasonis_ATCC_8503	[903..1007]	both	0	0	dropout	0% (0/105)	0% (0/105)	100% (105/105)	0% (0/105)			0		0		Cutibacterium_acnes_J139_NZ_ADFS01000001_1_rna32_0028
xxxParabacteroides_dista	xxxParabacteroides_distasonis_ATCC_8503	[744..860]	both	0	0	dropout	0% (0/117)	0% (0/117)	100% (117/117)	0% (0/117)			0		0		Eubacterium_siraeum_DSM_15702_GCF_0003820851_ASM38208v1_NZ_KB907544_1__0016
xxxParabacteroides_dista	xxxParabacteroides_distasonis_ATCC_8503	[156..257]	both	0	0	dropout	0% (0/102)	0% (0/102)	100% (102/102)	0% (0/102)			0		0		Faecalibacterium_prausnitzii_NZ_DS483500_1_rna34_0106
xxxParabacteroides_dista	xxxParabacteroides_distasonis_ATCC_8503	[311..415]	both	0	0	dropout	0% (0/105)	0% (0/105)	100% (105/105)	0% (0/105)			0		0		Prevotella_copri_NZ_GG703855_1_rna43_0029
xxxParabacteroides_dista	xxxParabacteroides_distasonis_ATCC_8503	[460..705]	both	0	0	dropout	0% (0/246)	0% (0/246)	100% (246/246)	0% (0/246)			0		0		Prevotellamassilia_timonensis_NZ_LT629844_1_rna35_0020
xxxParabacteroides_johns	xxxParabacteroides_johnsonii_DSM_18315	[23..114]	both	0	0	dropout	0% (0/92)	0% (0/92)	100% (92/92)	0% (0/92)			0		0		Bifidobacterium_angulatum_JCM_7096_GCF_0010251551_ASM102515v1_NZ_AP012322_1_rna0_0019
xxxParabacteroides_johns	xxxParabacteroides_johnsonii_DSM_18315	[309..413]	both	0	0	dropout	0% (0/105)	0% (0/105)	100% (105/105)	0% (0/105)			0		0		Cutibacterium_acnes_J139_NZ_ADFS01000001_1_rna32_0028
xxxParabacteroides_johns	xxxParabacteroides_johnsonii_DSM_18315	[456..570]	both	0	0	dropout	0% (0/115)	0% (0/115)	100% (115/115)	0% (0/115)			0		0		Eubacterium_siraeum_DSM_15702_GCF_0003820851_ASM38208v1_NZ_KB907544_1__0016
xxxParabacteroides_johns	xxxParabacteroides_johnsonii_DSM_18315	[156..257]	both	0	0	dropout	0% (0/102)	0% (0/102)	100% (102/102)	0% (0/102)			0		0		Faecalibacterium_prausnitzii_NZ_DS483500_1_rna34_0106
xxxParabacteroides_johns	xxxParabacteroides_johnsonii_DSM_18315	[974..1078]	both	0	0	dropout	0% (0/105)	0% (0/105)	100% (105/105)	0% (0/105)			0		0		Prevotella_copri_NZ_GG703855_1_rna43_0029
xxxParabacteroides_johns	xxxParabacteroides_johnsonii_DSM_18315	[609..929]	both	0	0	dropout	0% (0/321)	0% (0/321)	100% (321/321)	0% (0/321)			0		0		Prevotellamassilia_timonensis_NZ_LT629844_1_rna35_0020
xxxParabacteroides_merda	xxxParabacteroides_merdae_ATCC_43184	[923..1014]	both	0	0	dropout	0% (0/92)	0% (0/92)	100% (92/92)	0% (0/92)			0		0		Bifidobacterium_angulatum_JCM_7096_GCF_0010251551_ASM102515v1_NZ_AP012322_1_rna0_0019
xxxParabacteroides_merda	xxxParabacteroides_merdae_ATCC_43184	[624..728]	both	0	0	dropout	0% (0/105)	0% (0/105)	100% (105/105)	0% (0/105)			0		0		Cutibacterium_acnes_J139_NZ_ADFS01000001_1_rna32_0028
xxxParabacteroides_merda	xxxParabacteroides_merdae_ATCC_43184	[467..581]	both	0	0	dropout	0% (0/115)	0% (0/115)	100% (115/115)	0% (0/115)			0		0		Eubacterium_siraeum_DSM_15702_GCF_0003820851_ASM38208v1_NZ_KB907544_1__0016
xxxParabacteroides_merda	xxxParabacteroides_merdae_ATCC_43184	[780..881]	both	0	0	dropout	0% (0/102)	0% (0/102)	100% (102/102)	0% (0/102)			0		0		Faecalibacterium_prausnitzii_NZ_DS483500_1_rna34_0106
xxxParabacteroides_merda	xxxParabacteroides_merdae_ATCC_43184	[27..131]	both	0	0	dropout	0% (0/105)	0% (0/105)	100% (105/105)	0% (0/105)			0		0		Prevotella_copri_NZ_GG703855_1_rna43_0029
xxxParabacteroides_merda	xxxParabacteroides_merdae_ATCC_43184	[176..428]	both	0	0	dropout	0% (0/253)	0% (0/253)	100% (253/253)	0% (0/253)			0		0		Prevotellamassilia_timonensis_NZ_LT629844_1_rna35_0020
xxxParabacteroides_sp_20	xxxParabacteroides_sp_20_3	[914..1005]	both	0	0	dropout	0% (0/92)	0% (0/92)	100% (92/92)	0% (0/92)			0		0		Bifidobacterium_angulatum_JCM_7096_GCF_0010251551_ASM102515v1_NZ_AP012322_1_rna0_0019
xxxParabacteroides_sp_20	xxxParabacteroides_sp_20_3	[615..719]	both	0	0	dropout	0% (0/105)	0% (0/105)	100% (105/105)	0% (0/105)			0		0		Cutibacterium_acnes_J139_NZ_ADFS01000001_1_rna32_0028
xxxParabacteroides_sp_20	xxxParabacteroides_sp_20_3	[458..572]	both	0	0	dropout	0% (0/115)	0% (0/115)	100% (115/115)	0% (0/115)			0		0		Eubacterium_siraeum_DSM_15702_GCF_0003820851_ASM38208v1_NZ_KB907544_1__0016
xxxParabacteroides_sp_20	xxxParabacteroides_sp_20_3	[771..872]	both	0	0	dropout	0% (0/102)	0% (0/102)	100% (102/102)	0% (0/102)			0		0		Faecalibacterium_prausnitzii_NZ_DS483500_1_rna34_0106
xxxParabacteroides_sp_20	xxxParabacteroides_sp_20_3	[27..131]	both	0	0	dropout	0% (0/105)	0% (0/105)	100% (105/105)	0% (0/105)			0		0		Prevotella_copri_NZ_GG703855_1_rna43_0029
xxxParabacteroides_sp_20	xxxParabacteroides_sp_20_3	[176..419]	both	0	0	dropout	0% (0/244)	0% (0/244)	100% (244/244)	0% (0/244)			0		0		Prevotellamassilia_timonensis_NZ_LT629844_1_rna35_0020
xxxParabacteroides_sp_2_	xxxParabacteroides_sp_2_1_7	[23..114]	both	0	0	dropout	0% (0/92)	0% (0/92)	100% (92/92)	0% (0/92)			0		0		Bifidobacterium_angulatum_JCM_7096_GCF_0010251551_ASM102515v1_NZ_AP012322_1_rna0_0019
xxxParabacteroides_sp_2_	xxxParabacteroides_sp_2_1_7	[309..413]	both	0	0	dropout	0% (0/105)	0% (0/105)	100% (105/105)	0% (0/105)			0		0		Cutibacterium_acnes_J139_NZ_ADFS01000001_1_rna32_0028
xxxParabacteroides_sp_2_	xxxParabacteroides_sp_2_1_7	[456..572]	both	0	0	dropout	0% (0/117)	0% (0/117)	100% (117/117)	0% (0/117)			0		0		Eubacterium_siraeum_DSM_15702_GCF_0003820851_ASM38208v1_NZ_KB907544_1__0016
xxxParabacteroides_sp_2_	xxxParabacteroides_sp_2_1_7	[156..257]	both	0	0	dropout	0% (0/102)	0% (0/102)	100% (102/102)	0% (0/102)			0		0		Faecalibacterium_prausnitzii_NZ_DS483500_1_rna34_0106
xxxParabacteroides_sp_2_	xxxParabacteroides_sp_2_1_7	[900..1004]	both	0	0	dropout	0% (0/105)	0% (0/105)	100% (105/105)	0% (0/105)			0		0		Prevotella_copri_NZ_GG703855_1_rna43_0029
xxxParabacteroides_sp_2_	xxxParabacteroides_sp_2_1_7	[611..855]	both	0	0	dropout	0% (0/245)	0% (0/245)	100% (245/245)	0% (0/245)			0		0		Prevotellamassilia_timonensis_NZ_LT629844_1_rna35_0020
xxxParabacteroides_sp_D1	xxxParabacteroides_sp_D13	[23..114]	both	0	0	dropout	0% (0/92)	0% (0/92)	100% (92/92)	0% (0/92)			0		0		Bifidobacterium_angulatum_JCM_7096_GCF_0010251551_ASM102515v1_NZ_AP012322_1_rna0_0019
xxxParabacteroides_sp_D1	xxxParabacteroides_sp_D13	[309..413]	both	0	0	dropout	0% (0/105)	0% (0/105)	100% (105/105)	0% (0/105)			0		0		Cutibacterium_acnes_J139_NZ_ADFS01000001_1_rna32_0028
xxxParabacteroides_sp_D1	xxxParabacteroides_sp_D13	[456..572]	both	0	0	dropout	0% (0/117)	0% (0/117)	100% (117/117)	0% (0/117)			0		0		Eubacterium_siraeum_DSM_15702_GCF_0003820851_ASM38208v1_NZ_KB907544_1__0016
xxxParabacteroides_sp_D1	xxxParabacteroides_sp_D13	[156..257]	both	0	0	dropout	0% (0/102)	0% (0/102)	100% (102/102)	0% (0/102)			0		0		Faecalibacterium_prausnitzii_NZ_DS483500_1_rna34_0106
xxxParabacteroides_sp_D1	xxxParabacteroides_sp_D13	[615..719]	both	0	0	dropout	0% (0/105)	0% (0/105)	100% (105/105)	0% (0/105)			0		0		Prevotella_copri_NZ_GG703855_1_rna43_0029
xxxParastagonospora_nodo	xxxParastagonospora_nodorum	[170..274]	both	0	0	dropout	0% (0/105)	0% (0/105)	100% (105/105)	0% (0/105)			0		0		Aspergillus_tubingensis_KT326815_1_product_18S_0002
xxxParastagonospora_nodo	xxxParastagonospora_nodorum	[321..429]	both	0	0	dropout	0% (0/109)	0% (0/109)	100% (109/109)	0% (0/109)			0		0		Coprinus_comatus_Coprinus_comatus_product_18S_0002
xxxParastagonospora_nodo	xxxParastagonospora_nodorum	[22..130]	both	0	0	dropout	0% (0/109)	0% (0/109)	100% (109/109)	0% (0/109)			0		0		Saccharomyces_pastorianus_Saccharomyces_pastorianus_product_26S_0001
xxxParvimonas_micra	xxxParvimonas_micra	[23..123]	both	0	0	dropout	0% (0/101)	0% (0/101)	100% (101/101)	0% (0/101)			0		0		Bifidobacterium_angulatum_JCM_7096_GCF_0010251551_ASM102515v1_NZ_AP012322_1_rna0_0019
xxxParvimonas_micra	xxxParvimonas_micra	[171..275]	both	1	1	dropout	0% (0/105)	0% (0/105)	100% (105/105)	0% (0/105)	36	36	2	4	2		Cutibacterium_acnes_J139_NZ_ADFS01000001_1_rna32_0028
xxxParvimonas_micra	xxxParvimonas_micra	[468..582]	both	1	1	dropout	0% (0/115)	0% (0/115)	100% (115/115)	0% (0/115)	34	34	2	22	2		Eubacterium_siraeum_DSM_15702_GCF_0003820851_ASM38208v1_NZ_KB907544_1__0016
xxxParvimonas_micra	xxxParvimonas_micra	[316..422]	both	1	1	dropout	0% (0/107)	0% (0/107)	100% (107/107)	0% (0/107)	37	36	2	4	2		Eubacterium_siraeum_DSM_15702_GCF_0003820851_ASM38208v1_NZ_KB907544_1__0020
xxxParvimonas_micra	xxxParvimonas_micra	[625..729]	both	0	0	dropout	0% (0/105)	0% (0/105)	100% (105/105)	0% (0/105)			0		0		Prevotella_copri_NZ_GG703855_1_rna43_0029
xxxParvimonas_micra	xxxParvimonas_micra	[778..882]	both	0	0	dropout	0% (0/105)	0% (0/105)	100% (105/105)	0% (0/105)			0		0		Shuttleworthia_satelles_DSM_14600_NZ_GG665866_1_rna19_0005
xxxPeptoniphilus_asaccha	xxxPeptoniphilus_asaccharolyticus	[627..727]	both	0	0	dropout	0% (0/101)	0% (0/101)	100% (101/101)	0% (0/101)			0		0		Bifidobacterium_angulatum_JCM_7096_GCF_0010251551_ASM102515v1_NZ_AP012322_1_rna0_0019
xxxPeptoniphilus_asaccha	xxxPeptoniphilus_asaccharolyticus	[323..429]	both	0	0	dropout	0% (0/107)	0% (0/107)	100% (107/107)	0% (0/107)			0		0		Cutibacterium_acnes_J139_NZ_ADFS01000001_1_rna32_0028
xxxPeptoniphilus_asaccha	xxxPeptoniphilus_asaccharolyticus	[476..582]	both	0	0	dropout	0% (0/107)	0% (0/107)	100% (107/107)	0% (0/107)			0		0		Eubacterium_siraeum_DSM_15702_GCF_0003820851_ASM38208v1_NZ_KB907544_1__0020
xxxPeptoniphilus_asaccha	xxxPeptoniphilus_asaccharolyticus	[777..874]	both	0	0	dropout	0% (0/98)	0% (0/98)	100% (98/98)	0% (0/98)			0		0		Faecalibacterium_prausnitzii_NZ_DS483500_1_rna34_0106
xxxPeptoniphilus_asaccha	xxxPeptoniphilus_asaccharolyticus	[27..131]	both	0	0	dropout	0% (0/105)	0% (0/105)	100% (105/105)	0% (0/105)			0		0		Prevotella_copri_NZ_GG703855_1_rna43_0029
xxxPeptoniphilus_asaccha	xxxPeptoniphilus_asaccharolyticus	[174..279]	both	0	0	dropout	0% (0/106)	0% (0/106)	100% (106/106)	0% (0/106)			0		0		Shuttleworthia_satelles_DSM_14600_NZ_GG665866_1_rna19_0005
xxxPeptoniphilus_coxii	xxxPeptoniphilus_coxii	[23..123]	both	0	0	dropout	0% (0/101)	0% (0/101)	100% (101/101)	0% (0/101)			0		0		Bifidobacterium_angulatum_JCM_7096_GCF_0010251551_ASM102515v1_NZ_AP012322_1_rna0_0019
xxxPeptoniphilus_coxii	xxxPeptoniphilus_coxii	[318..424]	both	0	0	dropout	0% (0/107)	0% (0/107)	100% (107/107)	0% (0/107)			0		0		Cutibacterium_acnes_J139_NZ_ADFS01000001_1_rna32_0028
xxxPeptoniphilus_coxii	xxxPeptoniphilus_coxii	[468..574]	both	0	0	dropout	0% (0/107)	0% (0/107)	100% (107/107)	0% (0/107)			0		0		Eubacterium_siraeum_DSM_15702_GCF_0003820851_ASM38208v1_NZ_KB907544_1__0020
xxxPeptoniphilus_coxii	xxxPeptoniphilus_coxii	[165..266]	both	0	0	dropout	0% (0/102)	0% (0/102)	100% (102/102)	0% (0/102)			0		0		Faecalibacterium_prausnitzii_NZ_DS483500_1_rna34_0106
xxxPeptoniphilus_coxii	xxxPeptoniphilus_coxii	[615..719]	both	0	0	dropout	0% (0/105)	0% (0/105)	100% (105/105)	0% (0/105)			0		0		Prevotella_copri_NZ_GG703855_1_rna43_0029
xxxPeptoniphilus_duerden	xxxPeptoniphilus_duerdenii	[625..725]	both	0	0	dropout	0% (0/101)	0% (0/101)	100% (101/101)	0% (0/101)			0		0		Bifidobacterium_angulatum_JCM_7096_GCF_0010251551_ASM102515v1_NZ_AP012322_1_rna0_0019
xxxPeptoniphilus_duerden	xxxPeptoniphilus_duerdenii	[321..427]	both	0	0	dropout	0% (0/107)	0% (0/107)	100% (107/107)	0% (0/107)			0		0		Cutibacterium_acnes_J139_NZ_ADFS01000001_1_rna32_0028
xxxPeptoniphilus_duerden	xxxPeptoniphilus_duerdenii	[474..580]	both	0	0	dropout	0% (0/107)	0% (0/107)	100% (107/107)	0% (0/107)			0		0		Eubacterium_siraeum_DSM_15702_GCF_0003820851_ASM38208v1_NZ_KB907544_1__0020
xxxPeptoniphilus_duerden	xxxPeptoniphilus_duerdenii	[775..874]	both	0	0	dropout	0% (0/100)	0% (0/100)	100% (100/100)	0% (0/100)			0		0		Faecalibacterium_prausnitzii_NZ_DS483500_1_rna34_0106
xxxPeptoniphilus_duerden	xxxPeptoniphilus_duerdenii	[27..130]	both	0	0	dropout	0% (0/104)	0% (0/104)	100% (104/104)	0% (0/104)			0		0		Prevotella_copri_NZ_GG703855_1_rna43_0029
xxxPeptoniphilus_duerden	xxxPeptoniphilus_duerdenii	[173..277]	both	0	0	dropout	0% (0/105)	0% (0/105)	100% (105/105)	0% (0/105)			0		0		Shuttleworthia_satelles_DSM_14600_NZ_GG665866_1_rna19_0005
xxxPeptoniphilus_harei	xxxPeptoniphilus_harei	[171..277]	both	0	0	dropout	0% (0/107)	0% (0/107)	100% (107/107)	0% (0/107)			0		0		Cutibacterium_acnes_J139_NZ_ADFS01000001_1_rna32_0028
xxxPeptoniphilus_harei	xxxPeptoniphilus_harei	[324..430]	both	0	0	dropout	0% (0/107)	0% (0/107)	100% (107/107)	0% (0/107)			0		0		Eubacterium_siraeum_DSM_15702_GCF_0003820851_ASM38208v1_NZ_KB907544_1__0020
xxxPeptoniphilus_harei	xxxPeptoniphilus_harei	[479..576]	both	0	0	dropout	0% (0/98)	0% (0/98)	100% (98/98)	0% (0/98)			0		0		Faecalibacterium_prausnitzii_NZ_DS483500_1_rna34_0106
xxxPeptoniphilus_harei	xxxPeptoniphilus_harei	[27..130]	both	0	0	dropout	0% (0/104)	0% (0/104)	100% (104/104)	0% (0/104)			0		0		Prevotella_copri_NZ_GG703855_1_rna43_0029
xxxPeptoniphilus_lacrima	xxxPeptoniphilus_lacrimalis	[625..725]	both	0	0	dropout	0% (0/101)	0% (0/101)	100% (101/101)	0% (0/101)			0		0		Bifidobacterium_angulatum_JCM_7096_GCF_0010251551_ASM102515v1_NZ_AP012322_1_rna0_0019
xxxPeptoniphilus_lacrima	xxxPeptoniphilus_lacrimalis	[471..577]	both	0	0	dropout	0% (0/107)	0% (0/107)	100% (107/107)	0% (0/107)			0		0		Cutibacterium_acnes_J139_NZ_ADFS01000001_1_rna32_0028
xxxPeptoniphilus_lacrima	xxxPeptoniphilus_lacrimalis	[171..277]	both	0	0	dropout	0% (0/107)	0% (0/107)	100% (107/107)	0% (0/107)			0		0		Eubacterium_siraeum_DSM_15702_GCF_0003820851_ASM38208v1_NZ_KB907544_1__0020
xxxPeptoniphilus_lacrima	xxxPeptoniphilus_lacrimalis	[775..872]	both	0	0	dropout	0% (0/98)	0% (0/98)	100% (98/98)	0% (0/98)			0		0		Faecalibacterium_prausnitzii_NZ_DS483500_1_rna34_0106
xxxPeptoniphilus_lacrima	xxxPeptoniphilus_lacrimalis	[27..130]	both	0	0	dropout	0% (0/104)	0% (0/104)	100% (104/104)	0% (0/104)			0		0		Prevotella_copri_NZ_GG703855_1_rna43_0029
xxxPeptoniphilus_lacrima	xxxPeptoniphilus_lacrimalis	[323..427]	both	0	0	dropout	0% (0/105)	0% (0/105)	100% (105/105)	0% (0/105)			0		0		Shuttleworthia_satelles_DSM_14600_NZ_GG665866_1_rna19_0005
xxxPeptoniphilus_sp_oral	xxxPeptoniphilus_sp_oral_taxon_386_str_F0131	[168..268]	both	0	0	dropout	0% (0/101)	0% (0/101)	100% (101/101)	0% (0/101)			0		0		Bifidobacterium_angulatum_JCM_7096_GCF_0010251551_ASM102515v1_NZ_AP012322_1_rna0_0019
xxxPeptoniphilus_sp_oral	xxxPeptoniphilus_sp_oral_taxon_386_str_F0131	[316..422]	both	0	0	dropout	0% (0/107)	0% (0/107)	100% (107/107)	0% (0/107)			0		0		Cutibacterium_acnes_J139_NZ_ADFS01000001_1_rna32_0028
xxxPeptoniphilus_sp_oral	xxxPeptoniphilus_sp_oral_taxon_386_str_F0131	[463..569]	both	0	0	dropout	0% (0/107)	0% (0/107)	100% (107/107)	0% (0/107)			0		0		Eubacterium_siraeum_DSM_15702_GCF_0003820851_ASM38208v1_NZ_KB907544_1__0020
xxxPeptoniphilus_sp_oral	xxxPeptoniphilus_sp_oral_taxon_386_str_F0131	[19..118]	both	0	0	dropout	0% (0/100)	0% (0/100)	100% (100/100)	0% (0/100)			0		0		Faecalibacterium_prausnitzii_NZ_DS483500_1_rna34_0106
xxxPeptoniphilus_sp_oral	xxxPeptoniphilus_sp_oral_taxon_386_str_F0131	[613..717]	both	0	0	dropout	0% (0/105)	0% (0/105)	100% (105/105)	0% (0/105)			0		0		Prevotella_copri_NZ_GG703855_1_rna43_0029
xxxPeptoniphilus_sp_oral	xxxPeptoniphilus_sp_oral_taxon_386_str_F0131	[766..870]	both	0	0	dropout	0% (0/105)	0% (0/105)	100% (105/105)	0% (0/105)			0		0		Shuttleworthia_satelles_DSM_14600_NZ_GG665866_1_rna19_0005
xxxPeptoniphilus_sp_oral	xxxPeptoniphilus_sp_oral_taxon_836_str_F0141	[625..725]	both	0	0	dropout	0% (0/101)	0% (0/101)	100% (101/101)	0% (0/101)			0		0		Bifidobacterium_angulatum_JCM_7096_GCF_0010251551_ASM102515v1_NZ_AP012322_1_rna0_0019
xxxPeptoniphilus_sp_oral	xxxPeptoniphilus_sp_oral_taxon_836_str_F0141	[321..427]	both	0	0	dropout	0% (0/107)	0% (0/107)	100% (107/107)	0% (0/107)			0		0		Cutibacterium_acnes_J139_NZ_ADFS01000001_1_rna32_0028
xxxPeptoniphilus_sp_oral	xxxPeptoniphilus_sp_oral_taxon_836_str_F0141	[474..580]	both	0	0	dropout	0% (0/107)	0% (0/107)	100% (107/107)	0% (0/107)			0		0		Eubacterium_siraeum_DSM_15702_GCF_0003820851_ASM38208v1_NZ_KB907544_1__0020
xxxPeptoniphilus_sp_oral	xxxPeptoniphilus_sp_oral_taxon_836_str_F0141	[775..872]	both	0	0	dropout	0% (0/98)	0% (0/98)	100% (98/98)	0% (0/98)			0		0		Faecalibacterium_prausnitzii_NZ_DS483500_1_rna34_0106
xxxPeptoniphilus_sp_oral	xxxPeptoniphilus_sp_oral_taxon_836_str_F0141	[27..130]	both	0	0	dropout	0% (0/104)	0% (0/104)	100% (104/104)	0% (0/104)			0		0		Prevotella_copri_NZ_GG703855_1_rna43_0029
xxxPeptoniphilus_sp_oral	xxxPeptoniphilus_sp_oral_taxon_836_str_F0141	[173..277]	both	0	0	dropout	0% (0/105)	0% (0/105)	100% (105/105)	0% (0/105)			0		0		Shuttleworthia_satelles_DSM_14600_NZ_GG665866_1_rna19_0005
xxxPeptostreptococcus_an	xxxPeptostreptococcus_anaerobius	[622..722]	both	0	0	dropout	0% (0/101)	0% (0/101)	100% (101/101)	0% (0/101)			0		0		Bifidobacterium_angulatum_JCM_7096_GCF_0010251551_ASM102515v1_NZ_AP012322_1_rna0_0019
xxxPeptostreptococcus_an	xxxPeptostreptococcus_anaerobius	[320..425]	both	0	0	dropout	0% (0/106)	0% (0/106)	100% (106/106)	0% (0/106)			0		0		Cutibacterium_acnes_J139_NZ_ADFS01000001_1_rna32_0028
xxxPeptostreptococcus_an	xxxPeptostreptococcus_anaerobius	[173..279]	both	0	0	dropout	0% (0/107)	0% (0/107)	100% (107/107)	0% (0/107)			0		0		Eubacterium_siraeum_DSM_15702_GCF_0003820851_ASM38208v1_NZ_KB907544_1__0020
xxxPeptostreptococcus_an	xxxPeptostreptococcus_anaerobius	[477..580]	both	0	0	dropout	0% (0/104)	0% (0/104)	100% (104/104)	0% (0/104)			0		0		Faecalibacterium_prausnitzii_NZ_DS483500_1_rna34_0106
xxxPeptostreptococcus_an	xxxPeptostreptococcus_anaerobius	[27..129]	both	0	0	dropout	0% (0/103)	0% (0/103)	100% (103/103)	0% (0/103)			0		0		Prevotella_copri_NZ_GG703855_1_rna43_0029
xxxPhascolarctobacterium	xxxPhascolarctobacterium_succinatutens	[773..873]	both	0	0	dropout	0% (0/101)	0% (0/101)	100% (101/101)	0% (0/101)			0		0		Bifidobacterium_angulatum_JCM_7096_GCF_0010251551_ASM102515v1_NZ_AP012322_1_rna0_0019
xxxPhascolarctobacterium	xxxPhascolarctobacterium_succinatutens	[620..725]	both	0	0	dropout	0% (0/106)	0% (0/106)	100% (106/106)	0% (0/106)			0		0		Cutibacterium_acnes_J139_NZ_ADFS01000001_1_rna32_0028
xxxPhascolarctobacterium	xxxPhascolarctobacterium_succinatutens	[22..125]	both	0	0	dropout	0% (0/104)	0% (0/104)	100% (104/104)	0% (0/104)			0		0		Eubacterium_siraeum_DSM_15702_GCF_0003820851_ASM38208v1_NZ_KB907544_1__0020
xxxPhascolarctobacterium	xxxPhascolarctobacterium_succinatutens	[177..282]	both	0	0	dropout	0% (0/106)	0% (0/106)	100% (106/106)	0% (0/106)			0		0		Faecalibacterium_prausnitzii_NZ_DS483500_1_rna34_0106
xxxPhascolarctobacterium	xxxPhascolarctobacterium_succinatutens	[190..433]	both	0	0	dropout	0% (0/244)	0% (0/244)	100% (244/244)	0% (0/244)			0		0		Mageeibacillus_indolicus_NC_013895_2_rna7_0011
xxxPhascolarctobacterium	xxxPhascolarctobacterium_succinatutens	[475..580]	both	0	0	dropout	0% (0/106)	0% (0/106)	100% (106/106)	0% (0/106)			0		0		Veillonella_seminalis_NZ_JH992937_1_rna41_0017
xxxPhytophthora_infestan	xxxPhytophthora_infestans	[21..125]	both	0	0	dropout	0% (0/105)	0% (0/105)	100% (105/105)	0% (0/105)			0		0		Aspergillus_tubingensis_KT326815_1_product_18S_0002
xxxPhytophthora_infestan	xxxPhytophthora_infestans	[172..280]	both	0	0	dropout	0% (0/109)	0% (0/109)	100% (109/109)	0% (0/109)			0		0		Coprinus_comatus_Coprinus_comatus_product_18S_0002
xxxPhytophthora_infestan	xxxPhytophthora_infestans	[330..427]	both	0	0	dropout	0% (0/98)	0% (0/98)	100% (98/98)	0% (0/98)			0		0		Faecalibacterium_prausnitzii_NZ_DS483500_1_rna34_0106
xxxPorphyromonas_endodon	xxxPorphyromonas_endodontalis_ATCC_35406	[23..114]	both	0	0	dropout	0% (0/92)	0% (0/92)	100% (92/92)	0% (0/92)			0		0		Bifidobacterium_angulatum_JCM_7096_GCF_0010251551_ASM102515v1_NZ_AP012322_1_rna0_0019
xxxPorphyromonas_endodon	xxxPorphyromonas_endodontalis_ATCC_35406	[309..413]	both	0	0	dropout	0% (0/105)	0% (0/105)	100% (105/105)	0% (0/105)			0		0		Cutibacterium_acnes_J139_NZ_ADFS01000001_1_rna32_0028
xxxPorphyromonas_endodon	xxxPorphyromonas_endodontalis_ATCC_35406	[156..257]	both	0	0	dropout	0% (0/102)	0% (0/102)	100% (102/102)	0% (0/102)			0		0		Faecalibacterium_prausnitzii_NZ_DS483500_1_rna34_0106
xxxPorphyromonas_endodon	xxxPorphyromonas_endodontalis_ATCC_35406	[850..954]	both	0	0	dropout	0% (0/105)	0% (0/105)	100% (105/105)	0% (0/105)			0		0		Prevotella_copri_NZ_GG703855_1_rna43_0029
xxxPorphyromonas_endodon	xxxPorphyromonas_endodontalis_ATCC_35406	[450..805]	both	0	0	dropout	0% (0/356)	0% (0/356)	100% (356/356)	0% (0/356)			0		0		Prevotellamassilia_timonensis_NZ_LT629844_1_rna35_0020
xxxPorphyromonas_gingiva	xxxPorphyromonas_gingivalis_ATCC_33277	[23..114]	both	0	0	dropout	0% (0/92)	0% (0/92)	100% (92/92)	0% (0/92)			0		0		Bifidobacterium_angulatum_JCM_7096_GCF_0010251551_ASM102515v1_NZ_AP012322_1_rna0_0019
xxxPorphyromonas_gingiva	xxxPorphyromonas_gingivalis_ATCC_33277	[162..266]	both	0	0	dropout	0% (0/105)	0% (0/105)	100% (105/105)	0% (0/105)			0		0		Cutibacterium_acnes_J139_NZ_ADFS01000001_1_rna32_0028
xxxPorphyromonas_gingiva	xxxPorphyromonas_gingivalis_ATCC_33277	[458..573]	both	0	0	dropout	0% (0/116)	0% (0/116)	100% (116/116)	0% (0/116)			0		0		Eubacterium_siraeum_DSM_15702_GCF_0003820851_ASM38208v1_NZ_KB907544_1__0016
xxxPorphyromonas_gingiva	xxxPorphyromonas_gingivalis_ATCC_33277	[304..407]	both	0	0	dropout	0% (0/104)	0% (0/104)	100% (104/104)	0% (0/104)			0		0		Faecalibacterium_prausnitzii_NZ_DS483500_1_rna34_0106
xxxPorphyromonas_gingiva	xxxPorphyromonas_gingivalis_ATCC_33277	[616..720]	both	0	0	dropout	0% (0/105)	0% (0/105)	100% (105/105)	0% (0/105)			0		0		Prevotella_copri_NZ_GG703855_1_rna43_0029
xxxPrevotella_amnii	xxxPrevotella_amnii	[483..574]	both	0	0	dropout	0% (0/92)	0% (0/92)	100% (92/92)	0% (0/92)			0		0		Bifidobacterium_angulatum_JCM_7096_GCF_0010251551_ASM102515v1_NZ_AP012322_1_rna0_0019
xxxPrevotella_amnii	xxxPrevotella_amnii	[320..436]	both	0	0	dropout	0% (0/117)	0% (0/117)	100% (117/117)	0% (0/117)			0		0		Eubacterium_siraeum_DSM_15702_GCF_0003820851_ASM38208v1_NZ_KB907544_1__0016
xxxPrevotella_amnii	xxxPrevotella_amnii	[19..119]	both	0	0	dropout	0% (0/101)	0% (0/101)	100% (101/101)	0% (0/101)			0		0		Faecalibacterium_prausnitzii_NZ_DS483500_1_rna34_0106
xxxPrevotella_amnii	xxxPrevotella_amnii	[173..277]	both	0	0	dropout	0% (0/105)	0% (0/105)	100% (105/105)	0% (0/105)			0		0		Prevotella_copri_NZ_GG703855_1_rna43_0029
xxxPrevotella_bergensis_	xxxPrevotella_bergensis_DSM_17361	[22..128]	both	0	0	dropout	0% (0/107)	0% (0/107)	100% (107/107)	0% (0/107)			0		0		Bacteroides_dorei_01
xxxPrevotella_bergensis_	xxxPrevotella_bergensis_DSM_17361	[173..264]	both	0	0	dropout	0% (0/92)	0% (0/92)	100% (92/92)	0% (0/92)			0		0		Bifidobacterium_angulatum_JCM_7096_GCF_0010251551_ASM102515v1_NZ_AP012322_1_rna0_0019
xxxPrevotella_bergensis_	xxxPrevotella_bergensis_DSM_17361	[312..416]	both	0	0	dropout	0% (0/105)	0% (0/105)	100% (105/105)	0% (0/105)			0		0		Cutibacterium_acnes_J139_NZ_ADFS01000001_1_rna32_0028
xxxPrevotella_bergensis_	xxxPrevotella_bergensis_DSM_17361	[607..727]	both	0	0	dropout	0% (0/121)	0% (0/121)	100% (121/121)	0% (0/121)			0		0		Eubacterium_siraeum_DSM_15702_GCF_0003820851_ASM38208v1_NZ_KB907544_1__0016
xxxPrevotella_bergensis_	xxxPrevotella_bergensis_DSM_17361	[454..556]	both	0	0	dropout	0% (0/103)	0% (0/103)	100% (103/103)	0% (0/103)			0		0		Faecalibacterium_prausnitzii_NZ_DS483500_1_rna34_0106
xxxPrevotella_bergensis_	xxxPrevotella_bergensis_DSM_17361	[770..874]	both	0	0	dropout	0% (0/105)	0% (0/105)	100% (105/105)	0% (0/105)			0		0		Prevotella_copri_NZ_GG703855_1_rna43_0029
xxxPrevotella_bivia	xxxPrevotella_bivia	[22..127]	both	1	1	dropout	0% (0/106)	0% (0/106)	100% (106/106)	0% (0/106)	36	36	2	8	2		Bacteroides_dorei_01
xxxPrevotella_bivia	xxxPrevotella_bivia	[780..871]	both	1	1	dropout	0% (0/92)	0% (0/92)	100% (92/92)	0% (0/92)	36	36	2	4	2		Bifidobacterium_angulatum_JCM_7096_GCF_0010251551_ASM102515v1_NZ_AP012322_1_rna0_0019
xxxPrevotella_bivia	xxxPrevotella_bivia	[482..586]	both	0	0	dropout	0% (0/105)	0% (0/105)	100% (105/105)	0% (0/105)			0		0		Cutibacterium_acnes_J139_NZ_ADFS01000001_1_rna32_0028
xxxPrevotella_bivia	xxxPrevotella_bivia	[323..439]	both	1	1	dropout	0% (0/117)	0% (0/117)	100% (117/117)	0% (0/117)	36	36	2	10	2		Eubacterium_siraeum_DSM_15702_GCF_0003820851_ASM38208v1_NZ_KB907544_1__0016
xxxPrevotella_bivia	xxxPrevotella_bivia	[638..738]	both	0	0	dropout	0% (0/101)	0% (0/101)	100% (101/101)	0% (0/101)			0		0		Faecalibacterium_prausnitzii_NZ_DS483500_1_rna34_0106
xxxPrevotella_bivia	xxxPrevotella_bivia	[176..280]	both	4	4	dropout	0% (0/105)	0% (0/105)	100% (105/105)	0% (0/105)	36	36	8	22	8		Prevotella_copri_NZ_GG703855_1_rna43_0029
xxxPrevotella_bryantii_B	xxxPrevotella_bryantii_B14	[825..929]	both	0	0	dropout	0% (0/105)	0% (0/105)	100% (105/105)	0% (0/105)			0		0		Cutibacterium_acnes_J139_NZ_ADFS01000001_1_rna32_0028
xxxPrevotella_bryantii_B	xxxPrevotella_bryantii_B14	[326..627]	both	0	0	dropout	0% (0/302)	0% (0/302)	100% (302/302)	0% (0/302)		14	0		0		Prevotellamassilia_timonensis_NZ_LT629844_1_rna35_0020
xxxPrevotella_bryantii_B	xxxPrevotella_bryantii_B14	[177..281]	both	0	0	dropout	0% (0/105)	0% (0/105)	100% (105/105)	0% (0/105)		0.921053	0		0		Prevotella_copri_NZ_GG703855_1_rna43_0029
xxxPrevotella_bryantii_B	xxxPrevotella_bryantii_B14	[981..1082]	both	0	0	dropout	0% (0/102)	0% (0/102)	100% (102/102)	0% (0/102)			0		0		Faecalibacterium_prausnitzii_NZ_DS483500_1_rna34_0106
xxxPrevotella_bryantii_B	xxxPrevotella_bryantii_B14	[1124..1215]	both	0	0	dropout	0% (0/92)	0% (0/92)	100% (92/92)	0% (0/92)			0		0		Bifidobacterium_angulatum_JCM_7096_GCF_0010251551_ASM102515v1_NZ_AP012322_1_rna0_0019
xxxPrevotella_bryantii_B	xxxPrevotella_bryantii_B14	[666..782]	both	0	0	dropout	0% (0/117)	0% (0/117)	100% (117/117)	0% (0/117)			0		0		Eubacterium_siraeum_DSM_15702_GCF_0003820851_ASM38208v1_NZ_KB907544_1__0016
xxxPrevotella_bryantii_B	xxxPrevotella_bryantii_B14	[22..128]	both	0	0	dropout	0% (0/107)	0% (0/107)	100% (107/107)	0% (0/107)			0		0		Bacteroides_dorei_01
xxxPrevotella_buccae_D17	xxxPrevotella_buccae_D17	[23..114]	both	0	0	dropout	0% (0/92)	0% (0/92)	100% (92/92)	0% (0/92)			0		0		Bifidobacterium_angulatum_JCM_7096_GCF_0010251551_ASM102515v1_NZ_AP012322_1_rna0_0019
xxxPrevotella_buccae_D17	xxxPrevotella_buccae_D17	[162..266]	both	0	0	dropout	0% (0/105)	0% (0/105)	100% (105/105)	0% (0/105)			0		0		Cutibacterium_acnes_J139_NZ_ADFS01000001_1_rna32_0028
xxxPrevotella_buccae_D17	xxxPrevotella_buccae_D17	[458..574]	both	0	0	dropout	0% (0/117)	0% (0/117)	100% (117/117)	0% (0/117)			0		0		Eubacterium_siraeum_DSM_15702_GCF_0003820851_ASM38208v1_NZ_KB907544_1__0016
xxxPrevotella_buccae_D17	xxxPrevotella_buccae_D17	[304..407]	both	0	0	dropout	0% (0/104)	0% (0/104)	100% (104/104)	0% (0/104)			0		0		Faecalibacterium_prausnitzii_NZ_DS483500_1_rna34_0106
xxxPrevotella_buccae_D17	xxxPrevotella_buccae_D17	[617..721]	both	0	0	dropout	0% (0/105)	0% (0/105)	100% (105/105)	0% (0/105)			0		0		Prevotella_copri_NZ_GG703855_1_rna43_0029
xxxPrevotella_buccalis	xxxPrevotella_buccalis	[23..115]	both	0	0	dropout	0% (0/93)	0% (0/93)	100% (93/93)	0% (0/93)			0		0		Bifidobacterium_angulatum_JCM_7096_GCF_0010251551_ASM102515v1_NZ_AP012322_1_rna0_0019
xxxPrevotella_buccalis	xxxPrevotella_buccalis	[310..426]	both	0	0	dropout	0% (0/117)	0% (0/117)	100% (117/117)	0% (0/117)			0		0		Eubacterium_siraeum_DSM_15702_GCF_0003820851_ASM38208v1_NZ_KB907544_1__0016
xxxPrevotella_buccalis	xxxPrevotella_buccalis	[157..259]	both	0	0	dropout	0% (0/103)	0% (0/103)	100% (103/103)	0% (0/103)			0		0		Faecalibacterium_prausnitzii_NZ_DS483500_1_rna34_0106
xxxPrevotella_buccalis	xxxPrevotella_buccalis	[469..573]	both	0	0	dropout	0% (0/105)	0% (0/105)	100% (105/105)	0% (0/105)			0		0		Prevotella_copri_NZ_GG703855_1_rna43_0029
xxxPrevotella_copri	xxxPrevotella_copri	[22..128]	both	0	0	dropout	0% (0/107)	0% (0/107)	100% (107/107)	0% (0/107)			0		0		Bacteroides_dorei_01
xxxPrevotella_copri	xxxPrevotella_copri	[1103..1194]	both	0	0	dropout	0% (0/92)	0% (0/92)	100% (92/92)	0% (0/92)			0		0		Bifidobacterium_angulatum_JCM_7096_GCF_0010251551_ASM102515v1_NZ_AP012322_1_rna0_0019
xxxPrevotella_copri	xxxPrevotella_copri	[804..908]	both	0	0	dropout	0% (0/105)	0% (0/105)	100% (105/105)	0% (0/105)			0		0		Cutibacterium_acnes_J139_NZ_ADFS01000001_1_rna32_0028
xxxPrevotella_copri	xxxPrevotella_copri	[495..611]	both	0	0	dropout	0% (0/117)	0% (0/117)	100% (117/117)	0% (0/117)			0		0		Eubacterium_siraeum_DSM_15702_GCF_0003820851_ASM38208v1_NZ_KB907544_1__0016
xxxPrevotella_copri	xxxPrevotella_copri	[960..1061]	both	0	0	dropout	0% (0/102)	0% (0/102)	100% (102/102)	0% (0/102)			0		0		Faecalibacterium_prausnitzii_NZ_DS483500_1_rna34_0106
xxxPrevotella_copri	xxxPrevotella_copri	[654..758]	both	0	0	dropout	0% (0/105)	0% (0/105)	100% (105/105)	0% (0/105)			0		0		Prevotella_copri_NZ_GG703855_1_rna43_0029
xxxPrevotella_copri	xxxPrevotella_copri	[176..456]	both	0	0	dropout	0% (0/281)	0% (0/281)	100% (281/281)	0% (0/281)			0		0		Prevotellamassilia_timonensis_NZ_LT629844_1_rna35_0020
xxxPrevotella_corporis	xxxPrevotella_corporis	[22..127]	both	0	0	dropout	0% (0/106)	0% (0/106)	100% (106/106)	0% (0/106)			0		0		Bacteroides_dorei_01
xxxPrevotella_corporis	xxxPrevotella_corporis	[780..871]	both	0	0	dropout	0% (0/92)	0% (0/92)	100% (92/92)	0% (0/92)			0		0		Bifidobacterium_angulatum_JCM_7096_GCF_0010251551_ASM102515v1_NZ_AP012322_1_rna0_0019
xxxPrevotella_corporis	xxxPrevotella_corporis	[482..586]	both	0	0	dropout	0% (0/105)	0% (0/105)	100% (105/105)	0% (0/105)			0		0		Cutibacterium_acnes_J139_NZ_ADFS01000001_1_rna32_0028
xxxPrevotella_corporis	xxxPrevotella_corporis	[323..439]	both	0	0	dropout	0% (0/117)	0% (0/117)	100% (117/117)	0% (0/117)			0		0		Eubacterium_siraeum_DSM_15702_GCF_0003820851_ASM38208v1_NZ_KB907544_1__0016
xxxPrevotella_corporis	xxxPrevotella_corporis	[638..738]	both	0	0	dropout	0% (0/101)	0% (0/101)	100% (101/101)	0% (0/101)			0		0		Faecalibacterium_prausnitzii_NZ_DS483500_1_rna34_0106
xxxPrevotella_corporis	xxxPrevotella_corporis	[176..280]	both	0	0	dropout	0% (0/105)	0% (0/105)	100% (105/105)	0% (0/105)			0		0		Prevotella_copri_NZ_GG703855_1_rna43_0029
xxxPrevotella_denticola	xxxPrevotella_denticola	[940..1031]	both	0	0	dropout	0% (0/92)	0% (0/92)	100% (92/92)	0% (0/92)			0		0		Bifidobacterium_angulatum_JCM_7096_GCF_0010251551_ASM102515v1_NZ_AP012322_1_rna0_0019
xxxPrevotella_denticola	xxxPrevotella_denticola	[642..746]	both	0	0	dropout	0% (0/105)	0% (0/105)	100% (105/105)	0% (0/105)			0		0		Cutibacterium_acnes_J139_NZ_ADFS01000001_1_rna32_0028
xxxPrevotella_denticola	xxxPrevotella_denticola	[174..290]	both	0	0	dropout	0% (0/117)	0% (0/117)	100% (117/117)	0% (0/117)			0		0		Eubacterium_siraeum_DSM_15702_GCF_0003820851_ASM38208v1_NZ_KB907544_1__0016
xxxPrevotella_denticola	xxxPrevotella_denticola	[798..898]	both	0	0	dropout	0% (0/101)	0% (0/101)	100% (101/101)	0% (0/101)			0		0		Faecalibacterium_prausnitzii_NZ_DS483500_1_rna34_0106
xxxPrevotella_denticola	xxxPrevotella_denticola	[27..131]	both	0	0	dropout	0% (0/105)	0% (0/105)	100% (105/105)	0% (0/105)			0		0		Prevotella_copri_NZ_GG703855_1_rna43_0029
xxxPrevotella_denticola	xxxPrevotella_denticola	[329..597]	both	0	0	dropout	0% (0/269)	0% (0/269)	100% (269/269)	0% (0/269)			0		0		Prevotellamassilia_timonensis_NZ_LT629844_1_rna35_0020
xxxPrevotella_disiens	xxxPrevotella_disiens	[22..128]	both	0	0	dropout	0% (0/107)	0% (0/107)	100% (107/107)	0% (0/107)			0		0		Bacteroides_dorei_01
xxxPrevotella_disiens	xxxPrevotella_disiens	[173..264]	both	0	0	dropout	0% (0/92)	0% (0/92)	100% (92/92)	0% (0/92)			0		0		Bifidobacterium_angulatum_JCM_7096_GCF_0010251551_ASM102515v1_NZ_AP012322_1_rna0_0019
xxxPrevotella_disiens	xxxPrevotella_disiens	[312..416]	both	0	0	dropout	0% (0/105)	0% (0/105)	100% (105/105)	0% (0/105)			0		0		Cutibacterium_acnes_J139_NZ_ADFS01000001_1_rna32_0028
xxxPrevotella_disiens	xxxPrevotella_disiens	[609..725]	both	0	0	dropout	0% (0/117)	0% (0/117)	100% (117/117)	0% (0/117)			0		0		Eubacterium_siraeum_DSM_15702_GCF_0003820851_ASM38208v1_NZ_KB907544_1__0016
xxxPrevotella_disiens	xxxPrevotella_disiens	[1130..1230]	both	0	0	dropout	0% (0/101)	0% (0/101)	100% (101/101)	0% (0/101)			0		0		Faecalibacterium_prausnitzii_NZ_DS483500_1_rna34_0106
xxxPrevotella_disiens	xxxPrevotella_disiens	[462..566]	both	0	0	dropout	0% (0/105)	0% (0/105)	100% (105/105)	0% (0/105)			0		0		Prevotella_copri_NZ_GG703855_1_rna43_0029
xxxPrevotella_disiens	xxxPrevotella_disiens	[772..1085]	both	0	0	dropout	0% (0/314)	0% (0/314)	100% (314/314)	0% (0/314)			0		0		Prevotellamassilia_timonensis_NZ_LT629844_1_rna35_0020
xxxPrevotella_marshii_DS	xxxPrevotella_marshii_DSM_16973	[925..1029]	both	1	1	dropout	0% (0/105)	0% (0/105)	100% (105/105)	0% (0/105)	36	36	2	14	2		Cutibacterium_acnes_J139_NZ_ADFS01000001_1_rna32_0028
xxxPrevotella_marshii_DS	xxxPrevotella_marshii_DSM_16973	[328..725]	both	0	0	dropout	0% (0/398)	0% (0/398)	100% (398/398)	0% (0/398)			0		0		Prevotellamassilia_timonensis_NZ_LT629844_1_rna35_0020
xxxPrevotella_marshii_DS	xxxPrevotella_marshii_DSM_16973	[764..882]	both	0	0	dropout	0% (0/119)	0% (0/119)	100% (119/119)	0% (0/119)			0		0		Eubacterium_siraeum_DSM_15702_GCF_0003820851_ASM38208v1_NZ_KB907544_1__0016
xxxPrevotella_marshii_DS	xxxPrevotella_marshii_DSM_16973	[1081..1182]	both	0	0	dropout	0% (0/102)	0% (0/102)	100% (102/102)	0% (0/102)			0		0		Faecalibacterium_prausnitzii_NZ_DS483500_1_rna34_0106
xxxPrevotella_marshii_DS	xxxPrevotella_marshii_DSM_16973	[179..283]	both	0	0	dropout	0% (0/105)	0% (0/105)	100% (105/105)	0% (0/105)			0		0		Prevotella_copri_NZ_GG703855_1_rna43_0029
xxxPrevotella_marshii_DS	xxxPrevotella_marshii_DSM_16973	[22..130]	both	0	0	dropout	0% (0/109)	0% (0/109)	100% (109/109)	0% (0/109)			0		0		Bacteroides_dorei_01
xxxPrevotella_melaninoge	xxxPrevotella_melaninogenica	[1050..1154]	both	0	0	dropout	0% (0/105)	0% (0/105)	100% (105/105)	0% (0/105)			0		0		Cutibacterium_acnes_J139_NZ_ADFS01000001_1_rna32_0028
xxxPrevotella_melaninoge	xxxPrevotella_melaninogenica	[470..586]	both	0	0	dropout	0% (0/117)	0% (0/117)	100% (117/117)	0% (0/117)			0		0		Eubacterium_siraeum_DSM_15702_GCF_0003820851_ASM38208v1_NZ_KB907544_1__0016
xxxPrevotella_melaninoge	xxxPrevotella_melaninogenica	[169..269]	both	0	0	dropout	0% (0/101)	0% (0/101)	100% (101/101)	0% (0/101)			0		0		Faecalibacterium_prausnitzii_NZ_DS483500_1_rna34_0106
xxxPrevotella_melaninoge	xxxPrevotella_melaninogenica	[323..427]	both	0	0	dropout	0% (0/105)	0% (0/105)	100% (105/105)	0% (0/105)			0		0		Prevotella_copri_NZ_GG703855_1_rna43_0029
xxxPrevotella_melaninoge	xxxPrevotella_melaninogenica	[633..1013]	both	0	0	dropout	0% (0/381)	0% (0/381)	100% (381/381)	0% (0/381)			0		0		Prevotellamassilia_timonensis_NZ_LT629844_1_rna35_0020
xxxPrevotella_melaninoge	xxxPrevotella_melaninogenica	[22..128]	both	0	0	dropout	0% (0/107)	0% (0/107)	100% (107/107)	0% (0/107)			0		0		Bacteroides_dorei_01
xxxPrevotella_melaninoge	xxxPrevotella_melaninogenica_D18	[22..128]	both	0	0	dropout	0% (0/107)	0% (0/107)	100% (107/107)	0% (0/107)			0		0		Bacteroides_dorei_01
xxxPrevotella_melaninoge	xxxPrevotella_melaninogenica_D18	[633..724]	both	0	0	dropout	0% (0/92)	0% (0/92)	100% (92/92)	0% (0/92)			0		0		Bifidobacterium_angulatum_JCM_7096_GCF_0010251551_ASM102515v1_NZ_AP012322_1_rna0_0019
xxxPrevotella_melaninoge	xxxPrevotella_melaninogenica_D18	[324..440]	both	0	0	dropout	0% (0/117)	0% (0/117)	100% (117/117)	0% (0/117)			0		0		Eubacterium_siraeum_DSM_15702_GCF_0003820851_ASM38208v1_NZ_KB907544_1__0016
xxxPrevotella_melaninoge	xxxPrevotella_melaninogenica_D18	[491..591]	both	0	0	dropout	0% (0/101)	0% (0/101)	100% (101/101)	0% (0/101)			0		0		Faecalibacterium_prausnitzii_NZ_DS483500_1_rna34_0106
xxxPrevotella_melaninoge	xxxPrevotella_melaninogenica_D18	[177..281]	both	0	0	dropout	0% (0/105)	0% (0/105)	100% (105/105)	0% (0/105)			0		0		Prevotella_copri_NZ_GG703855_1_rna43_0029
xxxPrevotella_oris_C735	xxxPrevotella_oris_C735	[22..128]	both	0	0	dropout	0% (0/107)	0% (0/107)	100% (107/107)	0% (0/107)			0		0		Bacteroides_dorei_01
xxxPrevotella_oris_C735	xxxPrevotella_oris_C735	[1266..1357]	both	0	0	dropout	0% (0/92)	0% (0/92)	100% (92/92)	0% (0/92)			0		0		Bifidobacterium_angulatum_JCM_7096_GCF_0010251551_ASM102515v1_NZ_AP012322_1_rna0_0019
xxxPrevotella_oris_C735	xxxPrevotella_oris_C735	[966..1070]	both	0	0	dropout	0% (0/105)	0% (0/105)	100% (105/105)	0% (0/105)			0		0		Cutibacterium_acnes_J139_NZ_ADFS01000001_1_rna32_0028
xxxPrevotella_oris_C735	xxxPrevotella_oris_C735	[806..923]	both	0	0	dropout	0% (0/118)	0% (0/118)	100% (118/118)	0% (0/118)			0		0		Eubacterium_siraeum_DSM_15702_GCF_0003820851_ASM38208v1_NZ_KB907544_1__0016
xxxPrevotella_oris_C735	xxxPrevotella_oris_C735	[1122..1224]	both	0	0	dropout	0% (0/103)	0% (0/103)	100% (103/103)	0% (0/103)			0		0		Faecalibacterium_prausnitzii_NZ_DS483500_1_rna34_0106
xxxPrevotella_oris_C735	xxxPrevotella_oris_C735	[177..281]	both	0	0	dropout	0% (0/105)	0% (0/105)	100% (105/105)	0% (0/105)			0		0		Prevotella_copri_NZ_GG703855_1_rna43_0029
xxxPrevotella_oris_C735	xxxPrevotella_oris_C735	[326..767]	both	0	0	dropout	0% (0/442)	0% (0/442)	100% (442/442)	0% (0/442)			0		0		Prevotellamassilia_timonensis_NZ_LT629844_1_rna35_0020
xxxPrevotella_oris_F0302	xxxPrevotella_oris_F0302	[22..128]	both	0	0	dropout	0% (0/107)	0% (0/107)	100% (107/107)	0% (0/107)			0		0		Bacteroides_dorei_01
xxxPrevotella_oris_F0302	xxxPrevotella_oris_F0302	[173..264]	both	0	0	dropout	0% (0/92)	0% (0/92)	100% (92/92)	0% (0/92)			0		0		Bifidobacterium_angulatum_JCM_7096_GCF_0010251551_ASM102515v1_NZ_AP012322_1_rna0_0019
xxxPrevotella_oris_F0302	xxxPrevotella_oris_F0302	[312..416]	both	0	0	dropout	0% (0/105)	0% (0/105)	100% (105/105)	0% (0/105)			0		0		Cutibacterium_acnes_J139_NZ_ADFS01000001_1_rna32_0028
xxxPrevotella_oris_F0302	xxxPrevotella_oris_F0302	[607..724]	both	0	0	dropout	0% (0/118)	0% (0/118)	100% (118/118)	0% (0/118)			0		0		Eubacterium_siraeum_DSM_15702_GCF_0003820851_ASM38208v1_NZ_KB907544_1__0016
xxxPrevotella_oris_F0302	xxxPrevotella_oris_F0302	[454..556]	both	0	0	dropout	0% (0/103)	0% (0/103)	100% (103/103)	0% (0/103)			0		0		Faecalibacterium_prausnitzii_NZ_DS483500_1_rna34_0106
xxxPrevotella_oris_F0302	xxxPrevotella_oris_F0302	[1264..1368]	both	0	0	dropout	0% (0/105)	0% (0/105)	100% (105/105)	0% (0/105)			0		0		Prevotella_copri_NZ_GG703855_1_rna43_0029
xxxPrevotella_oris_F0302	xxxPrevotella_oris_F0302	[763..1219]	both	0	0	dropout	0% (0/457)	0% (0/457)	100% (457/457)	0% (0/457)			0		0		Prevotellamassilia_timonensis_NZ_LT629844_1_rna35_0020
xxxPrevotella_ruminicola	xxxPrevotella_ruminicola_23	[22..128]	both	0	0	dropout	0% (0/107)	0% (0/107)	100% (107/107)	0% (0/107)			0		0		Bacteroides_dorei_01
xxxPrevotella_ruminicola	xxxPrevotella_ruminicola_23	[1048..1139]	both	0	0	dropout	0% (0/92)	0% (0/92)	100% (92/92)	0% (0/92)			0		0		Bifidobacterium_angulatum_JCM_7096_GCF_0010251551_ASM102515v1_NZ_AP012322_1_rna0_0019
xxxPrevotella_ruminicola	xxxPrevotella_ruminicola_23	[175..279]	both	0	0	dropout	0% (0/105)	0% (0/105)	100% (105/105)	0% (0/105)			0		0		Cutibacterium_acnes_J139_NZ_ADFS01000001_1_rna32_0028
xxxPrevotella_ruminicola	xxxPrevotella_ruminicola_23	[322..438]	both	0	0	dropout	0% (0/117)	0% (0/117)	100% (117/117)	0% (0/117)			0		0		Eubacterium_siraeum_DSM_15702_GCF_0003820851_ASM38208v1_NZ_KB907544_1__0016
xxxPrevotella_ruminicola	xxxPrevotella_ruminicola_23	[905..1006]	both	0	0	dropout	0% (0/102)	0% (0/102)	100% (102/102)	0% (0/102)			0		0		Faecalibacterium_prausnitzii_NZ_DS483500_1_rna34_0106
xxxPrevotella_ruminicola	xxxPrevotella_ruminicola_23	[747..851]	both	0	0	dropout	0% (0/105)	0% (0/105)	100% (105/105)	0% (0/105)			0		0		Prevotella_copri_NZ_GG703855_1_rna43_0029
xxxPrevotella_ruminicola	xxxPrevotella_ruminicola_23	[485..710]	both	0	0	dropout	0% (0/226)	0% (0/226)	100% (226/226)	0% (0/226)			0		0		Prevotellamassilia_timonensis_NZ_LT629844_1_rna35_0020
xxxPrevotella_sp_oral_ta	xxxPrevotella_sp_oral_taxon_299_str_F0039	[22..128]	both	0	0	dropout	0% (0/107)	0% (0/107)	100% (107/107)	0% (0/107)			0		0		Bacteroides_dorei_01
xxxPrevotella_sp_oral_ta	xxxPrevotella_sp_oral_taxon_299_str_F0039	[173..264]	both	0	0	dropout	0% (0/92)	0% (0/92)	100% (92/92)	0% (0/92)			0		0		Bifidobacterium_angulatum_JCM_7096_GCF_0010251551_ASM102515v1_NZ_AP012322_1_rna0_0019
xxxPrevotella_sp_oral_ta	xxxPrevotella_sp_oral_taxon_299_str_F0039	[459..563]	both	0	0	dropout	0% (0/105)	0% (0/105)	100% (105/105)	0% (0/105)			0		0		Cutibacterium_acnes_J139_NZ_ADFS01000001_1_rna32_0028
xxxPrevotella_sp_oral_ta	xxxPrevotella_sp_oral_taxon_299_str_F0039	[606..722]	both	0	0	dropout	0% (0/117)	0% (0/117)	100% (117/117)	0% (0/117)			0		0		Eubacterium_siraeum_DSM_15702_GCF_0003820851_ASM38208v1_NZ_KB907544_1__0016
xxxPrevotella_sp_oral_ta	xxxPrevotella_sp_oral_taxon_299_str_F0039	[306..407]	both	0	0	dropout	0% (0/102)	0% (0/102)	100% (102/102)	0% (0/102)			0		0		Faecalibacterium_prausnitzii_NZ_DS483500_1_rna34_0106
xxxPrevotella_sp_oral_ta	xxxPrevotella_sp_oral_taxon_299_str_F0039	[1048..1152]	both	0	0	dropout	0% (0/105)	0% (0/105)	100% (105/105)	0% (0/105)			0		0		Prevotella_copri_NZ_GG703855_1_rna43_0029
xxxPrevotella_sp_oral_ta	xxxPrevotella_sp_oral_taxon_299_str_F0039	[761..1003]	both	0	0	dropout	0% (0/243)	0% (0/243)	100% (243/243)	0% (0/243)			0		0		Prevotellamassilia_timonensis_NZ_LT629844_1_rna35_0020
xxxPrevotella_sp_oral_ta	xxxPrevotella_sp_oral_taxon_317_str_F0108	[633..724]	both	0	0	dropout	0% (0/92)	0% (0/92)	100% (92/92)	0% (0/92)			0		0		Bifidobacterium_angulatum_JCM_7096_GCF_0010251551_ASM102515v1_NZ_AP012322_1_rna0_0019
xxxPrevotella_sp_oral_ta	xxxPrevotella_sp_oral_taxon_317_str_F0108	[335..439]	both	0	0	dropout	0% (0/105)	0% (0/105)	100% (105/105)	0% (0/105)			0		0		Cutibacterium_acnes_J139_NZ_ADFS01000001_1_rna32_0028
xxxPrevotella_sp_oral_ta	xxxPrevotella_sp_oral_taxon_317_str_F0108	[174..292]	both	0	0	dropout	0% (0/119)	0% (0/119)	100% (119/119)	0% (0/119)			0		0		Eubacterium_siraeum_DSM_15702_GCF_0003820851_ASM38208v1_NZ_KB907544_1__0016
xxxPrevotella_sp_oral_ta	xxxPrevotella_sp_oral_taxon_317_str_F0108	[491..591]	both	0	0	dropout	0% (0/101)	0% (0/101)	100% (101/101)	0% (0/101)			0		0		Faecalibacterium_prausnitzii_NZ_DS483500_1_rna34_0106
xxxPrevotella_sp_oral_ta	xxxPrevotella_sp_oral_taxon_317_str_F0108	[27..131]	both	0	0	dropout	0% (0/105)	0% (0/105)	100% (105/105)	0% (0/105)			0		0		Prevotella_copri_NZ_GG703855_1_rna43_0029
xxxPrevotella_sp_oral_ta	xxxPrevotella_sp_oral_taxon_472_str_F0295	[26..128]	both	1	1	dropout	0% (0/103)	0% (0/103)	100% (103/103)	0% (0/103)	36	35	2	6	2		Bacteroides_dorei_01
xxxPrevotella_sp_oral_ta	xxxPrevotella_sp_oral_taxon_472_str_F0295	[783..874]	both	0	0	dropout	0% (0/92)	0% (0/92)	100% (92/92)	0% (0/92)			0		0		Bifidobacterium_angulatum_JCM_7096_GCF_0010251551_ASM102515v1_NZ_AP012322_1_rna0_0019
xxxPrevotella_sp_oral_ta	xxxPrevotella_sp_oral_taxon_472_str_F0295	[485..589]	both	0	0	dropout	0% (0/105)	0% (0/105)	100% (105/105)	0% (0/105)			0		0		Cutibacterium_acnes_J139_NZ_ADFS01000001_1_rna32_0028
xxxPrevotella_sp_oral_ta	xxxPrevotella_sp_oral_taxon_472_str_F0295	[324..442]	both	0	0	dropout	0% (0/119)	0% (0/119)	100% (119/119)	0% (0/119)			0		0		Eubacterium_siraeum_DSM_15702_GCF_0003820851_ASM38208v1_NZ_KB907544_1__0016
xxxPrevotella_sp_oral_ta	xxxPrevotella_sp_oral_taxon_472_str_F0295	[641..741]	both	0	0	dropout	0% (0/101)	0% (0/101)	100% (101/101)	0% (0/101)			0		0		Faecalibacterium_prausnitzii_NZ_DS483500_1_rna34_0106
xxxPrevotella_sp_oral_ta	xxxPrevotella_sp_oral_taxon_472_str_F0295	[177..281]	both	0	0	dropout	0% (0/105)	0% (0/105)	100% (105/105)	0% (0/105)			0		0		Prevotella_copri_NZ_GG703855_1_rna43_0029
xxxPrevotella_timonensis	xxxPrevotella_timonensis	[22..128]	both	0	0	dropout	0% (0/107)	0% (0/107)	100% (107/107)	0% (0/107)			0		0		Bacteroides_dorei_01
xxxPrevotella_timonensis	xxxPrevotella_timonensis	[783..875]	both	0	0	dropout	0% (0/93)	0% (0/93)	100% (93/93)	0% (0/93)			0		0		Bifidobacterium_angulatum_JCM_7096_GCF_0010251551_ASM102515v1_NZ_AP012322_1_rna0_0019
xxxPrevotella_timonensis	xxxPrevotella_timonensis	[483..587]	both	0	1	dropout	0% (0/105)	0% (0/105)	100% (105/105)	0% (0/105)	37	36	2	4	1		Cutibacterium_acnes_J139_NZ_ADFS01000001_1_rna32_0028
xxxPrevotella_timonensis	xxxPrevotella_timonensis	[324..440]	both	2	2	dropout	0% (0/117)	0% (0/117)	100% (117/117)	0% (0/117)	36	36	4	14	4		Eubacterium_siraeum_DSM_15702_GCF_0003820851_ASM38208v1_NZ_KB907544_1__0016
xxxPrevotella_timonensis	xxxPrevotella_timonensis	[639..741]	both	0	0	dropout	0% (0/103)	0% (0/103)	100% (103/103)	0% (0/103)			0		0		Faecalibacterium_prausnitzii_NZ_DS483500_1_rna34_0106
xxxPrevotella_timonensis	xxxPrevotella_timonensis	[177..281]	both	9	8	dropout	0% (0/105)	0% (0/105)	100% (105/105)	0% (0/105)	35	35	18	86	17		Prevotella_copri_NZ_GG703855_1_rna43_0029
xxxPrevotella_veroralis_	xxxPrevotella_veroralis_F0319	[22..128]	both	0	0	dropout	0% (0/107)	0% (0/107)	100% (107/107)	0% (0/107)			0		0		Bacteroides_dorei_01
xxxPrevotella_veroralis_	xxxPrevotella_veroralis_F0319	[844..948]	both	0	0	dropout	0% (0/105)	0% (0/105)	100% (105/105)	0% (0/105)			0		0		Cutibacterium_acnes_J139_NZ_ADFS01000001_1_rna32_0028
xxxPrevotella_veroralis_	xxxPrevotella_veroralis_F0319	[169..269]	both	0	0	dropout	0% (0/101)	0% (0/101)	100% (101/101)	0% (0/101)			0		0		Faecalibacterium_prausnitzii_NZ_DS483500_1_rna34_0106
xxxPrevotella_veroralis_	xxxPrevotella_veroralis_F0319	[323..427]	both	0	0	dropout	0% (0/105)	0% (0/105)	100% (105/105)	0% (0/105)			0		0		Prevotella_copri_NZ_GG703855_1_rna43_0029
xxxPrevotella_veroralis_	xxxPrevotella_veroralis_F0319	[472..807]	both	0	0	dropout	0% (0/336)	0% (0/336)	100% (336/336)	0% (0/336)			0		0		Prevotellamassilia_timonensis_NZ_LT629844_1_rna35_0020
xxxPrevotellamassilia_ti	xxxPrevotellamassilia_timonensis	[23..114]	both	0	0	dropout	0% (0/92)	0% (0/92)	100% (92/92)	0% (0/92)			0		0		Bifidobacterium_angulatum_JCM_7096_GCF_0010251551_ASM102515v1_NZ_AP012322_1_rna0_0019
xxxPrevotellamassilia_ti	xxxPrevotellamassilia_timonensis	[162..264]	both	0	0	dropout	0% (0/103)	0% (0/103)	100% (103/103)	0% (0/103)			0		0		Cutibacterium_acnes_J139_NZ_ADFS01000001_1_rna32_0028
xxxPrevotellamassilia_ti	xxxPrevotellamassilia_timonensis	[604..718]	both	0	0	dropout	0% (0/115)	0% (0/115)	100% (115/115)	0% (0/115)			0		0		Eubacterium_siraeum_DSM_15702_GCF_0003820851_ASM38208v1_NZ_KB907544_1__0016
xxxPrevotellamassilia_ti	xxxPrevotellamassilia_timonensis	[302..403]	both	0	0	dropout	0% (0/102)	0% (0/102)	100% (102/102)	0% (0/102)			0		0		Faecalibacterium_prausnitzii_NZ_DS483500_1_rna34_0106
xxxPrevotellamassilia_ti	xxxPrevotellamassilia_timonensis	[761..865]	both	0	0	dropout	0% (0/105)	0% (0/105)	100% (105/105)	0% (0/105)			0		0		Prevotella_copri_NZ_GG703855_1_rna43_0029
xxxPrevotellamassilia_ti	xxxPrevotellamassilia_timonensis	[448..557]	both	0	0	dropout	0% (0/110)	0% (0/110)	100% (110/110)	0% (0/110)			0		0		Prevotellamassilia_timonensis_NZ_LT629844_1_rna35_0020
xxxPropionimicrobium_lym	xxxPropionimicrobium_lymphophilum	[169..272]	both	0	0	dropout	0% (0/104)	0% (0/104)	100% (104/104)	0% (0/104)			0		0		Bifidobacterium_angulatum_JCM_7096_GCF_0010251551_ASM102515v1_NZ_AP012322_1_rna0_0019
xxxPropionimicrobium_lym	xxxPropionimicrobium_lymphophilum	[25..127]	both	0	0	dropout	0% (0/103)	0% (0/103)	100% (103/103)	0% (0/103)			0		0		Cutibacterium_acnes_J139_NZ_ADFS01000001_1_rna32_0028
xxxPropionimicrobium_lym	xxxPropionimicrobium_lymphophilum	[317..422]	both	0	0	dropout	0% (0/106)	0% (0/106)	100% (106/106)	0% (0/106)			0		0		Eubacterium_siraeum_DSM_15702_GCF_0003820851_ASM38208v1_NZ_KB907544_1__0020
xxxPropionimicrobium_lym	xxxPropionimicrobium_lymphophilum	[476..720]	both	0	0	dropout	0% (0/245)	0% (0/245)	100% (245/245)	0% (0/245)			0		0		Faecalibacterium_prausnitzii_NZ_DS483500_1_rna34_0106
xxxPropionimicrobium_lym	xxxPropionimicrobium_lymphophilum	[462..569]	both	0	0	dropout	0% (0/108)	0% (0/108)	100% (108/108)	0% (0/108)			0		0		Mageeibacillus_indolicus_NC_013895_2_rna7_0011
xxxPseudoflavonifractor_	xxxPseudoflavonifractor_capillosus_ATCC_29799	[23..125]	both	2	2	dropout	0% (0/103)	0% (0/103)	100% (103/103)	0% (0/103)	35	36	4	20	4		Bifidobacterium_angulatum_JCM_7096_GCF_0010251551_ASM102515v1_NZ_AP012322_1_rna0_0019
xxxPseudoflavonifractor_	xxxPseudoflavonifractor_capillosus_ATCC_29799	[619..727]	both	0	0	dropout	0% (0/109)	0% (0/109)	100% (109/109)	0% (0/109)			0		0		Cutibacterium_acnes_J139_NZ_ADFS01000001_1_rna32_0028
xxxPseudoflavonifractor_	xxxPseudoflavonifractor_capillosus_ATCC_29799	[319..425]	both	0	0	dropout	0% (0/107)	0% (0/107)	100% (107/107)	0% (0/107)			0		0		Eubacterium_siraeum_DSM_15702_GCF_0003820851_ASM38208v1_NZ_KB907544_1__0020
xxxPseudoflavonifractor_	xxxPseudoflavonifractor_capillosus_ATCC_29799	[180..570]	both	0	0	dropout	0% (0/391)	0% (0/391)	100% (391/391)	0% (0/391)			0		0		Faecalibacterium_prausnitzii_NZ_DS483500_1_rna34_0106
xxxPseudoflavonifractor_	xxxPseudoflavonifractor_capillosus_ATCC_29799	[166..271]	both	0	0	dropout	0% (0/106)	0% (0/106)	100% (106/106)	0% (0/106)			0		0		Mageeibacillus_indolicus_NC_013895_2_rna7_0011
xxxPseudoflavonifractor_	xxxPseudoflavonifractor_capillosus_ATCC_29799	[771..868]	both	0	0	dropout	0% (0/98)	0% (0/98)	100% (98/98)	0% (0/98)			0		0		Prevotella_copri_NZ_GG703855_1_rna43_0029
xxxPseudomonas_entomophi	xxxPseudomonas_entomophila_L48	[774..874]	both	0	0	dropout	0% (0/101)	0% (0/101)	100% (101/101)	0% (0/101)			0		0		Bifidobacterium_angulatum_JCM_7096_GCF_0010251551_ASM102515v1_NZ_AP012322_1_rna0_0019
xxxPseudomonas_entomophi	xxxPseudomonas_entomophila_L48	[25..130]	both	0	0	dropout	0% (0/106)	0% (0/106)	100% (106/106)	0% (0/106)			0		0		Cutibacterium_acnes_J139_NZ_ADFS01000001_1_rna32_0028
xxxPseudomonas_entomophi	xxxPseudomonas_entomophila_L48	[181..421]	both	0	0	dropout	0% (0/241)	0% (0/241)	100% (241/241)	0% (0/241)			0		0		Faecalibacterium_prausnitzii_NZ_DS483500_1_rna34_0106
xxxPseudomonas_entomophi	xxxPseudomonas_entomophila_L48	[167..272]	both	0	0	dropout	0% (0/106)	0% (0/106)	100% (106/106)	0% (0/106)			0		0		Mageeibacillus_indolicus_NC_013895_2_rna7_0011
xxxPseudomonas_entomophi	xxxPseudomonas_entomophila_L48	[470..574]	both	0	0	dropout	0% (0/105)	0% (0/105)	100% (105/105)	0% (0/105)			0		0		Prevotella_copri_NZ_GG703855_1_rna43_0029
xxxPseudomonas_entomophi	xxxPseudomonas_entomophila_L48	[623..727]	both	0	0	dropout	0% (0/105)	0% (0/105)	100% (105/105)	0% (0/105)			0		0		Shuttleworthia_satelles_DSM_14600_NZ_GG665866_1_rna19_0005
xxxPseudomonas_fluoresce	xxxPseudomonas_fluorescens_Pf0-1	[774..874]	both	0	0	dropout	0% (0/101)	0% (0/101)	100% (101/101)	0% (0/101)			0		0		Bifidobacterium_angulatum_JCM_7096_GCF_0010251551_ASM102515v1_NZ_AP012322_1_rna0_0019
xxxPseudomonas_fluoresce	xxxPseudomonas_fluorescens_Pf0-1	[25..130]	both	0	0	dropout	0% (0/106)	0% (0/106)	100% (106/106)	0% (0/106)			0		0		Cutibacterium_acnes_J139_NZ_ADFS01000001_1_rna32_0028
xxxPseudomonas_fluoresce	xxxPseudomonas_fluorescens_Pf0-1	[168..272]	both	0	0	dropout	0% (0/105)	0% (0/105)	100% (105/105)	0% (0/105)			0		0		Faecalibacterium_prausnitzii_NZ_DS483500_1_rna34_0106
xxxPseudomonas_fluoresce	xxxPseudomonas_fluorescens_Pf0-1	[287..733]	both	0	0	dropout	0% (0/447)	0% (0/447)	100% (447/447)	0% (0/447)			0		0		Mageeibacillus_indolicus_NC_013895_2_rna7_0011
xxxPseudomonas_fluoresce	xxxPseudomonas_fluorescens_Pf0-1	[326..430]	both	0	0	dropout	0% (0/105)	0% (0/105)	100% (105/105)	0% (0/105)			0		0		Prevotella_copri_NZ_GG703855_1_rna43_0029
xxxPseudomonas_fluoresce	xxxPseudomonas_fluorescens_Pf0-1	[474..578]	both	0	0	dropout	0% (0/105)	0% (0/105)	100% (105/105)	0% (0/105)			0		0		Shuttleworthia_satelles_DSM_14600_NZ_GG665866_1_rna19_0005
xxxPseudomonas_fluoresce	xxxPseudomonas_fluorescens_SBW25	[23..123]	both	0	0	dropout	0% (0/101)	0% (0/101)	100% (101/101)	0% (0/101)			0		0		Bifidobacterium_angulatum_JCM_7096_GCF_0010251551_ASM102515v1_NZ_AP012322_1_rna0_0019
xxxPseudomonas_fluoresce	xxxPseudomonas_fluorescens_SBW25	[171..276]	both	0	0	dropout	0% (0/106)	0% (0/106)	100% (106/106)	0% (0/106)			0		0		Cutibacterium_acnes_J139_NZ_ADFS01000001_1_rna32_0028
xxxPseudomonas_fluoresce	xxxPseudomonas_fluorescens_SBW25	[327..567]	both	0	0	dropout	0% (0/241)	0% (0/241)	100% (241/241)	0% (0/241)			0		0		Faecalibacterium_prausnitzii_NZ_DS483500_1_rna34_0106
xxxPseudomonas_fluoresce	xxxPseudomonas_fluorescens_SBW25	[313..418]	both	0	0	dropout	0% (0/106)	0% (0/106)	100% (106/106)	0% (0/106)			0		0		Mageeibacillus_indolicus_NC_013895_2_rna7_0011
xxxPseudomonas_fluoresce	xxxPseudomonas_fluorescens_SBW25	[766..870]	both	0	0	dropout	0% (0/105)	0% (0/105)	100% (105/105)	0% (0/105)			0		0		Prevotella_copri_NZ_GG703855_1_rna43_0029
xxxPseudomonas_fluoresce	xxxPseudomonas_fluorescens_SBW25	[618..722]	both	0	0	dropout	0% (0/105)	0% (0/105)	100% (105/105)	0% (0/105)			0		0		Shuttleworthia_satelles_DSM_14600_NZ_GG665866_1_rna19_0005
xxxPseudomonas_protegens	xxxPseudomonas_protegens_Pf-5	[774..874]	both	0	0	dropout	0% (0/101)	0% (0/101)	100% (101/101)	0% (0/101)			0		0		Bifidobacterium_angulatum_JCM_7096_GCF_0010251551_ASM102515v1_NZ_AP012322_1_rna0_0019
xxxPseudomonas_protegens	xxxPseudomonas_protegens_Pf-5	[472..577]	both	0	0	dropout	0% (0/106)	0% (0/106)	100% (106/106)	0% (0/106)			0		0		Cutibacterium_acnes_J139_NZ_ADFS01000001_1_rna32_0028
xxxPseudomonas_protegens	xxxPseudomonas_protegens_Pf-5	[180..284]	both	0	0	dropout	0% (0/105)	0% (0/105)	100% (105/105)	0% (0/105)			0		0		Faecalibacterium_prausnitzii_NZ_DS483500_1_rna34_0106
xxxPseudomonas_protegens	xxxPseudomonas_protegens_Pf-5	[193..733]	both	0	0	dropout	0% (0/541)	0% (0/541)	100% (541/541)	0% (0/541)			0		0		Mageeibacillus_indolicus_NC_013895_2_rna7_0011
xxxPseudomonas_protegens	xxxPseudomonas_protegens_Pf-5	[27..131]	both	0	0	dropout	0% (0/105)	0% (0/105)	100% (105/105)	0% (0/105)			0		0		Prevotella_copri_NZ_GG703855_1_rna43_0029
xxxPseudomonas_protegens	xxxPseudomonas_protegens_Pf-5	[325..429]	both	0	0	dropout	0% (0/105)	0% (0/105)	100% (105/105)	0% (0/105)			0		0		Shuttleworthia_satelles_DSM_14600_NZ_GG665866_1_rna19_0005
xxxPseudomonas_putida_GB	xxxPseudomonas_putida_GB-1	[23..123]	both	0	0	dropout	0% (0/101)	0% (0/101)	100% (101/101)	0% (0/101)			0		0		Bifidobacterium_angulatum_JCM_7096_GCF_0010251551_ASM102515v1_NZ_AP012322_1_rna0_0019
xxxPseudomonas_putida_GB	xxxPseudomonas_putida_GB-1	[171..276]	both	0	0	dropout	0% (0/106)	0% (0/106)	100% (106/106)	0% (0/106)			0		0		Cutibacterium_acnes_J139_NZ_ADFS01000001_1_rna32_0028
xxxPseudomonas_putida_GB	xxxPseudomonas_putida_GB-1	[314..418]	both	0	0	dropout	0% (0/105)	0% (0/105)	100% (105/105)	0% (0/105)			0		0		Faecalibacterium_prausnitzii_NZ_DS483500_1_rna34_0106
xxxPseudomonas_putida_GB	xxxPseudomonas_putida_GB-1	[433..879]	both	0	0	dropout	0% (0/447)	0% (0/447)	100% (447/447)	0% (0/447)			0		0		Mageeibacillus_indolicus_NC_013895_2_rna7_0011
xxxPseudomonas_putida_GB	xxxPseudomonas_putida_GB-1	[472..576]	both	0	0	dropout	0% (0/105)	0% (0/105)	100% (105/105)	0% (0/105)			0		0		Prevotella_copri_NZ_GG703855_1_rna43_0029
xxxPseudomonas_putida_GB	xxxPseudomonas_putida_GB-1	[620..724]	both	0	0	dropout	0% (0/105)	0% (0/105)	100% (105/105)	0% (0/105)			0		0		Shuttleworthia_satelles_DSM_14600_NZ_GG665866_1_rna19_0005
xxxPseudomonas_putida_KT	xxxPseudomonas_putida_KT2440	[23..123]	both	0	0	dropout	0% (0/101)	0% (0/101)	100% (101/101)	0% (0/101)			0		0		Bifidobacterium_angulatum_JCM_7096_GCF_0010251551_ASM102515v1_NZ_AP012322_1_rna0_0019
xxxPseudomonas_putida_KT	xxxPseudomonas_putida_KT2440	[171..276]	both	0	0	dropout	0% (0/106)	0% (0/106)	100% (106/106)	0% (0/106)			0		0		Cutibacterium_acnes_J139_NZ_ADFS01000001_1_rna32_0028
xxxPseudomonas_putida_KT	xxxPseudomonas_putida_KT2440	[327..567]	both	0	0	dropout	0% (0/241)	0% (0/241)	100% (241/241)	0% (0/241)			0		0		Faecalibacterium_prausnitzii_NZ_DS483500_1_rna34_0106
xxxPseudomonas_putida_KT	xxxPseudomonas_putida_KT2440	[313..418]	both	0	0	dropout	0% (0/106)	0% (0/106)	100% (106/106)	0% (0/106)			0		0		Mageeibacillus_indolicus_NC_013895_2_rna7_0011
xxxPseudomonas_putida_KT	xxxPseudomonas_putida_KT2440	[766..870]	both	0	0	dropout	0% (0/105)	0% (0/105)	100% (105/105)	0% (0/105)			0		0		Prevotella_copri_NZ_GG703855_1_rna43_0029
xxxPseudomonas_putida_KT	xxxPseudomonas_putida_KT2440	[618..722]	both	0	0	dropout	0% (0/105)	0% (0/105)	100% (105/105)	0% (0/105)			0		0		Shuttleworthia_satelles_DSM_14600_NZ_GG665866_1_rna19_0005
xxxPseudomonas_putida_W6	xxxPseudomonas_putida_W619	[23..123]	both	0	0	dropout	0% (0/101)	0% (0/101)	100% (101/101)	0% (0/101)			0		0		Bifidobacterium_angulatum_JCM_7096_GCF_0010251551_ASM102515v1_NZ_AP012322_1_rna0_0019
xxxPseudomonas_putida_W6	xxxPseudomonas_putida_W619	[618..723]	both	0	0	dropout	0% (0/106)	0% (0/106)	100% (106/106)	0% (0/106)			0		0		Cutibacterium_acnes_J139_NZ_ADFS01000001_1_rna32_0028
xxxPseudomonas_putida_W6	xxxPseudomonas_putida_W619	[165..269]	both	0	0	dropout	0% (0/105)	0% (0/105)	100% (105/105)	0% (0/105)			0		0		Faecalibacterium_prausnitzii_NZ_DS483500_1_rna34_0106
xxxPseudomonas_putida_W6	xxxPseudomonas_putida_W619	[284..879]	both	0	0	dropout	0% (0/596)	0% (0/596)	100% (596/596)	0% (0/596)			0		0		Mageeibacillus_indolicus_NC_013895_2_rna7_0011
xxxPseudomonas_putida_W6	xxxPseudomonas_putida_W619	[323..427]	both	0	0	dropout	0% (0/105)	0% (0/105)	100% (105/105)	0% (0/105)			0		0		Prevotella_copri_NZ_GG703855_1_rna43_0029
xxxPseudomonas_putida_W6	xxxPseudomonas_putida_W619	[470..574]	both	0	0	dropout	0% (0/105)	0% (0/105)	100% (105/105)	0% (0/105)			0		0		Shuttleworthia_satelles_DSM_14600_NZ_GG665866_1_rna19_0005
xxxPseudomonas_sp_UK4	xxxPseudomonas_sp_UK4	[23..123]	both	0	0	dropout	0% (0/101)	0% (0/101)	100% (101/101)	0% (0/101)			0		0		Bifidobacterium_angulatum_JCM_7096_GCF_0010251551_ASM102515v1_NZ_AP012322_1_rna0_0019
xxxPseudomonas_sp_UK4	xxxPseudomonas_sp_UK4	[171..276]	both	0	0	dropout	0% (0/106)	0% (0/106)	100% (106/106)	0% (0/106)			0		0		Cutibacterium_acnes_J139_NZ_ADFS01000001_1_rna32_0028
xxxPseudomonas_sp_UK4	xxxPseudomonas_sp_UK4	[327..567]	both	0	0	dropout	0% (0/241)	0% (0/241)	100% (241/241)	0% (0/241)			0		0		Faecalibacterium_prausnitzii_NZ_DS483500_1_rna34_0106
xxxPseudomonas_sp_UK4	xxxPseudomonas_sp_UK4	[313..418]	both	0	0	dropout	0% (0/106)	0% (0/106)	100% (106/106)	0% (0/106)			0		0		Mageeibacillus_indolicus_NC_013895_2_rna7_0011
xxxPseudomonas_sp_UK4	xxxPseudomonas_sp_UK4	[616..720]	both	0	0	dropout	0% (0/105)	0% (0/105)	100% (105/105)	0% (0/105)			0		0		Prevotella_copri_NZ_GG703855_1_rna43_0029
xxxPseudomonas_sp_UK4	xxxPseudomonas_sp_UK4	[769..873]	both	0	0	dropout	0% (0/105)	0% (0/105)	100% (105/105)	0% (0/105)			0		0		Shuttleworthia_satelles_DSM_14600_NZ_GG665866_1_rna19_0005
xxxRaoultella_planticola	xxxRaoultella_planticola	[471..576]	both	0	0	dropout	0% (0/106)	0% (0/106)	100% (106/106)	0% (0/106)			0		0		Cutibacterium_acnes_J139_NZ_ADFS01000001_1_rna32_0028
xxxRaoultella_planticola	xxxRaoultella_planticola	[329..433]	both	0	0	dropout	0% (0/105)	0% (0/105)	100% (105/105)	0% (0/105)			0		0		Faecalibacterium_prausnitzii_NZ_DS483500_1_rna34_0106
xxxRaoultella_planticola	xxxRaoultella_planticola	[342..732]	both	0	0	dropout	0% (0/391)	0% (0/391)	100% (391/391)	0% (0/391)			0		0		Mageeibacillus_indolicus_NC_013895_2_rna7_0011
xxxRaoultella_planticola	xxxRaoultella_planticola	[27..130]	both	0	0	dropout	0% (0/104)	0% (0/104)	100% (104/104)	0% (0/104)			0		0		Prevotella_copri_NZ_GG703855_1_rna43_0029
xxxRaoultella_planticola	xxxRaoultella_planticola	[173..277]	both	0	0	dropout	0% (0/105)	0% (0/105)	100% (105/105)	0% (0/105)			0		0		Shuttleworthia_satelles_DSM_14600_NZ_GG665866_1_rna19_0005
xxxRoseburia_faecis_GCF_	xxxRoseburia_faecis_GCF_001405615.1_13414_6_47	[923..1023]	both	0	0	dropout	0% (0/101)	0% (0/101)	100% (101/101)	0% (0/101)			0		0		Bifidobacterium_angulatum_JCM_7096_GCF_0010251551_ASM102515v1_NZ_AP012322_1_rna0_0019
xxxRoseburia_faecis_GCF_	xxxRoseburia_faecis_GCF_001405615.1_13414_6_47	[477..581]	both	0	0	dropout	0% (0/105)	0% (0/105)	100% (105/105)	0% (0/105)			0		0		Clostridium_bolteae_ATCC_BAA_613_GCF_0001543651_ASM15436v1_NZ_DS480694_1_rna30_0007
xxxRoseburia_faecis_GCF_	xxxRoseburia_faecis_GCF_001405615.1_13414_6_47	[770..875]	both	0	0	dropout	0% (0/106)	0% (0/106)	100% (106/106)	0% (0/106)			0		0		Cutibacterium_acnes_J139_NZ_ADFS01000001_1_rna32_0028
xxxRoseburia_faecis_GCF_	xxxRoseburia_faecis_GCF_001405615.1_13414_6_47	[22..127]	both	0	0	dropout	0% (0/106)	0% (0/106)	100% (106/106)	0% (0/106)			0		0		Eubacterium_siraeum_DSM_15702_GCF_0003820851_ASM38208v1_NZ_KB907544_1__0020
xxxRoseburia_faecis_GCF_	xxxRoseburia_faecis_GCF_001405615.1_13414_6_47	[628..732]	both	0	0	dropout	0% (0/105)	0% (0/105)	100% (105/105)	0% (0/105)			0		0		Faecalibacterium_prausnitzii_NZ_DS483500_1_rna34_0106
xxxRoseburia_faecis_GCF_	xxxRoseburia_faecis_GCF_001405615.1_13414_6_47	[176..279]	both	0	0	dropout	0% (0/104)	0% (0/104)	100% (104/104)	0% (0/104)			0		0		Prevotella_copri_NZ_GG703855_1_rna43_0029
xxxRoseburia_faecis_GCF_	xxxRoseburia_faecis_GCF_001405615.1_13414_6_47	[322..426]	both	0	0	dropout	0% (0/105)	0% (0/105)	100% (105/105)	0% (0/105)			0		0		Shuttleworthia_satelles_DSM_14600_NZ_GG665866_1_rna19_0005
xxxRoseburia_intestinali	xxxRoseburia_intestinalis_L1-82	[923..1023]	both	0	0	dropout	0% (0/101)	0% (0/101)	100% (101/101)	0% (0/101)			0		0		Bifidobacterium_angulatum_JCM_7096_GCF_0010251551_ASM102515v1_NZ_AP012322_1_rna0_0019
xxxRoseburia_intestinali	xxxRoseburia_intestinalis_L1-82	[329..433]	both	0	0	dropout	0% (0/105)	0% (0/105)	100% (105/105)	0% (0/105)			0		0		Clostridium_bolteae_ATCC_BAA_613_GCF_0001543651_ASM15436v1_NZ_DS480694_1_rna30_0007
xxxRoseburia_intestinali	xxxRoseburia_intestinalis_L1-82	[472..577]	both	0	0	dropout	0% (0/106)	0% (0/106)	100% (106/106)	0% (0/106)			0		0		Cutibacterium_acnes_J139_NZ_ADFS01000001_1_rna32_0028
xxxRoseburia_intestinali	xxxRoseburia_intestinalis_L1-82	[624..729]	both	0	0	dropout	0% (0/106)	0% (0/106)	100% (106/106)	0% (0/106)			0		0		Eubacterium_siraeum_DSM_15702_GCF_0003820851_ASM38208v1_NZ_KB907544_1__0020
xxxRoseburia_intestinali	xxxRoseburia_intestinalis_L1-82	[19..123]	both	0	0	dropout	0% (0/105)	0% (0/105)	100% (105/105)	0% (0/105)			0		0		Faecalibacterium_prausnitzii_NZ_DS483500_1_rna34_0106
xxxRoseburia_intestinali	xxxRoseburia_intestinalis_L1-82	[770..873]	both	0	0	dropout	0% (0/104)	0% (0/104)	100% (104/104)	0% (0/104)			0		0		Prevotella_copri_NZ_GG703855_1_rna43_0029
xxxRoseburia_intestinali	xxxRoseburia_intestinalis_L1-82	[174..278]	both	0	0	dropout	0% (0/105)	0% (0/105)	100% (105/105)	0% (0/105)			0		0		Shuttleworthia_satelles_DSM_14600_NZ_GG665866_1_rna19_0005
xxxRoseburia_inulinivora	xxxRoseburia_inulinivorans_DSM_16841	[21..129]	both	0	0	dropout	0% (0/109)	0% (0/109)	100% (109/109)	0% (0/109)			0		0		Bacteroides_sp_3_1_23_01
xxxRoseburia_inulinivora	xxxRoseburia_inulinivorans_DSM_16841	[172..272]	both	0	0	dropout	0% (0/101)	0% (0/101)	100% (101/101)	0% (0/101)			0		0		Bifidobacterium_angulatum_JCM_7096_GCF_0010251551_ASM102515v1_NZ_AP012322_1_rna0_0019
xxxRoseburia_inulinivora	xxxRoseburia_inulinivorans_DSM_16841	[467..570]	both	0	0	dropout	0% (0/104)	0% (0/104)	100% (104/104)	0% (0/104)			0		0		Prevotella_copri_NZ_GG703855_1_rna43_0029
xxxRoseburia_inulinivora	xxxRoseburia_inulinivorans_DSM_16841	[320..424]	both	0	0	dropout	0% (0/105)	0% (0/105)	100% (105/105)	0% (0/105)			0		0		Shuttleworthia_satelles_DSM_14600_NZ_GG665866_1_rna19_0005
xxxRothia_dentocariosa_A	xxxRothia_dentocariosa_ATCC_17931	[23..124]	both	0	0	dropout	0% (0/102)	0% (0/102)	100% (102/102)	0% (0/102)			0		0		Bifidobacterium_angulatum_JCM_7096_GCF_0010251551_ASM102515v1_NZ_AP012322_1_rna0_0019
xxxRothia_dentocariosa_A	xxxRothia_dentocariosa_ATCC_17931	[172..276]	both	0	0	dropout	0% (0/105)	0% (0/105)	100% (105/105)	0% (0/105)			0		0		Cutibacterium_acnes_J139_NZ_ADFS01000001_1_rna32_0028
xxxRothia_dentocariosa_A	xxxRothia_dentocariosa_ATCC_17931	[313..420]	both	0	0	dropout	0% (0/108)	0% (0/108)	100% (108/108)	0% (0/108)			0		0		Mageeibacillus_indolicus_NC_013895_2_rna7_0011
xxxRothia_dentocariosa_A	xxxRothia_dentocariosa_ATCC_17931	[468..572]	both	0	0	dropout	0% (0/105)	0% (0/105)	100% (105/105)	0% (0/105)			0		0		Prevotella_copri_NZ_GG703855_1_rna43_0029
xxxRothia_dentocariosa_A	xxxRothia_dentocariosa_ATCC_17931	[621..725]	both	0	0	dropout	0% (0/105)	0% (0/105)	100% (105/105)	0% (0/105)			0		0		Shuttleworthia_satelles_DSM_14600_NZ_GG665866_1_rna19_0005
xxxRothia_dentocariosa_M	xxxRothia_dentocariosa_M567	[23..124]	both	0	0	dropout	0% (0/102)	0% (0/102)	100% (102/102)	0% (0/102)			0		0		Bifidobacterium_angulatum_JCM_7096_GCF_0010251551_ASM102515v1_NZ_AP012322_1_rna0_0019
xxxRothia_dentocariosa_M	xxxRothia_dentocariosa_M567	[172..276]	both	0	0	dropout	0% (0/105)	0% (0/105)	100% (105/105)	0% (0/105)			0		0		Cutibacterium_acnes_J139_NZ_ADFS01000001_1_rna32_0028
xxxRothia_dentocariosa_M	xxxRothia_dentocariosa_M567	[313..420]	both	0	0	dropout	0% (0/108)	0% (0/108)	100% (108/108)	0% (0/108)			0		0		Mageeibacillus_indolicus_NC_013895_2_rna7_0011
xxxRothia_dentocariosa_M	xxxRothia_dentocariosa_M567	[468..572]	both	0	0	dropout	0% (0/105)	0% (0/105)	100% (105/105)	0% (0/105)			0		0		Prevotella_copri_NZ_GG703855_1_rna43_0029
xxxRothia_dentocariosa_M	xxxRothia_dentocariosa_M567	[621..725]	both	0	0	dropout	0% (0/105)	0% (0/105)	100% (105/105)	0% (0/105)			0		0		Shuttleworthia_satelles_DSM_14600_NZ_GG665866_1_rna19_0005
xxxRothia_mucilaginosa_A	xxxRothia_mucilaginosa_ATCC_25296	[23..123]	both	0	0	dropout	0% (0/101)	0% (0/101)	100% (101/101)	0% (0/101)			0		0		Bifidobacterium_angulatum_JCM_7096_GCF_0010251551_ASM102515v1_NZ_AP012322_1_rna0_0019
xxxRothia_mucilaginosa_A	xxxRothia_mucilaginosa_ATCC_25296	[171..275]	both	0	0	dropout	0% (0/105)	0% (0/105)	100% (105/105)	0% (0/105)			0		0		Cutibacterium_acnes_J139_NZ_ADFS01000001_1_rna32_0028
xxxRothia_mucilaginosa_A	xxxRothia_mucilaginosa_ATCC_25296	[312..419]	both	0	0	dropout	0% (0/108)	0% (0/108)	100% (108/108)	0% (0/108)			0		0		Mageeibacillus_indolicus_NC_013895_2_rna7_0011
xxxRothia_mucilaginosa_A	xxxRothia_mucilaginosa_ATCC_25296	[467..571]	both	0	0	dropout	0% (0/105)	0% (0/105)	100% (105/105)	0% (0/105)			0		0		Prevotella_copri_NZ_GG703855_1_rna43_0029
xxxRothia_mucilaginosa_A	xxxRothia_mucilaginosa_ATCC_25296	[620..724]	both	0	0	dropout	0% (0/105)	0% (0/105)	100% (105/105)	0% (0/105)			0		0		Shuttleworthia_satelles_DSM_14600_NZ_GG665866_1_rna19_0005
xxxRothia_mucilaginosa_D	xxxRothia_mucilaginosa_DY-18	[625..725]	both	0	0	dropout	0% (0/101)	0% (0/101)	100% (101/101)	0% (0/101)			0		0		Bifidobacterium_angulatum_JCM_7096_GCF_0010251551_ASM102515v1_NZ_AP012322_1_rna0_0019
xxxRothia_mucilaginosa_D	xxxRothia_mucilaginosa_DY-18	[473..577]	both	0	0	dropout	0% (0/105)	0% (0/105)	100% (105/105)	0% (0/105)			0		0		Cutibacterium_acnes_J139_NZ_ADFS01000001_1_rna32_0028
xxxRothia_mucilaginosa_D	xxxRothia_mucilaginosa_DY-18	[329..436]	both	0	0	dropout	0% (0/108)	0% (0/108)	100% (108/108)	0% (0/108)			0		0		Mageeibacillus_indolicus_NC_013895_2_rna7_0011
xxxRothia_mucilaginosa_D	xxxRothia_mucilaginosa_DY-18	[27..131]	both	0	0	dropout	0% (0/105)	0% (0/105)	100% (105/105)	0% (0/105)			0		0		Prevotella_copri_NZ_GG703855_1_rna43_0029
xxxRothia_mucilaginosa_D	xxxRothia_mucilaginosa_DY-18	[174..278]	both	0	0	dropout	0% (0/105)	0% (0/105)	100% (105/105)	0% (0/105)			0		0		Shuttleworthia_satelles_DSM_14600_NZ_GG665866_1_rna19_0005
xxxRuminococcus_albus_8	xxxRuminococcus_albus_8	[23..123]	both	0	0	dropout	0% (0/101)	0% (0/101)	100% (101/101)	0% (0/101)			0		0		Bifidobacterium_angulatum_JCM_7096_GCF_0010251551_ASM102515v1_NZ_AP012322_1_rna0_0019
xxxRuminococcus_albus_8	xxxRuminococcus_albus_8	[320..426]	both	0	0	dropout	0% (0/107)	0% (0/107)	100% (107/107)	0% (0/107)			0		0		Cutibacterium_acnes_J139_NZ_ADFS01000001_1_rna32_0028
xxxRuminococcus_albus_8	xxxRuminococcus_albus_8	[469..574]	both	0	0	dropout	0% (0/106)	0% (0/106)	100% (106/106)	0% (0/106)			0		0		Eubacterium_siraeum_DSM_15702_GCF_0003820851_ASM38208v1_NZ_KB907544_1__0016
xxxRuminococcus_albus_8	xxxRuminococcus_albus_8	[617..723]	both	0	0	dropout	0% (0/107)	0% (0/107)	100% (107/107)	0% (0/107)			0		0		Eubacterium_siraeum_DSM_15702_GCF_0003820851_ASM38208v1_NZ_KB907544_1__0020
xxxRuminococcus_albus_8	xxxRuminococcus_albus_8	[178..868]	both	0	0	dropout	0% (0/691)	0% (0/691)	100% (691/691)	0% (0/691)			0		0		Faecalibacterium_prausnitzii_NZ_DS483500_1_rna34_0106
xxxRuminococcus_albus_8	xxxRuminococcus_albus_8	[164..269]	both	0	0	dropout	0% (0/106)	0% (0/106)	100% (106/106)	0% (0/106)			0		0		Mageeibacillus_indolicus_NC_013895_2_rna7_0011
xxxRuminococcus_albus_8	xxxRuminococcus_albus_8	[917..1014]	both	0	0	dropout	0% (0/98)	0% (0/98)	100% (98/98)	0% (0/98)			0		0		Prevotella_copri_NZ_GG703855_1_rna43_0029
xxxRuminococcus_lactaris	xxxRuminococcus_lactaris_ATCC_29176	[1084..1184]	both	0	0	dropout	0% (0/101)	0% (0/101)	100% (101/101)	0% (0/101)			0		0		Bifidobacterium_angulatum_JCM_7096_GCF_0010251551_ASM102515v1_NZ_AP012322_1_rna0_0019
xxxRuminococcus_lactaris	xxxRuminococcus_lactaris_ATCC_29176	[489..593]	both	0	0	dropout	0% (0/105)	0% (0/105)	100% (105/105)	0% (0/105)			0		0		Clostridium_bolteae_ATCC_BAA_613_GCF_0001543651_ASM15436v1_NZ_DS480694_1_rna30_0007
xxxRuminococcus_lactaris	xxxRuminococcus_lactaris_ATCC_29176	[782..887]	both	0	0	dropout	0% (0/106)	0% (0/106)	100% (106/106)	0% (0/106)			0		0		Cutibacterium_acnes_J139_NZ_ADFS01000001_1_rna32_0028
xxxRuminococcus_lactaris	xxxRuminococcus_lactaris_ATCC_29176	[323..439]	both	0	0	dropout	0% (0/117)	0% (0/117)	100% (117/117)	0% (0/117)			0		0		Eubacterium_siraeum_DSM_15702_GCF_0003820851_ASM38208v1_NZ_KB907544_1__0016
xxxRuminococcus_lactaris	xxxRuminococcus_lactaris_ATCC_29176	[934..1039]	both	0	0	dropout	0% (0/106)	0% (0/106)	100% (106/106)	0% (0/106)			0		0		Eubacterium_siraeum_DSM_15702_GCF_0003820851_ASM38208v1_NZ_KB907544_1__0020
xxxRuminococcus_lactaris	xxxRuminococcus_lactaris_ATCC_29176	[640..744]	both	0	0	dropout	0% (0/105)	0% (0/105)	100% (105/105)	0% (0/105)			0		0		Faecalibacterium_prausnitzii_NZ_DS483500_1_rna34_0106
xxxRuminococcus_lactaris	xxxRuminococcus_lactaris_ATCC_29176	[27..130]	both	0	0	dropout	0% (0/104)	0% (0/104)	100% (104/104)	0% (0/104)			0		0		Prevotella_copri_NZ_GG703855_1_rna43_0029
xxxRuminococcus_lactaris	xxxRuminococcus_lactaris_ATCC_29176	[173..277]	both	0	0	dropout	0% (0/105)	0% (0/105)	100% (105/105)	0% (0/105)			0		0		Shuttleworthia_satelles_DSM_14600_NZ_GG665866_1_rna19_0005
xxxRuminococcus_sp_5_1_3	xxxRuminococcus_sp_5_1_39BFAA	[624..724]	both	0	0	dropout	0% (0/101)	0% (0/101)	100% (101/101)	0% (0/101)			0		0		Bifidobacterium_angulatum_JCM_7096_GCF_0010251551_ASM102515v1_NZ_AP012322_1_rna0_0019
xxxRuminococcus_sp_5_1_3	xxxRuminococcus_sp_5_1_39BFAA	[471..576]	both	0	0	dropout	0% (0/106)	0% (0/106)	100% (106/106)	0% (0/106)			0		0		Cutibacterium_acnes_J139_NZ_ADFS01000001_1_rna32_0028
xxxRuminococcus_sp_5_1_3	xxxRuminococcus_sp_5_1_39BFAA	[329..433]	both	0	0	dropout	0% (0/105)	0% (0/105)	100% (105/105)	0% (0/105)			0		0		Faecalibacterium_prausnitzii_NZ_DS483500_1_rna34_0106
xxxRuminococcus_sp_5_1_3	xxxRuminococcus_sp_5_1_39BFAA	[27..130]	both	0	0	dropout	0% (0/104)	0% (0/104)	100% (104/104)	0% (0/104)			0		0		Prevotella_copri_NZ_GG703855_1_rna43_0029
xxxRuminococcus_sp_5_1_3	xxxRuminococcus_sp_5_1_39BFAA	[173..277]	both	0	0	dropout	0% (0/105)	0% (0/105)	100% (105/105)	0% (0/105)			0		0		Shuttleworthia_satelles_DSM_14600_NZ_GG665866_1_rna19_0005
xxxRuminococcus_torques_	xxxRuminococcus_torques_ATCC_27756_GCF_000153925.1_ASM15392v1	[932..1033]	both	0	0	dropout	0% (0/102)	0% (0/102)	100% (102/102)	0% (0/102)			0		0		Bifidobacterium_angulatum_JCM_7096_GCF_0010251551_ASM102515v1_NZ_AP012322_1_rna0_0019
xxxRuminococcus_torques_	xxxRuminococcus_torques_ATCC_27756_GCF_000153925.1_ASM15392v1	[25..130]	both	0	0	dropout	0% (0/106)	0% (0/106)	100% (106/106)	0% (0/106)			0		0		Cutibacterium_acnes_J139_NZ_ADFS01000001_1_rna32_0028
xxxRuminococcus_torques_	xxxRuminococcus_torques_ATCC_27756_GCF_000153925.1_ASM15392v1	[771..885]	both	0	0	dropout	0% (0/115)	0% (0/115)	100% (115/115)	0% (0/115)			0		0		Eubacterium_siraeum_DSM_15702_GCF_0003820851_ASM38208v1_NZ_KB907544_1__0016
xxxRuminococcus_torques_	xxxRuminococcus_torques_ATCC_27756_GCF_000153925.1_ASM15392v1	[171..276]	both	0	0	dropout	0% (0/106)	0% (0/106)	100% (106/106)	0% (0/106)			0		0		Eubacterium_siraeum_DSM_15702_GCF_0003820851_ASM38208v1_NZ_KB907544_1__0020
xxxRuminococcus_torques_	xxxRuminococcus_torques_ATCC_27756_GCF_000153925.1_ASM15392v1	[466..570]	both	0	0	dropout	0% (0/105)	0% (0/105)	100% (105/105)	0% (0/105)			0		0		Faecalibacterium_prausnitzii_NZ_DS483500_1_rna34_0106
xxxRuminococcus_torques_	xxxRuminococcus_torques_ATCC_27756_GCF_000153925.1_ASM15392v1	[325..428]	both	0	0	dropout	0% (0/104)	0% (0/104)	100% (104/104)	0% (0/104)			0		0		Prevotella_copri_NZ_GG703855_1_rna43_0029
xxxRuminococcus_torques_	xxxRuminococcus_torques_ATCC_27756_GCF_000153925.1_ASM15392v1	[621..725]	both	0	0	dropout	0% (0/105)	0% (0/105)	100% (105/105)	0% (0/105)			0		0		Shuttleworthia_satelles_DSM_14600_NZ_GG665866_1_rna19_0005
xxxSarcoptes_scabiei	xxxSarcoptes_scabiei	[22..135]	both	2	2	dropout	0% (0/114)	0% (0/114)	100% (114/114)	0% (0/114)	35	35	4	14	4		Coprinus_comatus_Coprinus_comatus_product_18S_0002
xxxSarcoptes_scabiei	xxxSarcoptes_scabiei	[180..286]	both	0	0	dropout	0% (0/107)	0% (0/107)	100% (107/107)	0% (0/107)			0		0		Eubacterium_siraeum_DSM_15702_GCF_0003820851_ASM38208v1_NZ_KB907544_1__0020
xxxSchistosoma_haematobi	xxxSchistosoma_haematobium	[175..279]	both	0	0	dropout	0% (0/105)	0% (0/105)	100% (105/105)	0% (0/105)			0		0		Aspergillus_tubingensis_KT326815_1_product_18S_0002
xxxSchistosoma_haematobi	xxxSchistosoma_haematobium	[22..127]	both	0	0	dropout	0% (0/106)	0% (0/106)	100% (106/106)	0% (0/106)			0		0		Coprinus_comatus_Coprinus_comatus_product_18S_0002
xxxShuttleworthia_satell	xxxShuttleworthia_satelles_DSM_14600	[774..874]	both	0	0	dropout	0% (0/101)	0% (0/101)	100% (101/101)	0% (0/101)			0		0		Bifidobacterium_angulatum_JCM_7096_GCF_0010251551_ASM102515v1_NZ_AP012322_1_rna0_0019
xxxShuttleworthia_satell	xxxShuttleworthia_satelles_DSM_14600	[472..577]	both	0	0	dropout	0% (0/106)	0% (0/106)	100% (106/106)	0% (0/106)			0		0		Cutibacterium_acnes_J139_NZ_ADFS01000001_1_rna32_0028
xxxShuttleworthia_satell	xxxShuttleworthia_satelles_DSM_14600	[624..729]	both	0	0	dropout	0% (0/106)	0% (0/106)	100% (106/106)	0% (0/106)			0		0		Eubacterium_siraeum_DSM_15702_GCF_0003820851_ASM38208v1_NZ_KB907544_1__0020
xxxShuttleworthia_satell	xxxShuttleworthia_satelles_DSM_14600	[19..123]	both	0	0	dropout	0% (0/105)	0% (0/105)	100% (105/105)	0% (0/105)			0		0		Faecalibacterium_prausnitzii_NZ_DS483500_1_rna34_0106
xxxShuttleworthia_satell	xxxShuttleworthia_satelles_DSM_14600	[177..281]	both	0	0	dropout	0% (0/105)	0% (0/105)	100% (105/105)	0% (0/105)			0		0		Prevotella_copri_NZ_GG703855_1_rna43_0029
xxxShuttleworthia_satell	xxxShuttleworthia_satelles_DSM_14600	[324..428]	both	0	0	dropout	0% (0/105)	0% (0/105)	100% (105/105)	0% (0/105)			0		0		Shuttleworthia_satelles_DSM_14600_NZ_GG665866_1_rna19_0005
xxxSlackia_exigua_ATCC_7	xxxSlackia_exigua_ATCC_700122	[185..287]	both	0	0	dropout	0% (0/103)	0% (0/103)	100% (103/103)	0% (0/103)			0		0		Bifidobacterium_angulatum_JCM_7096_GCF_0010251551_ASM102515v1_NZ_AP012322_1_rna0_0019
xxxSlackia_exigua_ATCC_7	xxxSlackia_exigua_ATCC_700122	[476..577]	both	0	0	dropout	0% (0/102)	0% (0/102)	100% (102/102)	0% (0/102)			0		0		Cutibacterium_acnes_J139_NZ_ADFS01000001_1_rna32_0028
xxxSlackia_exigua_ATCC_7	xxxSlackia_exigua_ATCC_700122	[24..138]	both	0	0	dropout	0% (0/115)	0% (0/115)	100% (115/115)	0% (0/115)			0		0		Eubacterium_siraeum_DSM_15702_GCF_0003820851_ASM38208v1_NZ_KB907544_1__0016
xxxSlackia_exigua_ATCC_7	xxxSlackia_exigua_ATCC_700122	[337..438]	both	0	0	dropout	0% (0/102)	0% (0/102)	100% (102/102)	0% (0/102)			0		0		Faecalibacterium_prausnitzii_NZ_DS483500_1_rna34_0106
xxxSneathia_amnii	xxxSneathia_amnii	[23..123]	both	1	1	dropout	0% (0/101)	0% (0/101)	100% (101/101)	0% (0/101)	36	36	2	8	2		Bifidobacterium_angulatum_JCM_7096_GCF_0010251551_ASM102515v1_NZ_AP012322_1_rna0_0019
xxxSneathia_amnii	xxxSneathia_amnii	[171..276]	both	2	2	dropout	0% (0/106)	0% (0/106)	100% (106/106)	0% (0/106)	35	36	4	14	4		Cutibacterium_acnes_J139_NZ_ADFS01000001_1_rna32_0028
xxxSneathia_amnii	xxxSneathia_amnii	[469..574]	both	0	0	dropout	0% (0/106)	0% (0/106)	100% (106/106)	0% (0/106)			0		0		Eubacterium_siraeum_DSM_15702_GCF_0003820851_ASM38208v1_NZ_KB907544_1__0016
xxxSneathia_amnii	xxxSneathia_amnii	[768..861]	both	0	0	dropout	0% (0/94)	0% (0/94)	100% (94/94)	0% (0/94)			0		0		Eubacterium_siraeum_DSM_15702_GCF_0003820851_ASM38208v1_NZ_KB907544_1__0020
xxxSneathia_amnii	xxxSneathia_amnii	[625..727]	both	0	0	dropout	0% (0/103)	0% (0/103)	100% (103/103)	0% (0/103)			0		0		Faecalibacterium_prausnitzii_NZ_DS483500_1_rna34_0106
xxxSneathia_amnii	xxxSneathia_amnii	[319..423]	both	4	4	dropout	0% (0/105)	0% (0/105)	100% (105/105)	0% (0/105)	35	35	10	30	9		Shuttleworthia_satelles_DSM_14600_NZ_GG665866_1_rna19_0005
xxxSneathia_sanguinegens	xxxSneathia_sanguinegens	[173..278]	both	0	0	dropout	0% (0/106)	0% (0/106)	100% (106/106)	0% (0/106)			0		0		Cutibacterium_acnes_J139_NZ_ADFS01000001_1_rna32_0028
xxxSneathia_sanguinegens	xxxSneathia_sanguinegens	[321..426]	both	0	0	dropout	0% (0/106)	0% (0/106)	100% (106/106)	0% (0/106)			0		0		Eubacterium_siraeum_DSM_15702_GCF_0003820851_ASM38208v1_NZ_KB907544_1__0016
xxxSneathia_sanguinegens	xxxSneathia_sanguinegens	[622..715]	both	0	0	dropout	0% (0/94)	0% (0/94)	100% (94/94)	0% (0/94)			0		0		Eubacterium_siraeum_DSM_15702_GCF_0003820851_ASM38208v1_NZ_KB907544_1__0020
xxxSneathia_sanguinegens	xxxSneathia_sanguinegens	[19..121]	both	0	0	dropout	0% (0/103)	0% (0/103)	100% (103/103)	0% (0/103)			0		0		Faecalibacterium_prausnitzii_NZ_DS483500_1_rna34_0106
xxxSneathia_sanguinegens	xxxSneathia_sanguinegens	[472..576]	both	0	0	dropout	0% (0/105)	0% (0/105)	100% (105/105)	0% (0/105)			0		0		Shuttleworthia_satelles_DSM_14600_NZ_GG665866_1_rna19_0005
xxxSolobacterium_moorei	xxxSolobacterium_moorei	[469..570]	both	0	0	dropout	0% (0/102)	0% (0/102)	100% (102/102)	0% (0/102)			0		0		Cutibacterium_acnes_J139_NZ_ADFS01000001_1_rna32_0028
xxxSolobacterium_moorei	xxxSolobacterium_moorei	[323..428]	both	0	0	dropout	0% (0/106)	0% (0/106)	100% (106/106)	0% (0/106)			0		0		Eubacterium_siraeum_DSM_15702_GCF_0003820851_ASM38208v1_NZ_KB907544_1__0020
xxxSolobacterium_moorei	xxxSolobacterium_moorei	[27..129]	both	0	0	dropout	0% (0/103)	0% (0/103)	100% (103/103)	0% (0/103)			0		0		Prevotella_copri_NZ_GG703855_1_rna43_0029
xxxSolobacterium_moorei	xxxSolobacterium_moorei	[172..276]	both	0	0	dropout	0% (0/105)	0% (0/105)	100% (105/105)	0% (0/105)			0		0		Shuttleworthia_satelles_DSM_14600_NZ_GG665866_1_rna19_0005
xxxSphingobium_japonicum	xxxSphingobium_japonicum_UT26S	[23..123]	both	0	0	dropout	0% (0/101)	0% (0/101)	100% (101/101)	0% (0/101)			0		0		Bifidobacterium_angulatum_JCM_7096_GCF_0010251551_ASM102515v1_NZ_AP012322_1_rna0_0019
xxxSphingobium_japonicum	xxxSphingobium_japonicum_UT26S	[321..430]	both	0	0	dropout	0% (0/110)	0% (0/110)	100% (110/110)	0% (0/110)			0		0		Cutibacterium_acnes_J139_NZ_ADFS01000001_1_rna32_0028
xxxSphingobium_japonicum	xxxSphingobium_japonicum_UT26S	[165..269]	both	0	0	dropout	0% (0/105)	0% (0/105)	100% (105/105)	0% (0/105)			0		0		Faecalibacterium_prausnitzii_NZ_DS483500_1_rna34_0106
xxxSphingomonas_sp_SKA58	xxxSphingomonas_sp_SKA58	[23..125]	both	0	0	dropout	0% (0/103)	0% (0/103)	100% (103/103)	0% (0/103)			0		0		Bifidobacterium_angulatum_JCM_7096_GCF_0010251551_ASM102515v1_NZ_AP012322_1_rna0_0019
xxxSphingomonas_sp_SKA58	xxxSphingomonas_sp_SKA58	[173..282]	both	0	0	dropout	0% (0/110)	0% (0/110)	100% (110/110)	0% (0/110)			0		0		Cutibacterium_acnes_J139_NZ_ADFS01000001_1_rna32_0028
xxxSphingomonas_sp_SKA58	xxxSphingomonas_sp_SKA58	[331..435]	both	0	0	dropout	0% (0/105)	0% (0/105)	100% (105/105)	0% (0/105)			0		0		Faecalibacterium_prausnitzii_NZ_DS483500_1_rna34_0106
xxxSphingopyxis_alaskens	xxxSphingopyxis_alaskensis_RB2256	[329..431]	both	0	0	dropout	0% (0/103)	0% (0/103)	100% (103/103)	0% (0/103)			0		0		Bifidobacterium_angulatum_JCM_7096_GCF_0010251551_ASM102515v1_NZ_AP012322_1_rna0_0019
xxxSphingopyxis_alaskens	xxxSphingopyxis_alaskensis_RB2256	[22..131]	both	0	0	dropout	0% (0/110)	0% (0/110)	100% (110/110)	0% (0/110)			0		0		Cutibacterium_acnes_J139_NZ_ADFS01000001_1_rna32_0028
xxxSphingopyxis_alaskens	xxxSphingopyxis_alaskensis_RB2256	[183..287]	both	0	0	dropout	0% (0/105)	0% (0/105)	100% (105/105)	0% (0/105)			0		0		Faecalibacterium_prausnitzii_NZ_DS483500_1_rna34_0106
xxxStaphylococcus_aureus	xxxStaphylococcus_aureus	[23..124]	both	0	0	dropout	0% (0/102)	0% (0/102)	100% (102/102)	0% (0/102)			0		0		Bifidobacterium_angulatum_JCM_7096_GCF_0010251551_ASM102515v1_NZ_AP012322_1_rna0_0019
xxxStaphylococcus_aureus	xxxStaphylococcus_aureus	[1078..1185]	both	0	0	dropout	0% (0/108)	0% (0/108)	100% (108/108)	0% (0/108)			0		0		Cutibacterium_acnes_J139_NZ_ADFS01000001_1_rna32_0028
xxxStaphylococcus_aureus	xxxStaphylococcus_aureus	[921..1035]	both	0	0	dropout	0% (0/115)	0% (0/115)	100% (115/115)	0% (0/115)			0		0		Eubacterium_siraeum_DSM_15702_GCF_0003820851_ASM38208v1_NZ_KB907544_1__0016
xxxStaphylococcus_aureus	xxxStaphylococcus_aureus	[1232..1337]	both	0	0	dropout	0% (0/106)	0% (0/106)	100% (106/106)	0% (0/106)			0		0		Eubacterium_siraeum_DSM_15702_GCF_0003820851_ASM38208v1_NZ_KB907544_1__0020
xxxStaphylococcus_aureus	xxxStaphylococcus_aureus	[327..719]	both	0	0	dropout	0% (0/393)	0% (0/393)	100% (393/393)	0% (0/393)			0		0		Faecalibacterium_prausnitzii_NZ_DS483500_1_rna34_0106
xxxStaphylococcus_aureus	xxxStaphylococcus_aureus	[313..419]	both	0	0	dropout	0% (0/107)	0% (0/107)	100% (107/107)	0% (0/107)			0		0		Mageeibacillus_indolicus_NC_013895_2_rna7_0011
xxxStaphylococcus_aureus	xxxStaphylococcus_aureus	[174..276]	both	0	0	dropout	0% (0/103)	0% (0/103)	100% (103/103)	0% (0/103)			0		0		Prevotella_copri_NZ_GG703855_1_rna43_0029
xxxStaphylococcus_aureus	xxxStaphylococcus_aureus	[469..573]	both	0	0	dropout	0% (0/105)	0% (0/105)	100% (105/105)	0% (0/105)			0		0		Shuttleworthia_satelles_DSM_14600_NZ_GG665866_1_rna19_0005
xxxStaphylococcus_aureus	xxxStaphylococcus_aureus	[764..869]	both	0	0	dropout	0% (0/106)	0% (0/106)	100% (106/106)	0% (0/106)			0		0		Streptococcus_macedonicus_NC_016749_1_rna66_0143
xxxStaphylococcus_aureus	xxxStaphylococcus_aureus	[1383..1487]	both	0	0	dropout	0% (0/105)	0% (0/105)	100% (105/105)	0% (0/105)			0		0		Veillonella_seminalis_NZ_JH992937_1_rna41_0017
xxxStaphylococcus_capiti	xxxStaphylococcus_capitis_SK14	[23..123]	both	0	0	dropout	0% (0/101)	0% (0/101)	100% (101/101)	0% (0/101)			0		0		Bifidobacterium_angulatum_JCM_7096_GCF_0010251551_ASM102515v1_NZ_AP012322_1_rna0_0019
xxxStaphylococcus_capiti	xxxStaphylococcus_capitis_SK14	[619..726]	both	0	0	dropout	0% (0/108)	0% (0/108)	100% (108/108)	0% (0/108)			0		0		Cutibacterium_acnes_J139_NZ_ADFS01000001_1_rna32_0028
xxxStaphylococcus_capiti	xxxStaphylococcus_capitis_SK14	[1071..1185]	both	0	0	dropout	0% (0/115)	0% (0/115)	100% (115/115)	0% (0/115)			0		0		Eubacterium_siraeum_DSM_15702_GCF_0003820851_ASM38208v1_NZ_KB907544_1__0016
xxxStaphylococcus_capiti	xxxStaphylococcus_capitis_SK14	[168..273]	both	0	0	dropout	0% (0/106)	0% (0/106)	100% (106/106)	0% (0/106)			0		0		Eubacterium_siraeum_DSM_15702_GCF_0003820851_ASM38208v1_NZ_KB907544_1__0020
xxxStaphylococcus_capiti	xxxStaphylococcus_capitis_SK14	[476..869]	both	0	0	dropout	0% (0/394)	0% (0/394)	100% (394/394)	0% (0/394)			0		0		Faecalibacterium_prausnitzii_NZ_DS483500_1_rna34_0106
xxxStaphylococcus_capiti	xxxStaphylococcus_capitis_SK14	[462..568]	both	0	0	dropout	0% (0/107)	0% (0/107)	100% (107/107)	0% (0/107)			0		0		Mageeibacillus_indolicus_NC_013895_2_rna7_0011
xxxStaphylococcus_capiti	xxxStaphylococcus_capitis_SK14	[1378..1480]	both	0	0	dropout	0% (0/103)	0% (0/103)	100% (103/103)	0% (0/103)			0		0		Prevotella_copri_NZ_GG703855_1_rna43_0029
xxxStaphylococcus_capiti	xxxStaphylococcus_capitis_SK14	[1231..1335]	both	0	0	dropout	0% (0/105)	0% (0/105)	100% (105/105)	0% (0/105)			0		0		Shuttleworthia_satelles_DSM_14600_NZ_GG665866_1_rna19_0005
xxxStaphylococcus_capiti	xxxStaphylococcus_capitis_SK14	[914..1019]	both	0	0	dropout	0% (0/106)	0% (0/106)	100% (106/106)	0% (0/106)			0		0		Streptococcus_macedonicus_NC_016749_1_rna66_0143
xxxStaphylococcus_capiti	xxxStaphylococcus_capitis_SK14	[316..420]	both	0	0	dropout	0% (0/105)	0% (0/105)	100% (105/105)	0% (0/105)			0		0		Veillonella_seminalis_NZ_JH992937_1_rna41_0017
xxxStaphylococcus_caprae	xxxStaphylococcus_caprae	[23..123]	both	0	0	dropout	0% (0/101)	0% (0/101)	100% (101/101)	0% (0/101)			0		0		Bifidobacterium_angulatum_JCM_7096_GCF_0010251551_ASM102515v1_NZ_AP012322_1_rna0_0019
xxxStaphylococcus_caprae	xxxStaphylococcus_caprae	[619..726]	both	0	0	dropout	0% (0/108)	0% (0/108)	100% (108/108)	0% (0/108)			0		0		Cutibacterium_acnes_J139_NZ_ADFS01000001_1_rna32_0028
xxxStaphylococcus_caprae	xxxStaphylococcus_caprae	[1071..1185]	both	0	0	dropout	0% (0/115)	0% (0/115)	100% (115/115)	0% (0/115)			0		0		Eubacterium_siraeum_DSM_15702_GCF_0003820851_ASM38208v1_NZ_KB907544_1__0016
xxxStaphylococcus_caprae	xxxStaphylococcus_caprae	[168..273]	both	0	0	dropout	0% (0/106)	0% (0/106)	100% (106/106)	0% (0/106)			0		0		Eubacterium_siraeum_DSM_15702_GCF_0003820851_ASM38208v1_NZ_KB907544_1__0020
xxxStaphylococcus_caprae	xxxStaphylococcus_caprae	[476..869]	both	0	0	dropout	0% (0/394)	0% (0/394)	100% (394/394)	0% (0/394)			0		0		Faecalibacterium_prausnitzii_NZ_DS483500_1_rna34_0106
xxxStaphylococcus_caprae	xxxStaphylococcus_caprae	[462..568]	both	0	0	dropout	0% (0/107)	0% (0/107)	100% (107/107)	0% (0/107)			0		0		Mageeibacillus_indolicus_NC_013895_2_rna7_0011
xxxStaphylococcus_caprae	xxxStaphylococcus_caprae	[1378..1480]	both	0	0	dropout	0% (0/103)	0% (0/103)	100% (103/103)	0% (0/103)			0		0		Prevotella_copri_NZ_GG703855_1_rna43_0029
xxxStaphylococcus_caprae	xxxStaphylococcus_caprae	[1231..1335]	both	0	0	dropout	0% (0/105)	0% (0/105)	100% (105/105)	0% (0/105)			0		0		Shuttleworthia_satelles_DSM_14600_NZ_GG665866_1_rna19_0005
xxxStaphylococcus_caprae	xxxStaphylococcus_caprae	[914..1019]	both	0	0	dropout	0% (0/106)	0% (0/106)	100% (106/106)	0% (0/106)			0		0		Streptococcus_macedonicus_NC_016749_1_rna66_0143
xxxStaphylococcus_caprae	xxxStaphylococcus_caprae	[316..420]	both	0	0	dropout	0% (0/105)	0% (0/105)	100% (105/105)	0% (0/105)			0		0		Veillonella_seminalis_NZ_JH992937_1_rna41_0017
xxxStaphylococcus_devrie	xxxStaphylococcus_devriesei	[23..124]	both	0	0	dropout	0% (0/102)	0% (0/102)	100% (102/102)	0% (0/102)			0		0		Bifidobacterium_angulatum_JCM_7096_GCF_0010251551_ASM102515v1_NZ_AP012322_1_rna0_0019
xxxStaphylococcus_devrie	xxxStaphylococcus_devriesei	[471..578]	both	0	0	dropout	0% (0/108)	0% (0/108)	100% (108/108)	0% (0/108)			0		0		Cutibacterium_acnes_J139_NZ_ADFS01000001_1_rna32_0028
xxxStaphylococcus_devrie	xxxStaphylococcus_devriesei	[772..886]	both	0	0	dropout	0% (0/115)	0% (0/115)	100% (115/115)	0% (0/115)			0		0		Eubacterium_siraeum_DSM_15702_GCF_0003820851_ASM38208v1_NZ_KB907544_1__0016
xxxStaphylococcus_devrie	xxxStaphylococcus_devriesei	[1082..1187]	both	0	0	dropout	0% (0/106)	0% (0/106)	100% (106/106)	0% (0/106)			0		0		Eubacterium_siraeum_DSM_15702_GCF_0003820851_ASM38208v1_NZ_KB907544_1__0020
xxxStaphylococcus_devrie	xxxStaphylococcus_devriesei	[328..721]	both	0	0	dropout	0% (0/394)	0% (0/394)	100% (394/394)	0% (0/394)			0		0		Faecalibacterium_prausnitzii_NZ_DS483500_1_rna34_0106
xxxStaphylococcus_devrie	xxxStaphylococcus_devriesei	[314..420]	both	0	0	dropout	0% (0/107)	0% (0/107)	100% (107/107)	0% (0/107)			0		0		Mageeibacillus_indolicus_NC_013895_2_rna7_0011
xxxStaphylococcus_devrie	xxxStaphylococcus_devriesei	[1228..1330]	both	0	0	dropout	0% (0/103)	0% (0/103)	100% (103/103)	0% (0/103)			0		0		Prevotella_copri_NZ_GG703855_1_rna43_0029
xxxStaphylococcus_devrie	xxxStaphylococcus_devriesei	[932..1036]	both	0	0	dropout	0% (0/105)	0% (0/105)	100% (105/105)	0% (0/105)			0		0		Shuttleworthia_satelles_DSM_14600_NZ_GG665866_1_rna19_0005
xxxStaphylococcus_devrie	xxxStaphylococcus_devriesei	[168..272]	both	0	0	dropout	0% (0/105)	0% (0/105)	100% (105/105)	0% (0/105)			0		0		Veillonella_seminalis_NZ_JH992937_1_rna41_0017
xxxStaphylococcus_epider	xxxStaphylococcus_epidermidis	[1384..1484]	both	0	0	dropout	0% (0/101)	0% (0/101)	100% (101/101)	0% (0/101)			0		0		Bifidobacterium_angulatum_JCM_7096_GCF_0010251551_ASM102515v1_NZ_AP012322_1_rna0_0019
xxxStaphylococcus_epider	xxxStaphylococcus_epidermidis	[479..586]	both	0	0	dropout	0% (0/108)	0% (0/108)	100% (108/108)	0% (0/108)			0		0		Cutibacterium_acnes_J139_NZ_ADFS01000001_1_rna32_0028
xxxStaphylococcus_epider	xxxStaphylococcus_epidermidis	[322..436]	both	0	0	dropout	0% (0/115)	0% (0/115)	100% (115/115)	0% (0/115)			0		0		Eubacterium_siraeum_DSM_15702_GCF_0003820851_ASM38208v1_NZ_KB907544_1__0016
xxxStaphylococcus_epider	xxxStaphylococcus_epidermidis	[1085..1190]	both	0	0	dropout	0% (0/106)	0% (0/106)	100% (106/106)	0% (0/106)			0		0		Eubacterium_siraeum_DSM_15702_GCF_0003820851_ASM38208v1_NZ_KB907544_1__0020
xxxStaphylococcus_epider	xxxStaphylococcus_epidermidis	[638..743]	both	0	0	dropout	0% (0/106)	0% (0/106)	100% (106/106)	0% (0/106)			0		0		Faecalibacterium_prausnitzii_NZ_DS483500_1_rna34_0106
xxxStaphylococcus_epider	xxxStaphylococcus_epidermidis	[651..1045]	both	0	0	dropout	0% (0/395)	0% (0/395)	100% (395/395)	0% (0/395)			0		0		Mageeibacillus_indolicus_NC_013895_2_rna7_0011
xxxStaphylococcus_epider	xxxStaphylococcus_epidermidis	[27..129]	both	0	0	dropout	0% (0/103)	0% (0/103)	100% (103/103)	0% (0/103)			0		0		Prevotella_copri_NZ_GG703855_1_rna43_0029
xxxStaphylococcus_epider	xxxStaphylococcus_epidermidis	[172..276]	both	0	0	dropout	0% (0/105)	0% (0/105)	100% (105/105)	0% (0/105)			0		0		Shuttleworthia_satelles_DSM_14600_NZ_GG665866_1_rna19_0005
xxxStaphylococcus_epider	xxxStaphylococcus_epidermidis	[790..895]	both	0	0	dropout	0% (0/106)	0% (0/106)	100% (106/106)	0% (0/106)			0		0		Streptococcus_macedonicus_NC_016749_1_rna66_0143
xxxStaphylococcus_epider	xxxStaphylococcus_epidermidis	[1236..1340]	both	0	0	dropout	0% (0/105)	0% (0/105)	100% (105/105)	0% (0/105)			0		0		Veillonella_seminalis_NZ_JH992937_1_rna41_0017
xxxStaphylococcus_epider	xxxStaphylococcus_epidermidis_BCM-HMP0060	[23..123]	both	0	0	dropout	0% (0/101)	0% (0/101)	100% (101/101)	0% (0/101)			0		0		Bifidobacterium_angulatum_JCM_7096_GCF_0010251551_ASM102515v1_NZ_AP012322_1_rna0_0019
xxxStaphylococcus_epider	xxxStaphylococcus_epidermidis_BCM-HMP0060	[619..726]	both	0	0	dropout	0% (0/108)	0% (0/108)	100% (108/108)	0% (0/108)			0		0		Cutibacterium_acnes_J139_NZ_ADFS01000001_1_rna32_0028
xxxStaphylococcus_epider	xxxStaphylococcus_epidermidis_BCM-HMP0060	[1071..1185]	both	0	0	dropout	0% (0/115)	0% (0/115)	100% (115/115)	0% (0/115)			0		0		Eubacterium_siraeum_DSM_15702_GCF_0003820851_ASM38208v1_NZ_KB907544_1__0016
xxxStaphylococcus_epider	xxxStaphylococcus_epidermidis_BCM-HMP0060	[168..273]	both	0	0	dropout	0% (0/106)	0% (0/106)	100% (106/106)	0% (0/106)			0		0		Eubacterium_siraeum_DSM_15702_GCF_0003820851_ASM38208v1_NZ_KB907544_1__0020
xxxStaphylococcus_epider	xxxStaphylococcus_epidermidis_BCM-HMP0060	[476..869]	both	0	0	dropout	0% (0/394)	0% (0/394)	100% (394/394)	0% (0/394)			0		0		Faecalibacterium_prausnitzii_NZ_DS483500_1_rna34_0106
xxxStaphylococcus_epider	xxxStaphylococcus_epidermidis_BCM-HMP0060	[462..568]	both	0	0	dropout	0% (0/107)	0% (0/107)	100% (107/107)	0% (0/107)			0		0		Mageeibacillus_indolicus_NC_013895_2_rna7_0011
xxxStaphylococcus_epider	xxxStaphylococcus_epidermidis_BCM-HMP0060	[1378..1480]	both	0	0	dropout	0% (0/103)	0% (0/103)	100% (103/103)	0% (0/103)			0		0		Prevotella_copri_NZ_GG703855_1_rna43_0029
xxxStaphylococcus_epider	xxxStaphylococcus_epidermidis_BCM-HMP0060	[1231..1335]	both	0	0	dropout	0% (0/105)	0% (0/105)	100% (105/105)	0% (0/105)			0		0		Shuttleworthia_satelles_DSM_14600_NZ_GG665866_1_rna19_0005
xxxStaphylococcus_epider	xxxStaphylococcus_epidermidis_BCM-HMP0060	[914..1019]	both	0	0	dropout	0% (0/106)	0% (0/106)	100% (106/106)	0% (0/106)			0		0		Streptococcus_macedonicus_NC_016749_1_rna66_0143
xxxStaphylococcus_epider	xxxStaphylococcus_epidermidis_BCM-HMP0060	[316..420]	both	0	0	dropout	0% (0/105)	0% (0/105)	100% (105/105)	0% (0/105)			0		0		Veillonella_seminalis_NZ_JH992937_1_rna41_0017
xxxStaphylococcus_epider	xxxStaphylococcus_epidermidis_M23864W2grey	[23..123]	both	0	0	dropout	0% (0/101)	0% (0/101)	100% (101/101)	0% (0/101)			0		0		Bifidobacterium_angulatum_JCM_7096_GCF_0010251551_ASM102515v1_NZ_AP012322_1_rna0_0019
xxxStaphylococcus_epider	xxxStaphylococcus_epidermidis_M23864W2grey	[619..726]	both	0	0	dropout	0% (0/108)	0% (0/108)	100% (108/108)	0% (0/108)			0		0		Cutibacterium_acnes_J139_NZ_ADFS01000001_1_rna32_0028
xxxStaphylococcus_epider	xxxStaphylococcus_epidermidis_M23864W2grey	[1071..1185]	both	0	0	dropout	0% (0/115)	0% (0/115)	100% (115/115)	0% (0/115)			0		0		Eubacterium_siraeum_DSM_15702_GCF_0003820851_ASM38208v1_NZ_KB907544_1__0016
xxxStaphylococcus_epider	xxxStaphylococcus_epidermidis_M23864W2grey	[168..273]	both	0	0	dropout	0% (0/106)	0% (0/106)	100% (106/106)	0% (0/106)			0		0		Eubacterium_siraeum_DSM_15702_GCF_0003820851_ASM38208v1_NZ_KB907544_1__0020
xxxStaphylococcus_epider	xxxStaphylococcus_epidermidis_M23864W2grey	[476..869]	both	0	0	dropout	0% (0/394)	0% (0/394)	100% (394/394)	0% (0/394)			0		0		Faecalibacterium_prausnitzii_NZ_DS483500_1_rna34_0106
xxxStaphylococcus_epider	xxxStaphylococcus_epidermidis_M23864W2grey	[462..568]	both	0	0	dropout	0% (0/107)	0% (0/107)	100% (107/107)	0% (0/107)			0		0		Mageeibacillus_indolicus_NC_013895_2_rna7_0011
xxxStaphylococcus_epider	xxxStaphylococcus_epidermidis_M23864W2grey	[1378..1480]	both	0	0	dropout	0% (0/103)	0% (0/103)	100% (103/103)	0% (0/103)			0		0		Prevotella_copri_NZ_GG703855_1_rna43_0029
xxxStaphylococcus_epider	xxxStaphylococcus_epidermidis_M23864W2grey	[1231..1335]	both	0	0	dropout	0% (0/105)	0% (0/105)	100% (105/105)	0% (0/105)			0		0		Shuttleworthia_satelles_DSM_14600_NZ_GG665866_1_rna19_0005
xxxStaphylococcus_epider	xxxStaphylococcus_epidermidis_M23864W2grey	[914..1019]	both	0	0	dropout	0% (0/106)	0% (0/106)	100% (106/106)	0% (0/106)			0		0		Streptococcus_macedonicus_NC_016749_1_rna66_0143
xxxStaphylococcus_epider	xxxStaphylococcus_epidermidis_M23864W2grey	[316..420]	both	0	0	dropout	0% (0/105)	0% (0/105)	100% (105/105)	0% (0/105)			0		0		Veillonella_seminalis_NZ_JH992937_1_rna41_0017
xxxStaphylococcus_epider	xxxStaphylococcus_epidermidis_RP62A	[23..123]	both	0	0	dropout	0% (0/101)	0% (0/101)	100% (101/101)	0% (0/101)			0		0		Bifidobacterium_angulatum_JCM_7096_GCF_0010251551_ASM102515v1_NZ_AP012322_1_rna0_0019
xxxStaphylococcus_epider	xxxStaphylococcus_epidermidis_RP62A	[1075..1182]	both	0	0	dropout	0% (0/108)	0% (0/108)	100% (108/108)	0% (0/108)			0		0		Cutibacterium_acnes_J139_NZ_ADFS01000001_1_rna32_0028
xxxStaphylococcus_epider	xxxStaphylococcus_epidermidis_RP62A	[918..1032]	both	0	0	dropout	0% (0/115)	0% (0/115)	100% (115/115)	0% (0/115)			0		0		Eubacterium_siraeum_DSM_15702_GCF_0003820851_ASM38208v1_NZ_KB907544_1__0016
xxxStaphylococcus_epider	xxxStaphylococcus_epidermidis_RP62A	[316..421]	both	0	0	dropout	0% (0/106)	0% (0/106)	100% (106/106)	0% (0/106)			0		0		Eubacterium_siraeum_DSM_15702_GCF_0003820851_ASM38208v1_NZ_KB907544_1__0020
xxxStaphylococcus_epider	xxxStaphylococcus_epidermidis_RP62A	[611..716]	both	0	0	dropout	0% (0/106)	0% (0/106)	100% (106/106)	0% (0/106)			0		0		Faecalibacterium_prausnitzii_NZ_DS483500_1_rna34_0106
xxxStaphylococcus_epider	xxxStaphylococcus_epidermidis_RP62A	[731..1339]	both	0	0	dropout	0% (0/609)	0% (0/609)	100% (609/609)	0% (0/609)			0		0		Mageeibacillus_indolicus_NC_013895_2_rna7_0011
xxxStaphylococcus_epider	xxxStaphylococcus_epidermidis_RP62A	[173..275]	both	0	0	dropout	0% (0/103)	0% (0/103)	100% (103/103)	0% (0/103)			0		0		Prevotella_copri_NZ_GG703855_1_rna43_0029
xxxStaphylococcus_epider	xxxStaphylococcus_epidermidis_RP62A	[1379..1483]	both	0	0	dropout	0% (0/105)	0% (0/105)	100% (105/105)	0% (0/105)			0		0		Shuttleworthia_satelles_DSM_14600_NZ_GG665866_1_rna19_0005
xxxStaphylococcus_epider	xxxStaphylococcus_epidermidis_RP62A	[761..866]	both	0	0	dropout	0% (0/106)	0% (0/106)	100% (106/106)	0% (0/106)			0		0		Streptococcus_macedonicus_NC_016749_1_rna66_0143
xxxStaphylococcus_epider	xxxStaphylococcus_epidermidis_RP62A	[464..568]	both	0	0	dropout	0% (0/105)	0% (0/105)	100% (105/105)	0% (0/105)			0		0		Veillonella_seminalis_NZ_JH992937_1_rna41_0017
xxxStaphylococcus_epider	xxxStaphylococcus_epidermidis_SK135	[23..123]	both	0	0	dropout	0% (0/101)	0% (0/101)	100% (101/101)	0% (0/101)			0		0		Bifidobacterium_angulatum_JCM_7096_GCF_0010251551_ASM102515v1_NZ_AP012322_1_rna0_0019
xxxStaphylococcus_epider	xxxStaphylococcus_epidermidis_SK135	[469..576]	both	0	0	dropout	0% (0/108)	0% (0/108)	100% (108/108)	0% (0/108)			0		0		Cutibacterium_acnes_J139_NZ_ADFS01000001_1_rna32_0028
xxxStaphylococcus_epider	xxxStaphylococcus_epidermidis_SK135	[770..884]	both	0	0	dropout	0% (0/115)	0% (0/115)	100% (115/115)	0% (0/115)			0		0		Eubacterium_siraeum_DSM_15702_GCF_0003820851_ASM38208v1_NZ_KB907544_1__0016
xxxStaphylococcus_epider	xxxStaphylococcus_epidermidis_SK135	[1230..1335]	both	0	0	dropout	0% (0/106)	0% (0/106)	100% (106/106)	0% (0/106)			0		0		Eubacterium_siraeum_DSM_15702_GCF_0003820851_ASM38208v1_NZ_KB907544_1__0020
xxxStaphylococcus_epider	xxxStaphylococcus_epidermidis_SK135	[326..719]	both	0	0	dropout	0% (0/394)	0% (0/394)	100% (394/394)	0% (0/394)			0		0		Faecalibacterium_prausnitzii_NZ_DS483500_1_rna34_0106
xxxStaphylococcus_epider	xxxStaphylococcus_epidermidis_SK135	[312..418]	both	0	0	dropout	0% (0/107)	0% (0/107)	100% (107/107)	0% (0/107)			0		0		Mageeibacillus_indolicus_NC_013895_2_rna7_0011
xxxStaphylococcus_epider	xxxStaphylococcus_epidermidis_SK135	[173..275]	both	0	0	dropout	0% (0/103)	0% (0/103)	100% (103/103)	0% (0/103)			0		0		Prevotella_copri_NZ_GG703855_1_rna43_0029
xxxStaphylococcus_epider	xxxStaphylococcus_epidermidis_SK135	[930..1034]	both	0	0	dropout	0% (0/105)	0% (0/105)	100% (105/105)	0% (0/105)			0		0		Shuttleworthia_satelles_DSM_14600_NZ_GG665866_1_rna19_0005
xxxStaphylococcus_epider	xxxStaphylococcus_epidermidis_SK135	[1086..1190]	both	0	0	dropout	0% (0/105)	0% (0/105)	100% (105/105)	0% (0/105)			0		0		Streptococcus_macedonicus_NC_016749_1_rna66_0143
xxxStaphylococcus_epider	xxxStaphylococcus_epidermidis_SK135	[1381..1485]	both	0	0	dropout	0% (0/105)	0% (0/105)	100% (105/105)	0% (0/105)			0		0		Veillonella_seminalis_NZ_JH992937_1_rna41_0017
xxxStaphylococcus_epider	xxxStaphylococcus_epidermidis_W23144	[1384..1484]	both	0	0	dropout	0% (0/101)	0% (0/101)	100% (101/101)	0% (0/101)			0		0		Bifidobacterium_angulatum_JCM_7096_GCF_0010251551_ASM102515v1_NZ_AP012322_1_rna0_0019
xxxStaphylococcus_epider	xxxStaphylococcus_epidermidis_W23144	[479..586]	both	0	0	dropout	0% (0/108)	0% (0/108)	100% (108/108)	0% (0/108)			0		0		Cutibacterium_acnes_J139_NZ_ADFS01000001_1_rna32_0028
xxxStaphylococcus_epider	xxxStaphylococcus_epidermidis_W23144	[322..436]	both	0	0	dropout	0% (0/115)	0% (0/115)	100% (115/115)	0% (0/115)			0		0		Eubacterium_siraeum_DSM_15702_GCF_0003820851_ASM38208v1_NZ_KB907544_1__0016
xxxStaphylococcus_epider	xxxStaphylococcus_epidermidis_W23144	[1085..1190]	both	0	0	dropout	0% (0/106)	0% (0/106)	100% (106/106)	0% (0/106)			0		0		Eubacterium_siraeum_DSM_15702_GCF_0003820851_ASM38208v1_NZ_KB907544_1__0020
xxxStaphylococcus_epider	xxxStaphylococcus_epidermidis_W23144	[638..743]	both	0	0	dropout	0% (0/106)	0% (0/106)	100% (106/106)	0% (0/106)			0		0		Faecalibacterium_prausnitzii_NZ_DS483500_1_rna34_0106
xxxStaphylococcus_epider	xxxStaphylococcus_epidermidis_W23144	[651..1045]	both	0	0	dropout	0% (0/395)	0% (0/395)	100% (395/395)	0% (0/395)			0		0		Mageeibacillus_indolicus_NC_013895_2_rna7_0011
xxxStaphylococcus_epider	xxxStaphylococcus_epidermidis_W23144	[27..129]	both	0	0	dropout	0% (0/103)	0% (0/103)	100% (103/103)	0% (0/103)			0		0		Prevotella_copri_NZ_GG703855_1_rna43_0029
xxxStaphylococcus_epider	xxxStaphylococcus_epidermidis_W23144	[172..276]	both	0	0	dropout	0% (0/105)	0% (0/105)	100% (105/105)	0% (0/105)			0		0		Shuttleworthia_satelles_DSM_14600_NZ_GG665866_1_rna19_0005
xxxStaphylococcus_epider	xxxStaphylococcus_epidermidis_W23144	[790..895]	both	0	0	dropout	0% (0/106)	0% (0/106)	100% (106/106)	0% (0/106)			0		0		Streptococcus_macedonicus_NC_016749_1_rna66_0143
xxxStaphylococcus_epider	xxxStaphylococcus_epidermidis_W23144	[1236..1340]	both	0	0	dropout	0% (0/105)	0% (0/105)	100% (105/105)	0% (0/105)			0		0		Veillonella_seminalis_NZ_JH992937_1_rna41_0017
xxxStaphylococcus_haemol	xxxStaphylococcus_haemolyticus	[1384..1484]	both	0	0	dropout	0% (0/101)	0% (0/101)	100% (101/101)	0% (0/101)			0		0		Bifidobacterium_angulatum_JCM_7096_GCF_0010251551_ASM102515v1_NZ_AP012322_1_rna0_0019
xxxStaphylococcus_haemol	xxxStaphylococcus_haemolyticus	[930..1037]	both	0	0	dropout	0% (0/108)	0% (0/108)	100% (108/108)	0% (0/108)			0		0		Cutibacterium_acnes_J139_NZ_ADFS01000001_1_rna32_0028
xxxStaphylococcus_haemol	xxxStaphylococcus_haemolyticus	[773..887]	both	0	0	dropout	0% (0/115)	0% (0/115)	100% (115/115)	0% (0/115)			0		0		Eubacterium_siraeum_DSM_15702_GCF_0003820851_ASM38208v1_NZ_KB907544_1__0016
xxxStaphylococcus_haemol	xxxStaphylococcus_haemolyticus	[170..275]	both	0	0	dropout	0% (0/106)	0% (0/106)	100% (106/106)	0% (0/106)			0		0		Eubacterium_siraeum_DSM_15702_GCF_0003820851_ASM38208v1_NZ_KB907544_1__0020
xxxStaphylococcus_haemol	xxxStaphylococcus_haemolyticus	[329..571]	both	0	0	dropout	0% (0/243)	0% (0/243)	100% (243/243)	0% (0/243)			0		0		Faecalibacterium_prausnitzii_NZ_DS483500_1_rna34_0106
xxxStaphylococcus_haemol	xxxStaphylococcus_haemolyticus	[315..421]	both	0	0	dropout	0% (0/107)	0% (0/107)	100% (107/107)	0% (0/107)			0		0		Mageeibacillus_indolicus_NC_013895_2_rna7_0011
xxxStaphylococcus_haemol	xxxStaphylococcus_haemolyticus	[27..129]	both	0	0	dropout	0% (0/103)	0% (0/103)	100% (103/103)	0% (0/103)			0		0		Prevotella_copri_NZ_GG703855_1_rna43_0029
xxxStaphylococcus_haemol	xxxStaphylococcus_haemolyticus	[1084..1188]	both	0	0	dropout	0% (0/105)	0% (0/105)	100% (105/105)	0% (0/105)			0		0		Shuttleworthia_satelles_DSM_14600_NZ_GG665866_1_rna19_0005
xxxStaphylococcus_haemol	xxxStaphylococcus_haemolyticus	[616..721]	both	0	0	dropout	0% (0/106)	0% (0/106)	100% (106/106)	0% (0/106)			0		0		Streptococcus_macedonicus_NC_016749_1_rna66_0143
xxxStaphylococcus_haemol	xxxStaphylococcus_haemolyticus	[1236..1340]	both	0	0	dropout	0% (0/105)	0% (0/105)	100% (105/105)	0% (0/105)			0		0		Veillonella_seminalis_NZ_JH992937_1_rna41_0017
xxxStaphylococcus_homini	xxxStaphylococcus_hominis	[478..585]	both	0	0	dropout	0% (0/108)	0% (0/108)	100% (108/108)	0% (0/108)			0		0		Cutibacterium_acnes_J139_NZ_ADFS01000001_1_rna32_0028
xxxStaphylococcus_homini	xxxStaphylococcus_hominis	[321..435]	both	0	0	dropout	0% (0/115)	0% (0/115)	100% (115/115)	0% (0/115)			0		0		Eubacterium_siraeum_DSM_15702_GCF_0003820851_ASM38208v1_NZ_KB907544_1__0016
xxxStaphylococcus_homini	xxxStaphylococcus_hominis	[170..275]	both	0	0	dropout	0% (0/106)	0% (0/106)	100% (106/106)	0% (0/106)			0		0		Eubacterium_siraeum_DSM_15702_GCF_0003820851_ASM38208v1_NZ_KB907544_1__0020
xxxStaphylococcus_homini	xxxStaphylococcus_hominis	[637..742]	both	0	0	dropout	0% (0/106)	0% (0/106)	100% (106/106)	0% (0/106)			0		0		Faecalibacterium_prausnitzii_NZ_DS483500_1_rna34_0106
xxxStaphylococcus_homini	xxxStaphylococcus_hominis	[650..1044]	both	0	0	dropout	0% (0/395)	0% (0/395)	100% (395/395)	0% (0/395)			0		0		Mageeibacillus_indolicus_NC_013895_2_rna7_0011
xxxStaphylococcus_homini	xxxStaphylococcus_hominis	[27..129]	both	0	0	dropout	0% (0/103)	0% (0/103)	100% (103/103)	0% (0/103)			0		0		Prevotella_copri_NZ_GG703855_1_rna43_0029
xxxStaphylococcus_homini	xxxStaphylococcus_hominis	[789..894]	both	0	0	dropout	0% (0/106)	0% (0/106)	100% (106/106)	0% (0/106)			0		0		Streptococcus_macedonicus_NC_016749_1_rna66_0143
xxxStaphylococcus_homini	xxxStaphylococcus_hominis	[1086..1190]	both	0	0	dropout	0% (0/105)	0% (0/105)	100% (105/105)	0% (0/105)			0		0		Veillonella_seminalis_NZ_JH992937_1_rna41_0017
xxxStaphylococcus_petras	xxxStaphylococcus_petrasii	[1384..1484]	both	0	0	dropout	0% (0/101)	0% (0/101)	100% (101/101)	0% (0/101)			0		0		Bifidobacterium_angulatum_JCM_7096_GCF_0010251551_ASM102515v1_NZ_AP012322_1_rna0_0019
xxxStaphylococcus_petras	xxxStaphylococcus_petrasii	[479..586]	both	0	0	dropout	0% (0/108)	0% (0/108)	100% (108/108)	0% (0/108)			0		0		Cutibacterium_acnes_J139_NZ_ADFS01000001_1_rna32_0028
xxxStaphylococcus_petras	xxxStaphylococcus_petrasii	[322..436]	both	0	0	dropout	0% (0/115)	0% (0/115)	100% (115/115)	0% (0/115)			0		0		Eubacterium_siraeum_DSM_15702_GCF_0003820851_ASM38208v1_NZ_KB907544_1__0016
xxxStaphylococcus_petras	xxxStaphylococcus_petrasii	[1085..1190]	both	0	0	dropout	0% (0/106)	0% (0/106)	100% (106/106)	0% (0/106)			0		0		Eubacterium_siraeum_DSM_15702_GCF_0003820851_ASM38208v1_NZ_KB907544_1__0020
xxxStaphylococcus_petras	xxxStaphylococcus_petrasii	[638..743]	both	0	0	dropout	0% (0/106)	0% (0/106)	100% (106/106)	0% (0/106)			0		0		Faecalibacterium_prausnitzii_NZ_DS483500_1_rna34_0106
xxxStaphylococcus_petras	xxxStaphylococcus_petrasii	[651..1045]	both	0	0	dropout	0% (0/395)	0% (0/395)	100% (395/395)	0% (0/395)			0		0		Mageeibacillus_indolicus_NC_013895_2_rna7_0011
xxxStaphylococcus_petras	xxxStaphylococcus_petrasii	[27..129]	both	0	0	dropout	0% (0/103)	0% (0/103)	100% (103/103)	0% (0/103)			0		0		Prevotella_copri_NZ_GG703855_1_rna43_0029
xxxStaphylococcus_petras	xxxStaphylococcus_petrasii	[172..276]	both	0	0	dropout	0% (0/105)	0% (0/105)	100% (105/105)	0% (0/105)			0		0		Shuttleworthia_satelles_DSM_14600_NZ_GG665866_1_rna19_0005
xxxStaphylococcus_petras	xxxStaphylococcus_petrasii	[790..895]	both	0	0	dropout	0% (0/106)	0% (0/106)	100% (106/106)	0% (0/106)			0		0		Streptococcus_macedonicus_NC_016749_1_rna66_0143
xxxStaphylococcus_petras	xxxStaphylococcus_petrasii	[1236..1340]	both	0	0	dropout	0% (0/105)	0% (0/105)	100% (105/105)	0% (0/105)			0		0		Veillonella_seminalis_NZ_JH992937_1_rna41_0017
xxxStaphylococcus_saprop	xxxStaphylococcus_saprophyticus	[23..125]	both	0	0	dropout	0% (0/103)	0% (0/103)	100% (103/103)	0% (0/103)			0		0		Bifidobacterium_angulatum_JCM_7096_GCF_0010251551_ASM102515v1_NZ_AP012322_1_rna0_0019
xxxStaphylococcus_saprop	xxxStaphylococcus_saprophyticus	[472..579]	both	0	0	dropout	0% (0/108)	0% (0/108)	100% (108/108)	0% (0/108)			0		0		Cutibacterium_acnes_J139_NZ_ADFS01000001_1_rna32_0028
xxxStaphylococcus_saprop	xxxStaphylococcus_saprophyticus	[622..736]	both	0	0	dropout	0% (0/115)	0% (0/115)	100% (115/115)	0% (0/115)			0		0		Eubacterium_siraeum_DSM_15702_GCF_0003820851_ASM38208v1_NZ_KB907544_1__0016
xxxStaphylococcus_saprop	xxxStaphylococcus_saprophyticus	[170..275]	both	0	0	dropout	0% (0/106)	0% (0/106)	100% (106/106)	0% (0/106)			0		0		Eubacterium_siraeum_DSM_15702_GCF_0003820851_ASM38208v1_NZ_KB907544_1__0020
xxxStaphylococcus_saprop	xxxStaphylococcus_saprophyticus	[787..892]	both	0	0	dropout	0% (0/106)	0% (0/106)	100% (106/106)	0% (0/106)			0		0		Faecalibacterium_prausnitzii_NZ_DS483500_1_rna34_0106
xxxStaphylococcus_saprop	xxxStaphylococcus_saprophyticus	[800..1194]	both	0	0	dropout	0% (0/395)	0% (0/395)	100% (395/395)	0% (0/395)			0		0		Mageeibacillus_indolicus_NC_013895_2_rna7_0011
xxxStaphylococcus_saprop	xxxStaphylococcus_saprophyticus	[1380..1482]	both	0	0	dropout	0% (0/103)	0% (0/103)	100% (103/103)	0% (0/103)			0		0		Prevotella_copri_NZ_GG703855_1_rna43_0029
xxxStaphylococcus_saprop	xxxStaphylococcus_saprophyticus	[321..425]	both	0	0	dropout	0% (0/105)	0% (0/105)	100% (105/105)	0% (0/105)			0		0		Shuttleworthia_satelles_DSM_14600_NZ_GG665866_1_rna19_0005
xxxStaphylococcus_saprop	xxxStaphylococcus_saprophyticus	[939..1044]	both	0	0	dropout	0% (0/106)	0% (0/106)	100% (106/106)	0% (0/106)			0		0		Streptococcus_macedonicus_NC_016749_1_rna66_0143
xxxStaphylococcus_saprop	xxxStaphylococcus_saprophyticus	[1236..1340]	both	0	0	dropout	0% (0/105)	0% (0/105)	100% (105/105)	0% (0/105)			0		0		Veillonella_seminalis_NZ_JH992937_1_rna41_0017
xxxStaphylococcus_warner	xxxStaphylococcus_warneri	[1384..1486]	both	0	0	dropout	0% (0/103)	0% (0/103)	100% (103/103)	0% (0/103)			0		0		Bifidobacterium_angulatum_JCM_7096_GCF_0010251551_ASM102515v1_NZ_AP012322_1_rna0_0019
xxxStaphylococcus_warner	xxxStaphylococcus_warneri	[479..586]	both	0	0	dropout	0% (0/108)	0% (0/108)	100% (108/108)	0% (0/108)			0		0		Cutibacterium_acnes_J139_NZ_ADFS01000001_1_rna32_0028
xxxStaphylococcus_warner	xxxStaphylococcus_warneri	[322..436]	both	0	0	dropout	0% (0/115)	0% (0/115)	100% (115/115)	0% (0/115)			0		0		Eubacterium_siraeum_DSM_15702_GCF_0003820851_ASM38208v1_NZ_KB907544_1__0016
xxxStaphylococcus_warner	xxxStaphylococcus_warneri	[1085..1190]	both	0	0	dropout	0% (0/106)	0% (0/106)	100% (106/106)	0% (0/106)			0		0		Eubacterium_siraeum_DSM_15702_GCF_0003820851_ASM38208v1_NZ_KB907544_1__0020
xxxStaphylococcus_warner	xxxStaphylococcus_warneri	[638..743]	both	0	0	dropout	0% (0/106)	0% (0/106)	100% (106/106)	0% (0/106)			0		0		Faecalibacterium_prausnitzii_NZ_DS483500_1_rna34_0106
xxxStaphylococcus_warner	xxxStaphylococcus_warneri	[651..1045]	both	0	0	dropout	0% (0/395)	0% (0/395)	100% (395/395)	0% (0/395)			0		0		Mageeibacillus_indolicus_NC_013895_2_rna7_0011
xxxStaphylococcus_warner	xxxStaphylococcus_warneri	[27..129]	both	0	0	dropout	0% (0/103)	0% (0/103)	100% (103/103)	0% (0/103)			0		0		Prevotella_copri_NZ_GG703855_1_rna43_0029
xxxStaphylococcus_warner	xxxStaphylococcus_warneri	[172..276]	both	0	0	dropout	0% (0/105)	0% (0/105)	100% (105/105)	0% (0/105)			0		0		Shuttleworthia_satelles_DSM_14600_NZ_GG665866_1_rna19_0005
xxxStaphylococcus_warner	xxxStaphylococcus_warneri	[790..895]	both	0	0	dropout	0% (0/106)	0% (0/106)	100% (106/106)	0% (0/106)			0		0		Streptococcus_macedonicus_NC_016749_1_rna66_0143
xxxStaphylococcus_warner	xxxStaphylococcus_warneri	[1236..1340]	both	0	0	dropout	0% (0/105)	0% (0/105)	100% (105/105)	0% (0/105)			0		0		Veillonella_seminalis_NZ_JH992937_1_rna41_0017
xxxStenotrophomonas_malt	xxxStenotrophomonas_maltophilia_K279a	[626..726]	both	0	0	dropout	0% (0/101)	0% (0/101)	100% (101/101)	0% (0/101)			0		0		Bifidobacterium_angulatum_JCM_7096_GCF_0010251551_ASM102515v1_NZ_AP012322_1_rna0_0019
xxxStenotrophomonas_malt	xxxStenotrophomonas_maltophilia_K279a	[25..130]	both	0	0	dropout	0% (0/106)	0% (0/106)	100% (106/106)	0% (0/106)			0		0		Cutibacterium_acnes_J139_NZ_ADFS01000001_1_rna32_0028
xxxStenotrophomonas_malt	xxxStenotrophomonas_maltophilia_K279a	[329..434]	both	0	0	dropout	0% (0/106)	0% (0/106)	100% (106/106)	0% (0/106)			0		0		Faecalibacterium_prausnitzii_NZ_DS483500_1_rna34_0106
xxxStenotrophomonas_malt	xxxStenotrophomonas_maltophilia_K279a	[176..280]	both	0	0	dropout	0% (0/105)	0% (0/105)	100% (105/105)	0% (0/105)			0		0		Prevotella_copri_NZ_GG703855_1_rna43_0029
xxxStenotrophomonas_malt	xxxStenotrophomonas_maltophilia_K279a	[475..579]	both	0	0	dropout	0% (0/105)	0% (0/105)	100% (105/105)	0% (0/105)			0		0		Shuttleworthia_satelles_DSM_14600_NZ_GG665866_1_rna19_0005
xxxStreptobacillus_monil	xxxStreptobacillus_moniliformis_DSM_12112	[320..425]	both	0	0	dropout	0% (0/106)	0% (0/106)	100% (106/106)	0% (0/106)			0		0		Cutibacterium_acnes_J139_NZ_ADFS01000001_1_rna32_0028
xxxStreptobacillus_monil	xxxStreptobacillus_moniliformis_DSM_12112	[172..277]	both	0	0	dropout	0% (0/106)	0% (0/106)	100% (106/106)	0% (0/106)			0		0		Eubacterium_siraeum_DSM_15702_GCF_0003820851_ASM38208v1_NZ_KB907544_1__0016
xxxStreptobacillus_monil	xxxStreptobacillus_moniliformis_DSM_12112	[19..121]	both	0	0	dropout	0% (0/103)	0% (0/103)	100% (103/103)	0% (0/103)			0		0		Faecalibacterium_prausnitzii_NZ_DS483500_1_rna34_0106
xxxStreptobacillus_monil	xxxStreptobacillus_moniliformis_DSM_12112	[472..575]	both	0	0	dropout	0% (0/104)	0% (0/104)	100% (104/104)	0% (0/104)			0		0		Shuttleworthia_satelles_DSM_14600_NZ_GG665866_1_rna19_0005
xxxStreptococcus_agalact	xxxStreptococcus_agalactiae	[23..124]	both	0	0	dropout	0% (0/102)	0% (0/102)	100% (102/102)	0% (0/102)			0		0		Bifidobacterium_angulatum_JCM_7096_GCF_0010251551_ASM102515v1_NZ_AP012322_1_rna0_0019
xxxStreptococcus_agalact	xxxStreptococcus_agalactiae	[172..277]	both	0	0	dropout	0% (0/106)	0% (0/106)	100% (106/106)	0% (0/106)			0		0		Cutibacterium_acnes_J139_NZ_ADFS01000001_1_rna32_0028
xxxStreptococcus_agalact	xxxStreptococcus_agalactiae	[920..1034]	both	0	0	dropout	0% (0/115)	0% (0/115)	100% (115/115)	0% (0/115)			0		0		Eubacterium_siraeum_DSM_15702_GCF_0003820851_ASM38208v1_NZ_KB907544_1__0016
xxxStreptococcus_agalact	xxxStreptococcus_agalactiae	[318..423]	both	0	0	dropout	0% (0/106)	0% (0/106)	100% (106/106)	0% (0/106)			0		0		Eubacterium_siraeum_DSM_15702_GCF_0003820851_ASM38208v1_NZ_KB907544_1__0020
xxxStreptococcus_agalact	xxxStreptococcus_agalactiae	[764..869]	both	0	0	dropout	0% (0/106)	0% (0/106)	100% (106/106)	0% (0/106)			0		0		Faecalibacterium_prausnitzii_NZ_DS483500_1_rna34_0106
xxxStreptococcus_agalact	xxxStreptococcus_agalactiae	[1227..1329]	both	0	0	dropout	0% (0/103)	0% (0/103)	100% (103/103)	0% (0/103)			0		0		Prevotella_copri_NZ_GG703855_1_rna43_0029
xxxStreptococcus_agalact	xxxStreptococcus_agalactiae	[1080..1184]	both	0	0	dropout	0% (0/105)	0% (0/105)	100% (105/105)	0% (0/105)			0		0		Shuttleworthia_satelles_DSM_14600_NZ_GG665866_1_rna19_0005
xxxStreptococcus_agalact	xxxStreptococcus_agalactiae	[463..567]	both	0	0	dropout	0% (0/105)	0% (0/105)	100% (105/105)	0% (0/105)			0		0		Streptococcus_macedonicus_NC_016749_1_rna66_0143
xxxStreptococcus_agalact	xxxStreptococcus_agalactiae	[616..721]	both	0	0	dropout	0% (0/106)	0% (0/106)	100% (106/106)	0% (0/106)			0		0		Veillonella_seminalis_NZ_JH992937_1_rna41_0017
xxxStreptococcus_agalact	xxxStreptococcus_agalactiae_18RS21	[1382..1482]	both	0	0	dropout	0% (0/101)	0% (0/101)	100% (101/101)	0% (0/101)			0		0		Bifidobacterium_angulatum_JCM_7096_GCF_0010251551_ASM102515v1_NZ_AP012322_1_rna0_0019
xxxStreptococcus_agalact	xxxStreptococcus_agalactiae_18RS21	[25..130]	both	0	0	dropout	0% (0/106)	0% (0/106)	100% (106/106)	0% (0/106)			0		0		Cutibacterium_acnes_J139_NZ_ADFS01000001_1_rna32_0028
xxxStreptococcus_agalact	xxxStreptococcus_agalactiae_18RS21	[473..587]	both	0	0	dropout	0% (0/115)	0% (0/115)	100% (115/115)	0% (0/115)			0		0		Eubacterium_siraeum_DSM_15702_GCF_0003820851_ASM38208v1_NZ_KB907544_1__0016
xxxStreptococcus_agalact	xxxStreptococcus_agalactiae_18RS21	[1084..1189]	both	0	0	dropout	0% (0/106)	0% (0/106)	100% (106/106)	0% (0/106)			0		0		Eubacterium_siraeum_DSM_15702_GCF_0003820851_ASM38208v1_NZ_KB907544_1__0020
xxxStreptococcus_agalact	xxxStreptococcus_agalactiae_18RS21	[181..609]	both	0	0	dropout	0% (0/429)	0% (0/429)	100% (429/429)	0% (0/429)			0		0		Faecalibacterium_prausnitzii_NZ_DS483500_1_rna34_0106
xxxStreptococcus_agalact	xxxStreptococcus_agalactiae_18RS21	[167..273]	both	0	0	dropout	0% (0/107)	0% (0/107)	100% (107/107)	0% (0/107)			0		0		Mageeibacillus_indolicus_NC_013895_2_rna7_0011
xxxStreptococcus_agalact	xxxStreptococcus_agalactiae_18RS21	[1230..1332]	both	0	0	dropout	0% (0/103)	0% (0/103)	100% (103/103)	0% (0/103)			0		0		Prevotella_copri_NZ_GG703855_1_rna43_0029
xxxStreptococcus_agalact	xxxStreptococcus_agalactiae_18RS21	[323..427]	both	0	0	dropout	0% (0/105)	0% (0/105)	100% (105/105)	0% (0/105)			0		0		Shuttleworthia_satelles_DSM_14600_NZ_GG665866_1_rna19_0005
xxxStreptococcus_agalact	xxxStreptococcus_agalactiae_18RS21	[790..894]	both	0	0	dropout	0% (0/105)	0% (0/105)	100% (105/105)	0% (0/105)			0		0		Streptococcus_macedonicus_NC_016749_1_rna66_0143
xxxStreptococcus_agalact	xxxStreptococcus_agalactiae_18RS21	[936..1041]	both	0	0	dropout	0% (0/106)	0% (0/106)	100% (106/106)	0% (0/106)			0		0		Veillonella_seminalis_NZ_JH992937_1_rna41_0017
[truncated: 346 more rows]

## Sheet: SN2B
xxxAbiotrophia_defectiva	xxxAbiotrophia_defectiva_ATCC_49176	[1236..1337]	both	0	0	dropout	0% (0/102)	0% (0/102)	100% (102/102)	0% (0/102)			0		0		Bifidobacterium_angulatum_JCM_7096_GCF_0010251551_ASM102515v1_NZ_AP012322_1_rna0_0019
[truncated: 2,322 more rows]

[truncated: 6 more sheets: SN3B, SN4B, SN5B, SN6B, SN7B, SNX <1000 URC]
