# Supplementary material for: Novel high-resolution targeted sequencing of the cervicovaginal microbiome
Source: BMC Biol. 2021 Dec 16;19:267. doi: 10.1186/s12915-021-01204-z (PMC8680041; doi:10.1186/s12915-021-01204-z)
Supplement: Supplementary file 15 — Additional file 15. Dataset File 2. 16S rRNA-seq vs CiRNAseq (.csv). Relative abundances for the 38 genera analyzed in seven cervical smears profiled with both 16S rRNA-seq and CiRNAseq. [file 12915_2021_1204_MOESM15_ESM.xlsx]

## Sheet: in
Samples names	SN1A	SN1B	SN2A	SN2B	SN3A	SN3B	SN4A	SN4B	SN5A	SN5B	SN6A	SN6B	SN7A	SN7B
Method	16S rRNA-seq	CiRNAseq	16S rRNA-seq	CiRNAseq	16S rRNA-seq	CiRNAseq	16S rRNA-seq	CiRNAseq	16S rRNA-seq	CiRNAseq	16S rRNA-seq	CiRNAseq	16S rRNA-seq	CiRNAseq
Acinetobacter	0	0	0	0	0	0	0	0	0	0	0	0	0	0
Actinomyces	0	0	0.2462	0	0	0	0	0	0	0	0	0	0	0
Aerococcus	0.0436	0	0	0.62	0.2577	0	0	0	0	0	0	0	0.0555	0
Anaerococcus	0.0145	0	0.0271	0.4	0	0	0	0	0.0099	0	0	0	0	0
Arcanobacterium	0	0	0	0	0	0	0	0	0.0449	0	0	0	0	0
Atopobium	20.9439	30.13	7.2047	9.92	0	0	0	0	4.0133	17.56	0	0	0	0
Bacillus	0	0	0	0	0	0	0.065	0	0	0	0.0657	0	0	0
Bacteroides	0	0	0	0	0	0	0	0	0	0	0	0	0	0
Bifidobacterium	0	0	0.4099	0	0	0	0	0	0	0	0	0	0	0
Blautia	0	0	0	0	0	0	0	0	0	0	0	0	0	0
Corynebacterium	0	0	0	0	0	0	0.2153	0	0	0	0	0	0	0
Dialister	0.2668	0.79	0.1886	2.79	0.0149	0	0	0	0.4413	1.09	0	0	0.0678	0
Dorea	0	0	0	0	0	0	0	0	0	0	0	0	0	0
Enterococcus	0	0	0	0	0	0	0	0	0	0	0	0	0	0
Enhydrobacter	0	0	0	0	0	0	0	0	0	0	0	0	0.01	0
Escherichia	0	0	0	0	0	0	0	0	0	0	0	0	0	0
Eubacterium	0	0	0	0	0	0	0.0087	0	0	0	0	0	0	0
Fenollaria	0	0	0	0.05	0	0	0	0	0	0	0	0	0.0555	0
Finegoldia	0	0	0	0	0	0	0.0563	0	0	0	0	0	0.0493	0
Fusobacterium	0	0	0.0429	0.31	0	0	0	0	0	0	0	0	0	0
Gardnerella	72.7874	60.66	82.5156	44.37	0.8512	0.91	0	0	78.8605	46.18	27.2836	32.51	1.423	1.85
Gemella	0	0	0.026	0	0	0	0	0	0.0252	0	0	0	0.0123	0
Lactobacillus	0	0	0.0982	0.92	98.0956	99.08	97.6639	100	0.0593	0	29.6228	67.48	95.5891	98.14
Mageibacillus	0	0	0	0	0	0	0	0	0.0746	0	0	0	0	0
Megasphaera	1.8659	7.5	1.5731	10.8	0	0	0	0	5.3597	10.98	0	0	0	0
Mobiluncus	0	0	0	0	0	0	0	0	0	0	0	0	0.053	0
Parvimonas	0.0238	0	0.0836	1.12	0	0	0	0	0.1249	0.68	0	0	0	0
Peptoniphilus	0.0119	0	0.0136	0	0	0	0	0	0.0521	0	0	0	0.1085	0
Peptostreptococcus	0	0	0.0181	0	0	0	0	0	0	0	0	0	0	0
Porphyromonas	0	0	0.0621	0	0	0	0	0	0	0	0	0	0	0
Prevotella	0.2086	0.92	1.0705	28.7	0	0	0	0	3.6043	16.28	0	0	0.0555	0
Shuttleworthia	0	0	0	0	0	0	0	0	0	0	0	0	0	0
Slackia	0	0	0.0158	0	0	0	0	0	0	0	0	0	0	0
Sneathia	0.0911	0	0	0	0	0	0	0	1.6215	7.23	0	0	0.0074	0
Staphylococcus	0	0	0	0	0	0	0	0	0	0	0.0293	0	0.0123	0
Streptococcus	0	0	0.009	0	0	0	0.0029	0	0.0054	0	0	0	0	0
Ureaplasma	0	0	0	0	0.1536	0	0	0	0	0	0	0	0.058	0
Varibaculum	0	0.01	0	0	0	0	0	0	0	0	0	0	0.0456	0
