# Supplementary material for: Novel high-resolution targeted sequencing of the cervicovaginal microbiome
Source: BMC Biol. 2021 Dec 16;19:267. doi: 10.1186/s12915-021-01204-z (PMC8680041; doi:10.1186/s12915-021-01204-z)
Supplement: Supplementary file 17 — Additional file 17. Dataset File 3. CiRNAseq resolution (.csv). List of all species detected with CiRNAseq in the same seven cervical smears that were initially compared to 16S rRNA-seq. Species annotation is indicated by 1. No annotation is indicated by 0. [file 12915_2021_1204_MOESM17_ESM.csv]

Sample name	SN1B	SN2B	SN3B	SN4B	SN5B	SN6B	SN7B
xxxAbiotrophia_defectiva_ATCC_49176	0	0	0	0	0	0	0
xxxAcidaminococcus_intestini	0	0	0	0	0	0	0
xxxActinobaculum_massiliense	0	0	0	0	0	0	0
xxxActinomyces_neuii	0	0	0	0	0	0	0
xxxActinomyces_odontolyticus_ATCC_17982	0	0	0	0	0	0	0
xxxActinomyces_sp_oral_taxon_171	0	0	0	0	0	0	0
xxxActinomyces_urogenitalis_DSM_15434	0	0	0	0	0	0	0
xxxAerococcus_christensenii	0	1	0	0	0	0	0
xxxAkkermansia_muciniphila_ATCC_BAA-835	0	0	0	0	0	0	0
xxxAlistipes_putredinis_DSM_17216	0	0	0	0	0	0	0
xxxAlloprevotella_rava	0	0	0	0	0	0	0
xxxAlloprevotella_tannerae_ATCC_51259	0	0	0	0	0	0	0
xxxAnaerococcus_hydrogenalis	0	1	0	0	0	0	0
xxxAnaerococcus_lactolyticus	0	0	0	0	0	0	0
xxxAnaerococcus_prevotii	0	0	0	0	0	0	0
xxxAnaerococcus_tetradius	0	1	0	0	0	0	0
xxxAnaerococcus_vaginalis	0	0	0	0	0	0	0
xxxAnaerotruncus_colihominis_DSM_17241	0	0	0	0	0	0	0
xxxArcanobacterium_haemolyticum_DSM_20595	0	0	0	0	0	0	0
xxxAspergillus_fumigatus	0	0	0	0	0	0	0
xxxAspergillus_oryzae	0	0	0	0	0	0	0
xxxAtopobium_parvulum_DSM_20469	0	0	0	0	0	0	0
xxxAtopobium_rimae_ATCC_49626	0	0	0	0	0	0	0
xxxAtopobium_vaginae	1	1	0	0	1	0	0
xxxBacteroides_caccae_ATCC_43185	0	0	0	0	0	0	0
xxxBacteroides_cellulosilyticus_DSM_14838	0	0	0	0	0	0	0
xxxBacteroides_coprocola_DSM_17136	0	0	0	0	0	0	0
xxxBacteroides_coprophilus_DSM_18228	0	0	0	0	0	0	0
xxxBacteroides_dorei	0	0	0	0	0	0	0
xxxBacteroides_eggerthii_DSM_20697	0	0	0	0	0	0	0
xxxBacteroides_finegoldii_DSM_17565	0	0	0	0	0	0	0
xxxBacteroides_fragilis	0	0	0	0	0	0	0
xxxBacteroides_fragilis_3_1_12	0	0	0	0	0	0	0
xxxBacteroides_fragilis_638R	0	0	0	0	0	0	0
xxxBacteroides_intestinalis_DSM_17393	0	0	0	0	0	0	0
xxxBacteroides_ovatus_ATCC_8483	0	0	0	0	0	0	0
xxxBacteroides_ovatus_SD_CMC_3	0	0	0	0	0	0	0
xxxBacteroides_pectinophilus_ATCC_43243	0	0	0	0	0	0	0
xxxBacteroides_plebeius_DSM_17135	0	0	0	0	0	0	0
xxxBacteroides_sp_1_1_14	0	0	0	0	0	0	0
xxxBacteroides_sp_2_1_33B	0	0	0	0	0	0	0
xxxBacteroides_sp_2_2_4	0	0	0	0	0	0	0
xxxBacteroides_sp_3_1_19	0	0	0	0	0	0	0
xxxBacteroides_sp_3_1_23	0	0	0	0	0	0	0
xxxBacteroides_sp_3_1_33FAA	0	0	0	0	0	0	0
xxxBacteroides_sp_3_2_5	0	0	0	0	0	0	0
xxxBacteroides_sp_4_3_47FAA	0	0	0	0	0	0	0
xxxBacteroides_sp_9_1_42FAA	0	0	0	0	0	0	0
xxxBacteroides_stercoris_ATCC_43183	0	0	0	0	0	0	0
xxxBacteroides_thetaiotaomicron	0	0	0	0	0	0	0
xxxBacteroides_uniformis_ATCC_8492	0	0	0	0	0	0	0
xxxBacteroides_vulgatus	0	0	0	0	0	0	0
xxxBacteroides_vulgatus_PC510	0	0	0	0	0	0	0
xxxBifidobacterium_adolescentis_L2-32	0	0	0	0	0	0	0
xxxBifidobacterium_angulatum_JCM_7096	0	0	0	0	0	0	0
xxxBifidobacterium_animalis_subsp_lactis_Bl-04	0	0	0	0	0	0	0
xxxBifidobacterium_animalis_subsp_lactis_V9	0	0	0	0	0	0	0
xxxBifidobacterium_bifidum_NCIMB_41171	0	0	0	0	0	0	0
xxxBifidobacterium_breve	0	0	0	0	0	0	0
xxxBifidobacterium_catenulatum	0	0	0	0	0	0	0
xxxBifidobacterium_dentium_ATCC_27678	0	0	0	0	0	0	0
xxxBifidobacterium_dentium_ATCC_27679	0	0	0	0	0	0	0
xxxBifidobacterium_dentium_Bd1	0	0	0	0	0	0	0
xxxBifidobacterium_gallicum_DSM20093_GCF_000741205.1_Bifgalcum	0	0	0	0	0	0	0
xxxBifidobacterium_kashiwanohense	0	0	0	0	0	0	0
xxxBifidobacterium_longum	0	0	0	0	0	0	0
xxxBifidobacterium_longum_subsp_infantis_ATCC_15697	0	0	0	0	0	0	0
xxxBifidobacterium_longum_subsp_infantis_CCUG_52486	0	0	0	0	0	0	0
xxxBifidobacterium_longum_subsp_longum_JDM301	0	0	0	0	0	0	0
xxxBifidobacterium_pseudocatenulatum	0	0	0	0	0	0	0
xxxBlautia_hansenii_DSM_20583	0	0	0	0	0	0	0
xxxBlautia_obeum_ATCC_29174	0	0	0	0	0	0	0
xxxBulleidia_extructa_W1219	0	0	0	0	0	0	0
xxxBurkholderia_cenocepacia_J2315	0	0	0	0	0	0	0
xxxBurkholderiales_bacterium_1_1_47	0	0	0	0	0	0	0
xxxButyrivibrio_crossotus_DSM_2876	0	0	0	0	0	0	0
xxxCampylobacter_ureolyticus	0	0	0	0	0	0	0
xxxCandida_albicans	0	0	0	0	0	0	0
xxxCandida_castellii	0	0	0	0	0	0	0
xxxCandida_dubliniensis	0	0	0	0	0	0	0
xxxCandida_glabrata_54v2	0	0	0	0	0	0	0
xxxCandida_orthopsilosis	0	0	0	0	0	0	0
xxxCandida_parapsilosis	0	0	0	0	0	0	0
xxxCandida_sojae	0	0	0	0	0	0	0
xxxCandida_viswanathii	0	0	0	0	0	0	0
xxxCapnocytophaga_gingivalis_ATCC_33624	0	0	0	0	0	0	0
xxxCapnocytophaga_ochracea_DSM_7271	0	0	0	0	0	0	0
xxxCapnocytophaga_sputigena_ATCC_33612	0	0	0	0	0	0	0
xxxCatonella_morbi	0	0	0	0	0	0	0
xxxChlamydia_trachomatis	0	0	0	0	0	0	0
xxxClostridioides_difficile	0	0	0	0	0	0	0
xxxClostridium_bolteae_ATCC_BAA-613_GCF_000154365.1_ASM15436v1	0	0	0	0	0	0	0
xxxClostridium_botulinum_D_str_1873	0	0	0	0	0	0	0
xxxClostridium_leptum_DSM_753_GCF_000154345.1_ASM15434v1	0	0	0	0	0	0	0
xxxClostridium_perfringens_C_str_JGS1495	0	0	0	0	0	0	0
xxxClostridium_scindens_ATCC_35704_GCF_000154505.1_ASM15450v1	0	0	0	0	0	0	0
xxxClostridium_sp_7_2_43FAA	0	0	0	0	0	0	0
xxxClostridium_sp_M62_1	0	0	0	0	0	0	0
xxxClostridium_sp_SS2_1	0	0	0	0	0	0	0
xxxCollinsella_aerofaciens	0	0	0	0	0	0	0
xxxCoprococcus_comes	0	0	0	0	0	0	0
xxxCorynebacterium_amycolatum	0	0	0	0	0	0	0
xxxCorynebacterium_aurimucosum	0	0	0	0	0	0	0
xxxCorynebacterium_jeikeium	0	0	0	0	0	0	0
xxxCorynebacterium_kroppenstedtii_DSM_44385	0	0	0	0	0	0	0
xxxCorynebacterium_matruchotii_ATCC_33806	0	0	0	0	0	0	0
xxxCorynebacterium_pseudogenitalium_ATCC_33035	0	0	0	0	0	0	0
xxxCorynebacterium_striatum_ATCC_6940	0	0	0	0	0	0	0
xxxCorynebacterium_tuberculostearicum_SK141	0	0	0	0	0	0	0
xxxCorynebacterium_urealyticum	0	0	0	0	0	0	0
xxxCorynebacterium_vitaeruminis	0	0	0	0	0	0	0
xxxCryptobacterium_curtum_DSM_15641	0	0	0	0	0	0	0
xxxCutibacterium_acnes_J165	0	0	0	0	0	0	0
xxxCutibacterium_acnes_J139	0	0	0	0	0	0	0
xxxCutibacterium_acnes_SK137	0	0	0	0	0	0	0
xxxCutibacterium_acnes_SK187	0	0	0	0	0	0	0
xxxDialister_invisus_DSM_15470	0	0	0	0	0	0	0
xxxDialister_micraerophilus	1	1	0	0	1	0	0
xxxDorea_formicigenerans_ATCC_27755	0	0	0	0	0	0	0
xxxDorea_longicatena_DSM_13814	0	0	0	0	0	0	0
xxxEnhydrobacter_aerosaccus_SK60	0	0	0	0	0	0	0
xxxEntamoeba_histolytica	0	0	0	0	0	0	0
xxxEnterococcus_durans	0	0	0	0	0	0	0
xxxEnterococcus_faecalis	0	0	0	0	0	0	0
xxxEnterococcus_faecium	0	0	0	0	0	0	0
xxxEnterococcus_hirae	0	0	0	0	0	0	0
xxxEnterococcus_mundtii	0	0	0	0	0	0	0
xxxEnterococcus_raffinosus	0	0	0	0	0	0	0
xxxEnterococcus_ratti	0	0	0	0	0	0	0
xxxEnterococcus_rivorum	0	0	0	0	0	0	0
xxxEnterococcus_thailandicus	0	0	0	0	0	0	0
xxxEnterococcus_villorum	0	0	0	0	0	0	0
xxxEscherichia_coli	0	0	0	0	0	0	0
xxxEubacterium_eligens_ATCC_27750_GCF_000146185.1_ASM14618v1	0	0	0	0	0	0	0
xxxEubacterium_rectale_ATCC_33656_GCF_000020605.1_ASM2060v1	0	0	0	0	0	0	0
xxxEubacterium_siraeum_DSM_15702_GCF_000382085.1_ASM38208v1	0	0	0	0	0	0	0
xxxEubacterium_ventriosum_ATCC_27560	0	0	0	0	0	0	0
xxxEubacterium_yurii_subsp_margaretiae_ATCC	0	0	0	0	0	0	0
xxxFaecalibacterium_prausnitzii	0	0	0	0	0	0	0
xxxFaecalibacterium_prausnitzii_A2-165	0	0	0	0	0	0	0
xxxFenollaria_massiliensis	0	1	0	0	0	0	0
xxxFilifactor_alocis_ATCC_35896	0	0	0	0	0	0	0
xxxFinegoldia_magna	0	0	0	0	0	0	0
xxxFinegoldia_magna_ACS-171-V-Col3	0	0	0	0	0	0	0
xxxFinegoldia_magna_ATCC_53516	0	0	0	0	0	0	0
xxxFusobacterium_equinum	0	0	0	0	0	0	0
xxxFusobacterium_gonidiaformans	0	0	0	0	0	0	0
xxxFusobacterium_gonidiaformans_ATCC_25563	0	0	0	0	0	0	0
xxxFusobacterium_mortiferum_ATCC_9817	0	0	0	0	0	0	0
xxxFusobacterium_nucleatum	0	0	0	0	0	0	0
xxxFusobacterium_nucleatum_subsp_animalis_3_1_33	0	1	0	0	0	0	0
xxxFusobacterium_nucleatum_subsp_animalis_7_1	0	0	0	0	0	0	0
xxxFusobacterium_nucleatum_subsp_animalis_D11	0	0	0	0	0	0	0
xxxFusobacterium_nucleatum_subsp_nucleatum_ATCC_23726	0	0	0	0	0	0	0
xxxFusobacterium_nucleatum_subsp_polymorphum_ATCC_10953	0	0	0	0	0	0	0
xxxFusobacterium_nucleatum_subsp_vincentii_3_1_27	0	0	0	0	0	0	0
xxxFusobacterium_nucleatum_subsp_vincentii_3_1_36A2	0	0	0	0	0	0	0
xxxFusobacterium_nucleatum_subsp_vincentii_4_1_13	0	0	0	0	0	0	0
xxxFusobacterium_nucleatum_subsp_vincentii_ATCC_49256	0	0	0	0	0	0	0
xxxFusobacterium_periodonticum_1_1_41FAA	0	0	0	0	0	0	0
xxxFusobacterium_periodonticum_2_1_31	0	0	0	0	0	0	0
xxxFusobacterium_periodonticum_ATCC_33693	0	0	0	0	0	0	0
xxxGardnerella_vaginalis	1	1	1	0	1	1	1
xxxGardnerella_vaginalis_5-1	0	0	0	0	0	0	0
xxxGardnerella_vaginalis_AMD	0	0	0	0	0	0	0
xxxGardnerella_vaginalis_ATCC_14019	0	0	0	0	0	0	0
xxxGemella_asaccharolytica	0	0	0	0	0	0	0
xxxGemella_haemolysans	0	0	0	0	0	0	0
xxxGemella_sanguinis	0	0	0	0	0	0	0
xxxGiardia_intestinalis	0	0	0	0	0	0	0
xxxGranulicatella_elegans	0	0	0	0	0	0	0
xxxHaemophilus_ducreyi_35000HP_GCF_000007945.1_ASM794v1	0	0	0	0	0	0	0
xxxHaemophilus_parainfluenzae	0	0	0	0	0	0	0
xxxHerbaspirillum_seropedicae_SmR1	0	0	0	0	0	0	0
xxxJonquetella_anthropi	0	0	0	0	0	0	0
xxxLactobacillus_acidophilus	0	0	1	0	0	0	0
xxxLactobacillus_acidophilus_ATCC_4796	0	0	0	0	0	0	0
xxxLactobacillus_agilis	0	0	0	0	0	0	0
xxxLactobacillus_amylolyticus_DSM_11664	0	0	0	0	0	0	0
xxxLactobacillus_amylovorus	0	0	0	0	0	0	0
xxxLactobacillus_antri_DSM_16041	0	0	0	0	0	0	0
xxxLactobacillus_casei	0	0	0	0	0	0	0
xxxLactobacillus_coleohominis	0	0	0	0	0	0	0
xxxLactobacillus_crispatus	0	0	0	1	0	0	1
xxxLactobacillus_crispatus_214-1	0	0	0	0	0	0	0
xxxLactobacillus_crispatus_JV-V01	0	0	0	0	0	0	0
xxxLactobacillus_crispatus_MV-1A-US	0	0	0	0	0	0	0
xxxLactobacillus_crispatus_MV-3A-US	0	0	0	0	0	0	0
xxxLactobacillus_crispatus_125-2-CHN	0	0	0	0	0	0	0
xxxLactobacillus_curieae	0	0	0	0	0	0	0
xxxLactobacillus_delbrueckii	0	0	0	0	0	0	0
xxxLactobacillus_delbrueckii_subsp_bulgaricus_ATCC_11842	0	0	0	0	0	0	0
xxxLactobacillus_delbrueckii_subsp_bulgaricus_PB2003_044-T3-4	0	0	0	0	0	0	0
xxxLactobacillus_fermentum	0	0	0	0	0	0	0
xxxLactobacillus_fermentum_28-3-CHN	0	0	0	0	0	0	0
xxxLactobacillus_fermentum_ATCC_14931	0	0	0	0	0	0	0
xxxLactobacillus_fermentum_CECT_5716	0	0	0	0	0	0	0
xxxLactobacillus_gallinarum	0	0	0	0	0	0	0
xxxLactobacillus_gasseri_224-1	0	0	0	0	0	0	0
xxxLactobacillus_gasseri	0	0	0	0	0	0	1
xxxLactobacillus_gasseri_202-4	0	0	0	0	0	0	0
xxxLactobacillus_gasseri_JV-V03	0	0	0	0	0	0	0
xxxLactobacillus_gasseri_MV-22	0	0	0	0	0	0	0
xxxLactobacillus_hamsteri	0	0	0	0	0	0	0
xxxLactobacillus_helveticus	0	0	0	0	0	0	0
xxxLactobacillus_helveticus_DSM_20075	0	0	0	0	0	0	0
xxxLactobacillus_iners	0	1	1	1	0	1	0
xxxLactobacillus_iners_AB-1	0	0	0	0	0	0	0
xxxLactobacillus_iners_DSM_13335	0	0	0	0	0	0	0
xxxLactobacillus_ingluviei	0	0	0	0	0	0	0
xxxLactobacillus_jensenii_269-3	0	0	1	0	0	0	0
xxxLactobacillus_jensenii_27-2-CHN	0	0	0	0	0	0	0
xxxLactobacillus_jensenii_JV-V16	0	0	0	1	0	0	0
xxxLactobacillus_jensenii_SJ-7A-US	0	0	0	0	0	0	0
xxxLactobacillus_johnsonii	0	0	0	0	0	0	0
xxxLactobacillus_johnsonii_ATCC_33200	0	0	0	0	0	0	0
xxxLactobacillus_johnsonii_FI9785	0	0	0	0	0	0	1
xxxLactobacillus_kefiranofaciens	0	0	0	0	0	0	0
xxxLactobacillus_kitasatonis	0	0	0	0	0	0	0
xxxLactobacillus_mucosae	0	0	0	0	0	0	0
xxxLactobacillus_oris	0	0	0	0	0	0	0
xxxLactobacillus_plantarum	0	0	0	0	0	0	0
xxxLactobacillus_pontis	0	0	0	0	0	0	0
xxxLactobacillus_psittaci	0	0	0	0	0	0	0
xxxLactobacillus_reuteri	0	0	0	0	0	0	0
xxxLactobacillus_ruminis	0	0	0	0	0	0	0
xxxLactobacillus_salivarius_CECT_5713	0	0	0	0	0	0	0
xxxLactobacillus_taiwanensis	0	0	0	0	0	0	0
xxxLactobacillus_ultunensis_DSM_16047	0	0	0	0	0	0	0
xxxLactobacillus_vaginalis	0	0	0	0	0	0	1
xxxLawsonella_clevelandensis	0	0	0	0	0	0	0
xxxLeptotrichia_buccalis_C-1013-b	0	0	0	0	0	0	0
xxxLeptotrichia_goodfellowii_F0264	0	0	0	0	0	0	0
xxxLeptotrichia_hofstadii_F0254	0	0	0	0	0	0	0
xxxMageeibacillus_indolicus	0	0	0	0	0	0	0
xxxMegasphaera_genomosp_type_1	1	1	0	0	1	0	0
xxxMegasphaera_micronuciformis	0	0	0	0	0	0	0
xxxMillerozyma_farinosa	0	0	0	0	0	0	0
xxxMobiluncus_curtisii	0	0	0	0	0	0	0
xxxMobiluncus_curtisii_ATCC_43063	0	0	0	0	0	0	0
xxxMobiluncus_mulieris	0	0	0	0	0	0	0
xxxMobiluncus_mulieris_28-1	0	0	0	0	0	0	0
xxxMobiluncus_mulieris_ATCC_35243	0	0	0	0	0	0	0
xxxMorganella_morganii	0	0	0	0	0	0	0
xxxMycobacteroides_abscessus	0	0	0	0	0	0	0
xxxMycoplasma_hominis	0	0	0	0	0	0	0
xxxNakaseomyces_delphensis	0	0	0	0	0	0	0
xxxNaumovozyma_castellii	0	0	0	0	0	0	0
xxxNeisseria_flavescens_NRL30031_H210	0	0	0	0	0	0	0
xxxNeisseria_flavescens_SK114	0	0	0	0	0	0	0
xxxNeisseria_gonorrhoeae	0	0	0	0	0	0	0
xxxNeisseria_meningitidis	0	0	0	0	0	0	0
xxxNeisseria_mucosa_ATCC_25996	0	0	0	0	0	0	0
xxxNeisseria_sicca_ATCC_29256	0	0	0	0	0	0	0
xxxNeisseria_subflava_NJ9703	0	0	0	0	0	0	0
xxxOlsenella_uli_DSM_7084	0	0	0	0	0	0	0
xxxOribacterium_sinus_F0268	0	0	0	0	0	0	0
xxxOribacterium_sp_oral_taxon_078_str_F0262	0	0	0	0	0	0	0
xxxPantoea_dispersa	0	0	0	0	0	0	0
xxxParabacteroides_distasonis_ATCC_8503	0	0	0	0	0	0	0
xxxParabacteroides_johnsonii_DSM_18315	0	0	0	0	0	0	0
xxxParabacteroides_merdae_ATCC_43184	0	0	0	0	0	0	0
xxxParabacteroides_sp_20_3	0	0	0	0	0	0	0
xxxParabacteroides_sp_2_1_7	0	0	0	0	0	0	0
xxxParabacteroides_sp_D13	0	0	0	0	0	0	0
xxxParastagonospora_nodorum	0	0	0	0	0	0	0
xxxParvimonas_micra	0	1	0	0	1	0	0
xxxPeptoniphilus_asaccharolyticus	0	0	0	0	0	0	0
xxxPeptoniphilus_coxii	0	0	0	0	0	0	0
xxxPeptoniphilus_duerdenii	0	0	0	0	0	0	0
xxxPeptoniphilus_harei	0	0	0	0	0	0	0
xxxPeptoniphilus_lacrimalis	0	0	0	0	0	0	0
xxxPeptoniphilus_sp_oral_taxon_386_str_F0131	0	0	0	0	0	0	0
xxxPeptoniphilus_sp_oral_taxon_836_str_F0141	0	0	0	0	0	0	0
xxxPeptostreptococcus_anaerobius	0	0	0	0	0	0	0
xxxPhascolarctobacterium_succinatutens	0	0	0	0	0	0	0
xxxPhytophthora_infestans	0	0	0	0	0	0	0
xxxPorphyromonas_endodontalis_ATCC_35406	0	0	0	0	0	0	0
xxxPorphyromonas_gingivalis_ATCC_33277	0	0	0	0	0	0	0
xxxPrevotella_amnii	0	1	0	0	1	0	0
xxxPrevotella_bergensis_DSM_17361	0	0	0	0	0	0	0
xxxPrevotella_bivia	1	0	0	0	0	0	0
xxxPrevotella_bryantii_B14	0	0	0	0	0	0	0
xxxPrevotella_buccae_D17	0	0	0	0	0	0	0
xxxPrevotella_buccalis	0	0	0	0	0	0	0
xxxPrevotella_copri	0	0	0	0	0	0	0
xxxPrevotella_corporis	0	1	0	0	0	0	0
xxxPrevotella_denticola	0	0	0	0	0	0	0
xxxPrevotella_disiens	0	1	0	0	0	0	0
xxxPrevotella_marshii_DSM_16973	0	0	0	0	0	0	0
xxxPrevotella_melaninogenica	0	0	0	0	0	0	0
xxxPrevotella_melaninogenica_D18	0	0	0	0	0	0	0
xxxPrevotella_oris_C735	0	0	0	0	0	0	0
xxxPrevotella_oris_F0302	0	0	0	0	0	0	0
xxxPrevotella_ruminicola_23	0	0	0	0	0	0	0
xxxPrevotella_sp_oral_taxon_299_str_F0039	0	0	0	0	0	0	0
xxxPrevotella_sp_oral_taxon_317_str_F0108	0	0	0	0	0	0	0
xxxPrevotella_sp_oral_taxon_472_str_F0295	0	0	0	0	0	0	0
xxxPrevotella_timonensis	0	1	0	0	1	0	0
xxxPrevotella_veroralis_F0319	0	0	0	0	0	0	0
xxxPrevotellamassilia_timonensis	0	0	0	0	0	0	0
xxxPropionimicrobium_lymphophilum	0	0	0	0	0	0	0
xxxPseudoflavonifractor_capillosus_ATCC_29799	0	0	0	0	0	0	0
xxxPseudomonas_entomophila_L48	0	0	0	0	0	0	0
xxxPseudomonas_fluorescens_Pf0-1	0	0	0	0	0	0	0
xxxPseudomonas_fluorescens_SBW25	0	0	0	0	0	0	0
xxxPseudomonas_protegens_Pf-5	0	0	0	0	0	0	0
xxxPseudomonas_putida_GB-1	0	0	0	0	0	0	0
xxxPseudomonas_putida_KT2440	0	0	0	0	0	0	0
xxxPseudomonas_putida_W619	0	0	0	0	0	0	0
xxxPseudomonas_sp_UK4	0	0	0	0	0	0	0
xxxRaoultella_planticola	0	0	0	0	0	0	0
xxxRoseburia_faecis_GCF_001405615.1_13414_6_47	0	0	0	0	0	0	0
xxxRoseburia_intestinalis_L1-82	0	0	0	0	0	0	0
xxxRoseburia_inulinivorans_DSM_16841	0	0	0	0	0	0	0
xxxRothia_dentocariosa_ATCC_17931	0	0	0	0	0	0	0
xxxRothia_dentocariosa_M567	0	0	0	0	0	0	0
xxxRothia_mucilaginosa_ATCC_25296	0	0	0	0	0	0	0
xxxRothia_mucilaginosa_DY-18	0	0	0	0	0	0	0
xxxRuminococcus_albus_8	0	0	0	0	0	0	0
xxxRuminococcus_lactaris_ATCC_29176	0	0	0	0	0	0	0
xxxRuminococcus_sp_5_1_39BFAA	0	0	0	0	0	0	0
xxxRuminococcus_torques_ATCC_27756_GCF_000153925.1_ASM15392v1	0	0	0	0	0	0	0
xxxSarcoptes_scabiei	0	0	0	0	0	0	0
xxxSchistosoma_haematobium	0	0	0	0	0	0	0
xxxShuttleworthia_satelles_DSM_14600	0	0	0	0	0	0	0
xxxSlackia_exigua_ATCC_700122	0	0	0	0	0	0	0
xxxSneathia_amnii	0	0	0	0	1	0	0
xxxSolobacterium_moorei	0	0	0	0	0	0	0
xxxSneathia_sanguinegens	0	0	0	0	1	0	0
xxxSphingobium_japonicum_UT26S	0	0	0	0	0	0	0
xxxSphingomonas_sp_SKA58	0	0	0	0	0	0	0
xxxSphingopyxis_alaskensis_RB2256	0	0	0	0	0	0	0
xxxStaphylococcus_aureus	0	0	0	0	0	0	0
xxxStaphylococcus_capitis_SK14	0	0	0	0	0	0	0
xxxStaphylococcus_caprae	0	0	0	0	0	0	0
xxxStaphylococcus_devriesei	0	0	0	0	0	0	0
xxxStaphylococcus_epidermidis	0	0	0	0	0	0	0
xxxStaphylococcus_epidermidis_BCM-HMP0060	0	0	0	0	0	0	0
xxxStaphylococcus_epidermidis_M23864W2grey	0	0	0	0	0	0	0
xxxStaphylococcus_epidermidis_RP62A	0	0	0	0	0	0	0
xxxStaphylococcus_epidermidis_SK135	0	0	0	0	0	0	0
xxxStaphylococcus_epidermidis_W23144	0	0	0	0	0	0	0
xxxStaphylococcus_haemolyticus	0	0	0	0	0	0	0
xxxStaphylococcus_hominis	0	0	0	0	0	0	0
xxxStaphylococcus_petrasii	0	0	0	0	0	0	0
xxxStaphylococcus_saprophyticus	0	0	0	0	0	0	0
xxxStaphylococcus_warneri	0	0	0	0	0	0	0
xxxStenotrophomonas_maltophilia_K279a	0	0	0	0	0	0	0
xxxStreptobacillus_moniliformis_DSM_12112	0	0	0	0	0	0	0
xxxStreptococcus_agalactiae	0	0	0	0	0	0	0
xxxStreptococcus_agalactiae_18RS21	0	0	0	0	0	0	0
xxxStreptococcus_agalactiae_CJB111	0	0	0	0	0	0	0
xxxStreptococcus_agalactiae_COH1	0	0	0	0	0	0	0
xxxStreptococcus_agalactiae_NEM316	0	0	0	0	0	0	0
xxxStreptococcus_anginosus	0	0	0	0	0	0	0
xxxStreptococcus_cristatus	0	0	0	0	0	0	0
xxxStreptococcus_equi_subsp_equi_4047	0	0	0	0	0	0	0
xxxStreptococcus_equinus	0	0	0	0	0	0	0
xxxStreptococcus_gallolyticus	0	0	0	0	0	0	0
xxxStreptococcus_gordonii_str_Challis_substr._CH1	0	0	0	0	0	0	0
xxxStreptococcus_infantarius	0	0	0	0	0	0	0
xxxStreptococcus_intermedius	0	0	0	0	0	0	0
xxxStreptococcus_lutetiensis	0	0	0	0	0	0	0
xxxStreptococcus_macedonicus	0	0	0	0	0	0	0
xxxStreptococcus_mitis	0	0	0	0	0	0	0
xxxStreptococcus_oralis_subsp_tigurinus	0	0	0	0	0	0	0
xxxStreptococcus_oralis_subsp_dentisani	0	0	0	0	0	0	0
xxxStreptococcus_parasanguinis	0	0	0	0	0	0	0
xxxStreptococcus_pasteurianus	0	0	0	0	0	0	0
xxxStreptococcus_pneumoniae_TCH8431_19A	0	0	0	0	0	0	0
xxxStreptococcus_pneumoniae_str_Canada_MDR_19F	0	0	0	0	0	0	0
xxxStreptococcus_pneumoniae_str_Canada_MDR_19A	0	0	0	0	0	0	0
xxxStreptococcus_pseudopneumoniae	0	0	0	0	0	0	0
xxxStreptococcus_pyogenes	0	0	0	0	0	0	0
xxxStreptococcus_salivarius	0	0	0	0	0	0	0
xxxStreptococcus_sanguinis	0	0	0	0	0	0	0
xxxStreptococcus_sp_2_1_36FAA	0	0	0	0	0	0	0
xxxStreptococcus_sp_M143	0	0	0	0	0	0	0
xxxStreptococcus_suis_BM407	0	0	0	0	0	0	0
xxxSubdoligranulum_variabile_DSM_15176	0	0	0	0	0	0	0
xxxTalaromyces_marneffei	0	0	0	0	0	0	0
xxxTreponema_pallidum	0	0	0	0	0	0	0
xxxTyzzerella_nexilis_DSM_1787	0	0	0	0	0	0	0
xxxUreaplasma_parvum	0	0	0	0	0	0	0
xxxUreaplasma_parvum_serovar_6_str_ATCC_27818	0	0	0	0	0	0	0
xxxUreaplasma_urealyticum	0	0	0	0	0	0	0
xxxUreaplasma_urealyticum_serovar_9_str_ATCC_33175	0	0	0	0	0	0	0
xxxVanderwaltozyma_polyspora	0	0	0	0	0	0	0
xxxVaribaculum_cambriense	0	0	0	0	0	0	0
xxxVeillonella_atypica	0	0	0	0	0	0	0
xxxVeillonella_dispar	0	0	0	0	0	0	0
xxxVeillonella_parvula_ATCC_17745	0	0	0	0	0	0	0
xxxVeillonella_parvula_DSM_2008	0	0	0	0	0	0	0
xxxVeillonella_seminalis	0	0	0	0	0	0	0
xxxVeillonella_sp_3_1_44	0	0	0	0	0	0	0
xxxVeillonella_sp_6_1_27	0	0	0	0	0	0	0
xxxWeissella_cibaria	0	0	0	0	0	0	0
xxxWeissella_confusa	0	0	0	0	0	0	0
xxxWeissella_koreensis	0	0	0	0	0	0	0
