# Supplementary material for: Novel high-resolution targeted sequencing of the cervicovaginal microbiome
Source: BMC Biol. 2021 Dec 16;19:267. doi: 10.1186/s12915-021-01204-z (PMC8680041; doi:10.1186/s12915-021-01204-z)
Supplement: Supplementary file 18 — Additional file 18. Raw data File 5. hrHPV cohort (.xlsx). Raw data from SeqNext following microbiome profiling of 92 cervical smears using CiRNAseq. Values represent URC. [file 12915_2021_1204_MOESM18_ESM.xlsx]

## Sheet: Hoja1
HPV status				HPV negative
CIN score
Pap score
ROI	Amplicon	Location	smMIP name	SN10	SN11	SN12	SN13	SN15	SN16	SN17	SN18	SN1	SN20	SN21	SN22	SN23	SN25	SN26	SN27	SN28	SN29	SN2	SN30	SN31	SN32	SN33	SN34	SN35	SN36	SN37	SN39	SN3	SN40	SN41	SN42	SN43	SN44	SN45	SN46	SN47	SN48	SN49	SN4	SN50	SN5	SN6	SN7	SN8	SN9
xxxAbiotrophia_defectiva	xxxAbiotrophia_defectiva_ATCC_49176	[27..129]	Bifidobacterium_angulatum_JCM_7096_GCF_0010251551_ASM102515v1_NZ_AP012322_1_rna0_0019	0	0	0	0	0	0	0	0	0	0	0	0	0	0	0	0	0	0	0	0	0	0	0	0	0	0	0	0	4	0	0	0	0	0	0	0	0	0	0	0	0	0	0	0	0	2
xxxAbiotrophia_defectiva	xxxAbiotrophia_defectiva_ATCC_49176	[172..276]	Cutibacterium_acnes_J139_NZ_ADFS01000001_1_rna32_0028	0	0	0	0	0	0	0	0	0	0	0	0	0	0	0	0	0	0	0	0	0	0	0	0	0	0	0	0	0	0	0	0	0	0	0	0	0	0	0	0	0	0	0	0	0	0
xxxAbiotrophia_defectiva	xxxAbiotrophia_defectiva_ATCC_49176	[316..422]	Eubacterium_siraeum_DSM_15702_GCF_0003820851_ASM38208v1_NZ_KB907544_1__0016	0	0	0	0	0	0	0	0	0	0	0	0	0	0	0	0	0	0	0	0	0	0	0	0	0	0	0	0	0	0	0	0	0	0	0	0	0	0	0	0	0	0	0	0	0	0
xxxAbiotrophia_defectiva	xxxAbiotrophia_defectiva_ATCC_49176	[474..590]	Eubacterium_siraeum_DSM_15702_GCF_0003820851_ASM38208v1_NZ_KB907544_1__0020	0	0	2	0	0	2	0	0	0	0	0	2	0	0	0	0	0	0	6	0	0	0	2	0	0	6	0	0	0	0	0	0	0	0	0	0	0	0	0	0	0	0	0	0	0	2
xxxAbiotrophia_defectiva	xxxAbiotrophia_defectiva_ATCC_49176	[641..746]	Faecalibacterium_prausnitzii_NZ_DS483500_1_rna34_0106	0	0	0	0	0	0	0	0	0	0	0	0	0	0	0	0	0	0	0	0	0	0	0	0	0	0	0	0	0	0	0	0	0	0	0	0	0	0	0	0	0	0	0	0	0	0
xxxAbiotrophia_defectiva	xxxAbiotrophia_defectiva_ATCC_49176	[654..897]	Mageeibacillus_indolicus_NC_013895_2_rna7_0011	0	0	0	0	0	0	0	0	0	0	0	0	0	0	0	0	0	0	0	0	0	0	0	0	0	0	0	0	0	0	0	0	0	0	0	0	0	0	0	0	0	0	0	0	0	0
xxxAbiotrophia_defectiva	xxxAbiotrophia_defectiva_ATCC_49176	[934..1039]	Prevotella_copri_NZ_GG703855_1_rna43_0029	0	0	0	0	0	0	0	0	0	0	0	0	0	0	0	0	0	0	0	0	0	0	0	0	0	0	0	0	0	0	0	0	0	0	0	0	0	0	0	0	0	0	0	0	0	0
xxxAbiotrophia_defectiva	xxxAbiotrophia_defectiva_ATCC_49176	[1088..1192]	Shuttleworthia_satelles_DSM_14600_NZ_GG665866_1_rna19_0005	0	0	0	0	0	0	0	0	0	0	0	0	0	0	0	0	0	0	0	0	0	0	0	0	0	0	0	0	0	0	0	0	0	0	0	0	0	0	0	0	0	0	0	0	0	0
xxxAbiotrophia_defectiva	xxxAbiotrophia_defectiva_ATCC_49176	[1236..1337]	Streptococcus_macedonicus_NC_016749_1_rna66_0143	0	0	0	0	0	0	0	0	0	0	0	0	0	0	0	0	0	0	0	0	0	0	0	0	0	0	0	0	0	0	0	0	0	0	0	0	0	0	0	0	0	0	0	0	0	0
xxxAbiotrophia_defectiva	xxxAbiotrophia_defectiva_ATCC_49176	[1382..1484]	Veillonella_seminalis_NZ_JH992937_1_rna41_0017	0	0	0	0	0	0	0	0	0	0	0	0	0	0	0	0	0	0	0	0	0	0	0	0	0	0	0	0	0	0	0	0	0	0	0	0	0	0	0	0	0	0	0	0	0	0
xxxAcidaminococcus_intes	xxxAcidaminococcus_intestini	[30..135]	Cutibacterium_acnes_J139_NZ_ADFS01000001_1_rna32_0028	0	0	0	0	0	0	0	0	0	27	0	0	0	0	0	0	0	0	0	0	0	0	0	0	0	0	0	0	0	0	0	0	0	0	0	0	0	0	0	0	0	0	0	0	0	0
xxxAcidaminococcus_intes	xxxAcidaminococcus_intestini	[178..283]	Faecalibacterium_prausnitzii_NZ_DS483500_1_rna34_0106	0	0	0	0	0	0	0	0	0	0	0	0	0	0	0	0	0	0	0	0	0	0	0	0	0	0	0	0	0	0	0	0	0	0	0	0	0	0	0	0	0	0	0	0	0	0
xxxAcidaminococcus_intes	xxxAcidaminococcus_intestini	[323..428]	Veillonella_seminalis_NZ_JH992937_1_rna41_0017	0	0	0	0	0	0	0	0	0	0	0	0	0	0	0	0	0	0	0	0	0	0	0	0	0	0	0	0	0	0	0	0	0	0	0	0	0	0	0	0	0	0	0	0	0	0
xxxActinobaculum_massili	xxxActinobaculum_massiliense	[27..131]	Bifidobacterium_angulatum_JCM_7096_GCF_0010251551_ASM102515v1_NZ_AP012322_1_rna0_0019	0	0	0	0	0	0	0	0	0	0	0	0	0	0	0	0	0	0	0	0	0	0	0	0	0	0	0	0	0	0	0	0	0	0	0	0	0	0	0	0	0	0	0	0	0	0
xxxActinobaculum_massili	xxxActinobaculum_massiliense	[180..286]	Cutibacterium_acnes_J139_NZ_ADFS01000001_1_rna32_0028	0	0	0	0	0	0	0	0	0	0	0	0	0	0	0	0	0	0	0	0	0	0	0	0	0	0	0	0	0	0	0	0	0	0	0	0	0	0	0	0	0	0	0	0	0	0
xxxActinobaculum_massili	xxxActinobaculum_massiliense	[193..438]	Eubacterium_siraeum_DSM_15702_GCF_0003820851_ASM38208v1_NZ_KB907544_1__0020	0	0	0	0	0	0	0	0	0	0	0	0	0	0	0	0	0	0	0	0	0	0	0	0	0	0	0	0	0	0	0	0	0	0	0	0	0	0	0	0	0	0	0	0	0	0
xxxActinobaculum_massili	xxxActinobaculum_massiliense	[478..583]	Faecalibacterium_prausnitzii_NZ_DS483500_1_rna34_0106	0	0	0	0	0	0	0	0	0	0	0	0	0	0	0	0	0	0	0	0	0	0	0	0	0	0	0	0	0	0	0	0	0	0	0	0	0	0	0	0	0	0	0	0	0	0
xxxActinobaculum_massili	xxxActinobaculum_massiliense	[624..727]	Mageeibacillus_indolicus_NC_013895_2_rna7_0011	0	0	0	0	0	0	0	0	0	0	0	0	0	0	0	0	0	0	0	0	0	0	0	0	0	4	0	0	2	0	0	0	0	0	2	0	0	0	0	0	0	0	0	0	0	0
xxxActinobaculum_massili	xxxActinobaculum_massiliense	[775..875]	Prevotella_copri_NZ_GG703855_1_rna43_0029	0	0	0	0	0	0	0	0	0	0	0	0	0	0	0	0	0	0	0	0	0	0	0	0	0	0	0	0	0	0	0	0	0	0	0	0	0	0	0	0	0	0	0	0	0	0
xxxActinomyces_neuii	xxxActinomyces_neuii	[24..128]	Bifidobacterium_angulatum_JCM_7096_GCF_0010251551_ASM102515v1_NZ_AP012322_1_rna0_0019	0	0	0	0	0	0	0	0	0	0	0	0	0	0	0	0	0	0	0	0	0	0	0	0	0	0	0	0	0	0	0	0	0	0	0	0	0	0	0	0	0	0	0	0	0	0
xxxActinomyces_neuii	xxxActinomyces_neuii	[168..276]	Cutibacterium_acnes_J139_NZ_ADFS01000001_1_rna32_0028	0	0	0	0	0	0	0	0	0	0	0	0	0	0	0	0	0	0	0	0	0	0	0	0	0	0	0	0	0	0	0	0	0	0	0	0	0	0	0	0	0	0	0	0	0	0
xxxActinomyces_neuii	xxxActinomyces_neuii	[182..428]	Faecalibacterium_prausnitzii_NZ_DS483500_1_rna34_0106	0	0	0	0	0	0	0	0	0	0	0	0	0	0	0	0	0	0	0	0	0	0	0	0	0	0	0	0	0	0	0	0	0	0	0	0	0	0	0	0	2	0	0	0	0	0
xxxActinomyces_neuii	xxxActinomyces_neuii	[477..581]	Mageeibacillus_indolicus_NC_013895_2_rna7_0011	0	0	0	0	0	0	0	0	0	0	0	0	0	0	0	0	0	0	0	0	0	0	0	0	0	0	0	0	0	0	0	0	0	0	0	0	0	0	0	0	0	0	0	0	0	0
xxxActinomyces_neuii	xxxActinomyces_neuii	[631..733]	Prevotella_copri_NZ_GG703855_1_rna43_0029	0	0	0	0	0	0	0	0	0	0	0	0	0	0	0	0	0	0	0	0	0	0	0	0	0	0	0	0	0	0	0	0	0	0	0	0	0	0	0	0	0	0	0	0	0	0
xxxActinomyces_neuii	xxxActinomyces_neuii	[775..877]	Shuttleworthia_satelles_DSM_14600_NZ_GG665866_1_rna19_0005	0	0	0	0	0	0	0	0	0	0	0	0	0	0	0	0	0	0	0	0	0	0	0	0	0	0	0	0	8	0	0	0	0	0	0	0	0	0	0	0	4	0	0	0	4	0
xxxActinomyces_neuii	xxxActinomyces_neuii	[926..1022]	Veillonella_seminalis_NZ_JH992937_1_rna41_0017	0	0	0	0	0	0	0	0	0	0	0	0	0	0	0	0	0	0	0	0	0	0	0	0	0	0	0	0	0	0	0	0	0	0	0	0	0	0	0	0	0	0	0	0	0	0
xxxActinomyces_odontolyt	xxxActinomyces_odontolyticus_ATCC_17982	[25..131]	Bifidobacterium_angulatum_JCM_7096_GCF_0010251551_ASM102515v1_NZ_AP012322_1_rna0_0019	0	0	0	0	0	0	0	0	0	0	0	0	0	0	0	0	0	0	0	0	0	0	0	0	0	0	0	0	0	0	0	0	0	0	0	0	0	0	0	0	0	0	0	0	0	0
xxxActinomyces_odontolyt	xxxActinomyces_odontolyticus_ATCC_17982	[172..278]	Cutibacterium_acnes_J139_NZ_ADFS01000001_1_rna32_0028	0	0	0	0	0	0	0	0	0	0	0	0	0	0	0	0	0	0	0	0	0	0	0	0	0	0	0	0	0	0	0	0	0	0	0	0	0	0	0	0	0	0	0	0	0	0
xxxActinomyces_odontolyt	xxxActinomyces_odontolyticus_ATCC_17982	[323..428]	Eubacterium_siraeum_DSM_15702_GCF_0003820851_ASM38208v1_NZ_KB907544_1__0020	0	0	0	0	0	0	0	0	0	0	0	0	0	0	0	0	0	0	0	0	0	0	0	0	0	0	0	0	0	0	0	0	0	0	0	0	0	0	0	0	0	0	0	0	0	0
xxxActinomyces_odontolyt	xxxActinomyces_odontolyticus_ATCC_17982	[481..586]	Faecalibacterium_prausnitzii_NZ_DS483500_1_rna34_0106	0	0	0	0	0	0	0	0	0	0	0	0	0	0	0	0	0	0	0	0	0	0	0	0	0	0	0	0	0	0	0	0	0	0	0	0	0	0	0	0	0	0	0	0	0	0
xxxActinomyces_odontolyt	xxxActinomyces_odontolyticus_ATCC_17982	[494..737]	Mageeibacillus_indolicus_NC_013895_2_rna7_0011	0	0	0	0	0	0	0	0	0	0	0	0	0	0	0	0	0	0	0	0	0	0	0	0	0	0	0	0	0	0	0	0	0	0	0	0	0	0	0	0	0	0	0	0	0	0
xxxActinomyces_odontolyt	xxxActinomyces_odontolyticus_ATCC_17982	[774..878]	Prevotella_copri_NZ_GG703855_1_rna43_0029	0	0	0	0	0	0	0	0	0	0	0	0	0	0	0	0	0	0	0	0	0	0	0	0	0	0	0	0	0	0	0	0	0	0	0	0	0	0	0	0	0	0	0	0	0	0
xxxActinomyces_odontolyt	xxxActinomyces_odontolyticus_ATCC_17982	[927..1031]	Shuttleworthia_satelles_DSM_14600_NZ_GG665866_1_rna19_0005	0	0	0	0	0	0	0	0	0	0	0	0	0	0	0	0	0	0	0	0	0	0	0	0	0	0	0	0	0	0	0	0	0	0	0	0	0	0	0	0	0	0	0	0	0	0
xxxActinomyces_sp_oral_t	xxxActinomyces_sp_oral_taxon_171	[27..131]	Bifidobacterium_angulatum_JCM_7096_GCF_0010251551_ASM102515v1_NZ_AP012322_1_rna0_0019	0	0	0	0	0	0	0	0	0	0	0	0	0	0	0	0	0	0	0	0	0	0	0	0	0	0	0	0	0	0	0	0	0	0	0	0	0	0	0	0	0	0	0	0	0	0
xxxActinomyces_sp_oral_t	xxxActinomyces_sp_oral_taxon_171	[180..288]	Cutibacterium_acnes_J139_NZ_ADFS01000001_1_rna32_0028	0	0	0	0	0	0	0	0	0	0	0	0	0	0	0	0	0	0	0	0	0	0	0	0	0	0	0	0	0	0	0	0	0	0	0	0	0	0	0	0	0	0	0	0	0	0
xxxActinomyces_sp_oral_t	xxxActinomyces_sp_oral_taxon_171	[193..442]	Eubacterium_siraeum_DSM_15702_GCF_0003820851_ASM38208v1_NZ_KB907544_1__0020	0	0	0	0	0	0	0	0	0	0	0	0	0	0	0	0	0	0	0	0	0	0	0	0	0	0	0	0	0	0	0	0	0	0	0	0	0	0	0	0	0	0	0	0	0	0
xxxActinomyces_sp_oral_t	xxxActinomyces_sp_oral_taxon_171	[479..586]	Faecalibacterium_prausnitzii_NZ_DS483500_1_rna34_0106	0	0	0	0	0	0	0	0	0	0	0	0	0	0	0	0	0	0	0	0	0	0	0	0	0	0	0	0	0	0	0	0	0	0	0	0	0	0	0	0	0	0	0	0	0	0
xxxActinomyces_sp_oral_t	xxxActinomyces_sp_oral_taxon_171	[633..739]	Mageeibacillus_indolicus_NC_013895_2_rna7_0011	0	0	0	0	0	0	0	0	0	0	0	0	0	0	0	0	0	0	0	0	0	0	0	0	0	0	0	0	0	0	0	0	0	0	0	0	0	0	0	0	0	0	0	0	0	0
xxxActinomyces_sp_oral_t	xxxActinomyces_sp_oral_taxon_171	[784..877]	Prevotella_copri_NZ_GG703855_1_rna43_0029	0	0	0	0	0	0	0	0	0	0	0	0	0	0	0	0	0	0	0	0	0	0	0	0	0	0	0	0	0	0	0	0	0	0	0	0	0	0	0	0	0	0	0	0	0	0
xxxActinomyces_urogenita	xxxActinomyces_urogenitalis_DSM_15434	[23..116]	Bifidobacterium_angulatum_JCM_7096_GCF_0010251551_ASM102515v1_NZ_AP012322_1_rna0_0019	0	0	0	0	0	0	0	0	0	0	0	0	0	0	0	0	0	0	0	0	0	0	0	0	0	0	0	0	0	0	0	0	0	0	0	0	0	0	0	0	0	0	0	0	0	0
xxxActinomyces_urogenita	xxxActinomyces_urogenitalis_DSM_15434	[161..267]	Cutibacterium_acnes_J139_NZ_ADFS01000001_1_rna32_0028	0	0	0	0	0	0	0	0	0	0	0	0	0	0	0	0	0	0	0	0	0	0	0	0	0	0	0	0	0	0	0	0	0	0	0	0	0	0	0	0	0	0	0	0	0	0
xxxActinomyces_urogenita	xxxActinomyces_urogenitalis_DSM_15434	[314..421]	Eubacterium_siraeum_DSM_15702_GCF_0003820851_ASM38208v1_NZ_KB907544_1__0020	0	0	0	0	0	0	0	0	0	0	0	0	0	0	0	0	0	0	0	0	0	0	0	14	0	0	0	0	0	0	0	0	0	0	0	0	0	0	0	0	0	0	0	0	0	0
xxxActinomyces_urogenita	xxxActinomyces_urogenitalis_DSM_15434	[458..566]	Faecalibacterium_prausnitzii_NZ_DS483500_1_rna34_0106	0	0	0	0	0	0	0	0	0	0	0	0	0	0	0	0	0	0	0	0	0	0	0	0	0	0	0	0	0	0	0	0	0	0	0	0	0	0	0	0	0	0	0	0	0	0
xxxActinomyces_urogenita	xxxActinomyces_urogenitalis_DSM_15434	[472..718]	Mageeibacillus_indolicus_NC_013895_2_rna7_0011	0	0	0	0	0	0	0	0	0	0	0	0	0	0	0	0	0	0	0	0	0	0	0	0	0	0	0	0	0	0	0	0	0	0	0	0	0	0	0	0	0	0	0	0	0	0
xxxAerococcus_christense	xxxAerococcus_christensenii	[27..129]	Cutibacterium_acnes_J139_NZ_ADFS01000001_1_rna32_0028	0	0	0	0	2	0	0	0	0	0	0	0	0	0	0	0	0	0	0	0	0	0	0	0	0	0	0	0	0	0	0	0	0	0	0	0	0	0	0	0	0	0	0	0	0	0
xxxAerococcus_christense	xxxAerococcus_christensenii	[172..276]	Eubacterium_siraeum_DSM_15702_GCF_0003820851_ASM38208v1_NZ_KB907544_1__0016	2	0	2	0	264	0	0	0	2	0	0	0	4	0	10	0	0	0	0	0	0	0	0	0	0	842	4	0	26	0	2	916	4	0	474	0	0	0	0	2	0	0	0	0	4	2704
xxxAerococcus_christense	xxxAerococcus_christensenii	[322..438]	Eubacterium_siraeum_DSM_15702_GCF_0003820851_ASM38208v1_NZ_KB907544_1__0020	0	0	0	0	2	0	0	0	0	0	0	0	0	0	0	0	0	0	0	0	0	0	0	0	0	10	0	0	2	0	0	0	0	0	0	0	0	0	0	0	0	0	0	0	0	4
xxxAerococcus_christense	xxxAerococcus_christensenii	[489..594]	Faecalibacterium_prausnitzii_NZ_DS483500_1_rna34_0106	0	0	0	0	0	0	0	0	0	0	0	0	0	0	0	0	0	0	0	0	0	0	0	0	0	0	0	0	0	0	0	0	0	0	0	0	0	0	0	0	0	0	0	0	0	0
xxxAerococcus_christense	xxxAerococcus_christensenii	[502..896]	Mageeibacillus_indolicus_NC_013895_2_rna7_0011	0	0	0	0	4	0	0	0	0	0	0	0	0	0	0	0	0	0	0	0	0	0	0	0	0	20	0	0	0	0	0	34	0	0	24	0	0	0	0	0	0	0	0	0	0	82
xxxAerococcus_christense	xxxAerococcus_christensenii	[641..746]	Prevotella_copri_NZ_GG703855_1_rna43_0029	0	0	0	0	0	0	0	0	0	0	0	0	0	0	0	0	0	0	0	0	0	0	0	0	0	0	0	0	0	0	0	0	0	0	0	0	0	0	0	0	0	0	0	0	0	0
xxxAerococcus_christense	xxxAerococcus_christensenii	[933..1038]	Shuttleworthia_satelles_DSM_14600_NZ_GG665866_1_rna19_0005	0	0	0	0	0	0	0	0	0	0	0	0	0	0	0	0	0	0	0	0	0	0	0	0	0	0	0	0	0	0	0	0	0	0	0	0	0	0	0	0	0	0	0	0	0	0
xxxAerococcus_christense	xxxAerococcus_christensenii	[1085..1190]	Streptococcus_macedonicus_NC_016749_1_rna66_0143	0	0	0	0	16	0	0	0	0	0	0	0	0	0	0	0	0	0	0	0	0	0	0	0	0	0	0	0	0	0	0	8	0	0	4	0	0	0	0	0	0	0	0	0	0	92
xxxAerococcus_christense	xxxAerococcus_christensenii	[1236..1340]	Veillonella_seminalis_NZ_JH992937_1_rna41_0017	0	0	0	0	0	0	0	0	0	0	0	0	0	0	0	0	0	0	0	0	0	0	0	0	0	0	0	0	0	0	0	0	0	0	0	0	0	0	0	0	0	0	0	0	0	0
xxxAkkermansia_muciniphi	xxxAkkermansia_muciniphila_ATCC_BAA-835	[22..126]	Bifidobacterium_angulatum_JCM_7096_GCF_0010251551_ASM102515v1_NZ_AP012322_1_rna0_0019	0	0	0	0	0	0	0	0	0	0	0	0	0	0	0	0	0	0	0	0	0	0	0	0	0	0	0	0	0	0	0	0	0	0	0	0	0	0	0	0	0	0	0	0	0	0
xxxAkkermansia_muciniphi	xxxAkkermansia_muciniphila_ATCC_BAA-835	[174..275]	Cutibacterium_acnes_J139_NZ_ADFS01000001_1_rna32_0028	0	0	0	0	0	0	0	0	0	0	0	0	0	0	0	0	0	0	0	0	0	0	0	0	0	0	0	0	0	0	0	0	0	0	0	0	0	0	0	0	0	0	0	0	0	0
xxxAlistipes_putredinis_	xxxAlistipes_putredinis_DSM_17216	[23..114]	Bifidobacterium_angulatum_JCM_7096_GCF_0010251551_ASM102515v1_NZ_AP012322_1_rna0_0019	0	0	0	0	0	0	0	0	0	0	0	0	0	0	0	0	0	0	0	0	0	0	0	0	0	0	0	0	0	0	0	0	0	0	0	0	0	0	0	0	0	0	0	0	0	0
xxxAlistipes_putredinis_	xxxAlistipes_putredinis_DSM_17216	[162..265]	Cutibacterium_acnes_J139_NZ_ADFS01000001_1_rna32_0028	0	0	0	0	0	0	0	0	0	0	0	0	0	0	0	0	0	0	0	0	0	0	0	0	0	0	0	0	0	0	0	0	0	0	0	0	0	0	0	0	0	0	0	0	0	0
xxxAlistipes_putredinis_	xxxAlistipes_putredinis_DSM_17216	[303..404]	Eubacterium_siraeum_DSM_15702_GCF_0003820851_ASM38208v1_NZ_KB907544_1__0016	0	0	0	0	0	0	0	0	0	0	0	0	0	0	0	0	0	0	0	0	0	0	0	0	0	0	0	0	0	0	0	0	0	0	0	0	0	0	0	0	0	0	0	0	0	0
xxxAlistipes_putredinis_	xxxAlistipes_putredinis_DSM_17216	[455..569]	Faecalibacterium_prausnitzii_NZ_DS483500_1_rna34_0106	0	0	0	0	0	0	0	0	0	0	0	0	0	0	0	0	0	0	0	0	0	0	0	0	0	0	0	0	2	0	0	0	0	0	0	0	0	0	0	0	0	0	0	0	0	0
xxxAlistipes_putredinis_	xxxAlistipes_putredinis_DSM_17216	[608..796]	Prevotella_copri_NZ_GG703855_1_rna43_0029	0	0	0	0	0	0	0	0	0	0	0	0	0	0	0	0	0	0	0	0	0	0	0	0	0	0	0	0	0	0	0	0	0	0	0	0	0	0	0	0	0	0	0	0	0	0
xxxAlistipes_putredinis_	xxxAlistipes_putredinis_DSM_17216	[841..945]	Prevotellamassilia_timonensis_NZ_LT629844_1_rna35_0020	0	0	0	0	0	0	0	0	0	0	0	0	0	0	0	0	0	0	0	0	0	0	0	0	0	0	0	0	0	0	0	0	0	0	0	0	0	0	0	0	0	0	0	0	0	0
xxxAlloprevotella_rava	xxxAlloprevotella_rava	[27..131]	Bifidobacterium_angulatum_JCM_7096_GCF_0010251551_ASM102515v1_NZ_AP012322_1_rna0_0019	0	0	0	0	0	0	0	0	0	0	0	0	0	0	0	0	0	0	0	0	0	0	0	0	0	0	0	0	0	0	0	0	0	0	0	0	0	0	0	0	0	0	0	0	0	0
xxxAlloprevotella_rava	xxxAlloprevotella_rava	[176..438]	Cutibacterium_acnes_J139_NZ_ADFS01000001_1_rna32_0028	0	0	0	0	0	0	0	0	0	0	0	0	0	0	0	0	0	0	0	0	0	0	0	0	0	0	0	0	0	0	0	0	0	0	0	0	0	0	0	0	0	0	0	0	0	0
xxxAlloprevotella_rava	xxxAlloprevotella_rava	[477..591]	Eubacterium_siraeum_DSM_15702_GCF_0003820851_ASM38208v1_NZ_KB907544_1__0016	0	0	0	0	0	0	0	0	0	0	0	0	0	0	0	0	0	0	0	0	0	0	0	0	0	0	0	0	0	0	0	0	0	0	0	0	0	0	0	0	0	0	0	0	0	0
xxxAlloprevotella_rava	xxxAlloprevotella_rava	[634..738]	Faecalibacterium_prausnitzii_NZ_DS483500_1_rna34_0106	0	0	0	0	0	0	0	0	0	0	0	0	0	0	0	0	0	0	0	0	0	0	0	0	0	0	0	0	0	0	0	0	0	0	0	0	0	0	0	0	0	0	0	0	0	0
xxxAlloprevotella_rava	xxxAlloprevotella_rava	[790..891]	Prevotella_copri_NZ_GG703855_1_rna43_0029	0	0	0	0	0	0	0	0	0	0	0	0	0	0	0	0	0	0	0	0	0	0	0	0	0	0	0	0	0	0	0	0	0	0	0	0	0	0	0	0	0	0	0	0	0	0
xxxAlloprevotella_rava	xxxAlloprevotella_rava	[933..1024]	Prevotellamassilia_timonensis_NZ_LT629844_1_rna35_0020	0	0	0	0	0	0	0	0	0	0	0	0	0	0	0	0	0	0	0	0	0	0	0	0	0	0	0	0	0	0	0	0	0	0	0	0	0	0	0	0	0	0	0	0	0	0
xxxAlloprevotella_tanner	xxxAlloprevotella_tannerae_ATCC_51259	[27..130]	Bifidobacterium_angulatum_JCM_7096_GCF_0010251551_ASM102515v1_NZ_AP012322_1_rna0_0019	0	0	0	0	0	0	0	0	0	0	0	0	0	0	0	0	0	0	0	0	0	0	0	0	0	0	0	0	0	0	0	0	0	0	0	0	0	0	0	0	0	0	0	0	0	0
xxxAlloprevotella_tanner	xxxAlloprevotella_tannerae_ATCC_51259	[175..493]	Cutibacterium_acnes_J139_NZ_ADFS01000001_1_rna32_0028	0	0	0	0	0	0	0	0	0	0	0	0	0	0	0	0	0	0	0	0	0	0	0	0	0	0	0	0	0	0	0	0	0	0	0	0	0	0	0	0	0	0	0	0	0	0
xxxAlloprevotella_tanner	xxxAlloprevotella_tannerae_ATCC_51259	[532..648]	Eubacterium_siraeum_DSM_15702_GCF_0003820851_ASM38208v1_NZ_KB907544_1__0016	0	0	0	0	0	0	0	0	0	0	0	0	0	0	0	0	0	0	0	0	0	0	0	0	0	0	0	0	0	0	0	0	0	0	0	0	0	0	0	0	0	0	0	0	0	0
xxxAlloprevotella_tanner	xxxAlloprevotella_tannerae_ATCC_51259	[699..801]	Faecalibacterium_prausnitzii_NZ_DS483500_1_rna34_0106	0	0	0	0	0	0	0	0	0	0	0	0	0	0	0	0	0	0	0	0	0	0	0	0	0	0	0	0	0	0	0	0	0	0	0	0	0	0	0	0	0	0	0	0	0	0
xxxAlloprevotella_tanner	xxxAlloprevotella_tannerae_ATCC_51259	[839..942]	Prevotella_copri_NZ_GG703855_1_rna43_0029	0	0	0	0	0	0	0	0	0	0	0	0	0	0	0	0	0	0	0	0	0	0	0	0	0	0	0	0	0	0	0	0	0	0	0	0	0	0	0	0	0	0	0	0	0	0
xxxAlloprevotella_tanner	xxxAlloprevotella_tannerae_ATCC_51259	[990..1081]	Prevotellamassilia_timonensis_NZ_LT629844_1_rna35_0020	0	0	0	0	0	0	0	0	0	0	0	0	0	0	0	0	0	0	0	0	0	0	0	0	0	0	0	0	0	0	0	0	0	0	0	0	0	0	0	0	0	0	0	0	0	0
xxxAnaerococcus_hydrogen	xxxAnaerococcus_hydrogenalis	[19..118]	Bifidobacterium_angulatum_JCM_7096_GCF_0010251551_ASM102515v1_NZ_AP012322_1_rna0_0019	0	0	0	0	0	0	2	0	0	0	0	4	0	0	0	0	0	0	0	0	0	0	0	0	0	0	0	0	2	0	0	0	0	0	0	0	0	0	0	0	0	0	0	0	0	0
xxxAnaerococcus_hydrogen	xxxAnaerococcus_hydrogenalis	[170..279]	Cutibacterium_acnes_J139_NZ_ADFS01000001_1_rna32_0028	8	0	0	2	0	0	4	0	0	0	0	28	0	0	0	0	0	0	0	0	0	0	0	0	0	14	10	0	182	6	8	0	2	0	0	0	0	2	0	20	10	0	0	0	46	4
xxxAnaerococcus_hydrogen	xxxAnaerococcus_hydrogenalis	[323..429]	Eubacterium_siraeum_DSM_15702_GCF_0003820851_ASM38208v1_NZ_KB907544_1__0020	2	0	0	0	2	2	42	0	0	0	0	30	0	0	0	0	0	0	0	0	0	0	0	0	0	8	60	0	142	14	12	6	2	0	2	0	0	0	0	18	14	0	0	0	28	2
xxxAnaerococcus_hydrogen	xxxAnaerococcus_hydrogenalis	[473..577]	Faecalibacterium_prausnitzii_NZ_DS483500_1_rna34_0106	0	0	0	0	0	0	0	0	0	0	0	2	0	0	0	0	0	0	0	0	0	0	0	0	0	0	6	0	0	0	0	0	0	0	0	0	0	0	0	0	0	0	0	0	2	0
xxxAnaerococcus_hydrogen	xxxAnaerococcus_hydrogenalis	[620..722]	Prevotella_copri_NZ_GG703855_1_rna43_0029	0	0	0	0	0	0	0	0	0	0	0	0	0	0	0	0	0	0	0	0	0	0	0	0	0	0	0	0	0	0	0	0	0	0	0	0	0	0	0	0	0	0	0	0	0	0
xxxAnaerococcus_hydrogen	xxxAnaerococcus_hydrogenalis	[772..873]	Shuttleworthia_satelles_DSM_14600_NZ_GG665866_1_rna19_0005	0	0	0	0	0	0	0	0	0	0	0	0	0	0	0	0	0	0	0	0	0	0	0	0	0	0	0	0	0	0	0	0	0	0	0	0	0	0	0	0	0	0	0	0	0	0
xxxAnaerococcus_lactolyt	xxxAnaerococcus_lactolyticus	[27..129]	Bifidobacterium_angulatum_JCM_7096_GCF_0010251551_ASM102515v1_NZ_AP012322_1_rna0_0019	0	0	0	0	0	0	0	0	0	0	0	2	0	0	0	0	0	0	0	0	0	0	0	0	0	0	4	0	8	0	0	0	0	0	0	0	0	0	0	0	0	0	0	0	2	0
xxxAnaerococcus_lactolyt	xxxAnaerococcus_lactolyticus	[172..276]	Cutibacterium_acnes_J139_NZ_ADFS01000001_1_rna32_0028	0	0	0	0	0	0	2	0	0	0	0	0	0	0	0	0	0	0	0	0	0	0	0	0	0	0	0	0	2	0	0	0	0	0	0	0	0	0	0	0	0	0	0	0	0	0
xxxAnaerococcus_lactolyt	xxxAnaerococcus_lactolyticus	[320..429]	Eubacterium_siraeum_DSM_15702_GCF_0003820851_ASM38208v1_NZ_KB907544_1__0020	2	0	0	0	0	4	10	0	0	0	0	2	0	0	0	0	0	0	0	0	0	0	0	0	0	4	2	0	172	0	0	0	0	0	0	0	0	0	0	2	4	0	0	0	4	0
xxxAnaerococcus_lactolyt	xxxAnaerococcus_lactolyticus	[476..582]	Faecalibacterium_prausnitzii_NZ_DS483500_1_rna34_0106	2	0	0	0	0	0	144	0	0	0	0	12	0	0	0	0	0	0	0	0	0	0	0	0	0	8	14	0	278	2	0	0	0	0	4	0	0	0	0	2	6	0	0	0	30	0
xxxAnaerococcus_lactolyt	xxxAnaerococcus_lactolyticus	[627..728]	Prevotella_copri_NZ_GG703855_1_rna43_0029	0	0	0	0	0	0	0	0	0	0	0	0	0	0	0	0	0	0	0	0	0	0	0	0	0	0	0	0	4	0	0	0	0	0	0	0	0	0	0	0	0	0	0	0	0	0
xxxAnaerococcus_lactolyt	xxxAnaerococcus_lactolyticus	[778..878]	Shuttleworthia_satelles_DSM_14600_NZ_GG665866_1_rna19_0005	0	0	0	0	0	8	12	0	0	0	0	6	0	0	0	0	0	0	0	0	0	0	0	0	0	0	0	0	196	4	0	0	0	0	0	0	0	0	0	0	0	0	0	0	34	0
xxxAnaerococcus_obesiens	xxxAnaerococcus_obesiensis	[21..126]	Anaerococcus_obesiensis_Anaerococcus_obesiensis_product_23S_0022	0	0	0	0	0	0	2	0	0	0	0	0	0	0	4	0	0	0	0	0	0	0	0	0	0	0	0	0	2	0	0	0	0	0	0	0	0	0	0	0	0	0	0	0	6	2
xxxAnaerococcus_obesiens	xxxAnaerococcus_obesiensis	[172..278]	Eubacterium_siraeum_DSM_15702_GCF_0003820851_ASM38208v1_NZ_KB907544_1__0020	0	0	0	0	0	0	0	0	0	0	0	0	0	0	0	0	0	0	0	0	0	0	0	0	0	0	0	0	0	2	0	0	0	0	0	0	0	0	0	0	0	0	0	0	2	0
xxxAnaerococcus_prevotii	xxxAnaerococcus_prevotii	[19..118]	Bifidobacterium_angulatum_JCM_7096_GCF_0010251551_ASM102515v1_NZ_AP012322_1_rna0_0019	0	0	0	0	0	0	0	0	0	0	0	0	0	0	0	0	0	0	0	0	0	0	0	0	0	0	0	0	2	0	0	0	0	0	0	0	0	0	0	0	0	0	0	0	0	0
xxxAnaerococcus_prevotii	xxxAnaerococcus_prevotii	[168..268]	Cutibacterium_acnes_J139_NZ_ADFS01000001_1_rna32_0028	2	0	0	0	0	0	0	0	10	0	0	0	4	0	0	0	0	0	0	0	0	0	0	0	0	0	0	0	14	62	2	30	0	0	20	0	0	0	0	8	0	0	0	0	6	18
xxxAnaerococcus_prevotii	xxxAnaerococcus_prevotii	[318..420]	Eubacterium_siraeum_DSM_15702_GCF_0003820851_ASM38208v1_NZ_KB907544_1__0020	0	0	0	0	0	0	0	0	0	0	0	0	0	0	0	0	0	0	0	0	0	0	0	0	0	0	0	0	0	0	0	0	0	0	0	0	0	0	0	0	0	0	0	0	0	0
xxxAnaerococcus_prevotii	xxxAnaerococcus_prevotii	[461..567]	Faecalibacterium_prausnitzii_NZ_DS483500_1_rna34_0106	0	0	0	0	0	2	0	0	0	0	0	0	0	0	0	0	0	0	0	2	0	0	0	2	0	0	0	0	6	8	0	0	0	0	0	0	0	0	0	0	0	0	0	0	2	0
xxxAnaerococcus_prevotii	xxxAnaerococcus_prevotii	[614..723]	Prevotella_copri_NZ_GG703855_1_rna43_0029	0	0	0	0	0	0	2	0	0	0	0	2	0	0	0	0	0	0	0	0	0	0	0	0	0	0	0	0	28	0	0	0	0	0	0	0	0	0	0	0	0	0	0	0	0	0
xxxAnaerococcus_prevotii	xxxAnaerococcus_prevotii	[767..871]	Shuttleworthia_satelles_DSM_14600_NZ_GG665866_1_rna19_0005	0	0	0	0	0	0	0	0	0	0	0	0	0	0	0	0	0	0	0	0	0	0	0	0	0	0	0	0	0	0	0	0	0	0	0	0	0	0	0	0	0	0	0	0	0	0
xxxAnaerococcus_tetradiu	xxxAnaerococcus_tetradius	[27..129]	Bifidobacterium_angulatum_JCM_7096_GCF_0010251551_ASM102515v1_NZ_AP012322_1_rna0_0019	0	0	0	0	0	0	0	0	14	0	0	0	6	0	0	0	0	0	0	0	0	0	0	0	0	0	0	0	0	106	4	674	0	0	86	0	0	0	0	6	0	0	0	0	6	84
xxxAnaerococcus_tetradiu	xxxAnaerococcus_tetradius	[170..276]	Cutibacterium_acnes_J139_NZ_ADFS01000001_1_rna32_0028	0	0	0	0	0	0	0	0	0	0	0	0	0	0	0	0	0	0	0	0	0	0	0	0	0	0	0	0	0	0	0	0	0	0	0	0	0	0	0	0	0	0	0	0	0	2
xxxAnaerococcus_tetradiu	xxxAnaerococcus_tetradius	[322..426]	Eubacterium_siraeum_DSM_15702_GCF_0003820851_ASM38208v1_NZ_KB907544_1__0020	0	0	0	0	0	0	0	0	0	0	0	0	0	0	0	0	0	0	0	0	0	0	0	0	0	0	0	0	0	6	0	4	0	0	4	0	0	0	0	0	0	0	0	0	0	0
xxxAnaerococcus_tetradiu	xxxAnaerococcus_tetradius	[470..579]	Faecalibacterium_prausnitzii_NZ_DS483500_1_rna34_0106	0	0	0	0	0	4	0	0	0	0	0	0	0	0	0	0	0	0	0	0	0	0	0	0	0	0	0	0	6	12	0	6	0	0	2	0	0	0	0	0	2	0	0	0	0	4
xxxAnaerococcus_tetradiu	xxxAnaerococcus_tetradius	[627..727]	Prevotella_copri_NZ_GG703855_1_rna43_0029	0	0	0	0	0	0	0	0	0	0	0	0	0	0	0	0	0	0	0	0	0	0	0	0	0	0	0	0	2	0	0	2	0	0	0	0	0	0	0	0	0	0	0	0	0	0
xxxAnaerococcus_tetradiu	xxxAnaerococcus_tetradius	[777..876]	Shuttleworthia_satelles_DSM_14600_NZ_GG665866_1_rna19_0005	0	0	0	0	0	0	0	0	0	0	0	0	0	0	0	0	0	0	0	0	0	0	0	0	0	0	0	0	0	10	0	8	0	0	0	0	0	0	0	0	0	0	0	0	0	4
xxxAnaerococcus_vaginali	xxxAnaerococcus_vaginalis	[27..129]	Anaerococcus_obesiensis_Anaerococcus_obesiensis_product_23S_0022	0	0	0	0	0	0	0	0	0	0	0	0	0	0	2	0	0	0	0	0	0	0	0	0	0	0	0	0	2	0	0	0	0	0	0	0	0	0	0	0	0	0	0	0	6	0
xxxAnaerococcus_vaginali	xxxAnaerococcus_vaginalis	[170..276]	Bifidobacterium_angulatum_JCM_7096_GCF_0010251551_ASM102515v1_NZ_AP012322_1_rna0_0019	0	0	0	0	0	0	0	0	0	0	0	0	0	0	0	0	0	0	0	0	0	0	0	0	0	0	0	0	0	0	0	0	0	0	0	0	0	0	0	0	0	0	0	0	0	0
xxxAnaerococcus_vaginali	xxxAnaerococcus_vaginalis	[322..426]	Cutibacterium_acnes_J139_NZ_ADFS01000001_1_rna32_0028	0	0	0	0	0	0	0	0	0	0	0	0	0	0	0	0	0	0	0	0	0	0	0	0	0	0	8	0	0	0	0	0	0	0	0	0	0	0	0	0	0	0	0	0	2	0
xxxAnaerococcus_vaginali	xxxAnaerococcus_vaginalis	[469..575]	Eubacterium_siraeum_DSM_15702_GCF_0003820851_ASM38208v1_NZ_KB907544_1__0020	2	0	2	0	0	0	38	0	0	0	0	0	0	0	0	0	0	0	0	6	0	0	0	0	0	0	78	0	14	18	2	4	2	0	0	0	0	0	0	0	2	0	0	0	8	0
xxxAnaerococcus_vaginali	xxxAnaerococcus_vaginalis	[621..730]	Faecalibacterium_prausnitzii_NZ_DS483500_1_rna34_0106	0	0	0	0	0	0	4	0	0	0	0	12	0	0	0	0	0	0	0	0	0	0	0	0	0	6	4	0	86	2	0	0	0	0	0	0	0	0	0	2	4	0	0	0	6	0
xxxAnaerococcus_vaginali	xxxAnaerococcus_vaginalis	[778..879]	Prevotella_copri_NZ_GG703855_1_rna43_0029	0	0	0	0	0	0	0	0	0	0	0	0	0	0	0	0	0	0	0	0	0	0	0	0	0	0	0	0	2	0	0	0	0	0	0	0	0	0	0	0	0	0	0	0	0	0
xxxAnaerococcus_vaginali	xxxAnaerococcus_vaginalis	[929..1028]	Shuttleworthia_satelles_DSM_14600_NZ_GG665866_1_rna19_0005	0	0	0	0	0	0	0	0	0	0	0	4	0	0	0	0	0	0	0	0	0	0	0	0	0	6	0	0	12	2	0	0	0	0	0	0	0	0	0	0	2	0	0	0	6	0
xxxAnaerotruncus_colihom	xxxAnaerotruncus_colihominis_DSM_17241	[27..124]	Bifidobacterium_angulatum_JCM_7096_GCF_0010251551_ASM102515v1_NZ_AP012322_1_rna0_0019	0	0	0	0	0	0	0	0	0	0	0	0	0	0	0	0	0	0	0	0	0	0	0	0	0	0	0	0	0	0	0	0	0	0	0	0	0	0	0	0	0	0	0	0	0	0
xxxAnaerotruncus_colihom	xxxAnaerotruncus_colihominis_DSM_17241	[168..274]	Cutibacterium_acnes_J139_NZ_ADFS01000001_1_rna32_0028	0	0	0	0	0	0	0	0	0	0	0	0	0	0	0	0	0	0	0	0	0	0	0	0	0	0	0	0	0	0	0	0	0	0	0	0	0	0	0	0	0	0	0	0	0	0
xxxAnaerotruncus_colihom	xxxAnaerotruncus_colihominis_DSM_17241	[323..427]	Eubacterium_siraeum_DSM_15702_GCF_0003820851_ASM38208v1_NZ_KB907544_1__0020	0	0	0	0	0	0	0	0	0	0	0	0	0	0	0	0	0	0	0	0	0	0	0	0	0	0	0	0	0	0	0	0	0	0	0	0	0	0	0	0	0	0	0	0	0	0
xxxAnaerotruncus_colihom	xxxAnaerotruncus_colihominis_DSM_17241	[336..577]	Faecalibacterium_prausnitzii_NZ_DS483500_1_rna34_0106	0	0	0	0	0	0	0	0	0	0	0	0	0	0	0	0	0	0	0	0	0	0	0	0	0	0	0	0	0	0	0	0	0	0	0	0	0	0	0	0	0	0	0	0	0	0
xxxAnaerotruncus_colihom	xxxAnaerotruncus_colihominis_DSM_17241	[614..718]	Mageeibacillus_indolicus_NC_013895_2_rna7_0011	0	0	0	0	0	0	0	0	0	0	0	0	0	0	0	0	0	0	0	0	0	0	0	0	0	0	0	0	0	0	0	0	0	0	0	0	0	0	0	0	0	0	0	0	0	0
xxxAnaerotruncus_colihom	xxxAnaerotruncus_colihominis_DSM_17241	[766..866]	Prevotella_copri_NZ_GG703855_1_rna43_0029	12	11	12	0	0	47	11	19	0	0	0	50	1	0	10	42	0	23	11	15	16	0	33	0	15	0	4	0	0	2	0	0	0	12	7	20	17	0	0	13	0	0	0	0	17	5
xxxArcanobacterium_haemo	xxxArcanobacterium_haemolyticum_DSM_20595	[25..127]	Bifidobacterium_angulatum_JCM_7096_GCF_0010251551_ASM102515v1_NZ_AP012322_1_rna0_0019	0	0	0	0	0	0	0	0	0	0	0	0	0	0	0	0	0	0	0	0	0	0	0	0	0	0	0	0	0	0	0	0	0	0	0	0	0	0	0	0	0	0	0	0	0	0
xxxArcanobacterium_haemo	xxxArcanobacterium_haemolyticum_DSM_20595	[170..274]	Cutibacterium_acnes_J139_NZ_ADFS01000001_1_rna32_0028	0	0	0	0	0	0	0	0	0	0	0	0	0	0	0	0	0	0	0	0	0	0	0	0	0	0	0	0	0	0	0	0	0	0	0	0	0	0	0	0	0	0	0	0	0	0
xxxArcanobacterium_haemo	xxxArcanobacterium_haemolyticum_DSM_20595	[315..421]	Eubacterium_siraeum_DSM_15702_GCF_0003820851_ASM38208v1_NZ_KB907544_1__0020	0	0	0	0	0	0	0	0	0	0	0	0	0	0	0	0	0	0	0	0	0	0	0	0	0	0	0	0	0	0	0	0	0	0	0	0	0	0	0	0	0	0	0	0	0	0
xxxArcanobacterium_haemo	xxxArcanobacterium_haemolyticum_DSM_20595	[436..584]	Faecalibacterium_prausnitzii_NZ_DS483500_1_rna34_0106	0	0	0	0	0	0	0	0	0	0	0	0	0	0	0	0	0	0	0	0	0	0	0	0	0	0	0	0	0	0	0	0	0	0	0	0	0	0	0	0	0	0	0	0	0	0
xxxArcanobacterium_haemo	xxxArcanobacterium_haemolyticum_DSM_20595	[621..725]	Mageeibacillus_indolicus_NC_013895_2_rna7_0011	0	0	0	0	0	0	0	0	0	0	0	0	0	0	0	0	0	0	0	0	0	0	0	0	0	0	0	0	0	0	0	0	0	0	0	0	0	0	0	0	0	0	0	0	0	0
xxxArcanobacterium_haemo	xxxArcanobacterium_haemolyticum_DSM_20595	[774..879]	Prevotella_copri_NZ_GG703855_1_rna43_0029	0	0	0	0	0	0	0	0	0	0	0	0	0	0	0	0	0	0	0	0	0	0	0	0	0	0	0	0	0	0	0	0	0	0	0	0	0	0	0	0	0	0	0	0	0	0
xxxArcanobacterium_haemo	xxxArcanobacterium_haemolyticum_DSM_20595	[924..1026]	Shuttleworthia_satelles_DSM_14600_NZ_GG665866_1_rna19_0005	0	0	0	0	0	0	0	0	0	0	0	0	0	0	0	0	0	0	0	0	0	0	0	0	0	0	0	0	0	0	0	0	0	0	0	0	0	0	0	0	0	0	0	0	0	0
xxxAspergillus_fumigatus	xxxAspergillus_fumigatus	[28..132]	Aspergillus_tubingensis_KT326815_1_product_18S_0002	0	0	0	0	0	0	0	0	0	0	0	0	0	0	0	0	0	0	0	0	0	0	0	0	0	0	0	0	0	0	0	0	0	0	0	0	0	0	0	0	0	0	0	0	0	0
xxxAspergillus_fumigatus	xxxAspergillus_fumigatus	[173..281]	Coprinus_comatus_Coprinus_comatus_product_18S_0002	0	0	0	0	0	0	0	0	0	0	0	0	0	0	0	0	0	0	0	0	0	0	0	0	0	0	0	0	0	0	0	0	0	0	0	0	0	0	0	0	0	0	0	0	0	0
xxxAspergillus_fumigatus	xxxAspergillus_fumigatus	[322..430]	Saccharomyces_pastorianus_Saccharomyces_pastorianus_product_26S_0001	0	0	0	0	0	0	0	0	0	0	0	0	0	0	0	0	0	0	0	0	0	0	0	0	0	0	0	0	0	0	0	0	0	0	0	0	0	0	0	0	0	0	0	0	0	0
xxxAspergillus_oryzae	xxxAspergillus_oryzae	[21..125]	Aspergillus_tubingensis_KT326815_1_product_18S_0002	0	0	0	0	0	0	0	0	0	0	0	0	0	0	0	0	0	0	0	0	0	0	0	0	0	0	0	0	0	0	0	0	0	0	0	0	0	0	0	0	0	0	0	0	0	0
xxxAspergillus_oryzae	xxxAspergillus_oryzae	[172..280]	Coprinus_comatus_Coprinus_comatus_product_18S_0002	0	0	0	0	0	0	0	0	0	0	0	0	0	0	0	0	0	0	0	0	0	0	0	0	0	0	0	0	0	0	0	0	0	0	0	0	0	0	0	0	0	0	0	0	0	0
xxxAtopobium_parvulum_DS	xxxAtopobium_parvulum_DSM_20469	[25..130]	Bifidobacterium_angulatum_JCM_7096_GCF_0010251551_ASM102515v1_NZ_AP012322_1_rna0_0019	0	0	0	0	0	0	0	0	0	0	0	0	0	0	0	0	0	0	0	0	0	0	0	0	0	0	0	0	0	0	0	0	0	0	0	0	0	0	0	0	0	0	0	0	0	0
xxxAtopobium_parvulum_DS	xxxAtopobium_parvulum_DSM_20469	[179..281]	Cutibacterium_acnes_J139_NZ_ADFS01000001_1_rna32_0028	0	0	0	0	0	0	0	0	0	0	0	0	0	0	0	0	0	0	0	0	0	0	0	0	0	0	0	0	0	0	0	0	0	0	0	0	0	0	0	0	0	0	0	0	0	0
xxxAtopobium_parvulum_DS	xxxAtopobium_parvulum_DSM_20469	[323..424]	Eubacterium_siraeum_DSM_15702_GCF_0003820851_ASM38208v1_NZ_KB907544_1__0020	0	0	0	0	0	0	0	0	0	0	0	0	0	0	0	0	0	0	0	0	0	0	0	0	0	0	0	0	0	0	0	0	0	0	0	0	0	0	0	0	0	0	0	0	0	0
xxxAtopobium_parvulum_DS	xxxAtopobium_parvulum_DSM_20469	[466..567]	Faecalibacterium_prausnitzii_NZ_DS483500_1_rna34_0106	0	0	0	0	0	0	0	0	0	0	0	0	0	0	0	0	0	0	0	0	0	0	0	0	0	0	0	0	30	0	0	0	0	0	0	0	0	0	0	0	0	0	0	0	2	0
xxxAtopobium_rimae_ATCC_	xxxAtopobium_rimae_ATCC_49626	[25..126]	Bifidobacterium_angulatum_JCM_7096_GCF_0010251551_ASM102515v1_NZ_AP012322_1_rna0_0019	0	0	0	0	0	0	0	0	0	0	0	0	0	0	0	0	0	0	0	0	0	0	0	0	0	0	0	0	0	0	0	0	0	0	0	0	0	0	0	0	0	0	0	0	0	0
xxxAtopobium_rimae_ATCC_	xxxAtopobium_rimae_ATCC_49626	[168..269]	Cutibacterium_acnes_J139_NZ_ADFS01000001_1_rna32_0028	0	0	0	0	944	0	0	0	0	0	0	0	0	0	0	0	0	0	0	0	0	0	0	0	0	0	0	0	0	2	0	300	0	0	276	0	0	0	0	0	0	0	0	0	0	322
xxxAtopobium_rimae_ATCC_	xxxAtopobium_rimae_ATCC_49626	[311..413]	Eubacterium_siraeum_DSM_15702_GCF_0003820851_ASM38208v1_NZ_KB907544_1__0020	0	0	0	0	0	0	0	0	0	0	0	0	0	0	0	0	0	0	0	0	0	0	0	0	0	0	0	0	0	0	0	2	0	0	0	0	0	0	0	0	0	0	0	0	0	0
xxxAtopobium_rimae_ATCC_	xxxAtopobium_rimae_ATCC_49626	[462..567]	Faecalibacterium_prausnitzii_NZ_DS483500_1_rna34_0106	0	0	0	0	0	0	0	0	0	0	0	0	0	0	0	0	0	0	0	0	0	0	0	0	0	0	0	0	0	0	0	0	0	0	0	0	0	0	0	0	0	0	0	0	0	0
xxxAtopobium_vaginae	xxxAtopobium_vaginae	[25..130]	Bifidobacterium_angulatum_JCM_7096_GCF_0010251551_ASM102515v1_NZ_AP012322_1_rna0_0019	0	0	0	0	0	0	0	0	0	0	0	0	0	0	0	0	0	0	0	0	0	0	0	0	0	0	0	0	0	0	0	0	0	0	2	0	0	0	0	0	0	0	0	0	0	0
xxxAtopobium_vaginae	xxxAtopobium_vaginae	[175..277]	Cutibacterium_acnes_J139_NZ_ADFS01000001_1_rna32_0028	0	0	0	0	602	0	0	0	0	0	64	0	0	0	0	0	0	0	0	0	0	0	0	0	0	0	0	0	4	8	0	1382	0	0	308	0	0	0	0	0	0	0	0	0	2	290
xxxAtopobium_vaginae	xxxAtopobium_vaginae	[319..420]	Eubacterium_siraeum_DSM_15702_GCF_0003820851_ASM38208v1_NZ_KB907544_1__0020	0	0	0	0	220	0	0	0	0	0	262	0	0	0	0	0	0	0	0	0	0	0	0	0	0	0	0	0	0	2	0	152	0	0	110	0	0	0	0	0	0	0	0	0	0	172
xxxBacteroides_caccae_AT	xxxBacteroides_caccae_ATCC_43185	[25..127]	Bifidobacterium_angulatum_JCM_7096_GCF_0010251551_ASM102515v1_NZ_AP012322_1_rna0_0019	0	0	0	0	0	0	0	0	0	0	0	0	0	0	0	0	0	0	0	0	0	0	0	0	0	0	0	0	0	0	0	0	0	0	0	0	0	0	0	0	0	0	0	0	0	0
xxxBacteroides_caccae_AT	xxxBacteroides_caccae_ATCC_43185	[165..266]	Cutibacterium_acnes_J139_NZ_ADFS01000001_1_rna32_0028	0	0	0	0	0	0	0	0	0	0	0	0	0	0	0	0	0	0	0	0	0	0	0	0	0	0	0	0	0	0	0	0	0	0	0	0	0	0	0	0	0	0	0	0	0	0
xxxBacteroides_caccae_AT	xxxBacteroides_caccae_ATCC_43185	[317..431]	Eubacterium_siraeum_DSM_15702_GCF_0003820851_ASM38208v1_NZ_KB907544_1__0016	0	0	0	0	0	0	0	0	0	0	0	0	0	0	0	0	0	0	0	0	0	0	0	0	0	0	0	0	0	0	0	0	0	0	0	0	0	0	0	0	0	0	0	0	0	0
xxxBacteroides_caccae_AT	xxxBacteroides_caccae_ATCC_43185	[470..760]	Faecalibacterium_prausnitzii_NZ_DS483500_1_rna34_0106	0	0	0	0	0	0	0	0	0	0	0	0	0	0	0	0	0	0	0	0	0	0	0	0	0	0	0	0	0	0	0	0	0	0	0	0	0	0	0	0	0	0	0	0	0	0
xxxBacteroides_caccae_AT	xxxBacteroides_caccae_ATCC_43185	[805..909]	Prevotella_copri_NZ_GG703855_1_rna43_0029	0	0	0	0	0	0	0	0	0	0	0	0	0	0	0	0	0	0	0	0	0	0	0	0	0	0	0	0	0	0	0	0	0	0	0	0	0	0	0	0	0	0	0	0	0	0
xxxBacteroides_caccae_AT	xxxBacteroides_caccae_ATCC_43185	[0..0]	Prevotellamassilia_timonensis_NZ_LT629844_1_rna35_0020	0	0	0	0	0	0	0	0	0	0	0	0	0	0	0	0	0	0	0	0	0	0	0	0	0	0	0	0	0	0	0	0	0	0	0	0	0	0	0	0	0	0	0	0	0	0
xxxBacteroides_cellulosi	xxxBacteroides_cellulosilyticus_DSM_14838	[27..131]	Bifidobacterium_angulatum_JCM_7096_GCF_0010251551_ASM102515v1_NZ_AP012322_1_rna0_0019	0	0	0	0	0	0	0	0	0	0	0	0	0	0	0	0	0	0	0	0	0	0	0	0	0	0	0	0	0	0	0	0	0	0	0	0	0	0	0	0	0	0	0	0	0	0
xxxBacteroides_cellulosi	xxxBacteroides_cellulosilyticus_DSM_14838	[176..535]	Cutibacterium_acnes_J139_NZ_ADFS01000001_1_rna32_0028	0	0	0	0	0	0	0	0	0	0	0	0	0	0	0	0	0	0	0	0	0	0	0	0	0	0	0	0	0	0	0	0	0	0	0	0	0	0	0	0	0	0	0	0	0	0
xxxBacteroides_cellulosi	xxxBacteroides_cellulosilyticus_DSM_14838	[574..688]	Eubacterium_siraeum_DSM_15702_GCF_0003820851_ASM38208v1_NZ_KB907544_1__0016	0	0	0	0	0	0	0	0	0	0	0	0	0	0	0	0	0	0	0	0	0	0	0	0	0	0	0	0	0	0	0	0	0	0	0	0	0	0	0	0	0	0	0	0	0	0
xxxBacteroides_cellulosi	xxxBacteroides_cellulosilyticus_DSM_14838	[731..833]	Prevotella_copri_NZ_GG703855_1_rna43_0029	0	0	0	0	0	0	0	0	0	0	0	0	0	0	0	0	0	0	0	0	0	0	0	0	0	0	0	0	0	0	0	0	0	0	0	0	0	0	0	0	0	0	0	0	0	0
xxxBacteroides_cellulosi	xxxBacteroides_cellulosilyticus_DSM_14838	[881..972]	Prevotellamassilia_timonensis_NZ_LT629844_1_rna35_0020	0	0	0	0	0	0	0	0	0	0	0	0	0	0	0	0	0	0	0	0	0	0	0	0	0	0	0	0	0	0	0	0	0	0	0	0	0	0	0	0	0	0	0	0	0	0
xxxBacteroides_coprocola	xxxBacteroides_coprocola_DSM_17136	[22..128]	Bacteroides_dorei_01	0	0	0	0	0	0	0	0	0	0	0	0	0	0	0	0	0	0	0	0	0	0	0	0	0	0	0	0	0	0	0	0	0	0	0	0	0	0	0	0	0	0	0	0	0	0
xxxBacteroides_coprocola	xxxBacteroides_coprocola_DSM_17136	[173..264]	Bifidobacterium_angulatum_JCM_7096_GCF_0010251551_ASM102515v1_NZ_AP012322_1_rna0_0019	0	0	0	0	0	0	0	0	0	0	0	0	0	0	0	0	0	0	0	0	0	0	0	0	0	0	0	0	0	0	0	0	0	0	0	0	0	0	0	0	0	0	0	0	0	0
xxxBacteroides_coprocola	xxxBacteroides_coprocola_DSM_17136	[312..414]	Cutibacterium_acnes_J139_NZ_ADFS01000001_1_rna32_0028	0	0	0	0	0	0	0	0	0	0	0	0	0	0	0	0	0	0	0	0	0	0	0	0	0	0	0	0	0	0	0	0	0	0	0	0	0	0	0	0	0	0	0	0	0	0
xxxBacteroides_coprocola	xxxBacteroides_coprocola_DSM_17136	[460..564]	Eubacterium_siraeum_DSM_15702_GCF_0003820851_ASM38208v1_NZ_KB907544_1__0016	0	0	0	0	0	0	0	0	0	0	0	0	0	0	0	0	0	0	0	0	0	0	0	0	0	0	0	0	0	0	0	0	0	0	0	0	0	0	0	0	0	0	0	0	0	0
xxxBacteroides_coprocola	xxxBacteroides_coprocola_DSM_17136	[609..898]	Faecalibacterium_prausnitzii_NZ_DS483500_1_rna34_0106	0	0	0	0	0	0	0	0	0	0	0	0	0	0	0	0	0	0	0	0	0	0	0	0	0	0	0	0	0	0	0	0	0	0	0	0	0	0	0	0	0	0	0	0	0	0
xxxBacteroides_coprocola	xxxBacteroides_coprocola_DSM_17136	[937..1051]	Prevotella_copri_NZ_GG703855_1_rna43_0029	0	0	0	0	0	0	0	0	0	0	0	0	0	0	0	0	0	0	0	0	0	0	0	0	0	0	0	0	0	0	0	0	0	0	0	0	0	0	0	0	0	0	0	0	0	0
xxxBacteroides_coprocola	xxxBacteroides_coprocola_DSM_17136	[1102..1203]	Prevotellamassilia_timonensis_NZ_LT629844_1_rna35_0020	0	0	0	0	0	0	0	0	0	0	0	0	0	0	0	0	0	0	0	0	0	0	0	0	0	0	0	0	0	0	0	0	0	0	0	0	0	0	0	0	0	0	0	0	0	0
xxxBacteroides_coprophil	xxxBacteroides_coprophilus_DSM_18228	[25..131]	Bacteroides_dorei_01	0	0	0	0	0	0	0	0	0	0	0	0	0	0	0	0	0	0	0	0	0	0	0	0	0	0	0	0	0	0	0	0	0	0	0	0	0	0	0	0	0	0	0	0	0	0
xxxBacteroides_coprophil	xxxBacteroides_coprophilus_DSM_18228	[177..281]	Bifidobacterium_angulatum_JCM_7096_GCF_0010251551_ASM102515v1_NZ_AP012322_1_rna0_0019	0	0	0	0	0	0	0	0	0	0	0	0	0	0	0	0	0	0	0	0	0	0	0	0	0	0	0	0	0	0	0	0	0	0	0	0	0	0	0	0	0	0	0	0	0	0
xxxBacteroides_coprophil	xxxBacteroides_coprophilus_DSM_18228	[326..608]	Cutibacterium_acnes_J139_NZ_ADFS01000001_1_rna32_0028	0	0	0	0	0	0	0	0	0	0	0	0	0	0	0	0	0	0	0	0	0	0	0	0	0	0	0	0	0	0	0	0	0	0	0	0	0	0	0	0	0	0	0	0	0	0
xxxBacteroides_coprophil	xxxBacteroides_coprophilus_DSM_18228	[647..761]	Eubacterium_siraeum_DSM_15702_GCF_0003820851_ASM38208v1_NZ_KB907544_1__0016	0	0	0	0	0	0	0	0	0	0	0	0	0	0	0	0	0	0	0	0	0	0	0	0	0	0	0	0	0	0	0	0	0	0	0	0	0	0	0	0	0	0	0	0	0	0
xxxBacteroides_coprophil	xxxBacteroides_coprophilus_DSM_18228	[804..908]	Faecalibacterium_prausnitzii_NZ_DS483500_1_rna34_0106	0	0	0	0	0	0	0	0	0	0	0	0	0	0	0	0	0	0	0	0	0	0	0	0	0	0	0	0	0	0	0	0	0	0	0	0	0	0	0	0	0	0	0	0	0	0
xxxBacteroides_coprophil	xxxBacteroides_coprophilus_DSM_18228	[960..1061]	Prevotella_copri_NZ_GG703855_1_rna43_0029	0	0	0	0	0	0	0	0	0	0	0	0	0	0	0	0	0	0	0	0	0	0	0	0	0	0	0	0	0	0	0	0	0	0	0	0	0	0	0	0	0	0	0	0	0	0
xxxBacteroides_coprophil	xxxBacteroides_coprophilus_DSM_18228	[1103..1194]	Prevotellamassilia_timonensis_NZ_LT629844_1_rna35_0020	0	0	0	0	0	0	0	0	0	0	0	0	0	0	0	0	0	0	0	0	0	0	0	0	0	0	0	0	0	0	0	0	0	0	0	0	0	0	0	0	0	0	0	0	0	0
xxxBacteroides_dorei	xxxBacteroides_dorei	[24..139]	Bifidobacterium_angulatum_JCM_7096_GCF_0010251551_ASM102515v1_NZ_AP012322_1_rna0_0019	0	0	0	0	0	0	0	0	0	0	0	0	0	0	0	0	0	0	0	0	0	0	0	0	0	0	0	0	0	0	0	0	0	0	0	0	0	0	0	0	0	0	0	0	0	0
xxxBacteroides_dorei	xxxBacteroides_dorei	[187..291]	Cutibacterium_acnes_J139_NZ_ADFS01000001_1_rna32_0028	0	0	0	0	0	0	0	0	0	0	0	0	0	0	0	0	0	0	0	0	0	0	0	0	0	0	0	0	0	0	0	0	0	0	0	0	0	0	0	0	0	0	0	0	0	0
xxxBacteroides_dorei	xxxBacteroides_dorei	[336..566]	Eubacterium_siraeum_DSM_15702_GCF_0003820851_ASM38208v1_NZ_KB907544_1__0016	0	0	0	0	0	0	0	0	0	0	0	0	0	0	0	0	0	0	0	0	0	0	0	0	0	0	0	0	0	0	0	0	0	0	0	0	0	0	0	0	0	0	0	0	0	0
xxxBacteroides_dorei	xxxBacteroides_dorei	[763..867]	Faecalibacterium_prausnitzii_NZ_DS483500_1_rna34_0106	0	0	0	0	0	0	0	0	0	0	0	0	0	0	0	0	0	0	0	0	0	0	0	0	0	0	0	0	0	0	0	0	0	0	0	0	0	0	0	0	0	0	0	0	0	0
xxxBacteroides_dorei	xxxBacteroides_dorei	[919..1020]	Prevotella_copri_NZ_GG703855_1_rna43_0029	0	0	0	0	0	0	0	0	0	0	0	0	0	0	0	0	0	0	0	0	0	0	0	0	0	0	0	0	0	0	0	0	0	0	0	0	0	0	0	0	0	0	0	0	0	0
xxxBacteroides_dorei	xxxBacteroides_dorei	[1062..1153]	Prevotellamassilia_timonensis_NZ_LT629844_1_rna35_0020	0	0	0	0	0	0	0	0	0	0	0	0	0	0	0	0	0	0	0	0	0	0	0	0	0	0	0	0	0	0	0	0	0	0	0	0	0	0	0	0	0	0	0	0	0	0
xxxBacteroides_eggerthii	xxxBacteroides_eggerthii_DSM_20697	[27..131]	Bifidobacterium_angulatum_JCM_7096_GCF_0010251551_ASM102515v1_NZ_AP012322_1_rna0_0019	0	0	0	0	0	0	0	0	0	0	0	0	0	0	0	0	0	0	0	0	0	0	0	0	0	0	0	0	0	0	0	0	0	0	0	0	0	0	0	0	0	0	0	0	0	0
xxxBacteroides_eggerthii	xxxBacteroides_eggerthii_DSM_20697	[176..408]	Cutibacterium_acnes_J139_NZ_ADFS01000001_1_rna32_0028	0	0	0	0	0	0	0	0	0	0	0	0	0	0	0	0	0	0	0	0	0	0	0	0	0	0	0	0	0	0	0	0	0	0	0	0	0	0	0	0	0	0	0	0	0	0
xxxBacteroides_eggerthii	xxxBacteroides_eggerthii_DSM_20697	[447..561]	Eubacterium_siraeum_DSM_15702_GCF_0003820851_ASM38208v1_NZ_KB907544_1__0016	0	0	0	0	6	0	0	0	0	0	0	0	0	0	0	0	0	0	0	0	0	0	0	0	0	0	0	0	10	0	0	0	0	0	0	0	0	0	0	0	0	0	0	0	0	0
xxxBacteroides_eggerthii	xxxBacteroides_eggerthii_DSM_20697	[612..713]	Faecalibacterium_prausnitzii_NZ_DS483500_1_rna34_0106	0	0	0	0	0	0	0	0	0	0	0	0	0	0	0	0	0	0	0	0	0	0	0	0	0	0	0	0	0	0	0	0	0	0	0	0	0	0	0	0	0	0	0	0	0	0
xxxBacteroides_eggerthii	xxxBacteroides_eggerthii_DSM_20697	[751..853]	Prevotella_copri_NZ_GG703855_1_rna43_0029	0	0	0	0	0	0	0	0	0	0	0	0	0	0	0	0	0	0	0	0	0	0	0	0	0	0	0	0	0	0	0	0	0	0	0	0	0	0	0	0	0	0	0	0	0	0
xxxBacteroides_eggerthii	xxxBacteroides_eggerthii_DSM_20697	[901..992]	Prevotellamassilia_timonensis_NZ_LT629844_1_rna35_0020	0	0	0	0	0	0	0	0	0	0	0	0	0	0	0	0	0	0	0	0	0	0	0	0	0	0	0	0	0	0	0	0	0	0	0	0	0	0	0	0	0	0	0	0	0	0
xxxBacteroides_finegoldi	xxxBacteroides_finegoldii_DSM_17565	[25..127]	Cutibacterium_acnes_J139_NZ_ADFS01000001_1_rna32_0028	0	0	0	0	0	0	0	0	0	0	0	0	0	0	0	0	0	0	0	0	0	0	0	0	0	0	0	0	0	0	0	0	0	0	0	0	0	0	0	0	0	0	0	0	0	0
xxxBacteroides_finegoldi	xxxBacteroides_finegoldii_DSM_17565	[165..266]	Faecalibacterium_prausnitzii_NZ_DS483500_1_rna34_0106	0	0	0	0	0	0	0	0	0	0	0	0	0	0	0	0	0	0	0	0	0	0	0	0	0	0	0	0	0	0	0	0	0	0	0	0	0	0	0	0	0	0	0	0	0	0
xxxBacteroides_finegoldi	xxxBacteroides_finegoldii_DSM_17565	[311..650]	Prevotella_copri_NZ_GG703855_1_rna43_0029	0	0	0	0	0	0	0	0	0	0	0	0	0	0	0	0	0	0	0	0	0	0	0	0	0	0	0	0	0	0	0	0	0	0	0	0	0	0	0	0	0	0	0	0	0	0
xxxBacteroides_finegoldi	xxxBacteroides_finegoldii_DSM_17565	[695..799]	Prevotellamassilia_timonensis_NZ_LT629844_1_rna35_0020	0	0	0	0	0	0	0	0	0	0	0	0	0	0	0	0	0	0	0	0	0	0	0	0	0	0	0	0	0	0	0	0	0	0	0	0	0	0	0	0	0	0	0	0	0	0
xxxBacteroides_fragilis	xxxBacteroides_fragilis	[27..131]	Bifidobacterium_angulatum_JCM_7096_GCF_0010251551_ASM102515v1_NZ_AP012322_1_rna0_0019	0	0	0	0	0	0	0	0	0	0	0	0	0	0	0	0	0	0	0	0	0	0	0	0	0	0	0	0	0	0	0	0	0	0	0	0	0	0	0	0	0	0	0	0	0	0
xxxBacteroides_fragilis	xxxBacteroides_fragilis	[176..520]	Eubacterium_siraeum_DSM_15702_GCF_0003820851_ASM38208v1_NZ_KB907544_1__0016	0	0	0	0	0	0	0	0	0	0	0	0	0	0	0	0	0	0	0	0	0	0	0	0	0	0	0	0	0	0	0	0	0	0	0	0	0	0	0	0	0	0	0	0	0	0
xxxBacteroides_fragilis	xxxBacteroides_fragilis	[559..673]	Faecalibacterium_prausnitzii_NZ_DS483500_1_rna34_0106	0	0	0	0	2	0	0	0	0	0	0	0	0	0	0	0	0	0	0	0	0	0	0	0	0	0	0	0	2	0	0	0	0	0	0	0	0	0	0	0	0	0	0	0	0	0
xxxBacteroides_fragilis	xxxBacteroides_fragilis	[724..825]	Prevotella_copri_NZ_GG703855_1_rna43_0029	0	0	0	0	0	0	0	0	0	0	0	0	0	0	0	0	0	0	0	0	0	0	0	0	0	0	0	0	0	0	0	0	0	0	0	0	0	0	0	0	0	0	0	0	0	0
xxxBacteroides_fragilis	xxxBacteroides_fragilis	[867..958]	Prevotellamassilia_timonensis_NZ_LT629844_1_rna35_0020	0	0	0	0	0	0	0	0	0	0	0	0	0	0	0	0	0	0	0	0	0	0	0	0	0	0	0	0	0	0	0	0	0	0	0	0	0	0	0	0	0	0	0	0	0	0
xxxBacteroides_fragilis_	xxxBacteroides_fragilis_3_1_12	[27..131]	Bifidobacterium_angulatum_JCM_7096_GCF_0010251551_ASM102515v1_NZ_AP012322_1_rna0_0019	0	0	0	0	0	0	0	0	0	0	0	0	0	0	0	0	0	0	0	0	0	0	0	0	0	0	0	0	0	0	0	0	0	0	0	0	0	0	0	0	0	0	0	0	0	0
xxxBacteroides_fragilis_	xxxBacteroides_fragilis_3_1_12	[176..445]	Cutibacterium_acnes_J139_NZ_ADFS01000001_1_rna32_0028	0	0	0	0	0	0	0	0	0	0	0	0	0	0	0	0	0	0	0	0	0	0	0	0	0	0	0	0	0	0	0	0	0	0	0	0	0	0	0	0	0	0	0	0	0	0
xxxBacteroides_fragilis_	xxxBacteroides_fragilis_3_1_12	[484..598]	Eubacterium_siraeum_DSM_15702_GCF_0003820851_ASM38208v1_NZ_KB907544_1__0016	0	0	0	0	2	0	0	0	0	0	0	0	0	0	0	0	0	0	0	0	0	0	0	0	0	0	0	0	2	0	0	0	0	0	0	0	0	0	0	0	0	0	0	0	0	0
xxxBacteroides_fragilis_	xxxBacteroides_fragilis_3_1_12	[641..745]	Faecalibacterium_prausnitzii_NZ_DS483500_1_rna34_0106	0	0	0	0	0	0	0	0	0	0	0	0	0	0	0	0	0	0	0	0	0	0	0	0	0	0	0	0	0	0	0	0	0	0	0	0	0	0	0	0	0	0	0	0	0	0
xxxBacteroides_fragilis_	xxxBacteroides_fragilis_3_1_12	[797..898]	Prevotella_copri_NZ_GG703855_1_rna43_0029	0	0	0	0	0	0	0	0	0	0	0	0	0	0	0	0	0	0	0	0	0	0	0	0	0	0	0	0	0	0	0	0	0	0	0	0	0	0	0	0	0	0	0	0	0	0
xxxBacteroides_fragilis_	xxxBacteroides_fragilis_3_1_12	[940..1031]	Prevotellamassilia_timonensis_NZ_LT629844_1_rna35_0020	0	0	0	0	0	0	0	0	0	0	0	0	0	0	0	0	0	0	0	0	0	0	0	0	0	0	0	0	0	0	0	0	0	0	0	0	0	0	0	0	0	0	0	0	0	0
xxxBacteroides_fragilis_	xxxBacteroides_fragilis_638R	[27..131]	Bifidobacterium_angulatum_JCM_7096_GCF_0010251551_ASM102515v1_NZ_AP012322_1_rna0_0019	0	0	0	0	0	0	0	0	0	0	0	0	0	0	0	0	0	0	0	0	0	0	0	0	0	0	0	0	0	0	0	0	0	0	0	0	0	0	0	0	0	0	0	0	0	0
xxxBacteroides_fragilis_	xxxBacteroides_fragilis_638R	[176..454]	Cutibacterium_acnes_J139_NZ_ADFS01000001_1_rna32_0028	0	0	0	0	0	0	0	0	0	0	0	0	0	0	0	0	0	0	0	0	0	0	0	0	0	0	0	0	0	0	0	0	0	0	0	0	0	0	0	0	0	0	0	0	0	0
xxxBacteroides_fragilis_	xxxBacteroides_fragilis_638R	[493..607]	Eubacterium_siraeum_DSM_15702_GCF_0003820851_ASM38208v1_NZ_KB907544_1__0016	0	0	0	0	2	0	0	0	0	0	0	0	0	0	0	0	0	0	0	0	0	0	0	0	0	0	0	0	2	0	0	0	0	0	0	0	0	0	0	0	0	0	0	0	0	0
xxxBacteroides_fragilis_	xxxBacteroides_fragilis_638R	[650..754]	Faecalibacterium_prausnitzii_NZ_DS483500_1_rna34_0106	0	0	0	0	0	0	0	0	0	0	0	0	0	0	0	0	0	0	0	0	0	0	0	0	0	0	0	0	0	0	0	0	0	0	0	0	0	0	0	0	0	0	0	0	0	0
xxxBacteroides_fragilis_	xxxBacteroides_fragilis_638R	[806..907]	Prevotella_copri_NZ_GG703855_1_rna43_0029	0	0	0	0	0	0	0	0	0	0	0	0	0	0	0	0	0	0	0	0	0	0	0	0	0	0	0	0	0	0	0	0	0	0	0	0	0	0	0	0	0	0	0	0	0	0
xxxBacteroides_fragilis_	xxxBacteroides_fragilis_638R	[949..1040]	Prevotellamassilia_timonensis_NZ_LT629844_1_rna35_0020	0	0	0	0	0	0	0	0	0	0	0	0	0	0	0	0	0	0	0	0	0	0	0	0	0	0	0	0	0	0	0	0	0	0	0	0	0	0	0	0	0	0	0	0	0	0
xxxBacteroides_intestina	xxxBacteroides_intestinalis_DSM_17393	[25..127]	Bifidobacterium_angulatum_JCM_7096_GCF_0010251551_ASM102515v1_NZ_AP012322_1_rna0_0019	0	0	0	0	0	0	0	0	0	0	0	0	0	0	0	0	0	0	0	0	0	0	0	0	0	0	0	0	0	0	0	0	0	0	0	0	0	0	0	0	0	0	0	0	0	0
xxxBacteroides_intestina	xxxBacteroides_intestinalis_DSM_17393	[173..277]	Cutibacterium_acnes_J139_NZ_ADFS01000001_1_rna32_0028	0	0	0	0	0	0	0	0	0	0	0	0	0	0	0	0	0	0	0	0	0	0	0	0	0	0	0	0	0	0	0	0	0	0	0	0	0	0	0	0	0	0	0	0	0	0
xxxBacteroides_intestina	xxxBacteroides_intestinalis_DSM_17393	[320..434]	Eubacterium_siraeum_DSM_15702_GCF_0003820851_ASM38208v1_NZ_KB907544_1__0016	0	0	0	0	0	0	0	0	0	0	0	0	0	0	0	0	0	0	0	0	0	0	0	0	0	0	0	0	0	0	0	0	0	0	0	0	0	0	0	0	0	0	0	0	0	0
xxxBacteroides_intestina	xxxBacteroides_intestinalis_DSM_17393	[481..763]	Faecalibacterium_prausnitzii_NZ_DS483500_1_rna34_0106	0	0	0	0	0	0	0	0	0	0	0	0	0	0	0	0	0	0	0	0	0	0	0	0	0	0	0	0	0	0	0	0	0	0	0	0	0	0	0	0	0	0	0	0	0	0
xxxBacteroides_intestina	xxxBacteroides_intestinalis_DSM_17393	[808..909]	Prevotella_copri_NZ_GG703855_1_rna43_0029	0	0	0	0	0	0	0	0	0	0	0	0	0	0	0	0	0	0	0	0	0	0	0	0	0	0	0	0	0	0	0	0	0	0	0	0	0	0	0	0	0	0	0	0	0	0
xxxBacteroides_intestina	xxxBacteroides_intestinalis_DSM_17393	[951..1042]	Prevotellamassilia_timonensis_NZ_LT629844_1_rna35_0020	0	0	0	0	0	0	0	0	0	0	0	0	0	0	0	0	0	0	0	0	0	0	0	0	0	0	0	0	0	0	0	0	0	0	0	0	0	0	0	0	0	0	0	0	0	0
xxxBacteroides_ovatus_AT	xxxBacteroides_ovatus_ATCC_8483	[22..127]	Bacteroides_sp_3_1_23_01	0	0	0	0	0	0	0	0	0	0	0	0	0	0	0	0	0	0	0	0	0	0	0	0	0	0	0	0	0	0	0	0	0	0	0	0	0	0	0	0	0	0	0	0	0	0
xxxBacteroides_ovatus_AT	xxxBacteroides_ovatus_ATCC_8483	[172..263]	Bifidobacterium_angulatum_JCM_7096_GCF_0010251551_ASM102515v1_NZ_AP012322_1_rna0_0019	0	0	0	0	0	0	0	0	0	0	0	0	0	0	0	0	0	0	0	0	0	0	0	0	0	0	0	0	0	0	0	0	0	0	0	0	0	0	0	0	0	0	0	0	0	0
xxxBacteroides_ovatus_AT	xxxBacteroides_ovatus_ATCC_8483	[311..413]	Cutibacterium_acnes_J139_NZ_ADFS01000001_1_rna32_0028	0	0	0	0	0	0	0	0	0	0	0	0	0	0	0	0	0	0	0	0	0	0	0	0	0	0	0	0	0	0	0	0	0	0	0	0	0	0	0	0	0	0	0	0	0	0
xxxBacteroides_ovatus_AT	xxxBacteroides_ovatus_ATCC_8483	[451..552]	Eubacterium_siraeum_DSM_15702_GCF_0003820851_ASM38208v1_NZ_KB907544_1__0016	0	0	0	0	0	0	0	0	0	0	0	0	0	0	0	0	0	0	0	0	0	0	0	0	0	0	0	0	0	0	0	0	0	0	0	0	0	0	0	0	0	0	0	0	0	0
xxxBacteroides_ovatus_AT	xxxBacteroides_ovatus_ATCC_8483	[603..717]	Faecalibacterium_prausnitzii_NZ_DS483500_1_rna34_0106	0	0	0	0	0	0	0	0	0	0	0	0	0	0	0	0	0	0	0	0	0	0	0	0	0	0	0	0	0	0	0	0	0	0	0	0	0	0	0	0	0	0	0	0	0	0
xxxBacteroides_ovatus_AT	xxxBacteroides_ovatus_ATCC_8483	[756..1091]	Prevotella_copri_NZ_GG703855_1_rna43_0029	0	0	0	0	0	0	0	0	0	0	0	0	0	0	0	0	0	0	0	0	0	0	0	0	0	0	0	0	0	0	0	0	0	0	0	0	0	0	0	0	0	0	0	0	0	0
xxxBacteroides_ovatus_AT	xxxBacteroides_ovatus_ATCC_8483	[1136..1240]	Prevotellamassilia_timonensis_NZ_LT629844_1_rna35_0020	0	0	0	0	0	0	0	0	0	0	0	0	0	0	0	0	0	0	0	0	0	0	0	0	0	0	0	0	0	0	0	0	0	0	0	0	0	0	0	0	0	0	0	0	0	0
xxxBacteroides_ovatus_SD	xxxBacteroides_ovatus_SD_CMC_3	[22..126]	Bacteroides_sp_3_1_23_01	0	0	0	0	0	0	0	0	0	0	0	0	0	0	0	0	0	0	0	0	0	0	0	0	0	0	0	0	0	0	0	0	0	0	0	0	0	0	0	0	0	0	0	0	0	0
xxxBacteroides_ovatus_SD	xxxBacteroides_ovatus_SD_CMC_3	[171..262]	Bifidobacterium_angulatum_JCM_7096_GCF_0010251551_ASM102515v1_NZ_AP012322_1_rna0_0019	0	0	0	0	0	0	0	0	0	0	0	0	0	0	0	0	0	0	0	0	0	0	0	0	0	0	0	0	0	0	0	0	0	0	0	0	0	0	0	0	0	0	0	0	0	0
xxxBacteroides_ovatus_SD	xxxBacteroides_ovatus_SD_CMC_3	[310..412]	Cutibacterium_acnes_J139_NZ_ADFS01000001_1_rna32_0028	0	0	0	0	0	0	0	0	0	0	0	0	0	0	0	0	0	0	0	0	0	0	0	0	0	0	0	0	0	0	0	0	0	0	0	0	0	0	0	0	0	0	0	0	0	0
xxxBacteroides_ovatus_SD	xxxBacteroides_ovatus_SD_CMC_3	[450..551]	Eubacterium_siraeum_DSM_15702_GCF_0003820851_ASM38208v1_NZ_KB907544_1__0016	0	0	0	0	0	0	0	0	0	0	0	0	0	0	0	0	0	0	0	0	0	0	0	0	0	0	0	0	0	0	0	0	0	0	0	0	0	0	0	0	0	0	0	0	0	0
xxxBacteroides_ovatus_SD	xxxBacteroides_ovatus_SD_CMC_3	[602..716]	Faecalibacterium_prausnitzii_NZ_DS483500_1_rna34_0106	0	0	0	0	0	0	0	0	0	0	0	0	0	0	0	0	0	0	0	0	0	0	0	0	0	0	0	0	0	0	0	0	0	0	0	0	0	0	0	0	0	0	0	0	0	0
xxxBacteroides_ovatus_SD	xxxBacteroides_ovatus_SD_CMC_3	[759..863]	Prevotella_copri_NZ_GG703855_1_rna43_0029	0	0	0	0	0	0	0	0	0	0	0	0	0	0	0	0	0	0	0	0	0	0	0	0	0	0	0	0	0	0	0	0	0	0	0	0	0	0	0	0	0	0	0	0	0	0
xxxBacteroides_pectinoph	xxxBacteroides_pectinophilus_ATCC_43243	[23..123]	Bifidobacterium_angulatum_JCM_7096_GCF_0010251551_ASM102515v1_NZ_AP012322_1_rna0_0019	0	0	0	0	0	0	0	0	0	0	0	0	0	0	0	0	0	0	0	0	0	0	0	0	0	0	0	0	0	0	0	0	0	0	0	0	0	0	0	0	0	0	0	0	0	0
xxxBacteroides_pectinoph	xxxBacteroides_pectinophilus_ATCC_43243	[171..276]	Cutibacterium_acnes_J139_NZ_ADFS01000001_1_rna32_0028	0	0	0	0	0	0	0	0	0	0	0	0	0	0	0	0	0	0	0	0	0	0	0	0	0	0	0	0	0	0	0	0	0	0	0	0	0	0	0	0	0	0	0	0	0	0
xxxBacteroides_pectinoph	xxxBacteroides_pectinophilus_ATCC_43243	[317..422]	Eubacterium_siraeum_DSM_15702_GCF_0003820851_ASM38208v1_NZ_KB907544_1__0016	0	0	0	0	0	0	0	0	0	0	0	0	0	0	0	0	0	0	0	0	0	0	0	0	0	0	0	0	0	0	0	0	0	0	0	0	0	0	0	0	0	0	0	0	0	0
xxxBacteroides_pectinoph	xxxBacteroides_pectinophilus_ATCC_43243	[463..568]	Eubacterium_siraeum_DSM_15702_GCF_0003820851_ASM38208v1_NZ_KB907544_1__0020	0	0	0	0	0	0	0	0	0	0	0	0	0	0	0	0	0	0	0	0	0	0	0	0	0	0	0	0	0	0	0	0	0	0	0	0	0	0	0	0	0	0	0	0	0	0
xxxBacteroides_pectinoph	xxxBacteroides_pectinophilus_ATCC_43243	[619..731]	Faecalibacterium_prausnitzii_NZ_DS483500_1_rna34_0106	0	0	0	0	0	0	0	0	0	0	0	0	0	0	0	0	0	0	0	0	0	0	0	0	0	0	0	0	0	0	0	0	0	0	0	0	0	0	0	0	0	0	0	0	0	0
xxxBacteroides_pectinoph	xxxBacteroides_pectinophilus_ATCC_43243	[777..882]	Prevotella_copri_NZ_GG703855_1_rna43_0029	0	0	0	0	0	0	0	0	0	0	0	0	0	0	0	0	0	0	0	0	0	0	0	0	0	0	0	0	0	0	0	0	0	0	0	0	0	0	0	0	0	0	0	0	0	0
xxxBacteroides_pectinoph	xxxBacteroides_pectinophilus_ATCC_43243	[925..1028]	Shuttleworthia_satelles_DSM_14600_NZ_GG665866_1_rna19_0005	0	0	0	0	0	0	0	0	0	0	0	0	0	0	0	0	0	0	0	0	0	0	0	0	0	0	0	0	0	0	0	0	0	0	0	0	0	0	0	0	0	0	0	0	0	0
xxxBacteroides_plebeius_	xxxBacteroides_plebeius_DSM_17135	[22..128]	Bacteroides_dorei_01	0	0	0	0	0	0	0	0	0	0	0	0	0	0	0	0	0	0	0	0	0	0	0	0	0	0	0	0	0	0	0	0	0	0	0	0	0	0	0	0	0	0	0	0	0	0
xxxBacteroides_plebeius_	xxxBacteroides_plebeius_DSM_17135	[175..277]	Cutibacterium_acnes_J139_NZ_ADFS01000001_1_rna32_0028	0	0	0	0	0	0	0	0	0	0	0	0	0	2	0	0	0	0	0	0	0	0	0	0	0	0	0	0	0	0	0	0	0	0	0	0	0	0	0	0	0	2	0	0	0	0
xxxBacteroides_plebeius_	xxxBacteroides_plebeius_DSM_17135	[320..434]	Eubacterium_siraeum_DSM_15702_GCF_0003820851_ASM38208v1_NZ_KB907544_1__0016	0	0	0	0	0	0	0	0	0	0	0	0	0	0	0	0	0	0	0	0	0	0	0	0	0	0	0	0	0	0	0	0	0	0	0	0	0	0	0	0	0	0	0	0	0	0
xxxBacteroides_plebeius_	xxxBacteroides_plebeius_DSM_17135	[485..586]	Faecalibacterium_prausnitzii_NZ_DS483500_1_rna34_0106	0	0	0	0	0	0	0	0	0	0	0	0	0	0	0	0	0	0	0	0	0	0	0	0	0	0	0	0	0	0	0	0	0	0	0	0	0	0	0	0	0	0	0	0	0	0
xxxBacteroides_sp_1_1_14	xxxBacteroides_sp_1_1_14	[19..120]	Bifidobacterium_angulatum_JCM_7096_GCF_0010251551_ASM102515v1_NZ_AP012322_1_rna0_0019	0	0	0	0	0	0	0	0	0	0	0	0	0	0	0	0	0	0	0	0	0	0	0	0	0	0	0	0	0	0	0	0	0	0	0	0	0	0	0	0	0	0	0	0	0	0
xxxBacteroides_sp_1_1_14	xxxBacteroides_sp_1_1_14	[165..463]	Cutibacterium_acnes_J139_NZ_ADFS01000001_1_rna32_0028	0	0	0	0	0	0	0	0	0	0	0	0	0	0	0	0	0	0	0	0	0	0	0	0	0	0	0	0	0	0	0	0	0	0	0	0	0	0	0	0	0	0	0	0	0	0
xxxBacteroides_sp_1_1_14	xxxBacteroides_sp_1_1_14	[508..612]	Eubacterium_siraeum_DSM_15702_GCF_0003820851_ASM38208v1_NZ_KB907544_1__0016	0	0	0	0	0	0	0	0	0	0	0	0	0	0	0	0	0	0	0	0	0	0	0	0	0	0	0	0	0	0	0	0	0	0	0	0	0	0	0	0	0	0	0	0	0	0
xxxBacteroides_sp_1_1_14	xxxBacteroides_sp_1_1_14	[0..0]	Faecalibacterium_prausnitzii_NZ_DS483500_1_rna34_0106	0	0	0	0	0	0	0	0	0	0	0	0	0	0	0	0	0	0	0	0	0	0	0	0	0	0	0	0	0	0	0	0	0	0	0	0	0	0	0	0	0	0	0	0	0	0
xxxBacteroides_sp_2_1_33	xxxBacteroides_sp_2_1_33B	[27..131]	Bifidobacterium_angulatum_JCM_7096_GCF_0010251551_ASM102515v1_NZ_AP012322_1_rna0_0019	0	0	0	0	0	0	0	0	0	0	0	0	0	0	0	0	0	0	0	0	0	0	0	0	0	0	0	0	0	0	0	0	0	0	0	0	0	0	0	0	0	0	0	0	0	0
xxxBacteroides_sp_2_1_33	xxxBacteroides_sp_2_1_33B	[174..288]	Eubacterium_siraeum_DSM_15702_GCF_0003820851_ASM38208v1_NZ_KB907544_1__0016	0	0	0	0	0	0	0	0	0	0	0	0	0	0	0	0	0	0	0	0	0	0	0	0	0	0	0	0	0	0	0	0	0	0	0	0	0	0	0	0	0	0	0	0	0	0
xxxBacteroides_sp_2_1_33	xxxBacteroides_sp_2_1_33B	[339..440]	Faecalibacterium_prausnitzii_NZ_DS483500_1_rna34_0106	0	0	0	0	0	0	0	0	0	0	0	0	0	0	0	0	0	0	0	0	0	0	0	0	0	0	0	0	0	0	0	0	0	0	0	0	0	0	0	0	0	0	0	0	0	0
xxxBacteroides_sp_2_1_33	xxxBacteroides_sp_2_1_33B	[482..573]	Prevotella_copri_NZ_GG703855_1_rna43_0029	0	0	0	0	0	0	0	0	0	0	0	0	0	0	0	0	0	0	0	0	0	0	0	0	0	0	0	0	0	0	0	0	0	0	0	0	0	0	0	0	0	0	0	0	0	0
xxxBacteroides_sp_2_2_4	xxxBacteroides_sp_2_2_4	[21..128]	Bacteroides_sp_3_1_23_01	0	0	0	0	0	0	0	0	0	0	0	0	0	0	0	0	0	0	0	0	0	0	0	0	0	0	0	0	0	0	0	0	0	0	0	0	0	0	0	0	0	0	0	0	0	0
xxxBacteroides_sp_2_2_4	xxxBacteroides_sp_2_2_4	[175..279]	Bifidobacterium_angulatum_JCM_7096_GCF_0010251551_ASM102515v1_NZ_AP012322_1_rna0_0019	0	0	0	0	0	0	0	0	0	0	0	0	0	0	0	0	0	0	0	0	0	0	0	0	0	0	0	0	0	0	0	0	0	0	0	0	0	0	0	0	0	0	0	0	0	0
xxxBacteroides_sp_2_2_4	xxxBacteroides_sp_2_2_4	[324..659]	Cutibacterium_acnes_J139_NZ_ADFS01000001_1_rna32_0028	0	0	0	0	0	0	0	0	0	0	0	0	0	0	0	0	0	0	0	0	0	0	0	0	0	0	0	0	0	0	0	0	0	0	0	0	0	0	0	0	0	0	0	0	0	0
xxxBacteroides_sp_2_2_4	xxxBacteroides_sp_2_2_4	[698..812]	Eubacterium_siraeum_DSM_15702_GCF_0003820851_ASM38208v1_NZ_KB907544_1__0016	0	0	0	0	0	0	0	0	0	0	0	0	0	0	0	0	0	0	0	0	0	0	0	0	0	0	0	0	0	0	0	0	0	0	0	0	0	0	0	0	0	0	0	0	0	0
xxxBacteroides_sp_2_2_4	xxxBacteroides_sp_2_2_4	[863..964]	Faecalibacterium_prausnitzii_NZ_DS483500_1_rna34_0106	0	0	0	0	0	0	0	0	0	0	0	0	0	0	0	0	0	0	0	0	0	0	0	0	0	0	0	0	0	0	0	0	0	0	0	0	0	0	0	0	0	0	0	0	0	0
xxxBacteroides_sp_2_2_4	xxxBacteroides_sp_2_2_4	[1002..1104]	Prevotella_copri_NZ_GG703855_1_rna43_0029	0	0	0	0	0	0	0	0	0	0	0	0	0	0	0	0	0	0	0	0	0	0	0	0	0	0	0	0	0	0	0	0	0	0	0	0	0	0	0	0	0	0	0	0	0	0
xxxBacteroides_sp_2_2_4	xxxBacteroides_sp_2_2_4	[1152..1243]	Prevotellamassilia_timonensis_NZ_LT629844_1_rna35_0020	0	0	0	0	0	0	0	0	0	0	0	0	0	0	0	0	0	0	0	0	0	0	0	0	0	0	0	0	0	0	0	0	0	0	0	0	0	0	0	0	0	0	0	0	0	0
xxxBacteroides_sp_3_1_19	xxxBacteroides_sp_3_1_19	[23..114]	Bifidobacterium_angulatum_JCM_7096_GCF_0010251551_ASM102515v1_NZ_AP012322_1_rna0_0019	0	0	0	0	0	0	0	0	0	0	0	0	0	0	0	0	0	0	0	0	0	0	0	0	0	0	0	0	0	0	0	0	0	0	0	0	0	0	0	0	0	0	0	0	0	0
xxxBacteroides_sp_3_1_19	xxxBacteroides_sp_3_1_19	[156..257]	Cutibacterium_acnes_J139_NZ_ADFS01000001_1_rna32_0028	0	0	0	0	0	0	0	0	0	0	0	0	0	0	0	0	0	0	0	0	0	0	0	0	0	0	0	0	0	0	0	0	0	0	0	0	0	0	0	0	0	0	0	0	0	0
xxxBacteroides_sp_3_1_19	xxxBacteroides_sp_3_1_19	[309..413]	Eubacterium_siraeum_DSM_15702_GCF_0003820851_ASM38208v1_NZ_KB907544_1__0016	0	0	0	0	0	0	0	0	0	0	0	0	0	0	0	0	0	0	0	0	0	0	0	0	0	0	0	0	0	0	0	0	0	0	0	0	0	0	0	0	0	0	0	0	0	0
xxxBacteroides_sp_3_1_19	xxxBacteroides_sp_3_1_19	[456..572]	Faecalibacterium_prausnitzii_NZ_DS483500_1_rna34_0106	0	0	0	0	0	0	0	0	0	0	0	0	0	0	0	0	0	0	0	0	0	0	0	0	0	0	0	0	0	0	0	0	0	0	0	0	0	0	0	0	0	0	0	0	0	0
xxxBacteroides_sp_3_1_19	xxxBacteroides_sp_3_1_19	[611..857]	Prevotella_copri_NZ_GG703855_1_rna43_0029	0	0	0	0	0	0	0	0	0	0	0	0	0	0	0	0	0	0	0	0	0	0	0	0	0	0	0	0	0	0	0	0	0	0	0	0	0	0	0	0	0	0	0	0	0	0
xxxBacteroides_sp_3_1_19	xxxBacteroides_sp_3_1_19	[902..1006]	Prevotellamassilia_timonensis_NZ_LT629844_1_rna35_0020	0	0	0	0	0	0	0	0	0	0	0	0	0	0	0	0	0	0	0	0	0	0	0	0	0	0	0	0	0	0	0	0	0	0	0	0	0	0	0	0	0	0	0	0	0	0
xxxBacteroides_sp_3_1_23	xxxBacteroides_sp_3_1_23	[21..130]	Bacteroides_sp_3_1_23_01	0	0	0	0	0	0	0	0	0	0	0	0	0	0	0	0	0	0	0	0	0	0	0	0	0	0	0	0	0	0	0	0	0	0	0	0	0	0	0	0	0	0	0	0	0	0
xxxBacteroides_sp_3_1_23	xxxBacteroides_sp_3_1_23	[177..281]	Bifidobacterium_angulatum_JCM_7096_GCF_0010251551_ASM102515v1_NZ_AP012322_1_rna0_0019	0	0	0	0	0	0	0	0	0	0	0	0	0	0	0	0	0	0	0	0	0	0	0	0	0	0	0	0	0	0	0	0	0	0	0	0	0	0	0	0	0	0	0	0	0	0
xxxBacteroides_sp_3_1_23	xxxBacteroides_sp_3_1_23	[326..732]	Cutibacterium_acnes_J139_NZ_ADFS01000001_1_rna32_0028	0	0	0	0	0	0	0	0	0	0	0	0	0	0	0	0	0	0	0	0	0	0	0	0	0	0	0	0	0	0	0	0	0	0	0	0	0	0	0	0	0	0	0	0	0	0
xxxBacteroides_sp_3_1_23	xxxBacteroides_sp_3_1_23	[771..885]	Eubacterium_siraeum_DSM_15702_GCF_0003820851_ASM38208v1_NZ_KB907544_1__0016	0	0	0	0	0	0	0	0	0	0	0	0	0	0	0	0	0	0	0	0	0	0	0	0	0	0	0	0	0	0	0	0	0	0	0	0	0	0	0	0	0	0	0	0	0	0
xxxBacteroides_sp_3_1_23	xxxBacteroides_sp_3_1_23	[936..1037]	Faecalibacterium_prausnitzii_NZ_DS483500_1_rna34_0106	0	0	0	0	0	0	0	0	0	0	0	0	0	0	0	0	0	0	0	0	0	0	0	0	0	0	0	0	0	0	0	0	0	0	0	0	0	0	0	0	0	0	0	0	0	0
xxxBacteroides_sp_3_1_23	xxxBacteroides_sp_3_1_23	[1075..1177]	Prevotella_copri_NZ_GG703855_1_rna43_0029	0	0	0	0	0	0	0	0	0	0	0	0	0	0	0	0	0	0	0	0	0	0	0	0	0	0	0	0	0	0	0	0	0	0	0	0	0	0	0	0	0	0	0	0	0	0
xxxBacteroides_sp_3_1_23	xxxBacteroides_sp_3_1_23	[1225..1316]	Prevotellamassilia_timonensis_NZ_LT629844_1_rna35_0020	0	0	0	0	0	0	0	0	0	0	0	0	0	0	0	0	0	0	0	0	0	0	0	0	0	0	0	0	0	0	0	0	0	0	0	0	0	0	0	0	0	0	0	0	0	0
xxxBacteroides_sp_3_1_33	xxxBacteroides_sp_3_1_33FAA	[27..131]	Bifidobacterium_angulatum_JCM_7096_GCF_0010251551_ASM102515v1_NZ_AP012322_1_rna0_0019	0	0	0	0	0	0	0	0	0	0	0	0	0	0	0	0	0	0	0	0	0	0	0	0	0	0	0	0	0	0	0	0	0	0	0	0	0	0	0	0	0	0	0	0	0	0
xxxBacteroides_sp_3_1_33	xxxBacteroides_sp_3_1_33FAA	[176..406]	Cutibacterium_acnes_J139_NZ_ADFS01000001_1_rna32_0028	0	0	0	0	0	0	0	0	0	0	0	0	0	0	0	0	0	0	0	0	0	0	0	0	0	0	0	0	0	0	0	0	0	0	0	0	0	0	0	0	0	0	0	0	0	0
xxxBacteroides_sp_3_1_33	xxxBacteroides_sp_3_1_33FAA	[445..560]	Eubacterium_siraeum_DSM_15702_GCF_0003820851_ASM38208v1_NZ_KB907544_1__0016	0	0	0	0	0	0	0	0	0	0	0	0	0	0	0	0	0	0	0	0	0	0	0	0	0	0	0	0	0	0	0	0	0	0	0	0	0	0	0	0	0	0	0	0	0	0
xxxBacteroides_sp_3_1_33	xxxBacteroides_sp_3_1_33FAA	[603..707]	Faecalibacterium_prausnitzii_NZ_DS483500_1_rna34_0106	0	0	0	0	0	0	0	0	0	0	0	0	0	0	0	0	0	0	0	0	0	0	0	0	0	0	0	0	0	0	0	0	0	0	0	0	0	0	0	0	0	0	0	0	0	0
xxxBacteroides_sp_3_1_33	xxxBacteroides_sp_3_1_33FAA	[759..860]	Prevotella_copri_NZ_GG703855_1_rna43_0029	0	0	0	0	0	0	0	0	0	0	0	0	0	0	0	0	0	0	0	0	0	0	0	0	0	0	0	0	0	0	0	0	0	0	0	0	0	0	0	0	0	0	0	0	0	0
xxxBacteroides_sp_3_1_33	xxxBacteroides_sp_3_1_33FAA	[902..993]	Prevotellamassilia_timonensis_NZ_LT629844_1_rna35_0020	0	0	0	0	0	0	0	0	0	0	0	0	0	0	0	0	0	0	0	0	0	0	0	0	0	0	0	0	0	0	0	0	0	0	0	0	0	0	0	0	0	0	0	0	0	0
xxxBacteroides_sp_3_2_5	xxxBacteroides_sp_3_2_5	[27..131]	Bifidobacterium_angulatum_JCM_7096_GCF_0010251551_ASM102515v1_NZ_AP012322_1_rna0_0019	0	0	0	0	0	0	0	0	0	0	0	0	0	0	0	0	0	0	0	0	0	0	0	0	0	0	0	0	0	0	0	0	0	0	0	0	0	0	0	0	0	0	0	0	0	0
xxxBacteroides_sp_3_2_5	xxxBacteroides_sp_3_2_5	[176..454]	Cutibacterium_acnes_J139_NZ_ADFS01000001_1_rna32_0028	0	0	0	0	0	0	0	0	0	0	0	0	0	0	0	0	0	0	0	0	0	0	0	0	0	0	0	0	0	0	0	0	0	0	0	0	0	0	0	0	0	0	0	0	0	0
xxxBacteroides_sp_3_2_5	xxxBacteroides_sp_3_2_5	[493..607]	Eubacterium_siraeum_DSM_15702_GCF_0003820851_ASM38208v1_NZ_KB907544_1__0016	0	0	0	0	2	0	0	0	0	0	0	0	0	0	0	0	0	0	0	0	0	0	0	0	0	0	0	0	2	0	0	0	0	0	0	0	0	0	0	0	0	0	0	0	0	0
xxxBacteroides_sp_3_2_5	xxxBacteroides_sp_3_2_5	[650..754]	Faecalibacterium_prausnitzii_NZ_DS483500_1_rna34_0106	0	0	0	0	0	0	0	0	0	0	0	0	0	0	0	0	0	0	0	0	0	0	0	0	0	0	0	0	0	0	0	0	0	0	0	0	0	0	0	0	0	0	0	0	0	0
xxxBacteroides_sp_3_2_5	xxxBacteroides_sp_3_2_5	[806..907]	Prevotella_copri_NZ_GG703855_1_rna43_0029	0	0	0	0	0	0	0	0	0	0	0	0	0	0	0	0	0	0	0	0	0	0	0	0	0	0	0	0	0	0	0	0	0	0	0	0	0	0	0	0	0	0	0	0	0	0
xxxBacteroides_sp_3_2_5	xxxBacteroides_sp_3_2_5	[949..1040]	Prevotellamassilia_timonensis_NZ_LT629844_1_rna35_0020	0	0	0	0	0	0	0	0	0	0	0	0	0	0	0	0	0	0	0	0	0	0	0	0	0	0	0	0	0	0	0	0	0	0	0	0	0	0	0	0	0	0	0	0	0	0
xxxBacteroides_sp_4_3_47	xxxBacteroides_sp_4_3_47FAA	[23..114]	Bifidobacterium_angulatum_JCM_7096_GCF_0010251551_ASM102515v1_NZ_AP012322_1_rna0_0019	0	0	0	0	0	0	0	0	0	0	0	0	0	0	0	0	0	0	0	0	0	0	0	0	0	0	0	0	0	0	0	0	0	0	0	0	0	0	0	0	0	0	0	0	0	0
xxxBacteroides_sp_4_3_47	xxxBacteroides_sp_4_3_47FAA	[162..264]	Cutibacterium_acnes_J139_NZ_ADFS01000001_1_rna32_0028	0	0	0	0	0	0	0	0	0	0	0	0	0	0	0	0	0	0	0	0	0	0	0	0	0	0	0	0	0	0	0	0	0	0	0	0	0	0	0	0	0	0	0	0	0	0
xxxBacteroides_sp_4_3_47	xxxBacteroides_sp_4_3_47FAA	[302..403]	Eubacterium_siraeum_DSM_15702_GCF_0003820851_ASM38208v1_NZ_KB907544_1__0016	0	0	0	0	0	0	0	0	0	0	0	0	0	0	0	0	0	0	0	0	0	0	0	0	0	0	0	0	0	0	0	0	0	0	0	0	0	0	0	0	0	0	0	0	0	0
xxxBacteroides_sp_4_3_47	xxxBacteroides_sp_4_3_47FAA	[454..569]	Faecalibacterium_prausnitzii_NZ_DS483500_1_rna34_0106	0	0	0	0	0	0	0	0	0	0	0	0	0	0	0	0	0	0	0	0	0	0	0	0	0	0	0	0	0	0	0	0	0	0	0	0	0	0	0	0	0	0	0	0	0	0
xxxBacteroides_sp_4_3_47	xxxBacteroides_sp_4_3_47FAA	[608..843]	Prevotella_copri_NZ_GG703855_1_rna43_0029	0	0	0	0	0	0	0	0	0	0	0	0	0	0	0	0	0	0	0	0	0	0	0	0	0	0	0	0	0	0	0	0	0	0	0	0	0	0	0	0	0	0	0	0	0	0
xxxBacteroides_sp_4_3_47	xxxBacteroides_sp_4_3_47FAA	[888..991]	Prevotellamassilia_timonensis_NZ_LT629844_1_rna35_0020	0	0	0	0	0	0	0	0	0	0	0	0	0	0	0	0	0	0	0	0	0	0	0	0	0	0	0	0	0	0	0	0	0	0	0	0	0	0	0	0	0	0	0	0	0	0
xxxBacteroides_sp_9_1_42	xxxBacteroides_sp_9_1_42FAA	[27..131]	Bifidobacterium_angulatum_JCM_7096_GCF_0010251551_ASM102515v1_NZ_AP012322_1_rna0_0019	0	0	0	0	0	0	0	0	0	0	0	0	0	0	0	0	0	0	0	0	0	0	0	0	0	0	0	0	0	0	0	0	0	0	0	0	0	0	0	0	0	0	0	0	0	0
xxxBacteroides_sp_9_1_42	xxxBacteroides_sp_9_1_42FAA	[176..406]	Cutibacterium_acnes_J139_NZ_ADFS01000001_1_rna32_0028	0	0	0	0	0	0	0	0	0	0	0	0	0	0	0	0	0	0	0	0	0	0	0	0	0	0	0	0	0	0	0	0	0	0	0	0	0	0	0	0	0	0	0	0	0	0
xxxBacteroides_sp_9_1_42	xxxBacteroides_sp_9_1_42FAA	[445..560]	Eubacterium_siraeum_DSM_15702_GCF_0003820851_ASM38208v1_NZ_KB907544_1__0016	0	0	0	0	0	0	0	0	0	0	0	0	0	0	0	0	0	0	0	0	0	0	0	0	0	0	0	0	0	0	0	0	0	0	0	0	0	0	0	0	0	0	0	0	0	0
xxxBacteroides_sp_9_1_42	xxxBacteroides_sp_9_1_42FAA	[603..707]	Faecalibacterium_prausnitzii_NZ_DS483500_1_rna34_0106	0	0	0	0	0	0	0	0	0	0	0	0	0	0	0	0	0	0	0	0	0	0	0	0	0	0	0	0	0	0	0	0	0	0	0	0	0	0	0	0	0	0	0	0	0	0
xxxBacteroides_sp_9_1_42	xxxBacteroides_sp_9_1_42FAA	[759..860]	Prevotella_copri_NZ_GG703855_1_rna43_0029	0	0	0	0	0	0	0	0	0	0	0	0	0	0	0	0	0	0	0	0	0	0	0	0	0	0	0	0	0	0	0	0	0	0	0	0	0	0	0	0	0	0	0	0	0	0
xxxBacteroides_sp_9_1_42	xxxBacteroides_sp_9_1_42FAA	[902..993]	Prevotellamassilia_timonensis_NZ_LT629844_1_rna35_0020	0	0	0	0	0	0	0	0	0	0	0	0	0	0	0	0	0	0	0	0	0	0	0	0	0	0	0	0	0	0	0	0	0	0	0	0	0	0	0	0	0	0	0	0	0	0
xxxBacteroides_stercoris	xxxBacteroides_stercoris_ATCC_43183	[22..128]	Bacteriodes_dorei_01	0	0	0	0	0	0	0	0	0	0	0	0	0	0	0	0	0	0	0	0	0	0	0	0	0	0	0	0	0	0	0	0	0	0	0	0	0	0	0	0	0	0	0	0	0	0
xxxBacteroides_stercoris	xxxBacteroides_stercoris_ATCC_43183	[177..281]	Bifidobacterium_angulatum_JCM_7096_GCF_0010251551_ASM102515v1_NZ_AP012322_1_rna0_0019	0	0	0	0	0	0	0	0	0	0	0	0	0	0	0	0	0	0	0	0	0	0	0	0	0	0	0	0	0	0	0	0	0	0	0	0	0	0	0	0	0	0	0	0	0	0
xxxBacteroides_stercoris	xxxBacteroides_stercoris_ATCC_43183	[326..645]	Cutibacterium_acnes_J139_NZ_ADFS01000001_1_rna32_0028	0	0	0	0	0	0	0	0	0	0	0	0	0	0	0	0	0	0	0	0	0	0	0	0	0	0	0	0	0	0	0	0	0	0	0	0	0	0	0	0	0	0	0	0	0	0
xxxBacteroides_stercoris	xxxBacteroides_stercoris_ATCC_43183	[684..798]	Eubacterium_siraeum_DSM_15702_GCF_0003820851_ASM38208v1_NZ_KB907544_1__0016	0	0	0	0	0	0	0	0	0	0	0	0	0	0	0	0	0	0	0	0	0	0	0	0	0	0	0	0	0	0	0	0	0	0	0	0	0	0	0	0	0	0	0	0	0	0
xxxBacteroides_stercoris	xxxBacteroides_stercoris_ATCC_43183	[849..950]	Faecalibacterium_prausnitzii_NZ_DS483500_1_rna34_0106	0	0	0	0	6	0	0	0	0	0	0	0	0	0	0	0	0	0	0	0	0	0	0	0	0	0	0	0	8	0	0	0	0	0	0	0	0	0	0	0	0	0	0	0	0	0
xxxBacteroides_stercoris	xxxBacteroides_stercoris_ATCC_43183	[988..1090]	Prevotella_copri_NZ_GG703855_1_rna43_0029	0	0	0	0	0	0	0	0	0	0	0	0	0	0	0	0	0	0	0	0	0	0	0	0	0	0	0	0	0	0	0	0	0	0	0	0	0	0	0	0	0	0	0	0	0	0
xxxBacteroides_stercoris	xxxBacteroides_stercoris_ATCC_43183	[1138..1229]	Prevotellamassilia_timonensis_NZ_LT629844_1_rna35_0020	0	0	0	0	0	0	0	0	0	0	0	0	0	0	0	0	0	0	0	0	0	0	0	0	0	0	0	0	0	0	0	0	0	0	0	0	0	0	0	0	0	0	0	0	0	0
xxxBacteroides_thetaiota	xxxBacteroides_thetaiotaomicron	[27..131]	Bifidobacterium_angulatum_JCM_7096_GCF_0010251551_ASM102515v1_NZ_AP012322_1_rna0_0019	0	0	0	0	0	0	0	0	0	0	0	0	0	0	0	0	0	0	0	0	0	0	0	0	0	0	0	0	0	0	0	0	0	0	0	0	0	0	0	0	0	0	0	0	0	0
xxxBacteroides_thetaiota	xxxBacteroides_thetaiotaomicron	[176..475]	Cutibacterium_acnes_J139_NZ_ADFS01000001_1_rna32_0028	0	0	0	0	0	0	0	0	0	0	0	0	0	0	0	0	0	0	0	0	0	0	0	0	0	0	0	0	0	0	0	0	0	0	0	0	0	0	0	0	0	0	0	0	0	0
xxxBacteroides_thetaiota	xxxBacteroides_thetaiotaomicron	[514..628]	Eubacterium_siraeum_DSM_15702_GCF_0003820851_ASM38208v1_NZ_KB907544_1__0016	0	0	0	0	0	0	0	0	0	0	0	0	0	0	0	0	0	0	0	0	0	0	0	0	0	0	0	0	0	0	0	0	0	0	0	0	0	0	0	0	0	0	0	0	0	0
xxxBacteroides_thetaiota	xxxBacteroides_thetaiotaomicron	[679..780]	Faecalibacterium_prausnitzii_NZ_DS483500_1_rna34_0106	0	0	0	0	0	0	0	0	0	0	0	0	0	0	0	0	0	0	0	0	0	0	0	0	0	0	0	0	0	0	0	0	0	0	0	0	0	0	0	0	0	0	0	0	0	0
xxxBacteroides_thetaiota	xxxBacteroides_thetaiotaomicron	[818..920]	Prevotella_copri_NZ_GG703855_1_rna43_0029	0	0	0	0	0	0	0	0	0	0	0	0	0	0	0	0	0	0	0	0	0	0	0	0	0	0	0	0	0	0	0	0	0	0	0	0	0	0	0	0	0	0	0	0	0	0
xxxBacteroides_thetaiota	xxxBacteroides_thetaiotaomicron	[968..1059]	Prevotellamassilia_timonensis_NZ_LT629844_1_rna35_0020	0	0	0	0	0	0	0	0	0	0	0	0	0	0	0	0	0	0	0	0	0	0	0	0	0	0	0	0	0	0	0	0	0	0	0	0	0	0	0	0	0	0	0	0	0	0
xxxBacteroides_uniformis	xxxBacteroides_uniformis_ATCC_8492	[22..128]	Bacteroides_dorei_01	0	0	0	0	0	0	0	0	0	0	0	0	0	0	0	0	0	0	0	0	0	0	0	0	0	0	0	0	0	0	0	0	0	0	0	0	0	0	0	0	0	0	0	0	0	0
xxxBacteroides_uniformis	xxxBacteroides_uniformis_ATCC_8492	[173..264]	Bifidobacterium_angulatum_JCM_7096_GCF_0010251551_ASM102515v1_NZ_AP012322_1_rna0_0019	0	0	0	0	0	0	0	0	0	0	0	0	0	0	0	0	0	0	0	0	0	0	0	0	0	0	0	0	0	0	0	0	0	0	0	0	0	0	0	0	0	0	0	0	0	0
xxxBacteroides_uniformis	xxxBacteroides_uniformis_ATCC_8492	[314..418]	Cutibacterium_acnes_J139_NZ_ADFS01000001_1_rna32_0028	0	0	0	0	0	0	0	0	0	0	0	0	0	0	0	0	0	0	0	0	0	0	0	0	0	0	0	0	0	0	0	0	0	0	0	0	0	0	0	0	0	0	0	0	0	0
xxxBacteroides_uniformis	xxxBacteroides_uniformis_ATCC_8492	[461..575]	Eubacterium_siraeum_DSM_15702_GCF_0003820851_ASM38208v1_NZ_KB907544_1__0016	0	0	0	0	0	0	0	0	0	0	0	0	0	0	0	0	0	0	0	0	0	0	0	0	0	0	0	0	0	0	0	0	0	0	0	0	0	0	0	0	0	0	0	0	0	0
xxxBacteroides_uniformis	xxxBacteroides_uniformis_ATCC_8492	[622..931]	Faecalibacterium_prausnitzii_NZ_DS483500_1_rna34_0106	0	0	0	0	0	0	0	0	0	0	0	0	0	0	0	0	0	0	0	0	0	0	0	0	0	0	0	0	0	0	0	0	0	0	0	0	0	0	0	0	0	0	0	0	0	0
xxxBacteroides_uniformis	xxxBacteroides_uniformis_ATCC_8492	[976..1077]	Prevotella_copri_NZ_GG703855_1_rna43_0029	0	2	0	0	0	0	0	0	0	0	0	0	0	0	0	0	0	0	0	0	0	0	0	0	0	0	0	0	0	0	0	0	0	0	0	0	0	0	0	0	0	0	0	0	0	0
xxxBacteroides_uniformis	xxxBacteroides_uniformis_ATCC_8492	[1115..1217]	Prevotellamassilia_timonensis_NZ_LT629844_1_rna35_0020	0	0	0	0	0	0	0	0	0	0	0	0	0	0	0	0	0	0	0	0	0	0	0	0	0	0	0	0	0	0	0	0	0	0	0	0	0	0	0	0	0	0	0	0	0	0
xxxBacteroides_vulgatus	xxxBacteroides_vulgatus	[23..114]	Bifidobacterium_angulatum_JCM_7096_GCF_0010251551_ASM102515v1_NZ_AP012322_1_rna0_0019	0	0	0	0	0	0	0	0	0	0	0	0	0	0	0	0	0	0	0	0	0	0	0	0	0	0	0	0	0	0	0	0	0	0	0	0	0	0	0	0	0	0	0	0	0	0
xxxBacteroides_vulgatus	xxxBacteroides_vulgatus	[161..276]	Cutibacterium_acnes_J139_NZ_ADFS01000001_1_rna32_0028	0	0	0	0	0	0	0	0	0	0	0	0	0	0	0	0	0	0	0	0	0	0	0	0	0	0	0	0	0	0	0	0	0	0	0	0	0	0	0	0	0	0	0	0	0	0
xxxBacteroides_vulgatus	xxxBacteroides_vulgatus	[323..558]	Eubacterium_siraeum_DSM_15702_GCF_0003820851_ASM38208v1_NZ_KB907544_1__0016	0	2	0	0	0	0	0	0	0	0	0	0	0	0	0	0	0	0	0	0	0	0	0	0	0	0	0	0	0	0	0	0	0	0	0	0	0	0	0	0	0	0	0	0	0	0
xxxBacteroides_vulgatus	xxxBacteroides_vulgatus	[595..699]	Faecalibacterium_prausnitzii_NZ_DS483500_1_rna34_0106	0	0	0	0	0	0	0	0	0	0	0	0	0	0	0	0	0	0	0	0	0	0	0	0	0	0	0	0	0	0	0	0	0	0	0	0	0	0	0	0	0	0	0	0	0	0
xxxBacteroides_vulgatus	xxxBacteroides_vulgatus	[753..854]	Prevotella_copri_NZ_GG703855_1_rna43_0029	0	0	0	0	0	0	0	0	0	0	0	0	0	0	0	0	0	0	0	0	0	0	0	0	0	0	0	0	0	0	0	0	0	0	0	0	0	0	0	0	0	0	0	0	0	0
xxxBacteroides_vulgatus	xxxBacteroides_vulgatus	[892..994]	Prevotellamassilia_timonensis_NZ_LT629844_1_rna35_0020	0	0	0	0	0	0	0	0	0	0	0	0	0	0	0	0	0	0	0	0	0	0	0	0	0	0	0	0	0	0	0	0	0	0	0	0	0	0	0	0	0	0	0	0	0	0
xxxBacteroides_vulgatus_	xxxBacteroides_vulgatus_PC510	[23..114]	Bifidobacterium_angulatum_JCM_7096_GCF_0010251551_ASM102515v1_NZ_AP012322_1_rna0_0019	0	0	0	0	0	0	0	0	0	0	0	0	0	0	0	0	0	0	0	0	0	0	0	0	0	0	0	0	0	0	0	0	0	0	0	0	0	0	0	0	0	0	0	0	0	0
xxxBacteroides_vulgatus_	xxxBacteroides_vulgatus_PC510	[162..264]	Cutibacterium_acnes_J139_NZ_ADFS01000001_1_rna32_0028	0	0	0	0	0	0	0	0	0	0	0	0	0	0	0	0	0	0	0	0	0	0	0	0	0	0	0	0	0	0	0	0	0	0	0	0	0	0	0	0	0	0	0	0	0	0
xxxBacteroides_vulgatus_	xxxBacteroides_vulgatus_PC510	[302..403]	Eubacterium_siraeum_DSM_15702_GCF_0003820851_ASM38208v1_NZ_KB907544_1__0016	0	0	0	0	0	0	0	0	0	0	0	0	0	0	0	0	0	0	0	0	0	0	0	0	0	0	0	0	0	0	0	0	0	0	0	0	0	0	0	0	0	0	0	0	0	0
xxxBacteroides_vulgatus_	xxxBacteroides_vulgatus_PC510	[448..683]	Faecalibacterium_prausnitzii_NZ_DS483500_1_rna34_0106	0	0	0	0	0	0	0	0	0	0	0	0	0	0	0	0	0	0	0	0	0	0	0	0	0	0	0	0	0	0	0	0	0	0	0	0	0	0	0	0	0	0	0	0	0	0
xxxBacteroides_vulgatus_	xxxBacteroides_vulgatus_PC510	[730..845]	Prevotella_copri_NZ_GG703855_1_rna43_0029	0	0	0	0	0	0	0	0	0	0	0	0	0	0	0	0	0	0	0	0	0	0	0	0	0	0	0	0	0	0	0	0	0	0	0	0	0	0	0	0	0	0	0	0	0	0
xxxBacteroides_vulgatus_	xxxBacteroides_vulgatus_PC510	[888..992]	Prevotellamassilia_timonensis_NZ_LT629844_1_rna35_0020	0	0	0	0	0	0	0	0	0	0	0	0	0	0	0	0	0	0	0	0	0	0	0	0	0	0	0	0	0	0	0	0	0	0	0	0	0	0	0	0	0	0	0	0	0	0
xxxBifidobacterium_adole	xxxBifidobacterium_adolescentis_L2-32	[27..131]	Bifidobacterium_angulatum_JCM_7096_GCF_0010251551_ASM102515v1_NZ_AP012322_1_rna0_0019	0	0	0	0	0	0	0	0	0	0	0	0	0	0	0	0	0	0	0	0	0	0	0	0	0	0	0	0	0	0	0	0	0	0	0	0	0	0	0	0	0	0	0	0	0	0
xxxBifidobacterium_adole	xxxBifidobacterium_adolescentis_L2-32	[174..278]	Mageeibacillus_indolicus_NC_013895_2_rna7_0011	0	0	0	0	0	0	0	0	0	0	0	0	0	0	0	0	0	0	0	0	0	0	0	0	0	0	0	0	0	0	0	0	0	0	0	0	0	0	0	0	0	0	0	0	0	0
xxxBifidobacterium_adole	xxxBifidobacterium_adolescentis_L2-32	[329..436]	Prevotella_copri_NZ_GG703855_1_rna43_0029	0	0	0	0	0	0	0	0	0	0	0	0	0	0	0	0	0	0	0	0	0	0	0	0	0	0	0	0	0	0	0	0	0	0	0	0	0	0	0	0	0	0	0	0	0	0
xxxBifidobacterium_adole	xxxBifidobacterium_adolescentis_L2-32	[477..577]	Shuttleworthia_satelles_DSM_14600_NZ_GG665866_1_rna19_0005	0	0	0	0	0	0	0	0	0	0	0	0	0	0	0	0	0	0	0	0	0	0	0	0	0	0	0	0	0	0	0	0	0	0	0	0	0	0	0	0	0	0	0	0	0	0
xxxBifidobacterium_angul	xxxBifidobacterium_angulatum_JCM_7096	[25..129]	Bifidobacterium_angulatum_JCM_7096_GCF_0010251551_ASM102515v1_NZ_AP012322_1_rna0_0019	0	0	0	0	0	0	0	0	0	0	0	0	0	0	0	0	0	0	0	0	0	0	0	0	0	0	0	0	0	0	0	0	0	0	0	0	0	0	0	0	0	0	0	0	0	0
xxxBifidobacterium_angul	xxxBifidobacterium_angulatum_JCM_7096	[171..275]	Cutibacterium_acnes_J139_NZ_ADFS01000001_1_rna32_0028	0	0	0	0	0	0	0	0	0	0	0	0	0	0	0	0	0	0	0	0	0	0	0	0	0	0	0	0	0	0	0	0	0	0	0	0	0	0	0	0	0	0	0	0	0	0
xxxBifidobacterium_angul	xxxBifidobacterium_angulatum_JCM_7096	[316..423]	Mageeibacillus_indolicus_NC_013895_2_rna7_0011	0	0	0	0	0	0	0	0	0	0	4	0	0	0	0	0	0	0	0	0	0	0	0	10	0	0	0	0	0	2	0	4	0	0	0	2	0	0	0	0	0	0	0	0	0	0
xxxBifidobacterium_angul	xxxBifidobacterium_angulatum_JCM_7096	[471..575]	Prevotella_copri_NZ_GG703855_1_rna43_0029	0	0	0	0	0	0	0	0	0	0	0	0	0	0	0	0	0	0	0	0	0	0	0	0	0	0	0	0	0	0	0	0	0	0	0	0	0	0	0	0	0	0	0	0	0	0
xxxBifidobacterium_angul	xxxBifidobacterium_angulatum_JCM_7096	[624..728]	Shuttleworthia_satelles_DSM_14600_NZ_GG665866_1_rna19_0005	0	0	0	0	0	0	0	0	0	0	0	0	0	0	0	0	0	0	0	0	0	0	0	0	0	0	0	0	0	0	0	0	0	0	0	0	0	0	0	0	0	0	0	0	0	0
xxxBifidobacterium_anima	xxxBifidobacterium_animalis_subsp_lactis_Bl-04	[22..126]	Cutibacterium_acnes_J139_NZ_ADFS01000001_1_rna32_0028	0	0	0	0	0	0	0	0	0	0	0	0	0	0	0	0	0	0	0	0	0	0	0	0	0	0	0	0	0	0	0	0	0	0	0	0	0	0	0	0	0	0	0	0	0	0
xxxBifidobacterium_anima	xxxBifidobacterium_animalis_subsp_lactis_V9	[27..131]	Bifidobacterium_angulatum_JCM_7096_GCF_0010251551_ASM102515v1_NZ_AP012322_1_rna0_0019	0	0	0	0	0	0	0	0	0	0	0	0	0	0	0	0	0	0	0	0	0	0	0	0	0	0	0	0	0	0	0	0	0	0	0	0	0	0	0	0	0	0	0	0	0	0
xxxBifidobacterium_anima	xxxBifidobacterium_animalis_subsp_lactis_V9	[174..278]	Cutibacterium_acnes_J139_NZ_ADFS01000001_1_rna32_0028	0	0	0	0	0	0	0	0	0	0	0	0	0	0	0	0	0	0	0	0	0	0	0	0	0	0	0	0	0	0	0	0	0	0	0	0	0	0	0	0	0	0	0	0	0	0
xxxBifidobacterium_anima	xxxBifidobacterium_animalis_subsp_lactis_V9	[329..436]	Mageeibacillus_indolicus_NC_013895_2_rna7_0011	0	0	0	0	0	0	0	0	0	0	4	0	0	0	0	0	0	0	0	0	0	0	0	4	0	0	0	0	0	0	0	0	0	0	0	0	0	0	0	0	0	0	0	0	0	0
xxxBifidobacterium_anima	xxxBifidobacterium_animalis_subsp_lactis_V9	[473..577]	Prevotella_copri_NZ_GG703855_1_rna43_0029	0	0	0	0	0	0	0	0	0	0	0	0	0	0	0	0	0	0	0	0	0	0	0	0	0	0	0	0	0	0	0	0	0	0	0	0	0	0	0	0	0	0	0	0	0	0
xxxBifidobacterium_anima	xxxBifidobacterium_animalis_subsp_lactis_V9	[625..726]	Shuttleworthia_satelles_DSM_14600_NZ_GG665866_1_rna19_0005	0	0	0	0	0	0	0	0	0	0	0	0	0	0	0	0	0	0	0	0	0	0	0	0	0	0	0	0	0	0	0	0	0	0	0	0	0	0	0	0	0	0	0	0	0	0
xxxBifidobacterium_bifid	xxxBifidobacterium_bifidum_NCIMB_41171	[27..131]	Bifidobacterium_angulatum_JCM_7096_GCF_0010251551_ASM102515v1_NZ_AP012322_1_rna0_0019	0	0	0	0	2	0	0	0	0	0	0	0	0	0	0	0	0	0	0	0	0	2	0	0	0	0	0	0	0	0	0	0	0	0	0	0	0	0	0	0	0	0	0	0	0	0
xxxBifidobacterium_bifid	xxxBifidobacterium_bifidum_NCIMB_41171	[179..286]	Cutibacterium_acnes_J139_NZ_ADFS01000001_1_rna32_0028	0	0	0	0	0	0	0	0	0	0	0	0	0	0	0	0	0	0	0	0	0	0	0	0	0	0	0	0	0	0	0	0	0	0	0	0	0	0	0	0	0	0	0	0	0	0
xxxBifidobacterium_bifid	xxxBifidobacterium_bifidum_NCIMB_41171	[327..430]	Mageeibacillus_indolicus_NC_013895_2_rna7_0011	0	0	0	0	0	0	0	0	0	0	0	0	0	0	0	0	0	0	0	0	0	0	0	0	0	0	0	0	0	0	0	0	0	0	0	0	0	0	0	0	0	0	0	0	0	0
xxxBifidobacterium_bifid	xxxBifidobacterium_bifidum_NCIMB_41171	[472..576]	Prevotella_copri_NZ_GG703855_1_rna43_0029	0	0	0	0	0	0	0	0	0	0	0	0	0	0	0	0	0	0	0	0	0	0	0	0	0	0	0	0	0	0	0	0	0	0	0	0	0	0	0	0	0	0	0	0	0	0
xxxBifidobacterium_breve	xxxBifidobacterium_breve	[25..129]	Bifidobacterium_angulatum_JCM_7096_GCF_0010251551_ASM102515v1_NZ_AP012322_1_rna0_0019	0	0	0	0	0	0	0	0	0	0	4	0	0	0	0	0	0	0	0	0	0	6	0	294	0	0	0	0	0	0	10	0	28	0	0	2	0	0	0	0	2860	0	0	70	0	0
xxxBifidobacterium_breve	xxxBifidobacterium_breve	[166..273]	Cutibacterium_acnes_J139_NZ_ADFS01000001_1_rna32_0028	0	0	0	0	0	0	0	0	0	0	0	0	0	0	0	0	0	0	0	0	0	0	0	32	0	0	0	0	0	0	0	0	4	0	0	0	0	0	0	0	902	0	0	12	0	0
xxxBifidobacterium_breve	xxxBifidobacterium_breve	[321..425]	Mageeibacillus_indolicus_NC_013895_2_rna7_0011	0	0	0	0	0	0	0	0	0	0	0	0	0	0	0	0	0	0	0	0	0	0	0	0	0	0	0	0	0	0	0	0	0	0	0	0	0	0	0	0	16	0	0	0	0	0
xxxBifidobacterium_breve	xxxBifidobacterium_breve	[474..578]	Prevotella_copri_NZ_GG703855_1_rna43_0029	0	0	0	0	0	0	0	0	0	0	0	0	0	0	0	0	0	0	0	0	0	0	0	56	0	0	0	0	0	0	0	0	6	0	0	0	0	0	0	0	360	0	0	20	0	0
xxxBifidobacterium_breve	xxxBifidobacterium_breve	[625..728]	Shuttleworthia_satelles_DSM_14600_NZ_GG665866_1_rna19_0005	0	0	0	0	0	0	0	0	0	0	0	0	0	0	0	0	0	0	0	0	0	0	0	2	0	0	0	0	0	0	0	0	0	0	0	0	0	0	0	0	32	0	0	0	0	0
xxxBifidobacterium_caten	xxxBifidobacterium_catenulatum	[27..131]	Bifidobacterium_angulatum_JCM_7096_GCF_0010251551_ASM102515v1_NZ_AP012322_1_rna0_0019	0	0	0	0	0	0	0	0	0	0	0	0	0	0	0	0	0	0	0	0	0	0	0	0	0	0	0	0	0	0	0	0	0	0	0	0	0	0	0	0	0	0	0	0	0	0
xxxBifidobacterium_caten	xxxBifidobacterium_catenulatum	[174..278]	Cutibacterium_acnes_J139_NZ_ADFS01000001_1_rna32_0028	0	0	0	0	0	0	0	0	0	0	0	0	0	0	0	0	0	0	0	0	0	0	0	0	0	0	0	0	0	0	0	0	0	0	0	0	0	0	0	0	0	0	0	0	0	0
xxxBifidobacterium_caten	xxxBifidobacterium_catenulatum	[329..436]	Mageeibacillus_indolicus_NC_013895_2_rna7_0011	0	0	0	0	0	0	0	0	0	0	4	0	0	0	0	0	0	0	0	0	0	10	0	300	0	0	0	0	0	0	10	0	32	0	0	2	0	0	0	0	2892	0	0	68	0	0
xxxBifidobacterium_caten	xxxBifidobacterium_catenulatum	[477..580]	Prevotella_copri_NZ_GG703855_1_rna43_0029	0	0	0	0	0	0	0	0	0	0	0	0	0	0	0	0	0	0	0	0	0	0	0	0	0	0	0	0	0	0	0	0	0	0	0	0	0	0	0	0	0	0	0	0	0	0
xxxBifidobacterium_caten	xxxBifidobacterium_catenulatum	[622..726]	Shuttleworthia_satelles_DSM_14600_NZ_GG665866_1_rna19_0005	0	0	0	0	0	0	0	0	0	0	0	0	0	0	0	0	0	0	0	0	0	0	0	0	0	0	0	0	0	0	0	0	0	0	0	0	0	0	0	0	0	0	0	0	0	0
xxxBifidobacterium_denti	xxxBifidobacterium_dentium_ATCC_27678	[25..129]	Bifidobacterium_angulatum_JCM_7096_GCF_0010251551_ASM102515v1_NZ_AP012322_1_rna0_0019	0	0	0	0	0	0	0	0	0	0	0	0	0	0	0	0	0	0	0	0	0	0	0	0	0	0	0	0	0	0	0	0	0	0	0	0	0	0	0	0	0	0	0	0	0	0
xxxBifidobacterium_denti	xxxBifidobacterium_dentium_ATCC_27678	[171..275]	Cutibacterium_acnes_J139_NZ_ADFS01000001_1_rna32_0028	0	0	0	0	0	0	0	0	0	0	0	0	0	0	0	0	0	0	0	0	0	0	0	0	0	0	0	0	0	0	0	0	0	0	0	0	0	0	0	0	0	0	0	0	0	0
xxxBifidobacterium_denti	xxxBifidobacterium_dentium_ATCC_27678	[316..423]	Mageeibacillus_indolicus_NC_013895_2_rna7_0011	0	0	0	0	0	0	0	0	0	0	4	0	0	0	0	0	0	0	0	0	0	8	0	296	0	0	0	0	0	0	10	0	28	0	0	2	0	0	0	0	2888	0	0	60	0	0
xxxBifidobacterium_denti	xxxBifidobacterium_dentium_ATCC_27678	[471..575]	Prevotella_copri_NZ_GG703855_1_rna43_0029	0	0	0	0	0	0	0	0	0	0	0	0	0	0	0	0	0	0	0	0	0	0	0	0	0	0	0	0	0	0	0	0	0	0	0	0	0	0	0	0	0	0	0	0	0	0
xxxBifidobacterium_denti	xxxBifidobacterium_dentium_ATCC_27678	[624..728]	Shuttleworthia_satelles_DSM_14600_NZ_GG665866_1_rna19_0005	0	0	0	0	0	0	0	0	0	0	0	0	0	0	0	0	0	0	0	0	0	0	0	0	0	0	0	0	0	0	0	0	0	0	0	0	0	0	0	0	0	0	0	0	0	0
xxxBifidobacterium_denti	xxxBifidobacterium_dentium_ATCC_27679	[25..129]	Bifidobacterium_angulatum_JCM_7096_GCF_0010251551_ASM102515v1_NZ_AP012322_1_rna0_0019	0	0	0	0	0	0	0	0	0	0	0	0	0	0	0	0	0	0	0	0	0	0	0	0	0	0	0	0	0	0	0	0	0	0	0	0	0	0	0	0	0	0	0	0	0	0
xxxBifidobacterium_denti	xxxBifidobacterium_dentium_ATCC_27679	[171..274]	Cutibacterium_acnes_J139_NZ_ADFS01000001_1_rna32_0028	0	0	0	0	0	0	0	0	0	0	0	0	0	0	0	0	0	0	0	0	0	0	0	0	0	0	0	0	0	0	0	0	0	0	0	0	0	0	0	0	0	0	0	0	0	0
xxxBifidobacterium_denti	xxxBifidobacterium_dentium_ATCC_27679	[315..422]	Mageeibacillus_indolicus_NC_013895_2_rna7_0011	0	0	0	0	0	0	0	0	0	0	4	0	0	0	0	0	0	0	0	0	0	10	0	298	0	0	0	0	0	0	10	0	28	0	0	2	0	0	0	0	2894	0	0	68	0	0
xxxBifidobacterium_denti	xxxBifidobacterium_dentium_ATCC_27679	[470..574]	Prevotella_copri_NZ_GG703855_1_rna43_0029	0	0	0	0	0	0	0	0	0	0	0	0	0	0	0	0	0	0	0	0	0	0	0	0	0	0	0	0	0	0	0	0	0	0	0	0	0	0	0	0	0	0	0	0	0	0
xxxBifidobacterium_denti	xxxBifidobacterium_dentium_ATCC_27679	[623..727]	Shuttleworthia_satelles_DSM_14600_NZ_GG665866_1_rna19_0005	0	0	0	0	0	0	0	0	0	0	0	0	0	0	0	0	0	0	0	0	0	0	0	0	0	0	0	0	0	0	0	0	0	0	0	0	0	0	0	0	0	0	0	0	0	0
xxxBifidobacterium_denti	xxxBifidobacterium_dentium_Bd1	[27..131]	Bifidobacterium_angulatum_JCM_7096_GCF_0010251551_ASM102515v1_NZ_AP012322_1_rna0_0019	0	0	0	0	0	0	0	0	0	0	0	0	0	0	0	0	0	0	0	0	0	0	0	0	0	0	0	0	0	0	0	0	0	0	0	0	0	0	0	0	0	0	0	0	0	0
xxxBifidobacterium_denti	xxxBifidobacterium_dentium_Bd1	[174..278]	Cutibacterium_acnes_J139_NZ_ADFS01000001_1_rna32_0028	0	0	0	0	0	0	0	0	0	0	0	0	0	0	0	0	0	0	0	0	0	0	0	0	0	0	0	0	0	0	0	0	0	0	0	0	0	0	0	0	0	0	0	0	0	0
xxxBifidobacterium_denti	xxxBifidobacterium_dentium_Bd1	[329..436]	Mageeibacillus_indolicus_NC_013895_2_rna7_0011	0	0	0	0	0	0	0	0	0	0	4	0	0	0	0	0	0	0	0	0	0	10	0	294	0	0	0	0	0	0	10	0	24	0	0	0	0	0	0	0	2903	0	0	82	0	0
xxxBifidobacterium_denti	xxxBifidobacterium_dentium_Bd1	[477..581]	Prevotella_copri_NZ_GG703855_1_rna43_0029	0	0	0	0	0	0	0	0	0	0	0	0	0	0	0	0	0	0	0	0	0	0	0	0	0	0	0	0	0	0	0	0	0	0	0	0	0	0	0	0	0	0	0	0	0	0
xxxBifidobacterium_denti	xxxBifidobacterium_dentium_Bd1	[623..727]	Shuttleworthia_satelles_DSM_14600_NZ_GG665866_1_rna19_0005	0	0	0	0	0	0	0	0	0	0	0	0	0	0	0	0	0	0	0	0	0	0	0	0	0	0	0	0	0	0	0	0	0	0	0	0	0	0	0	0	0	0	0	0	0	0
xxxBifidobacterium_galli	xxxBifidobacterium_gallicum_DSM20093_GCF_000741205.1_Bifgalcum	[27..131]	Bifidobacterium_angulatum_JCM_7096_GCF_0010251551_ASM102515v1_NZ_AP012322_1_rna0_0019	0	0	0	0	0	0	0	0	0	0	0	0	0	0	0	0	0	0	0	0	0	0	0	0	0	0	0	0	0	0	0	0	0	0	0	0	0	0	0	0	0	0	0	0	0	0
xxxBifidobacterium_galli	xxxBifidobacterium_gallicum_DSM20093_GCF_000741205.1_Bifgalcum	[176..281]	Cutibacterium_acnes_J139_NZ_ADFS01000001_1_rna32_0028	0	0	0	0	0	0	0	0	0	0	0	0	0	0	0	0	0	0	0	0	0	0	0	0	0	0	0	0	0	0	0	0	0	0	0	0	0	0	0	0	0	0	0	0	0	0
xxxBifidobacterium_galli	xxxBifidobacterium_gallicum_DSM20093_GCF_000741205.1_Bifgalcum	[330..437]	Mageeibacillus_indolicus_NC_013895_2_rna7_0011	0	0	0	0	0	0	0	0	0	0	0	0	0	0	0	0	0	0	0	0	0	0	0	0	0	0	0	0	0	0	0	0	0	0	0	0	0	0	0	0	0	0	0	0	0	0
xxxBifidobacterium_galli	xxxBifidobacterium_gallicum_DSM20093_GCF_000741205.1_Bifgalcum	[474..578]	Prevotella_copri_NZ_GG703855_1_rna43_0029	0	0	0	0	0	0	0	0	0	0	0	0	0	0	0	0	0	0	0	0	0	0	0	0	0	0	0	0	0	0	0	0	0	0	0	0	0	0	0	0	0	0	0	0	0	0
xxxBifidobacterium_kashi	xxxBifidobacterium_kashiwanohense	[25..129]	Cutibacterium_acnes_J139_NZ_ADFS01000001_1_rna32_0028	0	0	0	0	0	0	0	0	0	0	4	0	0	0	0	0	0	0	0	0	0	10	0	292	0	0	0	0	0	0	10	0	30	0	0	2	0	0	0	0	2894	0	0	64	0	0
xxxBifidobacterium_kashi	xxxBifidobacterium_kashiwanohense	[166..273]	Mageeibacillus_indolicus_NC_013895_2_rna7_0011	0	0	0	0	0	0	0	0	0	0	0	0	0	0	0	0	0	0	0	0	0	0	0	0	0	0	0	0	0	0	0	0	0	0	0	0	0	0	0	0	0	0	0	0	0	0
xxxBifidobacterium_kashi	xxxBifidobacterium_kashiwanohense	[321..425]	Prevotella_copri_NZ_GG703855_1_rna43_0029	0	0	0	0	0	0	0	0	0	0	0	0	0	0	0	0	0	0	0	0	0	0	0	0	0	0	0	0	0	0	0	0	0	0	0	0	0	0	0	0	0	0	0	0	0	0
xxxBifidobacterium_kashi	xxxBifidobacterium_kashiwanohense	[474..578]	Shuttleworthia_satelles_DSM_14600_NZ_GG665866_1_rna19_0005	0	0	0	0	0	0	0	0	0	0	0	0	0	0	0	0	0	0	0	0	0	0	0	0	0	0	0	0	0	0	0	0	0	0	0	0	0	0	0	0	0	0	0	0	0	0
xxxBifidobacterium_longu	xxxBifidobacterium_longum	[27..131]	Bifidobacterium_angulatum_JCM_7096_GCF_0010251551_ASM102515v1_NZ_AP012322_1_rna0_0019	0	0	0	0	0	0	0	0	0	0	0	0	0	0	0	0	0	0	0	0	0	0	0	0	0	0	0	0	0	0	2	0	0	0	0	0	0	0	0	0	0	0	0	0	0	0
xxxBifidobacterium_longu	xxxBifidobacterium_longum	[174..278]	Cutibacterium_acnes_J139_NZ_ADFS01000001_1_rna32_0028	0	0	0	0	0	0	0	0	0	0	0	0	0	0	0	0	0	0	0	0	0	0	0	0	0	0	0	0	0	0	0	0	0	0	0	0	0	0	0	0	0	0	0	0	0	0
xxxBifidobacterium_longu	xxxBifidobacterium_longum	[329..436]	Mageeibacillus_indolicus_NC_013895_2_rna7_0011	0	0	0	0	0	0	0	0	0	0	4	0	0	0	0	0	0	0	0	0	0	8	0	298	0	0	0	0	0	0	10	0	26	0	0	2	0	0	0	0	2872	0	0	88	0	0
xxxBifidobacterium_longu	xxxBifidobacterium_longum	[477..580]	Prevotella_copri_NZ_GG703855_1_rna43_0029	0	0	0	0	0	0	0	0	0	0	0	0	0	0	0	0	0	0	0	0	0	0	0	0	0	0	0	0	0	0	0	0	0	0	0	0	0	0	0	0	0	0	0	0	0	0
xxxBifidobacterium_longu	xxxBifidobacterium_longum	[622..726]	Shuttleworthia_satelles_DSM_14600_NZ_GG665866_1_rna19_0005	0	0	0	0	0	0	0	0	0	0	0	0	0	0	0	0	0	0	0	0	0	0	0	0	0	0	0	0	0	0	0	0	0	0	0	0	0	0	0	0	0	0	0	0	0	0
xxxBifidobacterium_longu	xxxBifidobacterium_longum_subsp_infantis_ATCC_15697	[27..131]	Bifidobacterium_angulatum_JCM_7096_GCF_0010251551_ASM102515v1_NZ_AP012322_1_rna0_0019	0	0	0	0	0	0	0	0	0	0	0	0	0	0	0	0	0	0	0	0	0	0	0	0	0	0	0	0	0	0	2	0	0	0	0	0	0	0	0	0	0	0	0	0	0	0
xxxBifidobacterium_longu	xxxBifidobacterium_longum_subsp_infantis_ATCC_15697	[174..278]	Cutibacterium_acnes_J139_NZ_ADFS01000001_1_rna32_0028	0	0	0	0	0	0	0	0	0	0	0	0	0	0	0	0	0	0	0	0	0	0	0	0	0	0	0	0	0	0	0	0	0	0	0	0	0	0	0	0	8	0	0	0	0	0
xxxBifidobacterium_longu	xxxBifidobacterium_longum_subsp_infantis_ATCC_15697	[318..425]	Mageeibacillus_indolicus_NC_013895_2_rna7_0011	0	0	0	0	0	0	0	0	0	0	4	0	0	0	0	0	0	0	0	0	0	10	0	296	0	0	0	0	0	0	10	0	30	0	0	2	0	0	0	0	2974	0	0	88	0	0
xxxBifidobacterium_longu	xxxBifidobacterium_longum_subsp_infantis_ATCC_15697	[477..580]	Prevotella_copri_NZ_GG703855_1_rna43_0029	0	0	0	0	0	0	0	0	0	0	0	0	0	0	0	0	0	0	0	0	0	0	0	0	0	0	0	0	0	0	0	0	0	0	0	0	0	0	0	0	0	0	0	0	0	0
xxxBifidobacterium_longu	xxxBifidobacterium_longum_subsp_infantis_ATCC_15697	[622..726]	Shuttleworthia_satelles_DSM_14600_NZ_GG665866_1_rna19_0005	0	0	0	0	0	0	0	0	0	0	0	0	0	0	0	0	0	0	0	0	0	0	0	34	0	0	0	0	0	0	0	0	6	0	0	0	0	0	0	0	896	0	0	8	0	0
xxxBifidobacterium_longu	xxxBifidobacterium_longum_subsp_infantis_CCUG_52486	[25..129]	Bifidobacterium_angulatum_JCM_7096_GCF_0010251551_ASM102515v1_NZ_AP012322_1_rna0_0019	0	0	0	0	0	0	0	0	0	0	0	0	0	0	0	0	0	0	0	0	0	0	0	0	0	0	0	0	0	0	0	0	0	0	0	0	0	0	0	0	0	0	0	0	0	0
xxxBifidobacterium_longu	xxxBifidobacterium_longum_subsp_infantis_CCUG_52486	[171..274]	Cutibacterium_acnes_J139_NZ_ADFS01000001_1_rna32_0028	0	0	0	0	0	0	0	0	0	0	0	0	0	0	0	0	0	0	0	0	0	0	0	0	0	0	0	0	0	0	0	0	0	0	0	0	0	0	0	0	0	0	0	0	0	0
xxxBifidobacterium_longu	xxxBifidobacterium_longum_subsp_infantis_CCUG_52486	[315..422]	Mageeibacillus_indolicus_NC_013895_2_rna7_0011	0	0	0	0	0	0	0	0	0	0	4	0	0	0	0	0	0	0	0	0	0	10	0	295	0	0	0	0	0	0	10	0	26	0	0	2	0	0	0	0	2824	0	0	72	0	0
xxxBifidobacterium_longu	xxxBifidobacterium_longum_subsp_infantis_CCUG_52486	[470..574]	Prevotella_copri_NZ_GG703855_1_rna43_0029	0	0	0	0	0	0	0	0	0	0	0	0	0	0	0	0	0	0	0	0	0	0	0	0	0	0	0	0	0	0	0	0	0	0	0	0	0	0	0	0	0	0	0	0	0	0
xxxBifidobacterium_longu	xxxBifidobacterium_longum_subsp_infantis_CCUG_52486	[623..727]	Shuttleworthia_satelles_DSM_14600_NZ_GG665866_1_rna19_0005	0	0	0	0	0	0	0	0	0	0	0	0	0	0	0	0	0	0	0	0	0	0	0	0	0	0	0	0	0	0	2	0	0	0	0	0	0	0	0	0	0	0	0	0	0	0
xxxBifidobacterium_longu	xxxBifidobacterium_longum_subsp_longum_JDM301	[27..131]	Bifidobacterium_angulatum_JCM_7096_GCF_0010251551_ASM102515v1_NZ_AP012322_1_rna0_0019	0	0	0	0	0	0	0	0	0	0	0	0	0	0	0	0	0	0	0	0	0	0	0	0	0	0	0	0	0	0	2	0	0	0	0	0	0	0	0	0	0	0	0	0	0	0
xxxBifidobacterium_longu	xxxBifidobacterium_longum_subsp_longum_JDM301	[174..278]	Cutibacterium_acnes_J139_NZ_ADFS01000001_1_rna32_0028	0	0	0	0	0	0	0	0	0	0	0	0	0	0	0	0	0	0	0	0	0	0	0	0	0	0	0	0	0	0	0	0	0	0	0	0	0	0	0	0	8	0	0	0	0	0
xxxBifidobacterium_longu	xxxBifidobacterium_longum_subsp_longum_JDM301	[329..436]	Mageeibacillus_indolicus_NC_013895_2_rna7_0011	0	0	0	0	0	0	0	0	0	0	4	0	0	0	0	0	0	0	0	0	0	8	0	283	0	0	0	0	0	0	8	0	30	0	0	2	0	0	0	0	2912	0	0	74	0	0
xxxBifidobacterium_longu	xxxBifidobacterium_longum_subsp_longum_JDM301	[477..580]	Prevotella_copri_NZ_GG703855_1_rna43_0029	0	0	0	0	0	0	0	0	0	0	0	0	0	0	0	0	0	0	0	0	0	0	0	0	0	0	0	0	0	0	0	0	0	0	0	0	0	0	0	0	0	0	0	0	0	0
xxxBifidobacterium_longu	xxxBifidobacterium_longum_subsp_longum_JDM301	[622..726]	Shuttleworthia_satelles_DSM_14600_NZ_GG665866_1_rna19_0005	0	0	0	0	0	0	0	0	0	0	0	0	0	0	0	0	0	0	0	0	0	0	0	34	0	0	0	0	0	0	0	0	6	0	0	0	0	0	0	0	902	0	0	8	0	0
xxxBifidobacterium_pseud	xxxBifidobacterium_pseudocatenulatum	[25..129]	Bifidobacterium_angulatum_JCM_7096_GCF_0010251551_ASM102515v1_NZ_AP012322_1_rna0_0019	0	0	0	0	0	0	0	0	0	0	0	0	0	0	0	0	0	0	0	0	0	0	0	0	0	0	0	0	0	0	0	0	0	0	0	0	0	0	0	0	0	0	0	0	0	0
xxxBifidobacterium_pseud	xxxBifidobacterium_pseudocatenulatum	[166..273]	Cutibacterium_acnes_J139_NZ_ADFS01000001_1_rna32_0028	0	0	0	0	0	0	0	0	0	0	0	0	0	0	0	0	0	0	0	0	0	0	0	0	0	0	0	0	0	0	0	0	0	0	0	0	0	0	0	0	0	0	0	0	0	0
xxxBifidobacterium_pseud	xxxBifidobacterium_pseudocatenulatum	[326..430]	Mageeibacillus_indolicus_NC_013895_2_rna7_0011	0	0	0	0	0	0	0	0	0	0	0	0	0	0	0	0	0	0	0	0	0	0	0	0	0	0	0	0	0	0	0	0	0	0	0	0	0	0	0	0	0	0	0	0	0	0
xxxBifidobacterium_pseud	xxxBifidobacterium_pseudocatenulatum	[473..577]	Prevotella_copri_NZ_GG703855_1_rna43_0029	0	0	0	0	0	0	0	0	0	0	0	0	0	0	0	0	0	0	0	0	0	0	0	0	0	0	0	0	0	0	0	0	0	0	0	0	0	0	0	0	0	0	0	0	0	0
xxxBifidobacterium_pseud	xxxBifidobacterium_pseudocatenulatum	[776..878]	Shuttleworthia_satelles_DSM_14600_NZ_GG665866_1_rna19_0005	0	0	0	0	0	0	0	0	0	0	0	0	0	0	0	0	0	0	0	0	0	0	0	0	0	0	0	0	0	0	0	0	0	0	0	0	0	0	0	0	0	0	0	0	0	0
xxxBlautia_hansenii_DSM_	xxxBlautia_hansenii_DSM_20583	[24..128]	Bifidobacterium_angulatum_JCM_7096_GCF_0010251551_ASM102515v1_NZ_AP012322_1_rna0_0019	0	0	0	0	0	0	0	0	0	0	0	0	0	0	0	0	0	0	0	0	0	0	0	0	0	0	0	0	0	0	0	0	0	0	0	0	0	0	0	0	0	0	0	0	0	0
xxxBlautia_hansenii_DSM_	xxxBlautia_hansenii_DSM_20583	[180..284]	Cutibacterium_acnes_J139_NZ_ADFS01000001_1_rna32_0028	0	0	0	0	0	0	0	0	0	0	0	0	0	0	0	0	0	0	0	0	0	0	0	0	0	0	0	0	0	0	0	0	0	0	0	0	0	0	0	0	0	0	0	0	0	0
xxxBlautia_hansenii_DSM_	xxxBlautia_hansenii_DSM_20583	[322..427]	Eubacterium_siraeum_DSM_15702_GCF_0003820851_ASM38208v1_NZ_KB907544_1__0020	0	0	0	0	0	0	0	0	0	0	0	0	0	0	0	0	0	0	0	0	0	0	0	0	0	0	0	0	0	0	0	0	0	0	0	0	0	0	0	0	0	0	0	0	0	0
xxxBlautia_hansenii_DSM_	xxxBlautia_hansenii_DSM_20583	[474..579]	Faecalibacterium_prausnitzii_NZ_DS483500_1_rna34_0106	0	0	0	0	0	0	0	0	0	0	0	0	0	0	0	0	0	0	0	0	0	0	0	0	0	0	0	0	0	0	0	0	0	0	0	0	0	0	0	0	0	0	0	0	0	0
xxxBlautia_hansenii_DSM_	xxxBlautia_hansenii_DSM_20583	[624..724]	Shuttleworthia_satelles_DSM_14600_NZ_GG665866_1_rna19_0005	0	0	0	0	0	0	0	0	0	0	0	0	0	0	0	0	0	0	0	0	0	0	0	0	0	0	0	0	0	0	0	0	0	0	0	0	0	0	0	0	0	0	0	0	0	0
xxxBlautia_obeum_ATCC_29	xxxBlautia_obeum_ATCC_29174	[23..123]	Bifidobacterium_angulatum_JCM_7096_GCF_0010251551_ASM102515v1_NZ_AP012322_1_rna0_0019	0	0	0	0	0	0	0	0	0	0	0	0	0	0	0	0	0	0	0	0	0	0	0	0	0	0	0	0	0	0	0	0	0	0	0	0	0	0	0	0	0	0	0	0	0	0
xxxBlautia_obeum_ATCC_29	xxxBlautia_obeum_ATCC_29174	[171..276]	Cutibacterium_acnes_J139_NZ_ADFS01000001_1_rna32_0028	0	0	0	0	0	0	0	0	2	0	0	0	0	0	0	0	0	0	0	0	0	0	0	0	0	0	0	0	0	0	0	0	0	0	0	0	0	0	0	0	0	0	0	0	0	0
xxxBlautia_obeum_ATCC_29	xxxBlautia_obeum_ATCC_29174	[322..425]	Faecalibacterium_prausnitzii_NZ_DS483500_1_rna34_0106	0	0	0	0	0	0	0	0	0	0	0	0	0	0	0	0	0	0	0	0	0	0	0	0	0	0	0	0	0	0	0	0	0	0	0	0	0	0	0	0	0	0	0	0	0	0
xxxBlautia_obeum_ATCC_29	xxxBlautia_obeum_ATCC_29174	[468..574]	Prevotella_copri_NZ_GG703855_1_rna43_0029	0	0	0	0	0	0	0	0	0	0	0	0	0	0	0	0	0	0	0	0	0	0	0	0	0	0	0	0	0	0	0	0	0	0	0	0	0	0	0	0	0	0	0	0	0	0
xxxBlautia_obeum_ATCC_29	xxxBlautia_obeum_ATCC_29174	[626..730]	Shuttleworthia_satelles_DSM_14600_NZ_GG665866_1_rna19_0005	0	0	0	0	0	0	0	0	0	0	0	0	0	0	0	0	0	0	0	0	0	0	0	0	0	0	0	0	0	0	0	0	0	0	0	0	0	0	0	0	0	0	0	0	0	0
xxxBulleidia_extructa_W1	xxxBulleidia_extructa_W1219	[27..129]	Cutibacterium_acnes_J139_NZ_ADFS01000001_1_rna32_0028	0	0	0	0	0	0	0	0	0	0	0	0	0	0	0	0	0	0	0	0	0	0	0	0	0	0	0	0	0	0	0	0	0	0	0	0	0	0	0	0	0	0	0	0	0	0
xxxBulleidia_extructa_W1	xxxBulleidia_extructa_W1219	[172..276]	Eubacterium_siraeum_DSM_15702_GCF_0003820851_ASM38208v1_NZ_KB907544_1__0020	0	0	0	0	0	0	0	0	0	0	0	0	0	0	0	0	0	0	0	0	0	0	0	0	0	0	0	0	0	0	0	0	0	0	0	0	0	0	0	0	0	0	0	0	0	0
xxxBulleidia_extructa_W1	xxxBulleidia_extructa_W1219	[323..428]	Prevotella_copri_NZ_GG703855_1_rna43_0029	0	0	0	0	0	0	0	0	0	0	0	0	0	0	0	0	0	0	0	0	0	0	0	0	0	0	0	0	0	0	0	0	0	0	0	0	0	0	0	0	0	0	0	0	0	0
xxxBulleidia_extructa_W1	xxxBulleidia_extructa_W1219	[469..570]	Shuttleworthia_satelles_DSM_14600_NZ_GG665866_1_rna19_0005	0	0	0	0	0	0	0	0	0	0	0	0	0	0	0	0	0	0	0	0	0	0	0	0	0	0	0	0	0	0	0	0	0	0	0	0	0	0	0	0	0	0	0	0	0	0
xxxBurkholderia_cenocepa	xxxBurkholderia_cenocepacia_J2315	[19..122]	Bifidobacterium_angulatum_JCM_7096_GCF_0010251551_ASM102515v1_NZ_AP012322_1_rna0_0019	0	0	0	0	0	0	0	0	0	0	0	0	0	0	0	0	0	0	0	0	0	0	0	0	0	0	0	0	0	0	0	0	0	0	0	0	0	0	0	0	0	0	0	0	0	0
xxxBurkholderia_cenocepa	xxxBurkholderia_cenocepacia_J2315	[171..278]	Cutibacterium_acnes_J139_NZ_ADFS01000001_1_rna32_0028	0	0	0	0	0	0	0	0	0	0	0	0	0	0	0	0	0	0	0	0	0	0	0	0	0	0	0	0	0	0	0	0	0	0	0	0	0	0	0	0	0	0	0	0	0	0
xxxBurkholderia_cenocepa	xxxBurkholderia_cenocepacia_J2315	[326..426]	Faecalibacterium_prausnitzii_NZ_DS483500_1_rna34_0106	0	0	0	0	0	0	0	0	0	0	0	0	0	0	0	0	0	0	0	0	0	0	0	0	0	0	0	0	0	0	0	0	0	0	0	0	0	0	0	0	0	0	0	0	0	0
xxxBurkholderiales_bacte	xxxBurkholderiales_bacterium_1_1_47	[22..128]	Bifidobacterium_angulatum_JCM_7096_GCF_0010251551_ASM102515v1_NZ_AP012322_1_rna0_0019	0	0	0	0	0	0	0	0	0	0	0	0	0	0	0	0	0	0	0	0	0	0	0	0	0	0	0	0	0	0	0	0	0	0	0	0	0	0	0	0	0	0	0	0	0	0
xxxBurkholderiales_bacte	xxxBurkholderiales_bacterium_1_1_47	[176..276]	Cutibacterium_acnes_J139_NZ_ADFS01000001_1_rna32_0028	0	0	0	0	0	0	0	0	0	0	0	0	0	0	0	0	0	0	0	0	0	0	0	0	0	0	0	0	0	0	0	0	0	0	0	0	0	0	0	0	0	0	0	0	0	0
xxxButyrivibrio_crossotu	xxxButyrivibrio_crossotus_DSM_2876	[27..129]	Bifidobacterium_angulatum_JCM_7096_GCF_0010251551_ASM102515v1_NZ_AP012322_1_rna0_0019	0	0	0	0	0	0	0	0	0	0	0	0	0	0	0	0	0	0	0	0	0	0	0	0	0	0	0	0	0	0	2	0	6	0	0	0	0	0	0	0	0	0	0	0	0	0
xxxButyrivibrio_crossotu	xxxButyrivibrio_crossotus_DSM_2876	[172..276]	Clostridium_bolteae_ATCC_BAA_613_GCF_0001543651_ASM15436v1_NZ_DS480694_1_rna30_0007	0	0	0	0	0	0	0	0	0	0	0	0	0	0	0	0	0	0	0	0	0	0	0	0	0	0	0	0	0	0	0	0	0	0	0	0	0	0	0	0	0	0	0	0	0	0
xxxButyrivibrio_crossotu	xxxButyrivibrio_crossotus_DSM_2876	[328..433]	Cutibacterium_acnes_J139_NZ_ADFS01000001_1_rna32_0028	0	0	0	0	0	0	0	0	0	0	0	0	0	0	0	0	0	0	0	0	0	0	0	0	0	0	0	0	0	0	0	0	0	0	0	0	0	0	0	0	0	0	0	0	0	0
xxxButyrivibrio_crossotu	xxxButyrivibrio_crossotus_DSM_2876	[478..582]	Eubacterium_siraeum_DSM_15702_GCF_0003820851_ASM38208v1_NZ_KB907544_1__0020	0	0	0	0	0	0	0	0	0	0	0	0	0	0	0	0	0	0	0	0	0	0	0	0	0	0	0	0	0	0	0	0	0	0	0	0	0	0	0	0	0	0	0	0	0	0
xxxButyrivibrio_crossotu	xxxButyrivibrio_crossotus_DSM_2876	[621..726]	Faecalibacterium_prausnitzii_NZ_DS483500_1_rna34_0106	0	0	0	0	0	0	0	0	0	0	0	0	0	0	0	0	0	0	0	0	0	0	0	0	0	0	0	0	0	0	0	0	0	0	0	0	0	0	0	0	0	0	0	0	0	0
xxxButyrivibrio_crossotu	xxxButyrivibrio_crossotus_DSM_2876	[773..878]	Prevotella_copri_NZ_GG703855_1_rna43_0029	0	0	0	0	0	0	0	0	0	0	0	0	0	0	0	0	0	0	0	0	0	0	0	0	0	0	0	0	0	0	0	0	0	0	0	0	0	0	0	0	0	0	0	0	0	0
xxxButyrivibrio_crossotu	xxxButyrivibrio_crossotus_DSM_2876	[923..1023]	Shuttleworthia_satelles_DSM_14600_NZ_GG665866_1_rna19_0005	0	0	0	2	0	0	0	6	0	0	10	0	0	4	0	0	2	0	0	6	0	0	0	0	2	0	0	0	0	0	0	0	0	0	0	0	0	0	0	0	0	0	2	0	0	0
xxxCampylobacter_ureolyt	xxxCampylobacter_ureolyticus	[174..283]	Cutibacterium_acnes_J139_NZ_ADFS01000001_1_rna32_0028	0	0	0	0	0	0	0	0	0	0	0	0	0	0	0	0	0	0	0	0	0	0	0	0	0	0	0	0	0	0	0	0	0	0	0	0	0	0	0	0	0	0	0	0	0	0
xxxCampylobacter_ureolyt	xxxCampylobacter_ureolyticus	[0..0]	Eubacterium_siraeum_DSM_15702_GCF_0003820851_ASM38208v1_NZ_KB907544_1__0020	0	0	0	0	0	0	0	0	0	0	0	2	0	0	0	0	0	0	0	0	0	0	0	0	0	0	0	0	206	0	0	0	4	0	0	0	0	0	0	0	0	0	0	0	2	0
xxxCandida_albicans	xxxCandida_albicans	[21..125]	Aspergillus_tubingensis_KT326815_1_product_18S_0002	0	0	0	0	0	0	0	0	0	0	0	0	0	0	0	0	0	0	0	0	0	0	0	0	0	0	0	0	0	0	0	0	0	0	0	0	0	0	0	0	0	0	0	0	0	0
xxxCandida_albicans	xxxCandida_albicans	[172..280]	Coprinus_comatus_Coprinus_comatus_product_18S_0002	0	0	0	0	0	0	0	0	0	0	0	0	0	0	0	0	0	0	0	0	0	0	0	0	0	0	0	0	0	0	0	0	0	0	0	0	0	0	0	0	0	0	0	0	0	0
xxxCandida_albicans	xxxCandida_albicans	[322..431]	Saccharomyces_pastorianus_Saccharomyces_pastorianus_product_26S_0001	0	0	0	0	0	0	0	0	0	0	0	0	0	0	0	0	2	0	0	0	0	0	0	0	0	0	0	0	0	0	0	0	0	0	0	0	0	0	0	0	0	0	0	0	0	0
xxxCandida_castellii	xxxCandida_castellii	[22..130]	Aspergillus_tubingensis_KT326815_1_product_18S_0002	0	0	0	0	0	0	0	0	0	0	0	0	0	0	0	0	0	0	0	0	0	0	0	0	0	0	0	0	0	0	0	0	0	0	0	0	0	0	0	0	0	0	0	0	0	0
xxxCandida_castellii	xxxCandida_castellii	[170..274]	Coprinus_comatus_Coprinus_comatus_product_18S_0002	0	0	0	0	0	0	0	0	0	0	0	0	0	0	0	0	0	0	0	0	0	0	0	0	0	0	0	0	0	0	0	0	0	0	0	0	0	0	0	0	0	0	0	0	0	0
xxxCandida_castellii	xxxCandida_castellii	[321..429]	Saccharomyces_pastorianus_Saccharomyces_pastorianus_product_26S_0001	0	0	0	0	0	0	0	0	0	0	0	0	0	0	0	0	0	0	0	0	0	0	0	0	0	0	0	0	0	0	0	0	0	0	0	0	0	0	0	0	0	0	0	0	0	0
xxxCandida_dubliniensis	xxxCandida_dubliniensis	[21..125]	Aspergillus_tubingensis_KT326815_1_product_18S_0002	0	0	0	0	0	0	0	0	0	0	0	0	0	0	0	0	0	0	0	0	0	0	0	0	0	0	0	0	0	0	0	0	0	0	0	0	0	0	0	0	0	0	0	0	0	0
xxxCandida_dubliniensis	xxxCandida_dubliniensis	[172..280]	Coprinus_comatus_Coprinus_comatus_product_18S_0002	0	0	0	0	0	0	0	0	0	0	0	0	0	0	0	0	0	0	0	0	0	0	0	0	0	0	0	0	0	0	0	0	0	0	0	0	0	0	0	0	0	0	0	0	0	0
xxxCandida_dubliniensis	xxxCandida_dubliniensis	[322..431]	Saccharomyces_pastorianus_Saccharomyces_pastorianus_product_26S_0001	0	0	0	0	0	0	0	0	0	0	0	0	0	0	0	0	2	0	0	0	0	0	0	0	0	0	0	0	0	0	0	0	0	0	0	0	0	0	0	0	0	0	0	0	0	0
xxxCandida_glabrata_54v2	xxxCandida_glabrata_54v2	[28..132]	Aspergillus_tubingensis_KT326815_1_product_18S_0002	0	0	0	0	0	0	0	0	0	0	0	0	0	0	0	0	0	0	0	0	0	0	0	0	0	0	0	0	0	0	0	0	0	0	0	0	0	0	0	0	0	0	0	0	0	0
xxxCandida_glabrata_54v2	xxxCandida_glabrata_54v2	[172..281]	Saccharomyces_pastorianus_Saccharomyces_pastorianus_product_26S_0001	0	0	0	0	0	0	0	0	0	0	0	0	0	0	0	0	0	0	0	0	0	0	0	0	0	0	0	0	0	0	0	0	0	0	0	0	0	0	0	0	0	0	0	0	0	0
xxxCandida_orthopsilosis	xxxCandida_orthopsilosis	[28..132]	Aspergillus_tubingensis_KT326815_1_product_18S_0002	0	0	0	0	0	0	0	0	0	0	0	0	0	0	0	0	0	0	0	0	0	0	0	0	0	0	0	0	0	0	0	0	0	0	0	0	0	0	0	0	0	0	0	0	0	0
xxxCandida_orthopsilosis	xxxCandida_orthopsilosis	[171..276]	Candida_orthopsilosis_Candida_orthopsilosis_product_18S_0028	0	0	0	0	0	0	0	0	0	0	0	0	0	0	0	0	0	0	0	0	0	0	0	0	0	0	0	0	0	0	0	0	0	0	0	0	0	0	0	0	0	0	0	0	0	0
xxxCandida_parapsilosis	xxxCandida_parapsilosis	[28..132]	Aspergillus_tubingensis_KT326815_1_product_18S_0002	0	0	0	0	0	0	0	0	0	0	0	0	0	0	0	0	0	0	0	0	0	0	0	0	0	0	0	0	0	0	0	0	0	0	0	0	0	0	0	0	0	0	0	0	0	0
xxxCandida_parapsilosis	xxxCandida_parapsilosis	[171..276]	Candida_orthopsilosis_Candida_orthopsilosis_product_18S_0028	0	0	0	0	0	0	0	0	0	0	0	0	0	0	0	0	0	0	0	0	0	0	0	0	0	0	0	0	0	0	0	0	0	0	0	0	0	0	0	0	0	0	0	0	0	0
xxxCandida_sojae	xxxCandida_sojae	[21..125]	Aspergillus_tubingensis_KT326815_1_product_18S_0002	0	0	0	0	0	0	0	0	0	0	0	0	0	0	0	0	0	0	0	0	0	0	0	0	0	0	0	0	0	0	0	0	0	0	0	0	0	0	0	0	0	0	0	0	0	0
xxxCandida_sojae	xxxCandida_sojae	[172..281]	Saccharomyces_pastorianus_Saccharomyces_pastorianus_product_26S_0001	0	0	0	0	0	0	0	0	0	0	0	0	0	0	0	0	0	0	0	0	0	0	0	0	0	0	0	0	0	0	0	0	0	0	0	0	0	0	0	0	0	0	0	0	0	0
xxxCandida_viswanathii	xxxCandida_viswanathii	[21..125]	Aspergillus_tubingensis_KT326815_1_product_18S_0002	0	0	0	0	0	0	0	0	0	0	0	0	0	0	0	0	0	0	0	0	0	0	0	0	0	0	0	0	0	0	0	0	0	0	0	0	0	0	0	0	0	0	0	0	0	0
xxxCandida_viswanathii	xxxCandida_viswanathii	[172..281]	Saccharomyces_pastorianus_Saccharomyces_pastorianus_product_26S_0001	0	0	0	0	0	0	0	0	0	0	0	0	0	0	0	0	0	0	0	0	0	0	0	0	0	0	0	0	0	0	0	0	0	0	0	0	0	0	0	0	0	0	0	0	0	0
xxxCapnocytophaga_gingiv	xxxCapnocytophaga_gingivalis_ATCC_33624	[24..127]	Bifidobacterium_angulatum_JCM_7096_GCF_0010251551_ASM102515v1_NZ_AP012322_1_rna0_0019	0	0	0	0	0	0	0	0	0	0	0	0	0	0	0	0	0	0	0	0	0	0	0	0	0	0	0	0	0	0	0	0	0	0	0	0	0	0	0	0	0	0	0	0	0	0
xxxCapnocytophaga_gingiv	xxxCapnocytophaga_gingivalis_ATCC_33624	[176..280]	Cutibacterium_acnes_J139_NZ_ADFS01000001_1_rna32_0028	0	0	0	0	0	0	0	0	0	0	0	0	0	0	0	0	0	0	0	0	0	0	0	0	0	0	0	0	0	0	0	0	0	0	0	0	0	0	0	0	0	0	0	0	0	0
xxxCapnocytophaga_gingiv	xxxCapnocytophaga_gingivalis_ATCC_33624	[325..607]	Faecalibacterium_prausnitzii_NZ_DS483500_1_rna34_0106	0	0	0	0	0	0	0	0	0	0	0	0	0	0	0	0	0	0	0	0	0	0	0	0	0	0	0	0	0	0	0	0	0	0	0	0	0	0	0	0	0	0	0	0	0	0
xxxCapnocytophaga_gingiv	xxxCapnocytophaga_gingivalis_ATCC_33624	[644..746]	Prevotella_copri_NZ_GG703855_1_rna43_0029	0	0	0	0	0	0	0	0	0	0	0	0	0	0	0	0	0	0	0	0	0	0	0	0	0	0	0	0	0	0	0	0	0	0	0	0	0	0	0	0	0	0	0	0	0	0
xxxCapnocytophaga_gingiv	xxxCapnocytophaga_gingivalis_ATCC_33624	[798..897]	Prevotellamassilia_timonensis_NZ_LT629844_1_rna35_0020	0	0	0	0	0	0	0	0	0	0	0	0	0	0	0	0	0	0	0	0	0	0	0	0	0	0	0	0	0	0	0	0	0	0	0	0	0	0	0	0	0	0	0	0	0	0
xxxCapnocytophaga_gingiv	xxxCapnocytophaga_gingivalis_ATCC_33624	[939..1030]	Shuttleworthia_satelles_DSM_14600_NZ_GG665866_1_rna19_0005	0	0	0	0	0	0	0	0	0	0	0	0	0	0	0	0	0	0	0	0	0	0	0	0	0	0	0	0	2	0	0	0	0	0	0	0	0	0	0	0	0	0	0	0	0	0
xxxCapnocytophaga_ochrac	xxxCapnocytophaga_ochracea_DSM_7271	[23..114]	Bifidobacterium_angulatum_JCM_7096_GCF_0010251551_ASM102515v1_NZ_AP012322_1_rna0_0019	0	0	0	0	0	0	0	0	0	0	0	0	0	0	0	0	0	0	0	0	0	0	0	0	0	0	0	0	0	0	0	0	0	0	0	0	0	0	0	0	0	0	0	0	0	0
xxxCapnocytophaga_ochrac	xxxCapnocytophaga_ochracea_DSM_7271	[162..264]	Cutibacterium_acnes_J139_NZ_ADFS01000001_1_rna32_0028	0	0	0	0	0	0	0	0	0	0	0	0	0	0	0	0	0	0	0	0	0	0	0	0	0	0	0	0	0	0	0	0	0	0	0	0	0	0	0	0	0	0	0	0	0	0
xxxCapnocytophaga_ochrac	xxxCapnocytophaga_ochracea_DSM_7271	[310..414]	Faecalibacterium_prausnitzii_NZ_DS483500_1_rna34_0106	0	0	0	0	0	0	0	0	0	0	0	0	0	0	0	0	0	0	0	0	0	0	0	0	0	0	0	0	0	0	0	0	0	0	0	0	0	0	0	0	0	0	0	0	0	0
xxxCapnocytophaga_ochrac	xxxCapnocytophaga_ochracea_DSM_7271	[459..791]	Prevotella_copri_NZ_GG703855_1_rna43_0029	0	0	0	0	0	0	0	0	0	0	0	0	0	0	0	0	0	0	0	0	0	0	0	0	0	0	0	0	0	0	0	0	0	0	0	0	0	0	0	0	0	0	0	0	0	0
xxxCapnocytophaga_ochrac	xxxCapnocytophaga_ochracea_DSM_7271	[831..934]	Prevotellamassilia_timonensis_NZ_LT629844_1_rna35_0020	0	0	0	0	0	0	0	0	0	0	0	0	0	0	0	0	0	0	0	0	0	0	0	0	0	0	0	0	0	0	0	0	0	0	0	0	0	0	0	0	0	0	0	0	0	0
xxxCapnocytophaga_ochrac	xxxCapnocytophaga_ochracea_DSM_7271	[985..1084]	Shuttleworthia_satelles_DSM_14600_NZ_GG665866_1_rna19_0005	0	0	0	0	0	0	0	0	0	0	0	0	0	0	0	0	0	0	0	0	0	0	0	0	0	0	0	0	0	0	0	0	0	0	0	0	0	0	0	0	0	0	0	0	0	0
xxxCapnocytophaga_sputig	xxxCapnocytophaga_sputigena_ATCC_33612	[23..114]	Bifidobacterium_angulatum_JCM_7096_GCF_0010251551_ASM102515v1_NZ_AP012322_1_rna0_0019	0	0	0	0	0	0	0	0	0	0	0	0	0	0	0	0	0	0	0	0	0	0	0	0	0	0	0	0	0	0	0	0	0	0	0	0	0	0	0	0	0	0	0	0	0	0
xxxCapnocytophaga_sputig	xxxCapnocytophaga_sputigena_ATCC_33612	[156..255]	Cutibacterium_acnes_J139_NZ_ADFS01000001_1_rna32_0028	0	0	0	0	0	0	0	0	0	0	0	0	0	0	0	0	0	0	0	0	0	0	0	0	0	0	0	0	0	0	0	0	0	0	0	0	0	0	0	0	0	0	0	0	0	0
xxxCapnocytophaga_sputig	xxxCapnocytophaga_sputigena_ATCC_33612	[307..409]	Faecalibacterium_prausnitzii_NZ_DS483500_1_rna34_0106	0	0	0	0	0	0	0	0	0	0	0	0	0	0	0	0	0	0	0	0	0	0	0	0	0	0	0	0	0	0	0	0	0	0	0	0	0	0	0	0	0	0	0	0	0	0
xxxCapnocytophaga_sputig	xxxCapnocytophaga_sputigena_ATCC_33612	[450..554]	Prevotella_copri_NZ_GG703855_1_rna43_0029	0	0	0	0	0	0	0	0	0	0	0	0	0	0	0	0	0	0	0	0	0	0	0	0	0	0	0	0	0	0	0	0	0	0	0	0	0	0	0	0	0	0	0	0	0	0
xxxCapnocytophaga_sputig	xxxCapnocytophaga_sputigena_ATCC_33612	[583..706]	Shuttleworthia_satelles_DSM_14600_NZ_GG665866_1_rna19_0005	0	0	0	0	0	0	0	0	0	0	0	0	0	0	0	0	0	0	0	0	0	0	0	0	0	0	0	0	0	0	0	0	0	0	0	0	0	0	0	0	0	0	0	0	0	0
xxxCatonella_morbi	xxxCatonella_morbi	[30..135]	Bifidobacterium_angulatum_JCM_7096_GCF_0010251551_ASM102515v1_NZ_AP012322_1_rna0_0019	0	0	0	0	0	0	0	0	0	0	0	0	0	0	0	0	0	0	0	0	0	0	0	0	0	0	0	0	0	0	0	0	0	0	0	0	0	0	0	0	0	0	0	0	0	0
xxxCatonella_morbi	xxxCatonella_morbi	[176..280]	Cutibacterium_acnes_J139_NZ_ADFS01000001_1_rna32_0028	0	0	0	0	0	0	0	0	0	0	0	0	0	0	0	0	0	0	0	0	0	0	0	0	0	0	0	0	0	0	0	0	0	0	0	0	0	0	0	0	0	0	0	0	0	0
xxxCatonella_morbi	xxxCatonella_morbi	[323..428]	Eubacterium_siraeum_DSM_15702_GCF_0003820851_ASM38208v1_NZ_KB907544_1__0020	0	0	0	0	0	0	0	0	0	0	0	0	0	0	0	0	0	0	0	0	0	0	0	0	0	0	0	0	4	0	0	0	0	0	0	0	0	0	0	0	0	0	0	0	0	0
xxxCatonella_morbi	xxxCatonella_morbi	[475..580]	Faecalibacterium_prausnitzii_NZ_DS483500_1_rna34_0106	0	0	0	0	0	0	0	0	0	0	0	0	0	0	0	0	0	0	0	0	0	0	0	0	0	0	0	0	0	0	0	0	0	0	0	0	0	0	0	0	0	0	0	0	0	0
xxxCatonella_morbi	xxxCatonella_morbi	[621..724]	Prevotella_copri_NZ_GG703855_1_rna43_0029	0	0	0	0	0	0	0	0	0	0	0	0	0	0	0	0	0	0	0	0	0	0	0	0	0	0	0	0	0	0	0	0	0	0	0	0	0	0	0	0	0	0	0	0	0	0
xxxCatonella_morbi	xxxCatonella_morbi	[774..874]	Shuttleworthia_satelles_DSM_14600_NZ_GG665866_1_rna19_0005	0	0	0	0	0	0	0	0	0	0	0	0	0	0	0	0	0	0	0	0	0	0	0	0	0	0	0	0	0	0	0	0	0	0	0	0	0	0	0	0	0	0	0	0	0	0
xxxChlamydia_trachomatis	xxxChlamydia_trachomatis	[23..125]	Bifidobacterium_angulatum_JCM_7096_GCF_0010251551_ASM102515v1_NZ_AP012322_1_rna0_0019	0	0	0	0	0	0	0	0	0	0	0	0	0	0	0	0	0	0	0	0	0	0	0	0	0	0	0	0	0	0	0	0	0	0	0	0	0	0	0	0	0	0	0	0	0	0
xxxChlamydia_trachomatis	xxxChlamydia_trachomatis	[173..277]	Cutibacterium_acnes_J139_NZ_ADFS01000001_1_rna32_0028	0	0	0	0	0	0	0	0	0	0	0	0	0	0	0	0	0	0	0	0	0	0	0	0	0	0	0	0	0	0	0	0	0	0	0	0	0	0	0	0	0	0	0	0	0	0
xxxChlamydia_trachomatis	xxxChlamydia_trachomatis	[315..420]	Eubacterium_siraeum_DSM_15702_GCF_0003820851_ASM38208v1_NZ_KB907544_1__0016	0	0	0	0	0	0	0	0	0	0	0	0	0	0	0	0	0	0	0	0	0	0	0	0	0	0	0	0	0	0	0	0	0	0	0	0	0	0	0	0	0	0	0	0	0	0
xxxChlamydia_trachomatis	xxxChlamydia_trachomatis	[471..587]	Faecalibacterium_prausnitzii_NZ_DS483500_1_rna34_0106	0	0	0	0	0	0	0	0	0	0	0	0	0	0	0	0	0	0	0	0	0	0	0	0	0	0	0	0	0	0	0	0	0	0	0	0	0	0	0	0	0	0	0	0	0	0
xxxClostridioides_diffic	xxxClostridioides_difficile	[27..129]	Bifidobacterium_angulatum_JCM_7096_GCF_0010251551_ASM102515v1_NZ_AP012322_1_rna0_0019	0	0	0	0	0	0	0	0	0	0	0	0	0	0	0	0	0	0	0	0	0	0	0	0	0	0	0	0	0	0	0	0	0	0	0	0	0	0	0	0	0	0	0	0	0	0
xxxClostridioides_diffic	xxxClostridioides_difficile	[170..276]	Eubacterium_siraeum_DSM_15702_GCF_0003820851_ASM38208v1_NZ_KB907544_1__0020	0	0	0	0	0	0	0	0	0	0	0	0	0	0	0	0	0	0	0	0	0	0	0	0	0	0	0	0	0	0	0	0	0	0	0	0	0	0	0	0	0	0	0	0	0	0
xxxClostridioides_diffic	xxxClostridioides_difficile	[321..421]	Prevotella_copri_NZ_GG703855_1_rna43_0029	0	0	0	0	0	0	0	0	0	0	0	0	0	0	0	0	0	0	0	0	0	0	0	0	0	0	0	0	0	0	0	0	0	0	0	0	0	0	0	0	0	0	0	0	0	0
xxxClostridium_bolteae_A	xxxClostridium_bolteae_ATCC_BAA-613_GCF_000154365.1_ASM15436v1	[23..125]	Bifidobacterium_angulatum_JCM_7096_GCF_0010251551_ASM102515v1_NZ_AP012322_1_rna0_0019	0	0	0	0	0	0	0	0	0	0	0	0	0	0	0	0	0	0	0	0	0	0	0	0	0	0	0	0	2	0	0	0	0	0	0	0	0	0	0	0	0	0	0	0	0	0
xxxClostridium_bolteae_A	xxxClostridium_bolteae_ATCC_BAA-613_GCF_000154365.1_ASM15436v1	[173..278]	Clostridium_bolteae_ATCC_BAA_613_GCF_0001543651_ASM15436v1_NZ_DS480694_1_rna30_0007	0	0	0	0	0	0	0	0	0	0	0	0	0	0	0	0	0	0	0	0	0	0	0	0	0	0	0	0	0	0	0	0	0	0	0	0	0	0	0	0	0	0	0	0	0	0
xxxClostridium_bolteae_A	xxxClostridium_bolteae_ATCC_BAA-613_GCF_000154365.1_ASM15436v1	[319..424]	Cutibacterium_acnes_J139_NZ_ADFS01000001_1_rna32_0028	0	0	0	0	0	0	0	0	0	0	0	0	0	0	0	0	0	0	0	0	0	0	0	0	0	0	0	0	0	0	0	0	0	0	0	0	0	0	0	0	0	0	0	0	0	0
xxxClostridium_bolteae_A	xxxClostridium_bolteae_ATCC_BAA-613_GCF_000154365.1_ASM15436v1	[466..570]	Eubacterium_siraeum_DSM_15702_GCF_0003820851_ASM38208v1_NZ_KB907544_1__0020	0	0	0	0	0	0	0	0	0	0	0	0	0	0	0	0	0	0	0	2	0	0	0	0	0	0	0	0	0	0	0	0	0	0	0	0	0	0	0	0	0	0	0	0	0	0
xxxClostridium_bolteae_A	xxxClostridium_bolteae_ATCC_BAA-613_GCF_000154365.1_ASM15436v1	[615..719]	Faecalibacterium_prausnitzii_NZ_DS483500_1_rna34_0106	0	0	0	0	0	0	0	0	0	0	0	0	0	0	0	0	0	0	0	0	0	0	0	0	0	0	0	0	0	0	0	0	0	0	0	0	0	0	0	0	0	0	0	0	0	0
xxxClostridium_bolteae_A	xxxClostridium_bolteae_ATCC_BAA-613_GCF_000154365.1_ASM15436v1	[768..872]	Prevotella_copri_NZ_GG703855_1_rna43_0029	0	0	0	0	0	0	0	0	0	0	0	0	0	0	0	0	0	0	0	0	0	0	0	0	0	0	0	0	0	0	0	0	0	0	0	0	0	0	0	0	0	0	0	0	0	0
xxxClostridium_bolteae_A	xxxClostridium_bolteae_ATCC_BAA-613_GCF_000154365.1_ASM15436v1	[921..1025]	Shuttleworthia_satelles_DSM_14600_NZ_GG665866_1_rna19_0005	0	0	0	0	0	0	0	0	0	0	0	0	0	0	0	0	0	0	0	0	0	0	0	0	0	0	0	0	0	0	0	0	0	0	0	0	0	0	0	0	0	0	0	0	0	0
xxxClostridium_botulinum	xxxClostridium_botulinum_D_str_1873	[25..130]	Cutibacterium_acnes_J139_NZ_ADFS01000001_1_rna32_0028	0	0	0	0	0	0	0	0	0	0	0	0	0	0	0	0	0	0	0	0	0	0	0	0	0	0	0	0	0	0	0	0	0	0	0	0	0	0	0	0	0	0	0	0	0	0
xxxClostridium_botulinum	xxxClostridium_botulinum_D_str_1873	[168..271]	Eubacterium_siraeum_DSM_15702_GCF_0003820851_ASM38208v1_NZ_KB907544_1__0016	0	0	0	0	0	0	0	0	0	0	0	0	0	0	0	0	0	0	0	0	0	0	0	0	0	0	0	0	0	0	0	0	0	0	0	0	0	0	0	0	0	0	0	0	0	0
xxxClostridium_botulinum	xxxClostridium_botulinum_D_str_1873	[320..426]	Eubacterium_siraeum_DSM_15702_GCF_0003820851_ASM38208v1_NZ_KB907544_1__0020	70	0	0	0	0	80	0	0	0	1318	0	0	0	0	0	0	0	0	0	68	0	0	118	0	0	0	0	0	0	0	0	0	0	0	0	0	106	0	36	0	0	0	24	0	0	0
xxxClostridium_botulinum	xxxClostridium_botulinum_D_str_1873	[472..586]	Faecalibacterium_prausnitzii_NZ_DS483500_1_rna34_0106	14	0	0	0	192	2	0	0	0	2	0	0	0	0	0	0	0	0	0	4	0	0	4	0	0	0	0	0	0	0	0	352	0	0	74	0	4	0	4	0	0	0	4	0	0	100
xxxClostridium_botulinum	xxxClostridium_botulinum_D_str_1873	[629..731]	Prevotella_copri_NZ_GG703855_1_rna43_0029	0	0	0	0	0	0	0	0	0	0	0	0	0	0	0	0	0	0	0	0	0	0	0	0	0	0	0	0	0	0	0	0	0	0	0	0	0	0	0	0	0	0	0	0	0	0
xxxClostridium_leptum_DS	xxxClostridium_leptum_DSM_753_GCF_000154345.1_ASM15434v1	[23..123]	Bifidobacterium_angulatum_JCM_7096_GCF_0010251551_ASM102515v1_NZ_AP012322_1_rna0_0019	0	0	0	0	0	0	0	0	0	0	0	0	0	0	0	0	0	0	0	0	0	0	0	0	0	0	0	0	0	0	0	0	0	0	0	0	0	0	0	0	0	0	0	0	0	0
xxxClostridium_leptum_DS	xxxClostridium_leptum_DSM_753_GCF_000154345.1_ASM15434v1	[164..269]	Cutibacterium_acnes_J139_NZ_ADFS01000001_1_rna32_0028	0	0	0	0	0	0	0	0	0	0	0	0	0	0	0	0	0	0	0	0	0	0	0	0	0	0	0	0	0	0	0	0	0	0	0	0	0	0	0	0	0	0	0	0	0	0
xxxClostridium_leptum_DS	xxxClostridium_leptum_DSM_753_GCF_000154345.1_ASM15434v1	[178..718]	Eubacterium_siraeum_DSM_15702_GCF_0003820851_ASM38208v1_NZ_KB907544_1__0016	0	0	0	0	0	0	0	0	0	0	0	0	0	0	0	0	0	0	0	0	0	0	0	0	0	0	0	0	0	0	0	0	0	0	0	0	0	0	0	0	0	0	0	0	0	0
xxxClostridium_leptum_DS	xxxClostridium_leptum_DSM_753_GCF_000154345.1_ASM15434v1	[319..424]	Eubacterium_siraeum_DSM_15702_GCF_0003820851_ASM38208v1_NZ_KB907544_1__0020	0	0	0	0	0	0	0	0	0	0	0	0	0	0	0	0	0	0	0	0	0	0	0	0	0	0	0	0	0	0	0	0	0	0	0	0	0	0	0	0	0	0	0	0	0	0
xxxClostridium_leptum_DS	xxxClostridium_leptum_DSM_753_GCF_000154345.1_ASM15434v1	[467..573]	Faecalibacterium_prausnitzii_NZ_DS483500_1_rna34_0106	0	0	0	0	0	0	0	0	0	0	0	0	0	0	0	0	0	0	0	0	0	0	0	0	0	0	0	0	0	0	0	0	0	0	0	0	0	0	0	0	0	0	0	0	0	0
xxxClostridium_leptum_DS	xxxClostridium_leptum_DSM_753_GCF_000154345.1_ASM15434v1	[770..878]	Mageeibacillus_indolicus_NC_013895_2_rna7_0011	0	0	0	0	0	0	0	0	0	0	0	0	0	0	0	0	0	0	0	0	0	0	0	0	0	0	0	0	0	0	0	0	0	0	0	0	0	0	0	0	0	0	0	0	0	0
xxxClostridium_leptum_DS	xxxClostridium_leptum_DSM_753_GCF_000154345.1_ASM15434v1	[919..1016]	Prevotella_copri_NZ_GG703855_1_rna43_0029	0	0	0	0	0	0	0	0	0	0	0	0	0	0	0	0	0	0	0	0	0	0	0	0	0	0	0	0	0	0	0	0	0	0	0	0	0	0	0	0	0	0	0	0	0	0
xxxClostridium_perfringe	xxxClostridium_perfringens_C_str_JGS1495	[25..130]	Cutibacterium_acnes_J139_NZ_ADFS01000001_1_rna32_0028	10	0	0	0	0	6	0	0	0	10	0	0	0	0	0	0	0	0	0	2	0	0	4	0	0	0	0	0	0	0	0	0	0	0	0	0	0	0	0	0	0	0	0	0	0	0
xxxClostridium_perfringe	xxxClostridium_perfringens_C_str_JGS1495	[168..271]	Eubacterium_siraeum_DSM_15702_GCF_0003820851_ASM38208v1_NZ_KB907544_1__0016	0	0	0	0	0	2	0	0	0	8	0	0	0	0	0	0	0	0	0	0	0	0	6	0	0	0	0	0	0	0	0	0	0	0	0	0	2	0	0	0	0	0	0	0	0	0
xxxClostridium_perfringe	xxxClostridium_perfringens_C_str_JGS1495	[322..436]	Eubacterium_siraeum_DSM_15702_GCF_0003820851_ASM38208v1_NZ_KB907544_1__0020	14	0	0	0	0	2	0	0	0	2	0	0	2	0	0	0	0	0	0	4	0	0	4	0	0	0	0	0	0	0	0	0	0	0	0	0	4	0	4	0	0	0	6	0	0	0
xxxClostridium_perfringe	xxxClostridium_perfringens_C_str_JGS1495	[482..588]	Faecalibacterium_prausnitzii_NZ_DS483500_1_rna34_0106	62	0	0	0	0	84	0	0	0	1314	0	0	0	0	0	0	0	0	0	68	0	0	116	0	0	0	0	0	0	0	0	0	0	0	0	0	104	0	38	0	0	0	26	0	0	0
xxxClostridium_perfringe	xxxClostridium_perfringens_C_str_JGS1495	[629..731]	Prevotella_copri_NZ_GG703855_1_rna43_0029	0	0	0	0	0	0	0	0	0	0	0	0	0	0	0	0	0	0	0	0	0	0	0	0	0	0	0	0	0	0	0	0	0	0	0	0	0	0	0	0	0	0	0	0	0	0
xxxClostridium_scindens_	xxxClostridium_scindens_ATCC_35704_GCF_000154505.1_ASM15450v1	[23..125]	Bifidobacterium_angulatum_JCM_7096_GCF_0010251551_ASM102515v1_NZ_AP012322_1_rna0_0019	0	0	0	0	0	0	0	0	0	0	0	0	0	0	0	0	0	0	0	0	0	0	0	0	0	0	0	0	0	0	0	0	0	0	0	0	0	0	0	0	0	0	0	0	0	0
xxxClostridium_scindens_	xxxClostridium_scindens_ATCC_35704_GCF_000154505.1_ASM15450v1	[173..278]	Clostridium_bolteae_ATCC_BAA_613_GCF_0001543651_ASM15436v1_NZ_DS480694_1_rna30_0007	0	0	0	0	0	0	0	0	0	0	0	0	0	0	0	0	0	0	0	0	0	0	0	0	0	0	0	0	0	0	0	0	0	0	0	0	0	0	0	0	0	0	0	0	0	0
xxxClostridium_scindens_	xxxClostridium_scindens_ATCC_35704_GCF_000154505.1_ASM15450v1	[319..424]	Cutibacterium_acnes_J139_NZ_ADFS01000001_1_rna32_0028	0	0	0	0	0	0	0	0	0	0	0	0	0	0	0	0	0	0	0	0	0	0	0	0	0	0	0	0	0	0	0	0	0	0	0	0	0	0	0	0	0	0	0	0	0	0
xxxClostridium_scindens_	xxxClostridium_scindens_ATCC_35704_GCF_000154505.1_ASM15450v1	[466..570]	Eubacterium_siraeum_DSM_15702_GCF_0003820851_ASM38208v1_NZ_KB907544_1__0016	0	0	0	0	0	0	0	0	0	0	0	0	0	0	0	0	0	0	0	0	0	0	0	0	0	0	0	0	0	0	0	0	0	0	0	0	0	0	0	0	0	0	0	0	0	0
xxxClostridium_scindens_	xxxClostridium_scindens_ATCC_35704_GCF_000154505.1_ASM15450v1	[615..719]	Eubacterium_siraeum_DSM_15702_GCF_0003820851_ASM38208v1_NZ_KB907544_1__0020	0	0	0	0	0	0	0	0	0	0	0	0	0	0	0	0	0	0	0	0	0	0	0	0	0	0	0	0	0	0	0	0	0	0	0	0	0	0	0	0	0	0	0	0	0	0
xxxClostridium_scindens_	xxxClostridium_scindens_ATCC_35704_GCF_000154505.1_ASM15450v1	[770..884]	Faecalibacterium_prausnitzii_NZ_DS483500_1_rna34_0106	0	0	0	0	0	0	0	0	0	0	0	0	0	0	0	0	0	0	0	0	0	0	0	0	0	0	0	0	0	0	0	0	0	0	0	0	0	0	0	0	0	0	0	0	0	0
xxxClostridium_scindens_	xxxClostridium_scindens_ATCC_35704_GCF_000154505.1_ASM15450v1	[930..1034]	Prevotella_copri_NZ_GG703855_1_rna43_0029	0	0	0	0	0	0	0	0	0	0	0	0	0	0	0	0	0	0	0	0	0	0	0	0	0	0	0	0	0	0	0	0	0	0	2	0	0	0	0	0	0	0	0	0	0	0
xxxClostridium_scindens_	xxxClostridium_scindens_ATCC_35704_GCF_000154505.1_ASM15450v1	[1077..1180]	Shuttleworthia_satelles_DSM_14600_NZ_GG665866_1_rna19_0005	0	0	0	0	0	0	0	0	0	0	0	0	0	0	0	0	0	0	0	0	0	0	0	0	0	0	0	0	0	0	0	0	0	0	0	0	0	0	0	0	0	0	0	0	0	0
xxxClostridium_sp_7_2_43	xxxClostridium_sp_7_2_43FAA	[25..130]	Cutibacterium_acnes_J139_NZ_ADFS01000001_1_rna32_0028	2	0	0	0	0	4	0	0	0	2	0	0	0	0	0	0	0	0	0	0	0	0	6	0	0	0	0	0	0	0	0	0	0	0	0	0	10	0	0	0	0	0	0	0	0	0
xxxClostridium_sp_7_2_43	xxxClostridium_sp_7_2_43FAA	[171..277]	Eubacterium_siraeum_DSM_15702_GCF_0003820851_ASM38208v1_NZ_KB907544_1__0016	0	0	0	0	0	0	0	0	0	0	0	0	0	0	0	0	0	0	0	0	0	0	0	0	0	0	0	0	0	0	0	0	0	0	0	0	0	0	0	0	0	0	0	0	0	0
xxxClostridium_sp_7_2_43	xxxClostridium_sp_7_2_43FAA	[318..422]	Eubacterium_siraeum_DSM_15702_GCF_0003820851_ASM38208v1_NZ_KB907544_1__0020	0	0	0	0	30	0	0	0	0	0	0	0	0	0	0	0	0	0	0	0	0	0	0	0	0	0	0	0	0	0	0	0	0	0	4	0	0	0	0	0	0	0	0	0	0	0
xxxClostridium_sp_7_2_43	xxxClostridium_sp_7_2_43FAA	[473..587]	Faecalibacterium_prausnitzii_NZ_DS483500_1_rna34_0106	14	0	0	0	0	2	0	0	0	2	0	0	0	0	0	0	0	0	0	4	0	0	4	0	0	0	0	0	0	0	0	0	0	0	0	0	4	0	4	0	0	0	4	0	0	0
xxxClostridium_sp_7_2_43	xxxClostridium_sp_7_2_43FAA	[635..737]	Prevotella_copri_NZ_GG703855_1_rna43_0029	0	0	0	0	0	0	0	0	0	0	0	0	0	0	0	0	0	0	0	0	0	0	0	0	0	0	0	0	0	0	0	0	0	0	0	0	0	0	0	0	0	0	0	0	0	0
xxxClostridium_sp_M62_1	xxxClostridium_sp_M62_1	[27..130]	Bifidobacterium_angulatum_JCM_7096_GCF_0010251551_ASM102515v1_NZ_AP012322_1_rna0_0019	0	0	0	0	0	0	0	0	0	0	0	0	0	0	0	0	0	0	0	0	0	0	0	0	0	0	0	0	0	0	0	0	0	0	0	0	0	0	0	0	0	0	0	0	0	0
xxxClostridium_sp_M62_1	xxxClostridium_sp_M62_1	[173..277]	Cutibacterium_acnes_J139_NZ_ADFS01000001_1_rna32_0028	0	0	0	0	0	0	0	0	0	0	0	0	0	0	0	0	0	0	0	0	0	0	0	0	0	0	0	0	0	0	0	0	0	0	0	0	0	0	0	0	0	0	0	0	0	0
xxxClostridium_sp_M62_1	xxxClostridium_sp_M62_1	[318..422]	Eubacterium_siraeum_DSM_15702_GCF_0003820851_ASM38208v1_NZ_KB907544_1__0020	0	0	0	0	0	0	0	0	0	0	0	0	0	0	0	0	0	0	0	0	0	0	0	0	0	0	0	0	0	0	0	0	0	0	0	0	0	0	0	0	0	0	0	0	0	0
xxxClostridium_sp_M62_1	xxxClostridium_sp_M62_1	[474..579]	Faecalibacterium_prausnitzii_NZ_DS483500_1_rna34_0106	0	0	0	0	0	0	0	0	0	0	0	0	0	0	0	0	0	0	0	0	0	0	0	0	0	0	0	0	0	0	0	0	0	0	0	0	0	0	0	0	0	0	0	0	0	0
xxxClostridium_sp_M62_1	xxxClostridium_sp_M62_1	[620..725]	Prevotella_copri_NZ_GG703855_1_rna43_0029	0	0	0	0	0	0	0	0	0	0	0	0	0	0	0	0	0	0	0	0	0	0	0	0	0	0	0	0	0	0	0	0	0	0	0	0	0	0	0	0	0	0	0	0	0	0
xxxClostridium_sp_M62_1	xxxClostridium_sp_M62_1	[770..870]	Shuttleworthia_satelles_DSM_14600_NZ_GG665866_1_rna19_0005	0	0	0	0	0	0	0	0	0	0	0	0	0	0	0	0	0	0	0	0	0	0	0	0	0	0	0	0	0	0	0	0	0	0	0	0	0	0	0	0	0	0	0	0	0	0
xxxClostridium_sp_SS2_1	xxxClostridium_sp_SS2_1	[23..123]	Bifidobacterium_angulatum_JCM_7096_GCF_0010251551_ASM102515v1_NZ_AP012322_1_rna0_0019	0	0	0	0	0	0	0	0	0	0	0	0	0	0	0	0	0	0	0	0	0	0	0	0	0	0	0	0	0	0	0	0	0	0	0	0	0	0	0	0	0	0	0	0	0	0
xxxClostridium_sp_SS2_1	xxxClostridium_sp_SS2_1	[170..284]	Clostridium_bolteae_ATCC_BAA_613_GCF_0001543651_ASM15436v1_NZ_DS480694_1_rna30_0007	0	0	0	0	0	0	0	0	0	0	0	0	0	0	0	0	0	0	0	0	0	0	0	0	0	0	0	0	0	0	0	0	0	0	0	0	0	0	0	0	0	0	0	0	0	0
xxxClostridium_sp_SS2_1	xxxClostridium_sp_SS2_1	[325..429]	Cutibacterium_acnes_J139_NZ_ADFS01000001_1_rna32_0028	0	0	0	0	0	0	0	0	0	0	0	0	0	0	0	0	0	0	0	0	0	0	0	0	0	0	0	0	0	0	0	0	0	0	0	0	0	0	0	0	0	0	0	0	0	0
xxxClostridium_sp_SS2_1	xxxClostridium_sp_SS2_1	[474..578]	Eubacterium_siraeum_DSM_15702_GCF_0003820851_ASM38208v1_NZ_KB907544_1__0016	0	0	0	0	0	0	0	0	0	0	0	0	0	0	0	0	0	0	0	2	0	0	0	0	0	0	0	0	0	0	0	0	0	0	0	0	0	0	0	0	0	0	0	0	0	0
xxxClostridium_sp_SS2_1	xxxClostridium_sp_SS2_1	[629..733]	Eubacterium_siraeum_DSM_15702_GCF_0003820851_ASM38208v1_NZ_KB907544_1__0020	0	0	0	0	0	0	0	0	0	0	0	0	0	0	0	0	0	0	0	0	0	0	0	0	0	0	0	0	0	0	0	0	0	0	0	0	0	0	0	0	0	0	0	0	0	0
xxxClostridium_sp_SS2_1	xxxClostridium_sp_SS2_1	[780..885]	Faecalibacterium_prausnitzii_NZ_DS483500_1_rna34_0106	0	0	0	0	0	0	0	0	0	0	0	0	0	0	0	0	0	0	0	0	0	0	0	0	0	0	0	0	0	0	0	0	0	0	0	0	0	0	0	0	0	0	0	0	0	0
xxxClostridium_sp_SS2_1	xxxClostridium_sp_SS2_1	[926..1031]	Prevotella_copri_NZ_GG703855_1_rna43_0029	0	0	0	0	0	0	0	0	0	0	0	0	0	0	0	0	0	0	0	0	0	0	0	0	0	0	0	0	0	0	0	0	0	0	0	0	0	0	0	0	0	0	0	0	0	0
xxxClostridium_sp_SS2_1	xxxClostridium_sp_SS2_1	[1080..1183]	Shuttleworthia_satelles_DSM_14600_NZ_GG665866_1_rna19_0005	0	0	0	0	0	0	0	0	0	0	0	0	0	0	0	0	0	0	0	0	0	0	0	0	0	0	0	0	0	0	0	0	0	0	0	0	0	0	0	0	0	0	0	0	0	0
xxxCollinsella_aerofacie	xxxCollinsella_aerofaciens	[25..126]	Bifidobacterium_angulatum_JCM_7096_GCF_0010251551_ASM102515v1_NZ_AP012322_1_rna0_0019	0	0	0	0	0	0	0	0	0	0	0	0	0	0	0	0	0	0	0	0	0	0	0	0	0	0	0	0	0	0	0	0	0	0	0	0	0	0	0	0	0	0	0	0	0	0
xxxCollinsella_aerofacie	xxxCollinsella_aerofaciens	[168..268]	Cutibacterium_acnes_J139_NZ_ADFS01000001_1_rna32_0028	0	0	0	0	0	0	0	0	0	0	0	0	0	0	0	0	0	0	0	0	0	0	0	0	0	0	0	0	0	0	0	0	0	0	0	0	0	0	0	0	0	0	0	0	0	0
xxxCollinsella_aerofacie	xxxCollinsella_aerofaciens	[310..412]	Faecalibacterium_prausnitzii_NZ_DS483500_1_rna34_0106	0	0	0	0	0	0	0	0	0	0	0	0	0	0	0	0	0	0	0	0	0	0	0	0	0	0	0	0	0	0	0	0	0	0	0	0	0	0	0	0	0	0	0	0	0	0
xxxCoprinus_comatus	xxxCoprinus_comatus	[22..130]	Coprinus_comatus_Coprinus_comatus_product_18S_0002	0	0	0	0	0	0	0	0	0	0	0	0	0	0	0	0	0	0	0	0	0	0	0	0	0	0	0	0	0	0	0	0	0	0	0	0	0	0	0	0	0	0	0	0	0	0
xxxCoprococcus_comes	xxxCoprococcus_comes	[27..130]	Bifidobacterium_angulatum_JCM_7096_GCF_0010251551_ASM102515v1_NZ_AP012322_1_rna0_0019	0	0	0	0	0	0	0	0	0	0	0	0	0	0	0	0	0	0	0	0	0	0	0	0	0	0	0	0	0	0	0	0	0	0	0	0	0	0	0	0	0	0	0	0	0	0
xxxCoprococcus_comes	xxxCoprococcus_comes	[173..277]	Cutibacterium_acnes_J139_NZ_ADFS01000001_1_rna32_0028	0	0	0	0	0	0	0	0	0	0	0	0	0	0	0	0	0	0	0	0	0	0	0	0	0	0	0	0	0	0	0	0	0	0	0	0	0	0	0	0	0	0	0	0	0	0
xxxCoprococcus_comes	xxxCoprococcus_comes	[323..438]	Eubacterium_siraeum_DSM_15702_GCF_0003820851_ASM38208v1_NZ_KB907544_1__0016	0	0	0	0	0	0	0	0	0	0	0	0	0	0	0	0	0	0	0	0	0	0	0	0	0	0	0	0	0	0	0	0	0	0	0	0	0	0	0	0	0	0	0	0	0	0
xxxCoprococcus_comes	xxxCoprococcus_comes	[489..593]	Eubacterium_siraeum_DSM_15702_GCF_0003820851_ASM38208v1_NZ_KB907544_1__0020	0	0	0	0	0	0	0	0	0	0	0	0	0	0	0	0	0	0	0	0	0	0	0	0	0	0	0	0	0	0	0	0	0	0	0	0	0	0	0	0	0	0	0	0	0	0
xxxCoprococcus_comes	xxxCoprococcus_comes	[631..736]	Faecalibacterium_prausnitzii_NZ_DS483500_1_rna34_0106	0	0	0	0	0	0	0	0	0	0	0	0	0	0	0	0	0	0	0	0	0	0	0	0	0	0	0	0	0	0	0	0	0	0	0	0	0	0	0	0	0	0	0	0	0	0
xxxCoprococcus_comes	xxxCoprococcus_comes	[783..888]	Prevotella_copri_NZ_GG703855_1_rna43_0029	0	0	0	0	0	0	0	0	0	0	0	0	0	0	0	0	0	0	0	0	0	0	0	0	0	0	0	0	0	0	0	0	0	0	0	0	0	0	0	0	0	0	0	0	0	0
xxxCoprococcus_comes	xxxCoprococcus_comes	[933..1033]	Shuttleworthia_satelles_DSM_14600_NZ_GG665866_1_rna19_0005	0	0	0	0	0	0	0	0	0	0	0	0	0	0	0	0	0	0	0	0	0	0	0	0	0	0	0	0	0	0	0	0	0	0	0	0	0	0	0	0	0	0	0	0	0	0
xxxCorynebacterium_amyco	xxxCorynebacterium_amycolatum	[25..128]	Bifidobacterium_angulatum_JCM_7096_GCF_0010251551_ASM102515v1_NZ_AP012322_1_rna0_0019	0	0	0	0	0	0	0	0	0	0	0	0	0	0	0	0	0	0	0	0	0	0	0	0	0	0	0	0	0	0	0	0	0	0	0	0	0	0	0	0	0	0	0	0	0	0
xxxCorynebacterium_amyco	xxxCorynebacterium_amycolatum	[170..274]	Cutibacterium_acnes_J139_NZ_ADFS01000001_1_rna32_0028	0	0	0	0	0	0	0	0	0	0	0	0	0	0	0	0	0	0	0	0	0	0	0	0	0	0	0	0	0	0	0	0	0	0	0	0	0	0	0	0	0	0	0	0	0	0
xxxCorynebacterium_amyco	xxxCorynebacterium_amycolatum	[319..425]	Eubacterium_siraeum_DSM_15702_GCF_0003820851_ASM38208v1_NZ_KB907544_1__0020	0	0	0	0	0	0	0	0	0	0	0	0	0	0	0	0	0	0	0	0	0	0	0	0	0	0	0	0	0	0	0	0	0	0	0	0	0	0	0	0	0	0	0	0	0	0
xxxCorynebacterium_amyco	xxxCorynebacterium_amycolatum	[465..572]	Faecalibacterium_prausnitzii_NZ_DS483500_1_rna34_0106	0	0	0	0	0	0	0	0	0	0	0	0	0	0	0	0	0	0	0	0	0	0	0	0	0	0	0	0	0	0	0	0	0	0	0	0	0	0	0	0	0	0	0	0	0	0
xxxCorynebacterium_amyco	xxxCorynebacterium_amycolatum	[479..723]	Mageeibacillus_indolicus_NC_013895_2_rna7_0011	0	0	0	0	0	0	0	0	0	0	0	0	0	0	0	0	0	0	0	0	0	0	0	0	0	0	0	0	0	0	0	0	0	0	0	0	0	0	0	0	0	0	0	0	0	0
xxxCorynebacterium_amyco	xxxCorynebacterium_amycolatum	[772..876]	Prevotella_copri_NZ_GG703855_1_rna43_0029	0	0	0	0	0	0	0	0	0	0	0	0	0	0	0	0	0	0	0	0	0	0	0	0	0	0	0	0	0	0	0	0	0	0	0	0	0	0	0	0	0	0	0	0	0	0
xxxCorynebacterium_aurim	xxxCorynebacterium_aurimucosum	[27..129]	Bifidobacterium_angulatum_JCM_7096_GCF_0010251551_ASM102515v1_NZ_AP012322_1_rna0_0019	0	0	0	0	4	0	0	0	0	0	0	0	0	0	0	0	0	0	0	0	0	0	0	0	0	0	0	0	2	0	0	0	0	0	2	0	0	0	0	0	2	0	0	0	0	0
xxxCorynebacterium_aurim	xxxCorynebacterium_aurimucosum	[170..275]	Cutibacterium_acnes_J139_NZ_ADFS01000001_1_rna32_0028	0	0	0	0	0	0	0	0	0	0	0	0	0	0	0	0	0	0	0	0	0	0	0	0	0	0	0	0	0	0	0	0	0	0	0	0	0	0	0	0	0	0	0	0	0	0
xxxCorynebacterium_aurim	xxxCorynebacterium_aurimucosum	[321..425]	Eubacterium_siraeum_DSM_15702_GCF_0003820851_ASM38208v1_NZ_KB907544_1__0020	0	0	0	0	0	0	0	0	0	0	0	0	0	0	0	0	0	0	0	0	0	0	0	0	0	0	0	0	0	0	0	0	0	0	0	0	0	0	0	0	0	0	0	0	0	0
xxxCorynebacterium_aurim	xxxCorynebacterium_aurimucosum	[466..571]	Faecalibacterium_prausnitzii_NZ_DS483500_1_rna34_0106	0	0	0	0	0	0	0	0	0	0	0	0	0	0	0	0	0	0	0	0	0	0	0	0	0	0	0	0	0	0	0	0	0	0	0	0	0	0	0	0	0	0	0	0	0	0
xxxCorynebacterium_aurim	xxxCorynebacterium_aurimucosum	[586..599]	Mageeibacillus_indolicus_NC_013895_2_rna7_0011	0	0	0	0	0	0	0	0	0	0	0	0	0	0	0	0	0	0	0	0	0	0	0	0	0	0	0	0	0	0	0	0	0	0	0	0	0	0	0	0	0	0	0	0	0	0
xxxCorynebacterium_aurim	xxxCorynebacterium_aurimucosum	[773..876]	Prevotella_copri_NZ_GG703855_1_rna43_0029	0	0	0	0	0	0	0	0	0	0	0	0	0	0	0	0	0	0	0	0	0	0	0	0	0	0	0	0	0	0	0	0	0	0	0	0	0	0	0	0	0	0	0	0	0	0
xxxCorynebacterium_aurim	xxxCorynebacterium_aurimucosum	[918..1017]	Shuttleworthia_satelles_DSM_14600_NZ_GG665866_1_rna19_0005	0	0	0	0	0	0	0	0	0	0	0	0	0	0	0	0	0	0	0	0	0	0	0	0	0	0	0	0	0	0	0	0	0	0	0	0	0	0	0	0	0	0	0	0	0	0
xxxCorynebacterium_jeike	xxxCorynebacterium_jeikeium	[23..122]	Bifidobacterium_angulatum_JCM_7096_GCF_0010251551_ASM102515v1_NZ_AP012322_1_rna0_0019	0	0	0	0	0	0	0	0	0	0	0	0	0	0	0	0	0	0	0	0	0	0	0	0	0	0	0	0	0	0	0	0	0	0	0	0	0	0	0	0	0	0	0	0	0	0
xxxCorynebacterium_jeike	xxxCorynebacterium_jeikeium	[170..273]	Cutibacterium_acnes_J139_NZ_ADFS01000001_1_rna32_0028	0	0	0	0	0	0	0	0	0	0	0	0	0	0	0	0	0	0	0	0	0	0	0	0	0	0	0	0	0	0	0	0	0	0	0	0	0	0	0	0	0	0	0	0	0	0
xxxCorynebacterium_jeike	xxxCorynebacterium_jeikeium	[314..420]	Eubacterium_siraeum_DSM_15702_GCF_0003820851_ASM38208v1_NZ_KB907544_1__0020	0	0	0	0	0	0	0	0	0	0	0	0	0	0	0	0	0	0	0	0	0	0	0	0	0	0	0	0	0	0	0	0	0	0	0	0	0	0	0	0	0	0	0	0	0	0
xxxCorynebacterium_jeike	xxxCorynebacterium_jeikeium	[460..568]	Faecalibacterium_prausnitzii_NZ_DS483500_1_rna34_0106	0	0	0	0	0	0	0	0	0	0	0	0	0	0	0	0	0	0	0	0	0	0	0	0	0	0	0	0	0	0	0	0	0	0	0	0	0	0	0	0	0	0	0	0	0	0
xxxCorynebacterium_jeike	xxxCorynebacterium_jeikeium	[474..720]	Mageeibacillus_indolicus_NC_013895_2_rna7_0011	0	0	0	0	0	0	0	0	0	0	0	0	0	0	0	0	0	0	0	0	0	0	0	0	0	0	0	0	0	0	0	0	0	0	0	0	0	0	0	0	0	0	0	0	0	0
xxxCorynebacterium_jeike	xxxCorynebacterium_jeikeium	[774..878]	Prevotella_copri_NZ_GG703855_1_rna43_0029	0	0	0	0	0	0	0	0	0	0	0	0	0	0	0	0	0	0	0	0	0	0	0	0	0	0	0	0	0	0	0	0	0	0	0	0	0	0	0	0	0	0	0	0	0	0
xxxCorynebacterium_jeike	xxxCorynebacterium_jeikeium	[921..1025]	Shuttleworthia_satelles_DSM_14600_NZ_GG665866_1_rna19_0005	0	0	0	0	0	0	0	0	0	0	0	0	0	0	0	0	0	0	0	0	0	0	0	0	0	0	0	0	0	0	0	0	0	0	0	0	0	0	0	0	0	0	0	0	0	0
xxxCorynebacterium_kropp	xxxCorynebacterium_kroppenstedtii_DSM_44385	[23..122]	Bifidobacterium_angulatum_JCM_7096_GCF_0010251551_ASM102515v1_NZ_AP012322_1_rna0_0019	0	0	0	0	0	0	0	0	0	0	0	0	0	0	0	0	0	0	0	0	0	0	0	0	0	0	0	0	0	0	0	0	0	0	0	0	0	0	0	0	2	0	0	0	0	0
xxxCorynebacterium_kropp	xxxCorynebacterium_kroppenstedtii_DSM_44385	[170..274]	Cutibacterium_acnes_J139_NZ_ADFS01000001_1_rna32_0028	0	0	0	0	0	0	0	0	0	0	0	0	0	0	0	0	0	0	0	0	0	0	0	0	0	0	0	0	0	0	0	0	0	0	0	0	0	0	0	0	0	0	0	0	0	0
xxxCorynebacterium_kropp	xxxCorynebacterium_kroppenstedtii_DSM_44385	[315..421]	Eubacterium_siraeum_DSM_15702_GCF_0003820851_ASM38208v1_NZ_KB907544_1__0020	0	0	0	0	0	0	0	0	0	0	0	0	0	0	0	0	0	0	0	0	0	0	0	0	0	0	0	0	0	0	0	0	0	0	0	0	0	0	0	0	0	0	0	0	0	0
xxxCorynebacterium_kropp	xxxCorynebacterium_kroppenstedtii_DSM_44385	[461..568]	Faecalibacterium_prausnitzii_NZ_DS483500_1_rna34_0106	0	0	0	0	0	0	0	0	0	0	0	0	0	0	0	0	0	0	0	0	0	0	0	0	0	0	0	0	0	0	0	0	0	0	0	0	0	0	0	0	0	0	0	0	0	0
xxxCorynebacterium_kropp	xxxCorynebacterium_kroppenstedtii_DSM_44385	[475..719]	Mageeibacillus_indolicus_NC_013895_2_rna7_0011	0	0	0	0	0	0	0	0	0	0	0	0	0	0	0	0	0	0	0	0	0	0	0	0	0	0	0	0	0	0	0	0	0	0	0	0	0	0	0	0	0	0	0	0	0	0
xxxCorynebacterium_kropp	xxxCorynebacterium_kroppenstedtii_DSM_44385	[771..875]	Prevotella_copri_NZ_GG703855_1_rna43_0029	0	0	0	0	0	0	0	0	0	0	0	0	0	0	0	0	0	0	0	0	0	0	0	0	0	0	0	0	0	0	0	0	0	0	0	0	0	0	0	0	0	0	0	0	0	0
xxxCorynebacterium_kropp	xxxCorynebacterium_kroppenstedtii_DSM_44385	[918..1020]	Shuttleworthia_satelles_DSM_14600_NZ_GG665866_1_rna19_0005	0	0	0	0	0	0	0	0	0	0	0	0	0	0	0	0	0	0	0	0	0	0	0	0	0	0	0	0	0	0	0	0	0	0	0	0	0	0	0	0	0	0	0	0	0	0
xxxCorynebacterium_matru	xxxCorynebacterium_matruchotii_ATCC_33806	[27..130]	Bifidobacterium_angulatum_JCM_7096_GCF_0010251551_ASM102515v1_NZ_AP012322_1_rna0_0019	0	0	0	0	0	0	0	0	0	0	0	0	0	0	0	0	0	0	0	0	0	0	0	0	0	0	0	0	0	0	0	0	0	0	0	0	0	0	0	0	0	0	0	0	0	0
xxxCorynebacterium_matru	xxxCorynebacterium_matruchotii_ATCC_33806	[173..277]	Cutibacterium_acnes_J139_NZ_ADFS01000001_1_rna32_0028	0	0	0	0	0	0	0	0	0	0	0	0	0	0	0	0	0	0	0	0	0	0	0	0	0	0	0	0	0	0	0	0	0	0	0	0	0	0	0	0	0	0	0	0	0	0
xxxCorynebacterium_matru	xxxCorynebacterium_matruchotii_ATCC_33806	[325..431]	Eubacterium_siraeum_DSM_15702_GCF_0003820851_ASM38208v1_NZ_KB907544_1__0020	0	0	0	0	0	0	0	0	0	0	0	0	0	0	0	0	0	0	0	0	0	0	0	0	0	0	0	0	0	0	0	0	0	0	0	0	0	0	0	0	0	0	0	0	0	0
xxxCorynebacterium_matru	xxxCorynebacterium_matruchotii_ATCC_33806	[476..582]	Faecalibacterium_prausnitzii_NZ_DS483500_1_rna34_0106	0	0	0	0	0	0	0	0	0	0	0	0	0	0	0	0	0	0	0	0	0	0	0	0	0	0	0	0	0	0	0	0	0	0	0	0	0	0	0	0	0	0	0	0	0	0
xxxCorynebacterium_matru	xxxCorynebacterium_matruchotii_ATCC_33806	[631..735]	Mageeibacillus_indolicus_NC_013895_2_rna7_0011	0	0	0	0	0	0	0	0	0	0	0	0	0	0	0	0	0	0	0	0	0	0	0	0	0	0	0	0	0	0	0	0	0	0	0	0	0	0	0	0	0	0	0	0	0	0
xxxCorynebacterium_matru	xxxCorynebacterium_matruchotii_ATCC_33806	[644..1034]	Prevotella_copri_NZ_GG703855_1_rna43_0029	0	0	0	0	0	0	0	0	0	0	0	0	0	0	0	0	0	0	0	0	0	0	0	0	0	0	0	0	0	0	0	0	0	0	0	0	0	0	0	0	0	0	0	0	0	0
xxxCorynebacterium_matru	xxxCorynebacterium_matruchotii_ATCC_33806	[773..878]	Shuttleworthia_satelles_DSM_14600_NZ_GG665866_1_rna19_0005	0	0	0	0	0	0	0	0	0	0	0	0	0	0	0	0	0	0	0	0	0	0	0	0	0	0	0	0	0	0	0	0	0	0	0	0	0	0	0	0	0	0	0	0	0	0
xxxCorynebacterium_pseud	xxxCorynebacterium_pseudogenitalium_ATCC_33035	[23..122]	Bifidobacterium_angulatum_JCM_7096_GCF_0010251551_ASM102515v1_NZ_AP012322_1_rna0_0019	0	0	0	0	0	0	0	0	0	0	0	0	0	0	0	0	0	0	0	0	0	0	0	0	0	0	0	0	0	0	0	0	0	0	0	0	0	0	0	0	0	0	0	0	0	0
xxxCorynebacterium_pseud	xxxCorynebacterium_pseudogenitalium_ATCC_33035	[170..274]	Cutibacterium_acnes_J139_NZ_ADFS01000001_1_rna32_0028	0	0	0	0	0	0	0	0	0	0	0	0	0	0	0	0	0	0	0	0	0	0	0	0	0	0	0	0	0	0	0	0	0	0	0	0	0	0	0	0	0	0	0	0	0	0
xxxCorynebacterium_pseud	xxxCorynebacterium_pseudogenitalium_ATCC_33035	[315..420]	Eubacterium_siraeum_DSM_15702_GCF_0003820851_ASM38208v1_NZ_KB907544_1__0020	0	0	0	0	0	0	0	0	0	0	0	0	0	0	0	0	0	0	0	0	0	0	0	0	0	0	0	0	2	0	0	0	0	0	0	0	0	0	0	0	2	0	0	0	0	0
xxxCorynebacterium_pseud	xxxCorynebacterium_pseudogenitalium_ATCC_33035	[466..570]	Shuttleworthia_satelles_DSM_14600_NZ_GG665866_1_rna19_0005	0	0	0	0	0	0	0	0	0	0	0	0	0	0	0	0	0	0	0	0	0	0	0	0	0	0	0	0	0	0	0	0	0	0	0	0	0	0	0	0	0	0	0	0	0	0
xxxCorynebacterium_stria	xxxCorynebacterium_striatum_ATCC_6940	[23..122]	Bifidobacterium_angulatum_JCM_7096_GCF_0010251551_ASM102515v1_NZ_AP012322_1_rna0_0019	0	0	0	0	0	0	0	0	0	0	0	0	0	0	0	0	0	0	0	0	0	0	0	0	0	0	0	0	0	0	0	0	0	0	0	0	0	0	0	0	0	0	0	0	0	0
xxxCorynebacterium_stria	xxxCorynebacterium_striatum_ATCC_6940	[170..273]	Cutibacterium_acnes_J139_NZ_ADFS01000001_1_rna32_0028	0	0	0	0	0	0	0	0	0	0	0	0	0	0	0	0	0	0	0	0	0	0	0	0	0	0	0	0	0	0	0	0	0	0	0	0	0	0	0	0	0	0	0	0	0	0
xxxCorynebacterium_stria	xxxCorynebacterium_striatum_ATCC_6940	[314..420]	Eubacterium_siraeum_DSM_15702_GCF_0003820851_ASM38208v1_NZ_KB907544_1__0020	0	0	0	0	0	0	0	0	0	0	0	0	0	0	0	0	0	0	0	0	0	0	0	0	0	0	0	0	0	0	0	0	0	0	0	0	0	0	0	0	0	0	0	0	0	0
xxxCorynebacterium_stria	xxxCorynebacterium_striatum_ATCC_6940	[460..566]	Faecalibacterium_prausnitzii_NZ_DS483500_1_rna34_0106	0	0	0	0	0	0	0	0	0	0	0	0	0	0	0	0	0	0	0	0	0	0	0	0	0	0	0	0	0	0	0	0	0	0	0	0	0	0	0	0	0	0	0	0	0	0
xxxCorynebacterium_stria	xxxCorynebacterium_striatum_ATCC_6940	[474..716]	Mageeibacillus_indolicus_NC_013895_2_rna7_0011	0	0	0	0	0	0	0	0	0	0	0	0	0	0	0	0	0	0	0	0	0	0	0	0	0	0	0	0	0	0	0	0	0	0	0	0	0	0	0	0	0	0	0	0	0	0
xxxCorynebacterium_stria	xxxCorynebacterium_striatum_ATCC_6940	[768..872]	Shuttleworthia_satelles_DSM_14600_NZ_GG665866_1_rna19_0005	0	0	0	0	0	0	0	0	0	0	0	0	0	0	0	0	0	0	0	0	0	0	0	0	0	0	0	0	0	0	0	0	0	0	0	0	0	0	0	0	0	0	0	0	0	0
xxxCorynebacterium_tuber	xxxCorynebacterium_tuberculostearicum_SK141	[27..129]	Bifidobacterium_angulatum_JCM_7096_GCF_0010251551_ASM102515v1_NZ_AP012322_1_rna0_0019	0	0	0	0	0	0	0	0	0	0	0	0	0	0	0	0	0	0	0	0	0	0	0	0	0	0	0	0	2	0	0	0	0	0	0	0	0	0	0	0	2	0	0	0	0	0
xxxCorynebacterium_tuber	xxxCorynebacterium_tuberculostearicum_SK141	[170..275]	Cutibacterium_acnes_J139_NZ_ADFS01000001_1_rna32_0028	0	0	0	0	0	0	0	0	0	0	0	0	0	0	0	0	0	0	0	0	0	0	0	0	0	0	0	0	0	0	0	0	0	0	0	0	0	0	0	0	0	0	0	0	0	0
xxxCorynebacterium_tuber	xxxCorynebacterium_tuberculostearicum_SK141	[321..425]	Eubacterium_siraeum_DSM_15702_GCF_0003820851_ASM38208v1_NZ_KB907544_1__0020	0	0	0	0	0	0	0	0	0	0	0	0	0	0	0	0	0	0	0	0	0	0	0	0	0	0	0	0	0	0	0	0	0	0	0	0	0	0	0	0	0	0	0	0	0	0
xxxCorynebacterium_tuber	xxxCorynebacterium_tuberculostearicum_SK141	[477..583]	Faecalibacterium_prausnitzii_NZ_DS483500_1_rna34_0106	0	0	0	0	0	0	0	0	0	0	0	0	0	0	0	0	0	0	0	0	0	0	0	0	0	0	0	0	0	0	0	0	0	0	0	0	0	0	0	0	0	0	0	0	0	0
xxxCorynebacterium_tuber	xxxCorynebacterium_tuberculostearicum_SK141	[490..735]	Mageeibacillus_indolicus_NC_013895_2_rna7_0011	0	0	0	0	0	0	0	0	0	0	0	0	0	0	0	0	0	0	0	0	0	0	0	0	0	0	0	0	0	0	0	0	0	0	0	0	0	0	0	0	0	0	0	0	0	0
xxxCorynebacterium_tuber	xxxCorynebacterium_tuberculostearicum_SK141	[772..876]	Prevotella_copri_NZ_GG703855_1_rna43_0029	0	0	0	0	0	0	0	0	0	0	0	0	0	0	0	0	0	0	0	0	0	0	0	0	0	0	0	0	2	0	0	0	0	0	0	0	0	0	0	0	2	0	0	0	0	0
xxxCorynebacterium_tuber	xxxCorynebacterium_tuberculostearicum_SK141	[924..1023]	Shuttleworthia_satelles_DSM_14600_NZ_GG665866_1_rna19_0005	0	0	0	0	0	0	0	0	0	0	0	0	0	0	0	0	0	0	0	0	0	0	0	0	0	0	0	0	0	0	0	0	0	0	0	0	0	0	0	0	0	0	0	0	0	0
xxxCorynebacterium_ureal	xxxCorynebacterium_urealyticum	[27..131]	Bifidobacterium_angulatum_JCM_7096_GCF_0010251551_ASM102515v1_NZ_AP012322_1_rna0_0019	0	0	0	0	0	0	0	0	0	0	0	0	0	0	0	0	0	0	0	0	0	0	0	0	0	0	0	0	0	0	0	0	0	0	0	0	0	0	0	0	0	0	0	0	0	0
xxxCorynebacterium_ureal	xxxCorynebacterium_urealyticum	[174..278]	Cutibacterium_acnes_J139_NZ_ADFS01000001_1_rna32_0028	0	0	0	0	0	0	0	0	0	0	0	0	0	0	0	0	0	0	0	0	0	0	0	0	0	0	0	0	0	0	0	0	0	0	0	0	0	0	0	0	0	0	0	0	0	0
xxxCorynebacterium_ureal	xxxCorynebacterium_urealyticum	[319..424]	Eubacterium_siraeum_DSM_15702_GCF_0003820851_ASM38208v1_NZ_KB907544_1__0020	0	0	0	0	0	0	0	0	0	0	0	0	0	0	0	0	0	0	0	0	0	0	0	0	0	0	0	0	0	0	0	0	0	0	0	0	0	0	0	0	0	0	0	0	2	0
xxxCorynebacterium_ureal	xxxCorynebacterium_urealyticum	[439..736]	Faecalibacterium_prausnitzii_NZ_DS483500_1_rna34_0106	0	0	0	0	0	0	0	0	0	0	0	0	0	0	0	0	0	0	0	0	0	0	0	0	0	0	0	0	0	0	0	0	0	0	0	0	0	0	0	0	0	0	0	0	0	0
xxxCorynebacterium_ureal	xxxCorynebacterium_urealyticum	[476..582]	Mageeibacillus_indolicus_NC_013895_2_rna7_0011	0	0	0	0	0	0	0	0	0	0	0	0	0	0	0	0	0	0	0	0	0	0	0	0	0	0	0	0	0	0	0	0	0	0	1	0	0	0	0	0	0	0	0	0	0	0
xxxCorynebacterium_ureal	xxxCorynebacterium_urealyticum	[773..877]	Prevotella_copri_NZ_GG703855_1_rna43_0029	0	0	0	0	0	0	0	0	0	0	0	0	0	0	0	0	0	2	0	0	0	0	0	0	0	0	0	0	0	0	0	0	0	0	0	0	0	0	0	0	0	0	0	0	0	0
xxxCorynebacterium_ureal	xxxCorynebacterium_urealyticum	[925..1024]	Shuttleworthia_satelles_DSM_14600_NZ_GG665866_1_rna19_0005	0	0	0	0	0	0	0	0	0	0	0	0	0	0	0	0	0	0	0	0	0	0	0	0	0	0	0	0	0	0	0	0	0	0	0	0	0	0	0	0	0	0	0	0	0	0
xxxCorynebacterium_vitae	xxxCorynebacterium_vitaeruminis	[25..128]	Bifidobacterium_angulatum_JCM_7096_GCF_0010251551_ASM102515v1_NZ_AP012322_1_rna0_0019	0	0	0	0	0	0	0	0	0	0	0	0	0	0	0	0	0	0	0	0	0	0	0	0	0	0	0	0	0	0	0	0	0	0	0	0	0	0	0	0	0	0	0	0	0	0
xxxCorynebacterium_vitae	xxxCorynebacterium_vitaeruminis	[174..278]	Cutibacterium_acnes_J139_NZ_ADFS01000001_1_rna32_0028	0	0	0	0	0	0	0	0	0	0	0	0	0	0	0	0	0	0	0	0	0	0	0	0	0	2	0	0	8	0	0	0	0	0	0	0	0	0	0	0	0	0	0	0	2	0
xxxCorynebacterium_vitae	xxxCorynebacterium_vitaeruminis	[321..425]	Eubacterium_siraeum_DSM_15702_GCF_0003820851_ASM38208v1_NZ_KB907544_1__0020	0	0	0	0	0	0	0	0	0	0	0	0	0	0	0	0	0	0	0	0	0	0	0	0	0	0	0	0	0	0	0	0	0	0	0	0	0	0	0	0	0	0	0	0	0	0
xxxCorynebacterium_vitae	xxxCorynebacterium_vitaeruminis	[469..576]	Faecalibacterium_prausnitzii_NZ_DS483500_1_rna34_0106	0	0	0	0	0	0	0	0	0	0	0	0	0	0	0	0	0	0	0	0	0	0	0	0	0	0	0	0	0	0	0	0	0	0	0	0	0	0	0	0	0	0	0	0	0	0
xxxCorynebacterium_vitae	xxxCorynebacterium_vitaeruminis	[617..722]	Mageeibacillus_indolicus_NC_013895_2_rna7_0011	0	0	0	0	0	0	0	0	0	0	0	0	0	0	0	0	0	0	0	0	0	0	0	0	0	0	0	0	0	0	0	0	0	0	0	0	0	0	0	0	0	0	0	0	0	0
xxxCorynebacterium_vitae	xxxCorynebacterium_vitaeruminis	[737..884]	Prevotella_copri_NZ_GG703855_1_rna43_0029	0	0	0	0	0	0	0	0	0	0	0	0	0	0	0	0	0	0	0	0	0	0	0	0	0	0	0	0	0	0	0	0	0	0	0	0	0	0	0	0	0	0	0	0	0	0
xxxCorynebacterium_vitae	xxxCorynebacterium_vitaeruminis	[925..1027]	Shuttleworthia_satelles_DSM_14600_NZ_GG665866_1_rna19_0005	0	0	0	0	0	0	0	0	0	0	0	0	0	0	0	0	0	0	0	0	0	0	0	0	0	0	0	0	0	0	0	0	0	0	0	0	0	0	0	0	0	0	0	0	0	0
xxxCryptobacterium_curtu	xxxCryptobacterium_curtum_DSM_15641	[19..122]	Bifidobacterium_angulatum_JCM_7096_GCF_0010251551_ASM102515v1_NZ_AP012322_1_rna0_0019	0	0	0	0	0	0	0	0	0	0	0	0	0	0	0	0	0	0	0	0	0	0	0	0	0	0	0	0	0	0	0	0	0	0	0	0	0	0	0	0	0	0	0	0	0	0
xxxCryptobacterium_curtu	xxxCryptobacterium_curtum_DSM_15641	[175..277]	Cutibacterium_acnes_J139_NZ_ADFS01000001_1_rna32_0028	0	0	0	0	4	0	0	0	0	0	0	0	0	0	0	0	0	0	0	0	0	0	0	0	0	0	0	0	0	0	0	0	0	0	0	0	0	0	0	0	0	0	0	0	0	0
xxxCryptobacterium_curtu	xxxCryptobacterium_curtum_DSM_15641	[319..420]	Faecalibacterium_prausnitzii_NZ_DS483500_1_rna34_0106	0	0	0	0	0	0	0	0	0	0	0	0	0	0	0	0	0	0	0	0	0	0	0	0	0	0	0	0	0	0	0	0	0	0	0	0	0	0	0	0	0	0	0	0	0	0
xxxCutibacterium_acnes_J	xxxCutibacterium_acnes_J165	[24..128]	Bifidobacterium_angulatum_JCM_7096_GCF_0010251551_ASM102515v1_NZ_AP012322_1_rna0_0019	0	0	0	0	0	0	0	0	0	0	0	0	0	0	0	0	0	0	0	0	0	0	0	0	0	0	0	0	0	0	0	0	0	0	0	0	0	0	0	0	0	0	0	0	0	0
xxxCutibacterium_acnes_J	xxxCutibacterium_acnes_J165	[179..286]	Cutibacterium_acnes_J139_NZ_ADFS01000001_1_rna32_0028	0	0	0	0	0	0	0	0	0	0	0	0	0	0	0	0	0	0	0	0	0	0	0	0	0	0	0	0	0	0	0	0	0	0	0	0	0	0	0	0	0	0	0	0	0	0
xxxCutibacterium_acnes_J	xxxCutibacterium_acnes_J165	[323..429]	Eubacterium_siraeum_DSM_15702_GCF_0003820851_ASM38208v1_NZ_KB907544_1__0020	0	0	0	0	0	0	2	0	0	0	0	2	0	0	0	0	0	0	0	2	0	0	0	0	0	0	0	0	0	0	0	0	0	0	0	0	0	0	0	0	0	0	0	0	0	0
xxxCutibacterium_acnes_J	xxxCutibacterium_acnes_J165	[482..586]	Mageeibacillus_indolicus_NC_013895_2_rna7_0011	0	0	0	0	0	0	0	0	0	0	0	0	0	0	0	0	0	0	0	0	0	0	0	0	0	0	0	0	0	0	0	0	0	0	0	0	0	0	0	0	0	0	0	0	0	0
xxxCutibacterium_acnes_J	xxxCutibacterium_acnes_J165	[628..733]	Shuttleworthia_satelles_DSM_14600_NZ_GG665866_1_rna19_0005	0	0	0	0	0	0	0	0	0	0	0	0	0	0	0	0	0	0	0	0	0	0	0	0	0	0	0	0	0	0	0	0	0	0	0	0	0	0	0	0	0	0	0	0	0	0
xxxCutibacterium_acnes_J	xxxCutibacterium_acnes_J165	[776..881]	Streptococcus_macedonicus_NC_016749_1_rna66_0143	0	0	0	0	0	0	0	0	0	0	0	0	0	0	0	0	0	0	0	0	0	0	0	0	0	0	0	0	0	0	0	0	2	0	0	0	0	0	0	0	0	0	0	0	0	0
xxxCutibacterium_acnes_J	xxxCutibacterium_acnes_J165	[926..1026]	Veillonella_seminalis_NZ_JH992937_1_rna41_0017	0	0	0	0	0	0	0	0	0	0	0	0	0	0	0	0	0	0	0	0	0	0	0	0	0	0	0	0	0	0	0	0	0	0	0	0	0	0	0	0	0	0	0	0	0	2
xxxCutibacterium_acnes_J	xxxCutibacterium_acnes_J139	[23..123]	Bifidobacterium_angulatum_JCM_7096_GCF_0010251551_ASM102515v1_NZ_AP012322_1_rna0_0019	0	0	0	0	0	0	0	0	0	0	0	0	0	0	0	0	0	0	0	0	0	0	0	0	0	0	0	0	0	0	0	0	2	0	0	0	0	0	0	0	0	0	0	0	0	0
xxxCutibacterium_acnes_J	xxxCutibacterium_acnes_J139	[168..273]	Cutibacterium_acnes_J139_NZ_ADFS01000001_1_rna32_0028	0	0	0	0	0	0	2	0	0	0	0	2	0	0	0	0	0	0	0	2	0	0	0	0	0	0	0	0	0	0	0	0	0	0	0	0	0	0	0	0	0	0	0	0	0	0
xxxCutibacterium_acnes_J	xxxCutibacterium_acnes_J139	[320..426]	Eubacterium_siraeum_DSM_15702_GCF_0003820851_ASM38208v1_NZ_KB907544_1__0020	0	0	0	0	0	0	0	0	0	0	0	0	0	0	0	0	0	2	0	0	0	2	0	5538	0	0	0	22	140	0	0	0	0	0	0	0	0	0	0	8	0	0	0	0	0	0
xxxCutibacterium_acnes_J	xxxCutibacterium_acnes_J139	[463..570]	Mageeibacillus_indolicus_NC_013895_2_rna7_0011	0	0	0	0	0	0	0	0	0	0	0	0	0	0	0	0	0	0	0	0	0	0	0	0	0	0	0	0	0	0	0	0	0	0	0	0	0	0	0	0	0	0	0	0	0	0
xxxCutibacterium_acnes_J	xxxCutibacterium_acnes_J139	[618..722]	Prevotella_copri_NZ_GG703855_1_rna43_0029	0	0	0	0	0	0	0	0	0	0	0	0	0	0	0	0	0	0	0	0	0	0	0	0	0	0	0	0	0	0	0	0	0	0	0	0	0	0	0	0	0	0	0	0	0	0
xxxCutibacterium_acnes_J	xxxCutibacterium_acnes_J139	[771..875]	Shuttleworthia_satelles_DSM_14600_NZ_GG665866_1_rna19_0005	0	0	0	0	0	0	0	0	0	0	0	0	0	0	0	0	0	0	0	0	0	0	0	0	0	0	0	0	0	0	0	0	0	0	0	0	0	0	0	0	0	0	0	0	0	0
xxxCutibacterium_acnes_S	xxxCutibacterium_acnes_SK137	[23..123]	Bifidobacterium_angulatum_JCM_7096_GCF_0010251551_ASM102515v1_NZ_AP012322_1_rna0_0019	0	0	0	0	0	0	2	0	0	0	0	0	0	0	0	0	0	0	0	0	0	0	0	0	0	0	0	0	0	0	0	0	0	0	0	0	0	0	0	0	0	0	0	0	0	0
xxxCutibacterium_acnes_S	xxxCutibacterium_acnes_SK137	[171..277]	Cutibacterium_acnes_J139_NZ_ADFS01000001_1_rna32_0028	0	0	0	0	0	0	0	0	0	0	0	0	0	0	0	0	0	0	0	0	0	0	0	0	0	0	0	0	0	0	0	0	0	0	0	0	0	0	0	0	0	0	0	0	0	0
xxxCutibacterium_acnes_S	xxxCutibacterium_acnes_SK137	[323..427]	Eubacterium_siraeum_DSM_15702_GCF_0003820851_ASM38208v1_NZ_KB907544_1__0020	0	0	0	0	0	0	0	0	0	0	0	0	0	0	0	0	0	0	0	0	0	0	0	0	0	0	0	0	0	0	0	0	0	0	0	0	0	0	0	0	0	0	0	0	0	0
xxxCutibacterium_acnes_S	xxxCutibacterium_acnes_SK137	[470..574]	Mageeibacillus_indolicus_NC_013895_2_rna7_0011	0	0	0	0	0	0	0	0	0	0	0	0	0	0	0	0	0	0	0	0	0	0	0	0	0	0	0	0	0	0	0	0	2	0	0	0	0	0	0	0	0	0	0	0	0	0
xxxCutibacterium_acnes_S	xxxCutibacterium_acnes_SK137	[625..732]	Prevotella_copri_NZ_GG703855_1_rna43_0029	0	0	0	0	0	0	0	0	0	0	0	0	0	0	0	0	0	0	0	0	0	0	0	0	0	0	0	0	0	0	0	0	0	0	0	0	0	0	0	0	0	0	0	0	0	2
xxxCutibacterium_acnes_S	xxxCutibacterium_acnes_SK137	[772..877]	Shuttleworthia_satelles_DSM_14600_NZ_GG665866_1_rna19_0005	0	0	0	0	0	0	0	0	0	0	0	0	0	0	0	0	0	0	0	0	0	0	0	0	0	0	0	0	0	0	0	0	0	0	0	0	0	0	0	0	0	0	0	0	0	0
xxxCutibacterium_acnes_S	xxxCutibacterium_acnes_SK187	[27..131]	Bifidobacterium_angulatum_JCM_7096_GCF_0010251551_ASM102515v1_NZ_AP012322_1_rna0_0019	0	0	0	0	0	0	0	0	0	0	0	0	0	0	0	0	0	0	0	0	0	0	0	0	0	0	0	0	0	0	0	0	2	0	0	0	0	0	0	0	0	0	0	0	0	0
xxxCutibacterium_acnes_S	xxxCutibacterium_acnes_SK187	[174..278]	Cutibacterium_acnes_J139_NZ_ADFS01000001_1_rna32_0028	0	0	0	0	0	0	0	0	0	0	0	0	0	0	0	0	0	0	0	0	0	0	0	0	0	0	0	0	0	0	0	0	0	0	0	0	0	0	0	0	0	0	0	0	0	0
xxxCutibacterium_acnes_S	xxxCutibacterium_acnes_SK187	[329..436]	Eubacterium_siraeum_DSM_15702_GCF_0003820851_ASM38208v1_NZ_KB907544_1__0020	0	0	0	0	0	0	0	0	0	0	0	0	0	0	0	0	0	0	0	0	0	0	0	0	0	0	0	0	0	0	0	0	0	0	0	0	0	0	0	0	0	0	0	0	0	2
xxxCutibacterium_acnes_S	xxxCutibacterium_acnes_SK187	[473..579]	Mageeibacillus_indolicus_NC_013895_2_rna7_0011	0	0	0	0	0	0	0	0	0	0	0	0	0	0	0	0	0	0	0	0	0	0	0	0	0	0	0	0	2	0	0	0	0	0	0	0	0	0	0	0	0	0	0	0	0	0
xxxCutibacterium_acnes_S	xxxCutibacterium_acnes_SK187	[626..731]	Prevotella_copri_NZ_GG703855_1_rna43_0029	0	0	0	0	0	0	0	0	0	0	0	0	0	0	0	0	0	0	0	0	0	0	0	0	0	0	0	0	0	0	0	0	0	0	0	0	0	0	0	0	0	0	0	0	0	0
xxxCutibacterium_acnes_S	xxxCutibacterium_acnes_SK187	[776..876]	Shuttleworthia_satelles_DSM_14600_NZ_GG665866_1_rna19_0005	0	0	0	0	0	0	0	0	0	0	0	0	0	0	0	0	0	0	0	0	0	0	0	0	0	0	0	0	0	0	0	0	0	0	0	0	0	0	0	0	0	0	0	0	0	0
xxxDialister_invisus_DSM	xxxDialister_invisus_DSM_15470	[24..138]	Bifidobacterium_angulatum_JCM_7096_GCF_0010251551_ASM102515v1_NZ_AP012322_1_rna0_0019	0	0	0	0	72	0	0	0	0	0	0	0	0	0	0	0	0	0	0	0	0	0	0	0	0	2	0	0	62	2	0	134	0	0	12	0	0	0	0	0	2	0	0	0	2	50
xxxDialister_invisus_DSM	xxxDialister_invisus_DSM_15470	[181..288]	Cutibacterium_acnes_J139_NZ_ADFS01000001_1_rna32_0028	0	0	0	0	76	0	0	0	0	0	0	4	0	0	0	0	0	0	0	0	0	0	0	0	0	0	0	0	18	2	0	744	0	0	22	0	0	0	0	2	0	0	0	0	8	64
xxxDialister_invisus_DSM	xxxDialister_invisus_DSM_15470	[340..445]	Eubacterium_siraeum_DSM_15702_GCF_0003820851_ASM38208v1_NZ_KB907544_1__0016	0	0	0	0	0	0	0	0	0	0	0	0	0	0	0	0	0	0	0	0	0	0	0	0	0	0	0	0	0	0	0	0	0	0	0	0	0	0	0	0	0	0	0	0	0	0
xxxDialister_invisus_DSM	xxxDialister_invisus_DSM_15470	[488..593]	Faecalibacterium_prausnitzii_NZ_DS483500_1_rna34_0106	0	0	0	0	0	0	0	0	0	0	0	0	0	0	0	0	0	0	0	0	0	0	0	0	0	0	0	0	0	0	0	2	0	0	0	0	0	0	0	0	0	0	0	0	0	0
xxxDialister_invisus_DSM	xxxDialister_invisus_DSM_15470	[637..737]	Veillonella_seminalis_NZ_JH992937_1_rna41_0017	0	0	0	0	0	0	0	0	0	0	0	0	0	0	0	0	0	0	0	0	0	0	2	0	0	0	0	0	0	0	0	0	0	0	0	0	0	0	0	0	0	0	0	0	0	0
xxxDialister_micraerophi	xxxDialister_micraerophilus	[23..123]	Bifidobacterium_angulatum_JCM_7096_GCF_0010251551_ASM102515v1_NZ_AP012322_1_rna0_0019	0	0	0	0	1752	0	0	0	2	0	22	14	4	0	2	0	0	0	0	0	0	4	0	6	0	10	10	0	460	56	2	3973	20	0	570	0	0	0	4	0	42	0	0	0	64	739
xxxDialister_micraerophi	xxxDialister_micraerophilus	[167..271]	Cutibacterium_acnes_J139_NZ_ADFS01000001_1_rna32_0028	0	0	0	0	0	0	0	0	0	0	0	0	0	0	0	0	0	0	0	0	0	0	2	0	0	0	0	0	0	0	0	0	0	0	0	0	0	0	0	0	0	0	0	0	0	0
xxxDialister_micraerophi	xxxDialister_micraerophilus	[320..427]	Eubacterium_siraeum_DSM_15702_GCF_0003820851_ASM38208v1_NZ_KB907544_1__0016	0	0	0	0	68	0	0	0	0	0	6	2	0	0	0	0	0	0	0	0	0	0	0	0	0	0	0	0	38	0	0	14	2	0	14	0	0	0	0	0	0	0	0	0	2	30
xxxDialister_micraerophi	xxxDialister_micraerophilus	[465..570]	Eubacterium_siraeum_DSM_15702_GCF_0003820851_ASM38208v1_NZ_KB907544_1__0020	0	0	0	0	26	0	0	0	2	0	0	0	0	0	0	0	0	0	0	0	0	0	0	0	0	0	0	0	6	0	0	12	0	0	6	0	0	0	0	0	0	0	0	0	4	8
xxxDialister_micraerophi	xxxDialister_micraerophilus	[621..737]	Faecalibacterium_prausnitzii_NZ_DS483500_1_rna34_0106	0	0	0	0	206	0	0	0	2	0	2	0	2	0	2	0	0	0	0	0	0	0	0	0	0	0	2	0	16	2	0	138	2	0	132	0	0	0	0	0	0	0	0	0	2	48
xxxDialister_micraerophi	xxxDialister_micraerophilus	[783..886]	Veillonella_seminalis_NZ_JH992937_1_rna41_0017	0	0	0	0	390	0	0	0	0	0	2	2	0	0	0	0	0	0	0	0	0	4	0	0	0	2	2	0	69	6	0	1010	0	0	146	0	0	0	0	2	4	0	0	0	5	197
xxxDorea_formicigenerans	xxxDorea_formicigenerans_ATCC_27755	[23..123]	Bifidobacterium_angulatum_JCM_7096_GCF_0010251551_ASM102515v1_NZ_AP012322_1_rna0_0019	0	0	0	0	0	0	0	0	0	0	0	0	0	0	0	0	0	0	0	0	0	0	0	0	0	0	0	0	0	0	0	0	0	0	0	0	0	0	0	0	0	0	0	0	0	0
xxxDorea_formicigenerans	xxxDorea_formicigenerans_ATCC_27755	[171..276]	Clostridium_bolteae_ATCC_BAA_613_GCF_0001543651_ASM15436v1_NZ_DS480694_1_rna30_0007	0	0	0	0	2	0	0	0	0	0	0	0	0	0	0	0	0	0	0	0	0	0	0	0	0	0	0	0	2	0	0	0	16	0	0	0	0	0	0	0	0	0	0	0	0	0
xxxDorea_formicigenerans	xxxDorea_formicigenerans_ATCC_27755	[315..419]	Cutibacterium_acnes_J139_NZ_ADFS01000001_1_rna32_0028	0	0	0	0	0	0	0	0	0	0	0	0	0	0	0	0	0	0	0	0	0	0	0	0	0	0	0	0	0	0	0	0	0	0	0	0	0	0	0	0	0	0	0	0	0	0
xxxDorea_formicigenerans	xxxDorea_formicigenerans_ATCC_27755	[464..568]	Eubacterium_siraeum_DSM_15702_GCF_0003820851_ASM38208v1_NZ_KB907544_1__0016	0	0	0	0	0	0	0	0	0	0	0	0	0	0	0	0	0	0	0	0	0	0	0	0	0	0	0	0	0	0	0	0	0	0	0	0	0	0	0	0	0	0	0	0	0	0
xxxDorea_formicigenerans	xxxDorea_formicigenerans_ATCC_27755	[619..733]	Eubacterium_siraeum_DSM_15702_GCF_0003820851_ASM38208v1_NZ_KB907544_1__0020	0	0	0	0	0	0	0	0	0	0	0	0	0	0	0	0	0	0	0	0	0	0	0	0	0	0	0	0	0	0	0	0	0	0	0	0	0	0	0	0	0	0	0	0	0	0
xxxDorea_formicigenerans	xxxDorea_formicigenerans_ATCC_27755	[779..883]	Faecalibacterium_prausnitzii_NZ_DS483500_1_rna34_0106	0	0	0	0	40	0	0	0	0	0	0	4	0	0	0	0	0	0	0	0	0	0	0	0	0	0	0	0	10	0	0	0	102	0	0	0	0	0	0	0	8	0	0	0	0	2
xxxDorea_formicigenerans	xxxDorea_formicigenerans_ATCC_27755	[929..1034]	Prevotella_copri_NZ_GG703855_1_rna43_0029	0	0	0	0	0	0	0	0	0	0	0	0	0	0	0	0	0	0	0	0	0	0	0	0	0	0	0	0	0	0	0	0	0	0	0	0	0	0	0	0	0	0	0	0	0	0
xxxDorea_formicigenerans	xxxDorea_formicigenerans_ATCC_27755	[1075..1178]	Shuttleworthia_satelles_DSM_14600_NZ_GG665866_1_rna19_0005	0	0	0	0	0	0	0	0	0	0	0	0	0	0	0	0	0	0	0	0	0	0	0	0	0	0	0	0	0	0	0	0	0	0	0	0	0	0	0	0	0	0	0	0	0	0
xxxDorea_longicatena_DSM	xxxDorea_longicatena_DSM_13814	[27..131]	Bifidobacterium_angulatum_JCM_7096_GCF_0010251551_ASM102515v1_NZ_AP012322_1_rna0_0019	0	0	0	0	0	0	0	0	0	0	0	0	0	0	0	0	0	0	0	0	0	0	0	0	0	0	0	0	0	0	0	0	0	0	0	0	0	0	0	0	0	0	0	0	0	0
xxxDorea_longicatena_DSM	xxxDorea_longicatena_DSM_13814	[174..278]	Cutibacterium_acnes_J139_NZ_ADFS01000001_1_rna32_0028	0	0	0	0	0	0	0	0	0	0	0	0	0	0	0	0	0	0	0	0	0	0	0	0	0	0	0	0	0	0	0	0	0	0	0	0	0	0	0	0	0	0	0	0	0	0
xxxDorea_longicatena_DSM	xxxDorea_longicatena_DSM_13814	[324..440]	Eubacterium_siraeum_DSM_15702_GCF_0003820851_ASM38208v1_NZ_KB907544_1__0016	0	0	0	0	0	0	0	0	0	0	0	0	0	0	0	0	0	0	0	0	0	0	0	0	0	0	0	0	0	2	0	0	0	0	0	0	0	0	0	0	0	0	0	0	0	0
xxxDorea_longicatena_DSM	xxxDorea_longicatena_DSM_13814	[491..595]	Eubacterium_siraeum_DSM_15702_GCF_0003820851_ASM38208v1_NZ_KB907544_1__0020	0	0	0	0	0	0	0	0	0	0	0	0	0	0	0	0	0	0	0	0	0	0	0	0	0	0	0	0	0	0	0	0	0	0	0	0	0	0	0	0	0	0	0	0	0	0
xxxDorea_longicatena_DSM	xxxDorea_longicatena_DSM_13814	[633..738]	Faecalibacterium_prausnitzii_NZ_DS483500_1_rna34_0106	0	0	0	0	0	0	0	0	0	0	0	0	0	0	0	0	0	0	0	0	0	0	0	0	0	0	0	0	0	0	0	0	0	0	0	0	0	0	0	0	0	0	0	0	0	0
xxxDorea_longicatena_DSM	xxxDorea_longicatena_DSM_13814	[785..890]	Prevotella_copri_NZ_GG703855_1_rna43_0029	0	0	0	0	0	0	0	0	0	0	0	0	0	0	0	0	0	0	0	0	0	0	0	0	0	0	0	0	0	0	0	0	0	0	0	0	0	0	0	0	0	0	0	0	0	0
xxxDorea_longicatena_DSM	xxxDorea_longicatena_DSM_13814	[935..1035]	Shuttleworthia_satelles_DSM_14600_NZ_GG665866_1_rna19_0005	0	0	0	0	0	0	0	0	0	0	0	0	0	0	0	0	0	0	0	0	0	0	0	0	0	0	0	0	0	0	0	0	0	0	0	0	0	0	0	0	0	0	0	0	0	0
xxxEnhydrobacter_aerosac	xxxEnhydrobacter_aerosaccus_SK60	[23..121]	Bifidobacterium_angulatum_JCM_7096_GCF_0010251551_ASM102515v1_NZ_AP012322_1_rna0_0019	0	0	0	0	0	0	0	0	0	0	0	0	0	0	0	0	0	0	0	0	0	0	0	0	0	0	0	0	0	0	0	0	0	0	0	0	0	0	0	0	0	0	0	0	0	0
xxxEnhydrobacter_aerosac	xxxEnhydrobacter_aerosaccus_SK60	[169..274]	Cutibacterium_acnes_J139_NZ_ADFS01000001_1_rna32_0028	0	0	0	0	0	0	0	0	0	0	0	0	0	0	0	0	0	0	0	0	0	0	0	0	0	0	0	0	0	0	0	0	0	0	0	0	0	0	0	0	0	0	0	0	0	0
xxxEnhydrobacter_aerosac	xxxEnhydrobacter_aerosaccus_SK60	[311..416]	Faecalibacterium_prausnitzii_NZ_DS483500_1_rna34_0106	0	0	0	0	0	0	0	0	0	0	0	0	0	0	0	0	0	0	0	0	0	0	0	0	0	0	0	0	0	0	0	0	0	0	0	0	0	0	0	0	0	0	0	0	0	0
xxxEnhydrobacter_aerosac	xxxEnhydrobacter_aerosaccus_SK60	[325..565]	Mageeibacillus_indolicus_NC_013895_2_rna7_0011	0	0	0	0	0	0	0	0	0	0	0	0	0	0	0	0	0	0	0	0	0	0	0	0	0	0	0	0	0	0	0	0	0	0	0	0	0	0	0	0	0	0	0	0	0	0
xxxEntamoeba_histolytica	xxxEntamoeba_histolytica	[25..130]	Aspergillus_tubingensis_KT326815_1_product_18S_0002	10	0	0	0	0	8	0	0	0	10	0	0	0	0	0	0	0	0	0	2	0	0	6	0	0	0	0	0	0	0	0	0	0	0	0	0	0	0	0	0	0	0	0	0	0	0
xxxEntamoeba_histolytica	xxxEntamoeba_histolytica	[168..271]	Coprinus_comatus_Coprinus_comatus_product_18S_0002	0	0	0	0	0	2	0	0	0	8	0	0	0	0	0	0	0	0	0	0	0	0	6	0	0	0	0	0	0	0	0	0	0	0	0	0	2	0	0	0	0	0	0	0	0	0
xxxEntamoeba_histolytica	xxxEntamoeba_histolytica	[321..432]	Cutibacterium_acnes_J139_NZ_ADFS01000001_1_rna32_0028	0	0	0	0	0	0	0	0	0	0	0	0	0	0	0	0	0	0	0	0	0	0	0	0	0	0	0	0	0	0	0	0	0	0	0	0	0	0	0	0	0	0	0	0	0	0
xxxEntamoeba_histolytica	xxxEntamoeba_histolytica	[479..583]	Faecalibacterium_prausnitzii_NZ_DS483500_1_rna34_0106	1	2	0	0	34	16	0	6	4	2	8	72	4	4	4	12	16	42	6	12	6	0	18	10	0	20	8	10	60	6	2	26	10	0	12	0	2	2	0	18	22	0	0	8	12	4
xxxEntamoeba_histolytica	xxxEntamoeba_histolytica	[623..725]	Prevotella_copri_NZ_GG703855_1_rna43_0029	0	0	0	0	0	0	0	0	0	0	0	0	0	0	0	0	0	0	0	0	0	0	0	0	0	0	0	0	0	0	0	0	0	0	0	0	0	0	0	0	0	0	0	0	0	0
xxxEnterococcus_durans	xxxEnterococcus_durans	[27..129]	Bifidobacterium_angulatum_JCM_7096_GCF_0010251551_ASM102515v1_NZ_AP012322_1_rna0_0019	0	0	0	0	0	0	0	0	0	0	0	0	0	0	0	0	0	0	0	0	0	0	0	0	0	0	0	0	0	0	0	0	0	0	0	0	0	0	0	0	0	0	0	0	0	0
xxxEnterococcus_durans	xxxEnterococcus_durans	[172..276]	Cutibacterium_acnes_J139_NZ_ADFS01000001_1_rna32_0028	0	0	0	0	0	0	0	0	0	0	0	0	0	0	0	0	0	2	0	0	0	0	0	0	0	0	0	0	0	0	0	0	0	0	0	0	0	0	0	0	0	0	0	0	0	0
xxxEnterococcus_durans	xxxEnterococcus_durans	[322..436]	Eubacterium_siraeum_DSM_15702_GCF_0003820851_ASM38208v1_NZ_KB907544_1__0016	0	0	0	0	0	0	0	0	0	0	0	0	0	0	0	0	0	0	0	0	2	0	0	0	0	0	0	0	0	0	0	0	0	0	0	0	0	0	0	0	0	0	0	0	0	0
xxxEnterococcus_durans	xxxEnterococcus_durans	[488..594]	Eubacterium_siraeum_DSM_15702_GCF_0003820851_ASM38208v1_NZ_KB907544_1__0020	0	0	0	0	0	0	0	0	0	0	0	0	0	0	0	0	0	0	0	0	0	0	0	0	0	0	0	0	0	0	0	0	0	0	0	0	0	0	0	0	0	0	0	0	0	0
xxxEnterococcus_durans	xxxEnterococcus_durans	[639..744]	Faecalibacterium_prausnitzii_NZ_DS483500_1_rna34_0106	0	0	0	0	0	0	0	0	0	0	0	0	0	0	0	0	0	0	0	0	0	0	0	0	0	0	0	0	0	0	0	0	0	0	0	0	0	0	0	0	0	0	0	0	0	0
xxxEnterococcus_durans	xxxEnterococcus_durans	[652..895]	Mageeibacillus_indolicus_NC_013895_2_rna7_0011	0	0	0	0	0	0	0	0	0	0	0	0	0	0	0	0	0	0	0	0	0	0	0	0	0	0	0	0	0	0	0	0	0	0	0	0	0	0	0	0	0	0	0	0	0	0
xxxEnterococcus_durans	xxxEnterococcus_durans	[932..1037]	Prevotella_copri_NZ_GG703855_1_rna43_0029	0	0	0	0	0	0	0	0	0	0	0	0	0	0	0	0	0	0	0	0	0	0	0	0	0	0	0	0	0	0	0	0	0	0	0	0	0	0	0	0	0	0	0	0	0	0
xxxEnterococcus_durans	xxxEnterococcus_durans	[1084..1189]	Shuttleworthia_satelles_DSM_14600_NZ_GG665866_1_rna19_0005	0	0	0	0	0	0	0	0	0	0	0	0	0	0	0	0	0	0	0	0	0	0	0	0	0	0	0	0	0	0	0	0	0	0	0	0	0	0	0	0	0	0	0	0	0	0
xxxEnterococcus_durans	xxxEnterococcus_durans	[1235..1339]	Streptococcus_macedonicus_NC_016749_1_rna66_0143	0	0	0	0	0	0	0	0	0	0	0	0	0	0	0	0	0	0	0	0	0	0	0	0	0	0	0	0	0	0	0	0	0	0	0	0	0	0	0	0	0	0	0	0	0	0
xxxEnterococcus_durans	xxxEnterococcus_durans	[1383..1483]	Veillonella_seminalis_NZ_JH992937_1_rna41_0017	0	0	0	0	0	0	0	0	0	0	0	0	0	0	0	0	0	0	0	0	0	0	0	0	0	0	0	0	0	0	0	0	0	0	0	0	0	0	0	0	0	0	0	0	0	0
xxxEnterococcus_faecalis	xxxEnterococcus_faecalis	[23..124]	Bifidobacterium_angulatum_JCM_7096_GCF_0010251551_ASM102515v1_NZ_AP012322_1_rna0_0019	0	0	0	0	0	0	0	0	0	0	0	0	0	0	0	0	0	0	0	0	0	0	0	0	0	0	0	0	0	0	0	0	0	0	0	0	0	0	0	0	0	0	0	0	0	0
xxxEnterococcus_faecalis	xxxEnterococcus_faecalis	[168..272]	Cutibacterium_acnes_J139_NZ_ADFS01000001_1_rna32_0028	0	0	0	0	0	0	0	0	0	0	0	0	0	0	0	0	0	0	0	2	0	0	0	0	0	0	0	0	0	0	0	0	180	0	0	0	0	0	0	0	28	0	0	0	0	0
xxxEnterococcus_faecalis	xxxEnterococcus_faecalis	[320..434]	Eubacterium_siraeum_DSM_15702_GCF_0003820851_ASM38208v1_NZ_KB907544_1__0016	0	0	0	0	0	0	0	0	0	0	0	0	0	0	0	0	0	0	0	0	0	0	0	0	0	0	0	0	0	0	0	0	0	0	0	0	0	0	0	0	0	0	0	0	0	0
xxxEnterococcus_faecalis	xxxEnterococcus_faecalis	[486..592]	Eubacterium_siraeum_DSM_15702_GCF_0003820851_ASM38208v1_NZ_KB907544_1__0020	0	0	0	0	0	0	0	0	0	0	0	0	0	0	0	0	0	0	0	0	0	0	0	0	0	0	0	0	0	0	0	0	4	0	0	0	0	0	0	0	2	0	0	0	0	0
xxxEnterococcus_faecalis	xxxEnterococcus_faecalis	[636..742]	Mageeibacillus_indolicus_NC_013895_2_rna7_0011	0	0	0	0	0	0	0	0	0	0	0	0	0	0	0	0	0	0	0	0	0	0	0	0	0	0	0	0	0	0	0	0	6	0	0	0	0	0	0	0	0	0	0	0	0	0
xxxEnterococcus_faecalis	xxxEnterococcus_faecalis	[779..884]	Prevotella_copri_NZ_GG703855_1_rna43_0029	0	0	0	0	0	0	0	0	0	0	0	0	0	0	0	0	0	0	0	0	0	0	0	0	0	0	0	0	0	0	0	0	10	0	0	0	0	0	0	0	2	0	0	0	0	0
xxxEnterococcus_faecalis	xxxEnterococcus_faecalis	[931..1036]	Streptococcus_macedonicus_NC_016749_1_rna66_0143	0	0	0	0	0	0	0	0	0	0	0	0	0	0	0	0	0	0	0	0	0	0	0	0	0	0	0	0	0	0	0	0	2	0	0	0	0	0	0	0	0	0	0	0	0	0
xxxEnterococcus_faecalis	xxxEnterococcus_faecalis	[1077..1179]	Veillonella_seminalis_NZ_JH992937_1_rna41_0017	0	0	0	0	0	0	0	0	0	0	0	0	0	0	0	0	0	0	0	0	0	0	0	0	0	0	0	0	0	0	0	0	0	0	0	0	0	0	0	0	0	0	0	0	0	0
xxxEnterococcus_faecium	xxxEnterococcus_faecium	[25..130]	Cutibacterium_acnes_J139_NZ_ADFS01000001_1_rna32_0028	0	0	0	0	0	0	0	0	0	0	0	0	0	0	0	0	0	0	0	0	0	0	0	0	0	0	0	0	0	0	0	0	0	0	0	0	0	0	0	0	0	0	0	0	0	0
xxxEnterococcus_faecium	xxxEnterococcus_faecium	[171..276]	Eubacterium_siraeum_DSM_15702_GCF_0003820851_ASM38208v1_NZ_KB907544_1__0016	0	0	0	0	0	0	0	0	0	0	0	0	0	0	0	0	0	0	0	0	0	0	0	0	0	0	0	0	0	0	0	0	0	0	0	0	0	0	0	0	0	0	0	0	0	0
xxxEnterococcus_faecium	xxxEnterococcus_faecium	[319..423]	Eubacterium_siraeum_DSM_15702_GCF_0003820851_ASM38208v1_NZ_KB907544_1__0020	0	0	0	0	0	0	0	0	0	0	0	0	0	0	0	0	0	0	0	0	0	0	0	0	0	0	0	0	0	0	0	0	0	0	0	0	0	0	0	0	0	0	0	0	0	0
xxxEnterococcus_faecium	xxxEnterococcus_faecium	[465..571]	Faecalibacterium_prausnitzii_NZ_DS483500_1_rna34_0106	0	0	0	0	0	0	0	0	0	0	0	0	0	0	0	0	0	2	0	0	0	0	0	0	0	0	0	0	0	0	0	0	0	0	0	0	0	0	0	0	0	0	0	0	0	0
xxxEnterococcus_faecium	xxxEnterococcus_faecium	[479..721]	Mageeibacillus_indolicus_NC_013895_2_rna7_0011	0	0	0	0	0	0	0	0	0	0	0	0	0	0	0	0	0	0	0	0	0	0	0	0	0	0	0	0	0	0	0	0	0	0	0	0	0	0	0	0	0	0	0	0	0	0
xxxEnterococcus_faecium	xxxEnterococcus_faecium	[766..872]	Prevotella_copri_NZ_GG703855_1_rna43_0029	0	0	0	0	0	0	0	0	0	0	0	0	0	0	0	0	0	0	0	0	0	0	0	0	0	0	0	0	0	0	0	0	0	0	0	0	0	0	0	0	0	0	0	0	0	0
xxxEnterococcus_faecium	xxxEnterococcus_faecium	[924..1038]	Streptococcus_macedonicus_NC_016749_1_rna66_0143	0	0	0	0	0	0	0	0	0	0	0	0	0	0	0	0	0	0	0	0	0	0	0	0	0	0	0	0	0	0	0	0	0	0	0	0	0	0	0	0	0	0	0	0	0	0
xxxEnterococcus_faecium	xxxEnterococcus_faecium	[1081..1183]	Veillonella_seminalis_NZ_JH992937_1_rna41_0017	0	0	0	0	0	0	0	0	0	0	0	0	0	0	0	0	0	0	0	0	0	0	0	0	0	0	0	0	0	0	0	0	0	0	0	0	0	0	0	0	0	0	0	0	0	0
xxxEnterococcus_hirae	xxxEnterococcus_hirae	[23..123]	Bifidobacterium_angulatum_JCM_7096_GCF_0010251551_ASM102515v1_NZ_AP012322_1_rna0_0019	0	0	0	0	0	0	0	0	0	0	0	0	0	0	0	0	0	0	0	0	0	0	0	0	0	0	0	0	0	0	0	0	0	0	0	0	0	0	0	0	0	0	0	0	0	0
xxxEnterococcus_hirae	xxxEnterococcus_hirae	[168..273]	Cutibacterium_acnes_J139_NZ_ADFS01000001_1_rna32_0028	0	0	0	0	0	0	0	0	0	0	0	0	0	0	0	0	0	0	0	0	0	0	0	0	0	0	0	0	0	0	0	0	0	2	0	0	0	0	0	0	0	0	0	0	0	0
xxxEnterococcus_hirae	xxxEnterococcus_hirae	[313..419]	Eubacterium_siraeum_DSM_15702_GCF_0003820851_ASM38208v1_NZ_KB907544_1__0016	0	0	0	0	0	0	0	0	0	0	0	0	0	0	0	0	0	0	0	0	0	0	0	0	0	0	0	0	0	0	0	0	0	0	0	0	0	0	0	0	0	0	0	0	0	0
xxxEnterococcus_hirae	xxxEnterococcus_hirae	[471..585]	Eubacterium_siraeum_DSM_15702_GCF_0003820851_ASM38208v1_NZ_KB907544_1__0020	0	0	0	0	0	0	0	0	0	0	0	0	0	0	0	0	0	0	0	0	0	0	0	0	0	0	0	0	0	0	0	0	0	0	0	0	0	0	0	0	0	0	0	0	0	0
xxxEnterococcus_hirae	xxxEnterococcus_hirae	[631..735]	Shuttleworthia_satelles_DSM_14600_NZ_GG665866_1_rna19_0005	0	0	0	0	0	0	0	0	0	0	0	0	0	0	0	0	0	0	0	0	0	0	0	0	0	0	0	0	0	0	0	0	0	0	0	0	0	0	0	0	0	0	0	0	0	0
xxxEnterococcus_hirae	xxxEnterococcus_hirae	[778..883]	Streptococcus_macedonicus_NC_016749_1_rna66_0143	0	0	0	0	0	0	0	0	0	0	0	0	0	0	0	0	0	0	0	0	0	0	0	0	0	0	0	0	0	0	0	0	0	0	0	0	0	0	0	0	0	0	0	0	0	0
xxxEnterococcus_hirae	xxxEnterococcus_hirae	[932..1036]	Veillonella_seminalis_NZ_JH992937_1_rna41_0017	0	0	0	0	0	0	0	0	0	0	0	0	0	0	0	0	0	0	0	0	0	0	0	0	0	2	0	0	0	0	0	0	0	0	0	0	0	0	0	0	0	0	0	0	0	0
xxxEnterococcus_mundtii	xxxEnterococcus_mundtii	[27..129]	Bifidobacterium_angulatum_JCM_7096_GCF_0010251551_ASM102515v1_NZ_AP012322_1_rna0_0019	0	0	0	0	0	0	0	0	0	0	0	0	0	0	0	0	0	0	0	0	0	0	0	0	0	0	0	0	0	0	0	0	0	0	0	0	0	0	0	0	0	0	0	0	0	0
xxxEnterococcus_mundtii	xxxEnterococcus_mundtii	[170..275]	Cutibacterium_acnes_J139_NZ_ADFS01000001_1_rna32_0028	0	0	0	0	0	0	0	0	0	0	0	0	0	0	0	0	0	0	0	0	0	0	0	0	0	0	0	0	0	0	0	0	0	0	0	0	0	0	0	0	0	0	0	0	0	0
xxxEnterococcus_mundtii	xxxEnterococcus_mundtii	[321..425]	Eubacterium_siraeum_DSM_15702_GCF_0003820851_ASM38208v1_NZ_KB907544_1__0016	0	0	0	0	0	0	0	0	0	0	0	0	0	0	0	0	0	0	0	0	0	0	0	0	0	0	0	0	0	0	0	0	0	0	0	0	0	0	0	0	0	0	0	0	0	0
xxxEnterococcus_mundtii	xxxEnterococcus_mundtii	[471..585]	Eubacterium_siraeum_DSM_15702_GCF_0003820851_ASM38208v1_NZ_KB907544_1__0020	0	0	0	0	0	0	0	0	0	0	0	0	0	0	0	0	0	0	0	0	0	0	0	0	0	0	0	0	0	0	0	0	0	0	0	0	0	0	0	0	0	0	0	0	0	0
xxxEnterococcus_mundtii	xxxEnterococcus_mundtii	[636..741]	Faecalibacterium_prausnitzii_NZ_DS483500_1_rna34_0106	0	0	0	0	0	0	0	0	0	0	0	0	0	0	0	0	0	0	0	0	0	0	0	0	0	0	0	0	0	0	0	0	0	0	0	0	0	0	0	0	0	0	0	0	0	0
xxxEnterococcus_mundtii	xxxEnterococcus_mundtii	[649..892]	Mageeibacillus_indolicus_NC_013895_2_rna7_0011	0	0	0	0	0	0	0	0	0	0	0	0	0	0	0	0	0	0	0	0	0	0	0	0	0	0	0	0	0	0	0	0	0	0	0	0	0	0	0	0	0	0	0	0	0	0
xxxEnterococcus_mundtii	xxxEnterococcus_mundtii	[929..1034]	Prevotella_copri_NZ_GG703855_1_rna43_0029	0	0	0	0	0	0	0	0	0	0	0	0	0	0	0	0	0	0	0	0	0	0	0	0	0	0	0	0	0	0	0	0	0	0	0	0	0	0	0	0	0	0	0	0	0	0
xxxEnterococcus_mundtii	xxxEnterococcus_mundtii	[1082..1183]	Shuttleworthia_satelles_DSM_14600_NZ_GG665866_1_rna19_0005	0	0	0	0	0	0	0	0	0	0	0	0	0	0	0	0	0	0	0	0	0	0	0	0	0	0	0	0	0	0	0	0	0	0	0	0	0	0	0	0	0	0	0	0	0	0
xxxEnterococcus_raffinos	xxxEnterococcus_raffinosus	[23..123]	Bifidobacterium_angulatum_JCM_7096_GCF_0010251551_ASM102515v1_NZ_AP012322_1_rna0_0019	0	0	0	0	0	0	0	0	0	0	0	0	0	0	0	0	0	0	0	0	0	0	0	0	0	0	0	0	0	0	0	0	0	0	0	0	0	0	0	0	0	0	0	0	0	0
xxxEnterococcus_raffinos	xxxEnterococcus_raffinosus	[173..275]	Cutibacterium_acnes_J139_NZ_ADFS01000001_1_rna32_0028	0	0	0	0	0	0	0	0	0	0	0	0	0	0	0	0	0	0	0	0	0	0	0	0	0	0	0	0	0	0	0	0	0	0	0	0	0	0	0	0	0	0	0	0	0	0
xxxEnterococcus_raffinos	xxxEnterococcus_raffinosus	[316..421]	Eubacterium_siraeum_DSM_15702_GCF_0003820851_ASM38208v1_NZ_KB907544_1__0016	0	0	0	0	0	0	0	0	0	0	0	0	0	0	0	0	0	0	0	0	0	0	0	0	0	0	0	0	0	0	0	0	0	0	0	0	0	0	0	0	0	0	0	0	0	0
xxxEnterococcus_raffinos	xxxEnterococcus_raffinosus	[461..567]	Eubacterium_siraeum_DSM_15702_GCF_0003820851_ASM38208v1_NZ_KB907544_1__0020	0	0	0	0	0	0	0	0	0	0	0	0	0	0	0	0	0	0	0	0	0	0	0	0	0	0	0	0	0	0	0	0	0	0	0	0	0	0	0	0	0	0	0	0	0	0
xxxEnterococcus_raffinos	xxxEnterococcus_raffinosus	[475..1017]	Faecalibacterium_prausnitzii_NZ_DS483500_1_rna34_0106	0	0	0	0	0	0	0	0	0	0	0	0	0	0	0	0	0	0	0	0	2	0	0	0	0	0	0	0	0	0	0	0	0	0	0	0	0	2	0	0	0	0	0	0	0	0
xxxEnterococcus_raffinos	xxxEnterococcus_raffinosus	[611..715]	Mageeibacillus_indolicus_NC_013895_2_rna7_0011	0	0	0	0	0	0	0	0	0	0	0	0	0	0	0	0	0	0	0	0	0	0	0	0	0	0	0	0	0	0	0	0	0	0	0	0	0	0	0	0	0	0	0	0	0	0
xxxEnterococcus_raffinos	xxxEnterococcus_raffinosus	[764..869]	Prevotella_copri_NZ_GG703855_1_rna43_0029	0	0	0	0	0	0	0	0	0	0	0	0	0	0	0	0	0	0	0	0	0	0	0	0	0	0	0	0	0	0	0	0	0	0	0	0	0	0	0	0	0	0	0	0	0	0
xxxEnterococcus_raffinos	xxxEnterococcus_raffinosus	[1068..1182]	Shuttleworthia_satelles_DSM_14600_NZ_GG665866_1_rna19_0005	0	0	0	0	0	0	0	0	0	0	0	0	0	0	0	0	0	0	0	0	0	0	0	0	0	0	0	0	0	0	0	0	0	0	0	0	0	0	0	0	0	0	0	0	0	0
xxxEnterococcus_raffinos	xxxEnterococcus_raffinosus	[1228..1332]	Streptococcus_macedonicus_NC_016749_1_rna66_0143	0	0	0	0	0	0	0	0	0	0	0	0	0	0	0	0	0	0	0	0	0	0	0	0	0	0	0	0	0	0	0	0	0	0	0	0	0	0	0	0	0	0	0	0	0	0
xxxEnterococcus_raffinos	xxxEnterococcus_raffinosus	[1375..1480]	Veillonella_seminalis_NZ_JH992937_1_rna41_0017	2	0	0	0	0	0	0	0	0	0	0	0	0	0	0	0	0	0	0	0	0	0	0	0	0	0	0	0	0	0	0	0	0	0	0	0	0	0	0	0	0	0	0	0	0	0
xxxEnterococcus_ratti	xxxEnterococcus_ratti	[23..123]	Bifidobacterium_angulatum_JCM_7096_GCF_0010251551_ASM102515v1_NZ_AP012322_1_rna0_0019	0	0	0	0	0	0	0	0	0	0	0	0	0	0	0	0	0	0	0	0	0	0	0	0	0	0	0	0	0	0	0	0	0	0	0	0	0	0	0	0	0	0	0	0	0	0
xxxEnterococcus_ratti	xxxEnterococcus_ratti	[171..276]	Cutibacterium_acnes_J139_NZ_ADFS01000001_1_rna32_0028	0	0	0	0	0	0	0	0	0	0	0	0	0	0	0	0	0	0	0	0	0	0	0	0	0	0	0	0	0	0	0	0	0	0	0	0	0	0	0	0	0	0	0	0	0	0
xxxEnterococcus_ratti	xxxEnterococcus_ratti	[316..420]	Eubacterium_siraeum_DSM_15702_GCF_0003820851_ASM38208v1_NZ_KB907544_1__0016	0	0	0	0	0	0	0	0	0	0	0	0	0	2	0	0	0	0	0	0	0	0	0	0	0	0	0	0	0	0	0	0	0	0	0	0	0	0	0	0	0	0	0	0	0	0
xxxEnterococcus_ratti	xxxEnterococcus_ratti	[462..568]	Eubacterium_siraeum_DSM_15702_GCF_0003820851_ASM38208v1_NZ_KB907544_1__0020	0	0	0	0	0	0	0	0	0	0	0	0	0	0	0	0	0	2	0	0	0	0	0	0	0	0	0	0	0	0	0	0	0	0	0	0	0	0	0	0	0	0	0	0	0	0
xxxEnterococcus_ratti	xxxEnterococcus_ratti	[612..718]	Mageeibacillus_indolicus_NC_013895_2_rna7_0011	0	0	0	0	0	0	0	0	0	0	0	0	0	0	0	0	0	0	0	0	0	0	0	0	0	0	0	0	0	0	0	0	0	0	0	0	0	0	0	0	0	0	0	0	0	0
xxxEnterococcus_ratti	xxxEnterococcus_ratti	[770..884]	Prevotella_copri_NZ_GG703855_1_rna43_0029	0	0	0	0	0	0	0	0	0	0	0	0	0	0	0	0	0	0	0	0	0	0	0	0	0	0	0	0	0	0	0	0	0	0	0	0	0	0	0	0	0	0	0	0	0	0
xxxEnterococcus_ratti	xxxEnterococcus_ratti	[930..1035]	Streptococcus_macedonicus_NC_016749_1_rna66_0143	0	0	0	0	0	0	0	0	0	0	0	0	0	0	0	0	0	0	0	0	0	0	0	0	0	0	0	0	0	0	0	0	0	0	0	0	0	0	0	0	0	0	0	0	0	0
xxxEnterococcus_ratti	xxxEnterococcus_ratti	[1076..1178]	Veillonella_seminalis_NZ_JH992937_1_rna41_0017	0	0	0	0	0	0	0	0	0	0	0	0	0	0	0	0	0	0	0	0	0	0	0	0	0	0	0	0	0	0	0	0	0	0	0	0	0	0	0	0	0	0	0	0	0	0
xxxEnterococcus_rivorum	xxxEnterococcus_rivorum	[23..124]	Bifidobacterium_angulatum_JCM_7096_GCF_0010251551_ASM102515v1_NZ_AP012322_1_rna0_0019	0	0	0	0	0	0	0	0	0	0	0	0	0	0	0	0	0	0	0	0	0	0	0	0	0	0	0	0	0	0	0	0	0	0	0	0	0	0	0	0	0	0	0	0	0	0
xxxEnterococcus_rivorum	xxxEnterococcus_rivorum	[172..277]	Cutibacterium_acnes_J139_NZ_ADFS01000001_1_rna32_0028	0	0	0	0	0	0	0	0	0	0	0	0	0	0	0	0	0	0	0	0	0	0	0	0	0	0	0	0	0	0	0	0	0	0	0	0	0	0	0	0	0	0	0	0	0	0
xxxEnterococcus_rivorum	xxxEnterococcus_rivorum	[317..421]	Eubacterium_siraeum_DSM_15702_GCF_0003820851_ASM38208v1_NZ_KB907544_1__0016	0	0	0	0	0	0	0	0	0	0	0	0	0	0	0	0	0	0	0	0	0	0	0	0	0	0	0	0	0	0	0	0	0	0	0	0	0	0	0	0	0	0	0	0	0	0
xxxEnterococcus_rivorum	xxxEnterococcus_rivorum	[463..569]	Eubacterium_siraeum_DSM_15702_GCF_0003820851_ASM38208v1_NZ_KB907544_1__0020	0	0	0	0	0	0	0	0	0	0	0	0	0	0	0	0	0	0	0	0	0	0	0	0	0	0	0	0	0	0	0	0	0	0	0	0	0	0	0	0	0	0	0	0	0	0
xxxEnterococcus_rivorum	xxxEnterococcus_rivorum	[613..719]	Mageeibacillus_indolicus_NC_013895_2_rna7_0011	0	0	0	0	0	0	0	0	0	0	0	0	0	0	0	0	0	2	0	0	0	0	0	0	0	0	0	0	0	0	0	0	0	0	0	0	0	0	0	0	0	0	0	0	0	0
xxxEnterococcus_rivorum	xxxEnterococcus_rivorum	[771..885]	Prevotella_copri_NZ_GG703855_1_rna43_0029	0	0	0	0	0	0	0	0	0	0	0	0	0	0	0	0	0	0	0	0	0	0	0	0	0	0	0	0	0	0	0	0	10	0	0	0	0	0	0	0	2	0	0	0	0	0
xxxEnterococcus_rivorum	xxxEnterococcus_rivorum	[931..1035]	Shuttleworthia_satelles_DSM_14600_NZ_GG665866_1_rna19_0005	0	0	0	0	0	0	0	0	0	0	0	0	0	0	0	0	0	0	0	0	0	0	0	0	0	0	0	0	0	0	0	0	0	0	0	0	0	0	0	0	0	0	0	0	0	0
xxxEnterococcus_rivorum	xxxEnterococcus_rivorum	[1081..1186]	Streptococcus_macedonicus_NC_016749_1_rna66_0143	0	0	0	0	0	0	0	0	0	0	0	0	0	0	0	0	0	0	0	0	0	0	0	0	0	0	0	0	0	0	0	0	0	0	0	0	0	0	0	0	0	0	0	0	0	0
xxxEnterococcus_rivorum	xxxEnterococcus_rivorum	[1227..1329]	Veillonella_seminalis_NZ_JH992937_1_rna41_0017	0	0	0	0	0	0	0	0	0	0	0	0	0	0	0	0	0	0	0	0	0	0	0	0	0	0	0	0	0	0	0	0	0	0	0	0	0	0	0	0	0	0	0	0	0	0
xxxEnterococcus_thailand	xxxEnterococcus_thailandicus	[23..124]	Bifidobacterium_angulatum_JCM_7096_GCF_0010251551_ASM102515v1_NZ_AP012322_1_rna0_0019	0	0	0	0	0	0	0	0	0	0	0	0	0	0	0	0	0	0	0	0	0	0	0	0	0	0	0	0	0	0	0	0	0	0	0	0	0	0	0	0	0	0	0	0	0	0
xxxEnterococcus_thailand	xxxEnterococcus_thailandicus	[172..277]	Cutibacterium_acnes_J139_NZ_ADFS01000001_1_rna32_0028	0	0	0	0	0	0	0	0	0	0	0	0	0	0	0	0	0	0	0	0	0	0	0	0	0	0	0	0	0	0	0	0	0	0	0	0	0	0	0	0	0	0	0	0	0	0
xxxEnterococcus_thailand	xxxEnterococcus_thailandicus	[317..421]	Eubacterium_siraeum_DSM_15702_GCF_0003820851_ASM38208v1_NZ_KB907544_1__0016	0	0	0	0	0	0	0	0	0	0	0	0	0	0	0	0	0	0	0	0	0	0	0	0	0	0	0	0	0	0	0	0	0	0	0	0	0	0	0	0	0	0	0	0	0	0
xxxEnterococcus_thailand	xxxEnterococcus_thailandicus	[463..569]	Eubacterium_siraeum_DSM_15702_GCF_0003820851_ASM38208v1_NZ_KB907544_1__0020	0	0	0	0	0	0	0	0	0	0	0	0	0	0	0	0	0	0	0	0	0	0	0	0	0	0	0	0	0	0	0	0	0	0	0	0	0	0	0	0	0	0	0	0	0	0
xxxEnterococcus_thailand	xxxEnterococcus_thailandicus	[477..719]	Faecalibacterium_prausnitzii_NZ_DS483500_1_rna34_0106	0	0	0	0	0	0	0	0	0	0	0	0	0	0	0	0	0	0	0	0	0	0	0	0	0	0	0	0	0	0	0	0	0	0	0	0	0	0	0	0	0	0	0	0	0	0
xxxEnterococcus_thailand	xxxEnterococcus_thailandicus	[764..870]	Mageeibacillus_indolicus_NC_013895_2_rna7_0011	0	0	0	0	0	0	0	0	0	0	0	0	0	0	0	0	0	2	0	0	0	0	0	0	0	0	0	0	0	0	0	0	0	0	0	0	0	0	0	0	0	0	0	0	0	0
xxxEnterococcus_thailand	xxxEnterococcus_thailandicus	[922..1036]	Prevotella_copri_NZ_GG703855_1_rna43_0029	0	0	0	0	0	0	0	0	0	0	0	0	0	0	0	0	0	0	0	0	0	0	0	0	0	0	0	0	0	0	0	0	0	0	0	0	0	0	0	0	0	0	0	0	0	0
xxxEnterococcus_thailand	xxxEnterococcus_thailandicus	[1082..1186]	Shuttleworthia_satelles_DSM_14600_NZ_GG665866_1_rna19_0005	0	0	0	0	0	0	0	0	0	0	0	0	0	0	0	0	0	0	0	0	0	0	0	0	0	0	0	0	0	0	0	0	0	0	0	0	0	0	0	0	0	0	0	0	0	0
xxxEnterococcus_thailand	xxxEnterococcus_thailandicus	[1232..1337]	Streptococcus_macedonicus_NC_016749_1_rna66_0143	0	0	0	0	0	0	0	0	0	0	0	0	0	0	0	0	0	0	0	0	0	0	0	0	0	0	0	0	0	0	0	0	0	0	0	0	0	0	0	0	0	0	0	0	0	0
xxxEnterococcus_thailand	xxxEnterococcus_thailandicus	[1378..1480]	Veillonella_seminalis_NZ_JH992937_1_rna41_0017	0	0	0	0	0	0	0	0	0	0	0	0	0	0	0	0	0	0	0	0	0	0	0	0	0	0	0	0	0	0	0	0	0	0	0	0	0	0	0	0	0	0	0	0	0	0
xxxEnterococcus_villorum	xxxEnterococcus_villorum	[27..129]	Bifidobacterium_angulatum_JCM_7096_GCF_0010251551_ASM102515v1_NZ_AP012322_1_rna0_0019	0	0	0	0	0	0	0	0	0	0	0	0	0	0	0	0	0	0	0	0	0	0	0	0	0	0	0	0	0	0	0	0	0	0	0	0	0	0	0	0	0	0	0	0	0	0
xxxEnterococcus_villorum	xxxEnterococcus_villorum	[169..273]	Cutibacterium_acnes_J139_NZ_ADFS01000001_1_rna32_0028	0	0	0	0	0	0	0	0	0	0	0	0	0	0	0	0	0	0	0	0	0	0	0	0	0	0	0	0	0	0	0	0	0	0	0	0	0	0	0	0	0	0	0	0	0	0
xxxEnterococcus_villorum	xxxEnterococcus_villorum	[315..421]	Eubacterium_siraeum_DSM_15702_GCF_0003820851_ASM38208v1_NZ_KB907544_1__0016	0	0	0	0	0	0	0	0	0	0	0	0	0	0	0	0	0	0	0	0	0	0	0	0	0	0	0	0	0	0	0	0	0	0	0	0	0	0	0	0	0	0	0	0	0	0
xxxEnterococcus_villorum	xxxEnterococcus_villorum	[329..571]	Eubacterium_siraeum_DSM_15702_GCF_0003820851_ASM38208v1_NZ_KB907544_1__0020	0	0	0	0	0	0	0	0	0	0	0	0	0	0	0	0	0	0	0	0	0	0	0	0	0	0	0	0	0	0	0	0	0	0	0	0	0	0	0	0	0	0	0	0	0	0
xxxEnterococcus_villorum	xxxEnterococcus_villorum	[616..722]	Faecalibacterium_prausnitzii_NZ_DS483500_1_rna34_0106	0	0	0	0	0	0	0	0	0	0	0	0	0	0	0	0	0	0	0	0	0	0	0	0	0	0	0	0	0	0	0	0	0	0	0	0	0	0	0	0	0	0	0	0	0	0
xxxEnterococcus_villorum	xxxEnterococcus_villorum	[774..888]	Mageeibacillus_indolicus_NC_013895_2_rna7_0011	0	0	0	0	0	0	0	0	0	0	0	0	0	0	0	0	0	0	0	0	0	0	0	0	0	0	0	0	0	0	0	0	0	0	0	0	0	0	0	0	0	0	0	0	0	0
xxxEnterococcus_villorum	xxxEnterococcus_villorum	[934..1038]	Prevotella_copri_NZ_GG703855_1_rna43_0029	0	0	0	0	0	0	0	0	0	0	0	0	0	0	0	0	0	0	0	0	0	0	0	0	0	0	0	0	0	0	0	0	0	0	0	0	0	0	0	0	0	0	0	0	0	0
xxxEnterococcus_villorum	xxxEnterococcus_villorum	[1081..1186]	Shuttleworthia_satelles_DSM_14600_NZ_GG665866_1_rna19_0005	0	0	0	0	0	0	0	0	0	0	0	0	0	0	0	0	0	0	0	0	0	0	0	0	0	0	0	0	0	0	0	0	0	0	0	0	0	0	0	0	0	0	0	0	0	0
xxxEnterococcus_villorum	xxxEnterococcus_villorum	[1233..1338]	Streptococcus_macedonicus_NC_016749_1_rna66_0143	0	0	0	0	0	0	0	0	0	0	0	0	0	0	0	0	0	0	0	0	0	0	0	0	0	0	0	0	0	0	0	0	0	0	0	0	0	0	0	0	0	0	0	0	0	0
xxxEnterococcus_villorum	xxxEnterococcus_villorum	[1383..1483]	Veillonella_seminalis_NZ_JH992937_1_rna41_0017	0	0	0	0	0	0	0	0	0	0	0	0	0	0	0	0	0	0	0	0	0	0	0	0	0	0	0	0	0	0	0	0	0	0	0	0	0	0	0	0	0	0	0	0	0	0
xxxEscherichia_coli	xxxEscherichia_coli	[25..130]	Cutibacterium_acnes_J139_NZ_ADFS01000001_1_rna32_0028	0	0	0	0	0	0	0	0	0	0	0	0	0	0	0	0	0	0	0	0	0	0	0	0	0	0	0	0	0	0	0	0	0	0	0	0	0	0	0	0	0	0	0	0	0	0
xxxEscherichia_coli	xxxEscherichia_coli	[174..278]	Prevotella_copri_NZ_GG703855_1_rna43_0029	0	0	0	0	0	0	0	0	0	0	0	0	0	0	0	0	0	0	0	0	0	0	0	0	0	0	0	0	0	0	0	0	60	0	0	50	0	0	0	0	0	0	0	0	0	0
xxxEscherichia_coli	xxxEscherichia_coli	[321..424]	Shuttleworthia_satelles_DSM_14600_NZ_GG665866_1_rna19_0005	0	0	0	0	0	0	0	0	0	0	0	0	0	0	0	0	0	0	0	0	0	0	0	0	0	0	0	0	0	0	0	0	0	0	0	0	0	0	0	0	0	0	0	0	0	0
xxxEubacterium_eligens_A	xxxEubacterium_eligens_ATCC_27750_GCF_000146185.1_ASM14618v1	[23..121]	Bifidobacterium_angulatum_JCM_7096_GCF_0010251551_ASM102515v1_NZ_AP012322_1_rna0_0019	0	0	0	0	0	0	0	0	0	0	0	0	0	0	0	0	0	0	0	0	0	0	0	0	0	0	0	0	0	0	0	0	0	0	0	0	0	0	0	0	0	0	0	0	0	0
xxxEubacterium_eligens_A	xxxEubacterium_eligens_ATCC_27750_GCF_000146185.1_ASM14618v1	[166..271]	Cutibacterium_acnes_J139_NZ_ADFS01000001_1_rna32_0028	0	0	0	0	0	0	0	0	0	0	0	0	0	0	0	0	0	0	0	0	0	0	0	0	0	0	0	0	0	0	0	0	0	0	0	0	0	0	0	0	0	0	0	0	0	0
xxxEubacterium_eligens_A	xxxEubacterium_eligens_ATCC_27750_GCF_000146185.1_ASM14618v1	[318..424]	Eubacterium_siraeum_DSM_15702_GCF_0003820851_ASM38208v1_NZ_KB907544_1__0016	0	0	0	0	0	0	0	0	0	0	0	0	0	0	0	0	0	0	0	0	0	0	0	0	0	0	0	0	0	0	0	0	0	0	0	0	0	0	0	0	0	0	0	0	0	0
xxxEubacterium_eligens_A	xxxEubacterium_eligens_ATCC_27750_GCF_000146185.1_ASM14618v1	[462..567]	Eubacterium_siraeum_DSM_15702_GCF_0003820851_ASM38208v1_NZ_KB907544_1__0020	0	0	0	0	0	0	0	0	0	0	0	0	0	0	0	0	0	0	0	0	0	0	0	0	0	0	0	0	0	0	0	0	0	0	0	0	0	0	0	0	0	0	0	0	0	0
xxxEubacterium_eligens_A	xxxEubacterium_eligens_ATCC_27750_GCF_000146185.1_ASM14618v1	[618..734]	Faecalibacterium_prausnitzii_NZ_DS483500_1_rna34_0106	0	0	0	0	0	0	0	0	0	0	0	0	0	0	0	0	0	0	0	0	0	0	0	0	0	0	0	0	0	0	0	0	0	0	0	0	0	0	0	0	0	0	0	0	0	0
xxxEubacterium_eligens_A	xxxEubacterium_eligens_ATCC_27750_GCF_000146185.1_ASM14618v1	[780..884]	Prevotella_copri_NZ_GG703855_1_rna43_0029	0	0	0	0	0	0	0	0	0	0	0	0	0	0	0	0	0	0	0	0	0	0	0	0	0	0	0	0	0	0	2	0	6	0	0	0	0	0	0	0	0	0	0	0	0	0
xxxEubacterium_eligens_A	xxxEubacterium_eligens_ATCC_27750_GCF_000146185.1_ASM14618v1	[927..1029]	Shuttleworthia_satelles_DSM_14600_NZ_GG665866_1_rna19_0005	0	0	0	0	0	0	0	0	0	0	0	0	0	0	0	0	0	0	0	0	0	0	0	0	0	0	0	0	0	0	0	0	0	0	0	0	0	0	0	0	0	0	0	0	0	0
xxxEubacterium_rectale_A	xxxEubacterium_rectale_ATCC_33656_GCF_000020605.1_ASM2060v1	[18..117]	Bifidobacterium_angulatum_JCM_7096_GCF_0010251551_ASM102515v1_NZ_AP012322_1_rna0_0019	0	0	0	0	0	0	0	0	0	0	0	0	0	0	0	0	0	0	0	0	0	0	0	0	0	0	0	0	0	0	0	0	0	0	0	0	0	0	0	0	0	0	0	0	0	0
xxxEubacterium_rectale_A	xxxEubacterium_rectale_ATCC_33656_GCF_000020605.1_ASM2060v1	[168..268]	Cutibacterium_acnes_J139_NZ_ADFS01000001_1_rna32_0028	0	0	0	0	0	0	0	0	0	0	0	0	0	0	0	0	0	0	0	0	0	0	0	0	0	0	0	0	0	0	0	0	0	0	0	0	0	0	0	0	0	0	0	0	0	0
xxxEubacterium_rectale_A	xxxEubacterium_rectale_ATCC_33656_GCF_000020605.1_ASM2060v1	[316..421]	Eubacterium_siraeum_DSM_15702_GCF_0003820851_ASM38208v1_NZ_KB907544_1__0020	0	0	0	0	0	0	0	0	0	0	0	0	0	0	0	0	0	0	0	0	0	0	0	0	0	0	0	0	0	0	0	0	0	0	0	0	0	0	0	0	0	0	0	0	0	0
xxxEubacterium_rectale_A	xxxEubacterium_rectale_ATCC_33656_GCF_000020605.1_ASM2060v1	[459..563]	Faecalibacterium_prausnitzii_NZ_DS483500_1_rna34_0106	0	0	0	0	0	0	0	0	0	0	0	0	0	0	0	0	0	0	0	0	0	0	0	0	0	0	0	0	0	0	0	0	0	0	0	0	0	0	0	0	0	0	0	0	0	0
xxxEubacterium_rectale_A	xxxEubacterium_rectale_ATCC_33656_GCF_000020605.1_ASM2060v1	[615..719]	Prevotella_copri_NZ_GG703855_1_rna43_0029	0	0	0	0	0	0	0	0	0	0	0	0	0	0	0	0	0	0	0	0	0	0	0	0	0	0	0	0	0	0	0	0	0	0	0	0	0	0	0	0	0	0	0	0	0	0
xxxEubacterium_rectale_A	xxxEubacterium_rectale_ATCC_33656_GCF_000020605.1_ASM2060v1	[765..870]	Shuttleworthia_satelles_DSM_14600_NZ_GG665866_1_rna19_0005	0	0	0	0	0	0	0	0	0	0	0	0	0	0	0	0	0	0	0	0	0	0	0	0	0	0	0	0	0	0	0	0	0	0	0	0	0	0	0	0	0	0	0	0	0	0
xxxEubacterium_rectale_A	xxxEubacterium_rectale_ATCC_33656_GCF_000020605.1_ASM2060v1	[911..1014]	Streptococcus_macedonicus_NC_016749_1_rna66_0143	0	0	0	0	0	0	0	0	0	0	0	0	0	0	0	0	0	0	0	0	0	0	0	0	0	0	0	0	0	0	0	0	0	0	0	0	0	0	0	0	0	0	0	0	0	0
xxxEubacterium_siraeum_D	xxxEubacterium_siraeum_DSM_15702_GCF_000382085.1_ASM38208v1	[24..129]	Eubacterium_siraeum_DSM_15702_GCF_0003820851_ASM38208v1_NZ_KB907544_1__0016	0	0	0	0	0	0	0	0	0	0	0	0	0	0	0	0	0	0	0	0	0	0	0	0	0	0	0	0	0	0	0	0	0	0	0	0	0	0	0	0	0	0	0	0	0	0
xxxEubacterium_siraeum_D	xxxEubacterium_siraeum_DSM_15702_GCF_000382085.1_ASM38208v1	[172..278]	Eubacterium_siraeum_DSM_15702_GCF_0003820851_ASM38208v1_NZ_KB907544_1__0020	0	0	0	0	0	0	0	0	0	0	0	0	0	0	0	0	0	0	0	0	0	0	0	0	0	0	0	0	0	0	0	0	0	0	2	2	0	0	0	0	0	0	0	0	0	0
xxxEubacterium_ventriosu	xxxEubacterium_ventriosum_ATCC_27560	[23..123]	Bifidobacterium_angulatum_JCM_7096_GCF_0010251551_ASM102515v1_NZ_AP012322_1_rna0_0019	0	0	0	0	0	0	0	0	0	0	0	0	0	0	0	0	0	0	0	0	0	0	0	0	0	0	0	0	0	0	0	0	0	0	0	0	0	0	0	0	0	0	0	0	0	0
xxxEubacterium_ventriosu	xxxEubacterium_ventriosum_ATCC_27560	[168..273]	Clostridium_bolteae_ATCC_BAA_613_GCF_0001543651_ASM15436v1_NZ_DS480694_1_rna30_0007	0	0	0	0	0	0	0	0	0	0	0	0	0	0	0	0	0	0	0	0	0	0	0	0	0	0	0	0	0	0	0	0	0	0	0	0	0	0	0	0	0	0	0	0	0	0
xxxEubacterium_ventriosu	xxxEubacterium_ventriosum_ATCC_27560	[322..425]	Cutibacterium_acnes_J139_NZ_ADFS01000001_1_rna32_0028	0	0	0	0	0	0	0	0	0	0	0	0	0	0	0	0	0	0	0	0	0	0	0	0	0	0	0	0	0	0	0	0	0	0	0	0	0	0	0	0	0	0	0	0	0	0
xxxEubacterium_ventriosu	xxxEubacterium_ventriosum_ATCC_27560	[468..572]	Eubacterium_siraeum_DSM_15702_GCF_0003820851_ASM38208v1_NZ_KB907544_1__0016	0	0	0	0	0	0	0	0	0	0	0	0	0	0	0	0	0	0	0	0	0	0	0	0	0	0	0	0	0	0	0	0	0	0	0	0	0	0	0	0	0	0	0	0	0	0
xxxEubacterium_ventriosu	xxxEubacterium_ventriosum_ATCC_27560	[618..734]	Eubacterium_siraeum_DSM_15702_GCF_0003820851_ASM38208v1_NZ_KB907544_1__0020	0	0	0	0	0	0	0	0	0	0	0	0	0	0	0	0	0	0	0	0	0	0	0	0	0	0	0	0	0	0	0	0	0	0	0	0	0	0	0	0	0	0	0	0	0	0
xxxEubacterium_ventriosu	xxxEubacterium_ventriosum_ATCC_27560	[785..890]	Faecalibacterium_prausnitzii_NZ_DS483500_1_rna34_0106	0	0	0	0	0	0	0	0	0	0	0	0	0	0	0	0	0	0	0	0	0	0	0	0	0	0	0	0	0	0	0	0	0	0	0	0	0	0	0	0	0	0	0	0	0	0
xxxEubacterium_ventriosu	xxxEubacterium_ventriosum_ATCC_27560	[935..1039]	Prevotella_copri_NZ_GG703855_1_rna43_0029	0	0	0	0	0	0	0	0	0	0	0	0	0	0	0	0	0	0	0	0	0	0	0	0	0	0	0	0	0	0	0	0	0	0	0	0	0	0	0	0	0	0	0	0	0	0
xxxEubacterium_ventriosu	xxxEubacterium_ventriosum_ATCC_27560	[1078..1183]	Shuttleworthia_satelles_DSM_14600_NZ_GG665866_1_rna19_0005	0	0	0	0	0	0	0	0	0	0	0	0	0	0	0	0	0	0	0	0	0	0	0	0	0	0	0	0	0	0	0	0	0	0	0	0	0	0	0	0	0	0	0	0	0	0
xxxEubacterium_yurii_sub	xxxEubacterium_yurii_subsp_margaretiae_ATCC	[27..131]	Bifidobacterium_angulatum_JCM_7096_GCF_0010251551_ASM102515v1_NZ_AP012322_1_rna0_0019	0	0	0	0	0	0	0	0	0	0	0	0	0	0	0	0	0	0	0	0	0	0	0	0	0	0	0	0	0	0	0	0	0	0	0	0	0	0	0	0	0	0	0	0	0	0
xxxEubacterium_yurii_sub	xxxEubacterium_yurii_subsp_margaretiae_ATCC	[172..284]	Cutibacterium_acnes_J139_NZ_ADFS01000001_1_rna32_0028	0	0	0	0	0	0	0	0	0	0	0	0	0	0	0	0	0	0	0	0	0	0	0	0	0	0	0	0	0	0	0	0	0	0	0	0	0	0	0	0	0	0	0	0	0	0
xxxEubacterium_yurii_sub	xxxEubacterium_yurii_subsp_margaretiae_ATCC	[331..437]	Eubacterium_siraeum_DSM_15702_GCF_0003820851_ASM38208v1_NZ_KB907544_1__0020	0	0	0	0	0	0	0	0	0	0	0	0	0	0	0	0	0	0	0	0	0	0	0	0	0	0	0	0	0	0	0	0	0	0	0	0	0	0	0	0	0	0	0	0	0	0
xxxEubacterium_yurii_sub	xxxEubacterium_yurii_subsp_margaretiae_ATCC	[482..580]	Prevotella_copri_NZ_GG703855_1_rna43_0029	0	0	0	0	0	0	0	0	0	0	0	0	0	0	0	0	0	0	0	0	0	0	0	0	0	0	0	0	0	0	0	0	0	0	0	0	0	0	0	0	0	0	0	0	0	0
xxxFaecalibacterium_prau	xxxFaecalibacterium_prausnitzii	[25..128]	Cutibacterium_acnes_J139_NZ_ADFS01000001_1_rna32_0028	0	0	0	0	0	0	0	0	0	0	0	0	0	0	0	0	0	0	0	0	0	0	0	0	0	0	0	0	0	0	0	0	0	0	0	0	0	0	0	0	0	0	0	0	0	0
xxxFaecalibacterium_prau	xxxFaecalibacterium_prausnitzii	[171..276]	Eubacterium_siraeum_DSM_15702_GCF_0003820851_ASM38208v1_NZ_KB907544_1__0016	0	0	0	0	0	0	0	0	0	0	0	0	0	0	0	0	0	0	0	0	0	0	0	0	0	0	0	0	0	0	0	0	0	0	0	0	0	0	0	0	0	0	0	0	0	0
xxxFaecalibacterium_prau	xxxFaecalibacterium_prausnitzii	[327..431]	Faecalibacterium_prausnitzii_NZ_DS483500_1_rna34_0106	0	0	0	0	0	0	0	0	0	0	0	0	0	0	0	0	0	0	0	0	0	0	0	0	0	0	0	0	0	0	0	0	0	0	0	0	0	0	0	0	0	0	0	0	0	0
xxxFaecalibacterium_prau	xxxFaecalibacterium_prausnitzii	[469..566]	Prevotella_copri_NZ_GG703855_1_rna43_0029	0	0	0	0	0	0	0	0	0	0	0	0	0	0	0	0	0	0	0	0	0	0	0	0	0	0	0	0	0	0	0	0	0	0	0	0	0	0	0	0	0	0	0	0	0	0
xxxFaecalibacterium_prau	xxxFaecalibacterium_prausnitzii_A2-165	[27..124]	Cutibacterium_acnes_J139_NZ_ADFS01000001_1_rna32_0028	0	0	0	0	0	0	0	0	0	0	0	0	0	0	0	0	0	0	0	0	0	0	0	0	0	0	0	0	0	0	0	0	0	0	0	0	0	0	0	0	0	0	0	0	0	0
xxxFaecalibacterium_prau	xxxFaecalibacterium_prausnitzii_A2-165	[167..272]	Eubacterium_siraeum_DSM_15702_GCF_0003820851_ASM38208v1_NZ_KB907544_1__0016	0	0	0	0	0	0	0	0	0	0	0	0	0	0	0	0	0	0	0	0	0	0	0	0	0	0	0	0	0	0	0	0	0	0	0	0	0	0	0	0	0	0	0	0	0	0
xxxFaecalibacterium_prau	xxxFaecalibacterium_prausnitzii_A2-165	[323..427]	Faecalibacterium_prausnitzii_NZ_DS483500_1_rna34_0106	0	0	0	0	0	0	0	0	0	0	0	0	0	0	0	0	0	0	0	0	0	0	0	0	0	0	0	0	0	0	0	0	0	0	0	0	0	0	0	0	0	0	0	0	0	0
xxxFaecalibacterium_prau	xxxFaecalibacterium_prausnitzii_A2-165	[336..577]	Mageeibacillus_indolicus_NC_013895_2_rna7_0011	0	0	0	0	0	0	0	0	0	0	0	0	0	0	0	0	0	0	0	0	0	0	0	0	0	0	0	0	0	0	0	0	0	0	0	0	0	0	0	0	0	0	0	0	0	0
xxxFaecalibacterium_prau	xxxFaecalibacterium_prausnitzii_A2-165	[614..717]	Prevotella_copri_NZ_GG703855_1_rna43_0029	0	0	0	0	0	0	0	0	0	0	0	0	0	0	0	0	0	0	0	0	0	0	0	0	0	0	0	0	0	0	0	0	0	0	0	0	0	0	0	0	0	0	0	0	0	0
xxxFenollaria_massiliens	xxxFenollaria_massiliensis	[23..123]	Bifidobacterium_angulatum_JCM_7096_GCF_0010251551_ASM102515v1_NZ_AP012322_1_rna0_0019	0	0	0	0	0	0	0	0	0	0	0	0	0	0	0	0	0	0	0	0	0	0	0	0	0	0	0	0	0	0	0	0	0	0	0	0	0	0	0	0	0	0	0	0	0	0
xxxFenollaria_massiliens	xxxFenollaria_massiliensis	[165..267]	Cutibacterium_acnes_J139_NZ_ADFS01000001_1_rna32_0028	0	0	0	0	0	0	0	0	0	0	0	0	0	0	0	0	0	0	0	0	0	0	0	0	0	0	0	0	0	0	0	0	0	0	0	0	0	0	0	0	0	0	0	0	0	0
xxxFenollaria_massiliens	xxxFenollaria_massiliensis	[316..422]	Eubacterium_siraeum_DSM_15702_GCF_0003820851_ASM38208v1_NZ_KB907544_1__0020	0	0	0	0	0	0	0	0	0	0	0	0	0	0	0	0	0	0	0	0	0	0	0	0	0	0	0	0	6	0	0	0	0	0	0	0	0	0	0	0	0	0	0	0	2	0
xxxFenollaria_massiliens	xxxFenollaria_massiliensis	[469..578]	Faecalibacterium_prausnitzii_NZ_DS483500_1_rna34_0106	0	0	0	0	0	0	0	0	0	0	0	0	0	0	0	0	0	0	0	0	0	0	0	0	0	0	0	0	34	2	0	0	0	0	0	0	0	0	0	0	0	0	0	0	0	0
xxxFenollaria_massiliens	xxxFenollaria_massiliensis	[619..723]	Prevotella_copri_NZ_GG703855_1_rna43_0029	0	0	0	0	0	0	0	0	0	0	0	0	0	0	0	0	0	0	0	0	0	0	0	0	0	0	0	0	0	0	0	0	0	0	0	0	0	0	0	0	0	0	0	0	0	0
xxxFilifactor_alocis_ATC	xxxFilifactor_alocis_ATCC_35896	[27..129]	Bifidobacterium_angulatum_JCM_7096_GCF_0010251551_ASM102515v1_NZ_AP012322_1_rna0_0019	0	0	0	0	0	0	0	0	0	0	0	0	0	0	0	0	0	0	0	0	0	0	0	0	0	0	0	0	0	0	0	0	0	0	0	0	0	0	0	0	0	0	0	0	0	0
xxxFilifactor_alocis_ATC	xxxFilifactor_alocis_ATCC_35896	[170..281]	Cutibacterium_acnes_J139_NZ_ADFS01000001_1_rna32_0028	0	0	0	0	0	0	0	0	0	0	0	0	0	0	0	0	0	0	0	0	0	0	0	0	0	0	0	0	0	0	0	0	0	0	0	0	0	0	0	0	0	0	0	0	0	0
xxxFilifactor_alocis_ATC	xxxFilifactor_alocis_ATCC_35896	[328..434]	Eubacterium_siraeum_DSM_15702_GCF_0003820851_ASM38208v1_NZ_KB907544_1__0020	0	0	0	0	0	0	0	0	0	0	0	0	0	0	0	0	0	0	0	0	0	0	0	0	0	0	0	0	0	0	0	0	0	0	0	0	0	0	0	0	0	0	0	0	0	0
xxxFilifactor_alocis_ATC	xxxFilifactor_alocis_ATCC_35896	[479..579]	Prevotella_copri_NZ_GG703855_1_rna43_0029	0	0	0	0	0	0	0	0	0	0	0	0	0	0	0	0	0	0	0	0	0	0	0	0	0	0	0	0	0	0	0	0	0	0	0	0	0	0	0	0	0	0	0	0	0	0
xxxFinegoldia_magna	xxxFinegoldia_magna	[24..127]	Bifidobacterium_angulatum_JCM_7096_GCF_0010251551_ASM102515v1_NZ_AP012322_1_rna0_0019	0	0	0	0	0	0	0	0	0	0	0	0	0	0	0	0	0	0	0	0	0	0	0	0	0	0	0	0	0	0	0	0	0	0	0	0	0	0	0	0	0	0	0	0	0	0
xxxFinegoldia_magna	xxxFinegoldia_magna	[171..277]	Cutibacterium_acnes_J139_NZ_ADFS01000001_1_rna32_0028	0	0	0	0	0	0	0	0	0	0	0	0	0	0	2	0	0	0	0	0	0	0	0	0	0	2	0	0	2	4	0	0	2	0	0	0	0	0	0	0	0	0	0	2	0	0
xxxFinegoldia_magna	xxxFinegoldia_magna	[326..430]	Eubacterium_siraeum_DSM_15702_GCF_0003820851_ASM38208v1_NZ_KB907544_1__0020	0	0	0	0	0	0	0	0	0	0	0	0	0	0	0	0	0	0	0	0	0	0	0	0	0	0	0	0	0	0	0	0	0	0	0	0	0	0	0	0	0	0	0	0	0	0
xxxFinegoldia_magna	xxxFinegoldia_magna	[474..581]	Faecalibacterium_prausnitzii_NZ_DS483500_1_rna34_0106	0	0	0	0	0	0	0	0	0	0	0	0	0	0	0	0	0	0	0	0	0	0	0	0	0	0	0	0	0	0	0	0	0	0	0	0	0	0	0	0	0	0	0	0	0	0
xxxFinegoldia_magna	xxxFinegoldia_magna	[619..720]	Prevotella_copri_NZ_GG703855_1_rna43_0029	0	0	0	0	0	2	0	0	0	0	0	0	0	0	0	0	0	0	0	0	0	0	0	0	0	0	0	0	14	4	0	0	0	0	0	0	0	0	0	0	8	0	0	0	0	0
xxxFinegoldia_magna	xxxFinegoldia_magna	[0..0]	Shuttleworthia_satelles_DSM_14600_NZ_GG665866_1_rna19_0005	0	0	0	0	2	0	0	0	0	0	0	0	0	0	0	0	0	0	0	0	0	0	0	0	0	2	0	2	4	0	0	0	0	0	0	0	0	0	0	0	4	0	0	0	0	0
xxxFinegoldia_magna_ACS-	xxxFinegoldia_magna_ACS-171-V-Col3	[19..120]	Cutibacterium_acnes_J139_NZ_ADFS01000001_1_rna32_0028	0	0	0	0	0	0	0	0	0	0	0	0	0	0	0	0	0	0	0	0	0	0	0	0	0	0	0	0	0	0	2	0	2	0	0	0	0	0	0	0	0	0	0	2	0	0
xxxFinegoldia_magna_ACS-	xxxFinegoldia_magna_ACS-171-V-Col3	[169..275]	Eubacterium_siraeum_DSM_15702_GCF_0003820851_ASM38208v1_NZ_KB907544_1__0020	0	0	0	0	2	0	0	0	0	0	0	0	0	0	0	0	0	0	0	0	0	0	0	0	0	0	0	0	0	0	0	0	0	0	0	0	0	0	0	0	0	0	0	0	0	0
xxxFinegoldia_magna_ACS-	xxxFinegoldia_magna_ACS-171-V-Col3	[322..429]	Faecalibacterium_prausnitzii_NZ_DS483500_1_rna34_0106	0	0	0	0	0	2	0	0	0	0	0	0	0	0	0	0	0	0	0	0	0	0	0	0	0	0	0	0	14	4	0	0	0	0	0	0	0	0	0	0	8	0	0	0	0	0
xxxFinegoldia_magna_ACS-	xxxFinegoldia_magna_ACS-171-V-Col3	[475..579]	Prevotella_copri_NZ_GG703855_1_rna43_0029	0	0	0	0	0	0	0	0	0	0	0	0	0	0	0	0	0	0	0	0	0	0	0	0	0	0	0	0	0	0	0	0	0	0	0	0	0	0	0	0	0	0	0	0	0	0
xxxFinegoldia_magna_ACS-	xxxFinegoldia_magna_ACS-171-V-Col3	[622..725]	Shuttleworthia_satelles_DSM_14600_NZ_GG665866_1_rna19_0005	0	0	0	0	0	0	0	0	0	0	0	0	0	0	0	0	0	0	0	0	0	0	0	0	0	0	0	0	0	0	0	0	0	0	0	0	0	0	0	0	0	0	0	0	0	0
xxxFinegoldia_magna_ATCC	xxxFinegoldia_magna_ATCC_53516	[24..127]	Bifidobacterium_angulatum_JCM_7096_GCF_0010251551_ASM102515v1_NZ_AP012322_1_rna0_0019	0	0	0	0	0	0	0	0	0	0	0	0	0	0	0	0	0	0	0	0	0	0	0	0	0	0	0	0	0	0	0	0	0	0	0	0	0	0	0	0	0	0	0	0	0	0
xxxFinegoldia_magna_ATCC	xxxFinegoldia_magna_ATCC_53516	[176..280]	Cutibacterium_acnes_J139_NZ_ADFS01000001_1_rna32_0028	0	0	0	0	0	0	0	0	0	0	0	0	0	0	0	0	0	0	0	0	0	0	0	0	0	0	0	0	0	0	0	0	0	0	0	0	0	0	0	0	0	0	0	0	0	0
xxxFinegoldia_magna_ATCC	xxxFinegoldia_magna_ATCC_53516	[324..431]	Eubacterium_siraeum_DSM_15702_GCF_0003820851_ASM38208v1_NZ_KB907544_1__0020	0	0	0	0	0	2	0	0	0	0	0	0	0	0	0	0	0	0	0	0	0	0	0	0	0	0	0	0	12	4	0	0	0	0	0	0	0	0	0	0	8	0	0	0	0	0
xxxFinegoldia_magna_ATCC	xxxFinegoldia_magna_ATCC_53516	[472..578]	Prevotella_copri_NZ_GG703855_1_rna43_0029	0	0	2	0	0	0	0	0	0	2	0	0	2	0	0	0	0	0	0	0	0	0	0	0	0	0	0	0	2	0	0	2	0	0	0	0	0	0	0	0	8	0	0	0	0	0
xxxFinegoldia_magna_ATCC	xxxFinegoldia_magna_ATCC_53516	[623..717]	Shuttleworthia_satelles_DSM_14600_NZ_GG665866_1_rna19_0005	0	0	0	0	0	0	0	0	0	0	0	0	0	0	0	0	0	0	0	0	0	0	0	0	0	0	0	0	0	0	0	0	0	0	0	0	0	0	0	0	0	0	0	0	0	0
xxxFusobacterium_equinum	xxxFusobacterium_equinum	[22..124]	Cutibacterium_acnes_J139_NZ_ADFS01000001_1_rna32_0028	0	0	0	0	0	0	0	0	0	0	0	0	0	0	0	0	0	0	0	0	0	0	0	0	0	0	0	0	0	0	0	0	0	0	0	0	0	0	0	0	0	0	0	0	0	0
xxxFusobacterium_equinum	xxxFusobacterium_equinum	[170..274]	Eubacterium_siraeum_DSM_15702_GCF_0003820851_ASM38208v1_NZ_KB907544_1__0020	0	0	0	0	0	0	0	0	0	0	0	0	0	0	0	0	0	0	0	0	0	0	0	0	0	0	0	0	0	0	0	0	0	0	0	0	0	0	0	0	0	0	0	0	0	0
xxxFusobacterium_equinum	xxxFusobacterium_equinum	[318..427]	Faecalibacterium_prausnitzii_NZ_DS483500_1_rna34_0106	0	0	0	0	0	0	0	0	0	0	0	0	0	0	0	0	0	0	0	0	0	0	0	0	0	0	0	0	0	0	0	0	0	0	0	0	0	0	0	0	0	0	0	0	0	0
xxxFusobacterium_equinum	xxxFusobacterium_equinum	[479..580]	Shuttleworthia_satelles_DSM_14600_NZ_GG665866_1_rna19_0005	0	0	0	0	0	0	0	0	0	0	0	0	0	0	0	0	0	0	0	0	0	0	0	0	0	0	0	0	0	0	0	0	0	0	0	0	0	0	0	0	0	0	0	0	0	0
xxxFusobacterium_gonidia	xxxFusobacterium_gonidiaformans	[27..129]	Cutibacterium_acnes_J139_NZ_ADFS01000001_1_rna32_0028	0	0	0	0	0	0	0	0	0	0	0	0	0	0	0	0	0	0	0	0	0	0	0	0	0	0	0	0	0	0	0	0	0	0	0	0	0	0	0	0	0	0	0	0	0	0
xxxFusobacterium_gonidia	xxxFusobacterium_gonidiaformans	[172..276]	Eubacterium_siraeum_DSM_15702_GCF_0003820851_ASM38208v1_NZ_KB907544_1__0020	0	0	0	0	0	0	0	0	0	0	0	0	0	0	0	0	0	0	0	0	0	0	0	0	0	0	0	0	0	0	0	0	0	0	0	0	0	0	0	0	0	0	0	0	0	0
xxxFusobacterium_gonidia	xxxFusobacterium_gonidiaformans	[320..429]	Faecalibacterium_prausnitzii_NZ_DS483500_1_rna34_0106	0	0	0	0	0	0	0	0	0	0	0	0	0	0	0	0	0	0	0	0	0	0	0	0	0	0	0	0	0	0	0	0	0	0	0	0	0	0	0	0	0	0	0	0	0	0
xxxFusobacterium_gonidia	xxxFusobacterium_gonidiaformans	[481..582]	Prevotella_copri_NZ_GG703855_1_rna43_0029	0	0	0	0	0	0	0	0	0	0	0	0	0	0	0	0	0	0	0	0	0	0	0	0	0	0	0	0	0	0	0	0	0	0	0	0	0	0	0	0	0	0	0	0	0	0
xxxFusobacterium_gonidia	xxxFusobacterium_gonidiaformans	[623..725]	Shuttleworthia_satelles_DSM_14600_NZ_GG665866_1_rna19_0005	0	0	0	0	0	0	0	0	0	0	0	0	0	0	0	0	0	0	0	0	0	0	0	0	0	0	0	0	0	0	0	0	0	0	0	0	0	0	0	0	0	0	0	0	0	0
xxxFusobacterium_gonidia	xxxFusobacterium_gonidiaformans_ATCC_25563	[22..131]	Cutibacterium_acnes_J139_NZ_ADFS01000001_1_rna32_0028	0	0	0	0	0	0	0	0	0	0	0	0	0	0	0	0	0	0	0	0	0	0	0	0	0	0	0	0	0	0	0	0	0	0	0	0	0	0	0	0	0	0	0	0	0	0
xxxFusobacterium_gonidia	xxxFusobacterium_gonidiaformans_ATCC_25563	[183..284]	Faecalibacterium_prausnitzii_NZ_DS483500_1_rna34_0106	0	0	0	0	0	0	0	0	0	0	0	0	0	0	0	0	0	0	0	0	0	0	0	0	0	0	0	0	0	0	0	0	0	0	0	0	0	0	0	0	0	0	0	0	0	0
xxxFusobacterium_mortife	xxxFusobacterium_mortiferum_ATCC_9817	[19..120]	Cutibacterium_acnes_J139_NZ_ADFS01000001_1_rna32_0028	0	0	0	0	0	0	0	0	0	0	0	0	0	0	0	0	0	0	0	0	0	0	0	0	0	0	0	0	0	0	0	0	0	0	0	0	0	0	0	0	0	0	0	0	0	0
xxxFusobacterium_mortife	xxxFusobacterium_mortiferum_ATCC_9817	[172..281]	Faecalibacterium_prausnitzii_NZ_DS483500_1_rna34_0106	0	0	0	0	0	0	0	0	0	0	0	0	0	0	0	0	0	0	0	0	0	0	0	0	0	0	0	0	0	0	0	0	0	0	0	0	0	0	0	0	0	0	0	0	0	0
xxxFusobacterium_mortife	xxxFusobacterium_mortiferum_ATCC_9817	[325..429]	Prevotella_copri_NZ_GG703855_1_rna43_0029	0	0	0	0	0	0	0	0	0	0	0	0	0	0	0	0	0	0	0	0	0	0	0	0	0	0	0	0	0	0	0	0	0	0	0	0	0	0	0	0	0	0	0	0	0	0
xxxFusobacterium_mortife	xxxFusobacterium_mortiferum_ATCC_9817	[472..574]	Shuttleworthia_satelles_DSM_14600_NZ_GG665866_1_rna19_0005	0	0	0	0	0	0	0	0	0	0	0	0	0	0	0	0	0	0	0	0	0	0	0	0	0	0	0	0	0	0	0	0	0	0	0	0	0	0	0	0	0	0	0	0	0	0
xxxFusobacterium_nucleat	xxxFusobacterium_nucleatum	[22..124]	Cutibacterium_acnes_J139_NZ_ADFS01000001_1_rna32_0028	0	0	0	0	0	0	0	0	0	0	0	0	0	0	0	0	0	0	0	0	0	0	0	0	0	0	0	0	0	0	0	0	0	0	0	0	0	0	0	0	0	0	0	0	0	0
xxxFusobacterium_nucleat	xxxFusobacterium_nucleatum	[171..280]	Eubacterium_siraeum_DSM_15702_GCF_0003820851_ASM38208v1_NZ_KB907544_1__0020	0	0	0	0	0	0	0	0	0	0	0	0	0	0	0	0	0	0	0	0	0	0	0	0	0	0	0	0	0	0	0	0	0	0	0	0	0	0	0	0	0	0	0	0	0	0
xxxFusobacterium_nucleat	xxxFusobacterium_nucleatum	[324..428]	Faecalibacterium_prausnitzii_NZ_DS483500_1_rna34_0106	0	0	0	0	0	0	0	0	0	0	0	0	0	0	0	0	0	0	0	0	0	0	0	0	0	0	0	0	0	0	0	0	0	0	0	0	0	0	0	0	0	0	0	0	0	0
xxxFusobacterium_nucleat	xxxFusobacterium_nucleatum	[471..573]	Prevotella_copri_NZ_GG703855_1_rna43_0029	0	0	0	0	0	0	0	0	0	0	0	0	0	0	0	0	0	0	0	0	0	0	0	0	0	0	0	0	0	0	0	0	0	0	0	0	0	0	0	0	0	0	0	0	0	0
xxxFusobacterium_nucleat	xxxFusobacterium_nucleatum	[627..728]	Shuttleworthia_satelles_DSM_14600_NZ_GG665866_1_rna19_0005	0	0	0	0	0	0	0	0	0	0	0	0	0	0	0	0	0	0	0	0	0	0	0	0	0	0	0	0	0	0	0	0	0	0	0	0	0	0	0	0	0	0	0	0	0	0
xxxFusobacterium_nucleat	xxxFusobacterium_nucleatum_subsp_animalis_3_1_33	[22..124]	Cutibacterium_acnes_J139_NZ_ADFS01000001_1_rna32_0028	0	0	0	0	0	0	0	0	0	0	0	0	0	0	0	0	0	0	0	0	0	0	0	0	0	0	0	0	0	0	0	0	0	0	0	0	0	0	0	0	0	0	0	0	2	0
xxxFusobacterium_nucleat	xxxFusobacterium_nucleatum_subsp_animalis_3_1_33	[165..266]	Eubacterium_siraeum_DSM_15702_GCF_0003820851_ASM38208v1_NZ_KB907544_1__0020	0	0	0	0	0	0	0	0	0	0	0	0	0	0	0	0	0	0	0	0	0	0	0	0	0	0	0	0	0	0	0	0	0	0	0	0	0	0	0	0	0	0	0	0	0	0
xxxFusobacterium_nucleat	xxxFusobacterium_nucleatum_subsp_animalis_3_1_33	[315..424]	Faecalibacterium_prausnitzii_NZ_DS483500_1_rna34_0106	0	0	0	0	0	0	0	0	0	0	0	0	0	0	0	0	0	0	0	0	0	0	0	0	0	0	0	0	0	0	0	0	0	0	0	0	0	0	0	0	0	0	0	0	0	0
xxxFusobacterium_nucleat	xxxFusobacterium_nucleatum_subsp_animalis_3_1_33	[471..575]	Prevotella_copri_NZ_GG703855_1_rna43_0029	0	0	0	0	0	0	0	0	0	0	0	0	0	0	0	0	0	0	0	0	0	0	0	0	0	0	0	0	0	0	0	0	0	0	0	0	0	0	0	0	0	0	0	0	0	0
xxxFusobacterium_nucleat	xxxFusobacterium_nucleatum_subsp_animalis_3_1_33	[618..720]	Shuttleworthia_satelles_DSM_14600_NZ_GG665866_1_rna19_0005	0	0	0	0	0	0	0	0	0	0	0	0	0	0	0	0	0	0	0	0	0	0	0	0	0	0	0	0	0	0	0	0	0	0	0	0	0	0	0	0	0	0	0	0	0	0
xxxFusobacterium_nucleat	xxxFusobacterium_nucleatum_subsp_animalis_7_1	[19..120]	Cutibacterium_acnes_J139_NZ_ADFS01000001_1_rna32_0028	0	0	0	0	0	0	0	0	0	0	0	0	0	0	0	0	0	0	0	0	0	0	0	0	0	0	0	0	0	0	0	0	0	0	0	0	0	0	0	0	0	0	0	0	0	0
xxxFusobacterium_nucleat	xxxFusobacterium_nucleatum_subsp_animalis_7_1	[172..281]	Eubacterium_siraeum_DSM_15702_GCF_0003820851_ASM38208v1_NZ_KB907544_1__0020	0	0	0	0	0	0	0	0	0	0	0	0	0	0	0	0	0	0	0	0	0	0	0	0	0	0	0	0	0	0	0	0	0	0	0	0	0	0	0	0	0	0	0	0	0	0
xxxFusobacterium_nucleat	xxxFusobacterium_nucleatum_subsp_animalis_7_1	[325..429]	Faecalibacterium_prausnitzii_NZ_DS483500_1_rna34_0106	0	0	0	0	0	0	0	0	0	0	0	0	0	0	0	0	0	0	0	0	0	0	0	0	0	0	0	0	0	0	0	0	0	0	0	0	0	0	0	0	0	0	0	0	0	0
xxxFusobacterium_nucleat	xxxFusobacterium_nucleatum_subsp_animalis_7_1	[472..574]	Prevotella_copri_NZ_GG703855_1_rna43_0029	0	0	0	0	0	0	0	0	0	0	0	0	0	0	0	0	0	0	0	0	0	0	0	0	0	0	0	0	0	0	0	0	0	0	0	0	0	0	0	0	0	0	0	0	0	0
xxxFusobacterium_nucleat	xxxFusobacterium_nucleatum_subsp_animalis_7_1	[623..725]	Shuttleworthia_satelles_DSM_14600_NZ_GG665866_1_rna19_0005	0	0	0	0	0	0	0	0	0	0	0	0	0	0	0	0	0	0	0	0	0	0	0	0	0	0	0	0	0	0	0	0	0	0	0	0	0	0	0	0	0	0	0	0	0	0
xxxFusobacterium_nucleat	xxxFusobacterium_nucleatum_subsp_animalis_D11	[27..129]	Cutibacterium_acnes_J139_NZ_ADFS01000001_1_rna32_0028	0	0	0	0	0	0	0	0	0	0	0	0	0	0	0	0	0	0	0	0	0	0	0	0	0	0	0	0	0	0	0	0	0	0	0	0	0	0	0	0	0	0	0	0	0	0
xxxFusobacterium_nucleat	xxxFusobacterium_nucleatum_subsp_animalis_D11	[172..276]	Faecalibacterium_prausnitzii_NZ_DS483500_1_rna34_0106	0	0	0	0	0	0	0	0	0	0	0	0	0	0	0	0	0	0	0	0	0	0	0	0	0	0	0	0	0	0	0	0	0	0	0	0	0	0	0	0	0	0	0	0	0	0
xxxFusobacterium_nucleat	xxxFusobacterium_nucleatum_subsp_animalis_D11	[320..429]	Prevotella_copri_NZ_GG703855_1_rna43_0029	0	0	0	0	0	0	0	0	0	0	0	0	0	0	0	0	0	0	0	0	0	0	0	0	0	0	0	0	0	0	0	0	0	0	0	0	0	0	0	0	0	0	0	0	0	0
xxxFusobacterium_nucleat	xxxFusobacterium_nucleatum_subsp_animalis_D11	[481..582]	Shuttleworthia_satelles_DSM_14600_NZ_GG665866_1_rna19_0005	0	0	0	0	0	0	0	0	0	0	0	0	0	0	0	0	0	0	0	0	0	0	0	0	0	0	0	0	0	0	0	0	0	0	0	0	0	0	0	0	0	0	0	0	0	0
xxxFusobacterium_nucleat	xxxFusobacterium_nucleatum_subsp_nucleatum_ATCC_23726	[22..124]	Cutibacterium_acnes_J139_NZ_ADFS01000001_1_rna32_0028	0	0	0	0	0	0	0	0	0	0	0	0	0	0	0	0	0	0	0	0	0	0	0	0	0	0	0	0	0	0	0	0	0	0	0	0	0	0	0	0	0	0	0	0	0	0
xxxFusobacterium_nucleat	xxxFusobacterium_nucleatum_subsp_nucleatum_ATCC_23726	[173..275]	Eubacterium_siraeum_DSM_15702_GCF_0003820851_ASM38208v1_NZ_KB907544_1__0020	0	0	0	0	0	0	0	0	0	0	0	0	0	0	0	0	0	0	0	0	0	0	0	0	0	0	0	0	0	0	0	0	0	0	0	0	0	0	0	0	0	0	0	0	0	0
xxxFusobacterium_nucleat	xxxFusobacterium_nucleatum_subsp_nucleatum_ATCC_23726	[318..422]	Faecalibacterium_prausnitzii_NZ_DS483500_1_rna34_0106	0	0	0	0	0	0	0	0	0	0	0	0	0	0	0	0	0	0	0	0	0	0	0	0	0	0	0	0	0	0	0	0	0	0	0	0	0	0	0	0	0	0	0	0	0	0
xxxFusobacterium_nucleat	xxxFusobacterium_nucleatum_subsp_nucleatum_ATCC_23726	[466..575]	Prevotella_copri_NZ_GG703855_1_rna43_0029	0	0	0	0	0	0	0	0	0	0	0	0	0	0	0	0	0	0	0	0	0	0	0	0	0	0	0	0	0	0	0	0	0	0	0	0	0	0	0	0	0	0	0	0	0	0
xxxFusobacterium_nucleat	xxxFusobacterium_nucleatum_subsp_nucleatum_ATCC_23726	[627..728]	Shuttleworthia_satelles_DSM_14600_NZ_GG665866_1_rna19_0005	0	0	0	0	0	0	0	0	0	0	0	0	0	0	0	0	0	0	0	0	0	0	0	0	0	0	0	0	0	0	0	0	0	0	0	0	0	0	0	0	0	0	0	0	0	0
xxxFusobacterium_nucleat	xxxFusobacterium_nucleatum_subsp_polymorphum_ATCC_10953	[19..120]	Cutibacterium_acnes_J139_NZ_ADFS01000001_1_rna32_0028	0	0	0	0	0	0	0	0	0	0	0	0	0	0	0	0	0	0	0	0	0	0	0	0	0	0	0	0	0	0	0	0	0	0	0	0	0	0	0	0	0	0	0	0	0	0
xxxFusobacterium_nucleat	xxxFusobacterium_nucleatum_subsp_polymorphum_ATCC_10953	[172..281]	Faecalibacterium_prausnitzii_NZ_DS483500_1_rna34_0106	0	0	0	0	0	0	0	0	0	0	0	0	0	0	0	0	0	0	0	0	0	0	0	0	0	0	0	0	0	0	0	0	0	0	0	0	0	0	0	0	0	0	0	0	0	0
xxxFusobacterium_nucleat	xxxFusobacterium_nucleatum_subsp_polymorphum_ATCC_10953	[322..424]	Prevotella_copri_NZ_GG703855_1_rna43_0029	0	0	0	0	0	0	0	0	0	0	0	0	0	0	0	0	0	0	0	0	0	0	0	0	0	0	0	0	0	0	0	0	0	0	0	0	0	0	0	0	0	0	0	0	0	0
xxxFusobacterium_nucleat	xxxFusobacterium_nucleatum_subsp_vincentii_3_1_27	[22..124]	Cutibacterium_acnes_J139_NZ_ADFS01000001_1_rna32_0028	0	0	0	0	0	0	0	0	0	0	0	0	0	0	0	0	0	0	0	0	0	0	0	0	0	0	0	0	0	0	0	0	0	0	0	0	0	0	0	0	0	0	0	0	0	0
xxxFusobacterium_nucleat	xxxFusobacterium_nucleatum_subsp_vincentii_3_1_27	[165..266]	Eubacterium_siraeum_DSM_15702_GCF_0003820851_ASM38208v1_NZ_KB907544_1__0020	0	0	0	0	0	0	0	0	0	0	0	0	0	0	0	0	0	0	0	0	0	0	0	0	0	0	0	0	0	0	0	0	0	0	0	0	0	0	0	0	0	0	0	0	0	0
xxxFusobacterium_nucleat	xxxFusobacterium_nucleatum_subsp_vincentii_3_1_27	[320..422]	Faecalibacterium_prausnitzii_NZ_DS483500_1_rna34_0106	0	0	0	0	0	0	0	0	0	0	0	0	0	0	0	0	0	0	0	0	0	0	0	0	0	0	0	0	0	0	0	0	0	0	0	0	0	0	0	0	0	0	0	0	0	0
xxxFusobacterium_nucleat	xxxFusobacterium_nucleatum_subsp_vincentii_3_1_27	[463..572]	Prevotella_copri_NZ_GG703855_1_rna43_0029	0	0	0	0	0	0	0	0	0	0	0	0	0	0	0	0	0	0	0	0	0	0	0	0	0	0	0	0	0	0	0	0	0	0	0	0	0	0	0	0	0	0	0	0	0	0
xxxFusobacterium_nucleat	xxxFusobacterium_nucleatum_subsp_vincentii_3_1_27	[619..723]	Shuttleworthia_satelles_DSM_14600_NZ_GG665866_1_rna19_0005	0	0	0	0	0	0	0	0	0	0	0	0	0	0	0	0	0	0	0	0	0	0	0	0	0	0	0	0	0	0	0	0	0	0	0	0	0	0	0	0	0	0	0	0	0	0
xxxFusobacterium_nucleat	xxxFusobacterium_nucleatum_subsp_vincentii_3_1_36A2	[22..124]	Cutibacterium_acnes_J139_NZ_ADFS01000001_1_rna32_0028	0	0	0	0	0	0	0	0	0	0	0	0	0	0	0	0	0	0	0	0	0	0	0	0	0	0	0	0	0	0	0	0	0	0	0	0	0	0	0	0	0	0	0	0	0	0
xxxFusobacterium_nucleat	xxxFusobacterium_nucleatum_subsp_vincentii_3_1_36A2	[165..266]	Eubacterium_siraeum_DSM_15702_GCF_0003820851_ASM38208v1_NZ_KB907544_1__0020	0	0	0	0	0	0	0	0	0	0	0	0	0	0	0	0	0	0	0	0	0	0	0	0	0	0	0	0	0	0	0	0	0	0	0	0	0	0	0	0	0	0	0	0	0	0
xxxFusobacterium_nucleat	xxxFusobacterium_nucleatum_subsp_vincentii_3_1_36A2	[318..427]	Faecalibacterium_prausnitzii_NZ_DS483500_1_rna34_0106	0	0	0	0	0	0	0	0	0	0	0	0	0	0	0	0	0	0	0	0	0	0	0	0	0	0	0	0	0	0	0	0	0	0	0	0	0	0	0	0	0	0	0	0	0	0
xxxFusobacterium_nucleat	xxxFusobacterium_nucleatum_subsp_vincentii_3_1_36A2	[471..575]	Prevotella_copri_NZ_GG703855_1_rna43_0029	0	0	0	0	0	0	0	0	0	0	0	0	0	0	0	0	0	0	0	0	0	0	0	0	0	0	0	0	0	0	0	0	0	0	0	0	0	0	0	0	0	0	0	0	0	0
xxxFusobacterium_nucleat	xxxFusobacterium_nucleatum_subsp_vincentii_3_1_36A2	[618..720]	Shuttleworthia_satelles_DSM_14600_NZ_GG665866_1_rna19_0005	0	0	0	0	0	0	0	0	0	0	0	0	0	0	0	0	0	0	0	0	0	0	0	0	0	0	0	0	0	0	0	0	0	0	0	0	0	0	0	0	0	0	0	0	0	0
xxxFusobacterium_nucleat	xxxFusobacterium_nucleatum_subsp_vincentii_4_1_13	[19..120]	Cutibacterium_acnes_J139_NZ_ADFS01000001_1_rna32_0028	0	0	0	0	0	0	0	0	0	0	0	0	0	0	0	0	0	0	0	0	0	0	0	0	0	0	0	0	0	0	0	0	0	0	0	0	0	0	0	0	0	0	0	0	0	0
xxxFusobacterium_nucleat	xxxFusobacterium_nucleatum_subsp_vincentii_4_1_13	[172..281]	Faecalibacterium_prausnitzii_NZ_DS483500_1_rna34_0106	0	0	0	0	0	0	0	0	0	0	0	0	0	0	0	0	0	0	0	0	0	0	0	0	0	0	0	0	0	0	0	0	0	0	0	0	0	0	0	0	0	0	0	0	0	0
xxxFusobacterium_nucleat	xxxFusobacterium_nucleatum_subsp_vincentii_4_1_13	[325..429]	Prevotella_copri_NZ_GG703855_1_rna43_0029	0	0	0	0	0	0	0	0	0	0	0	0	0	0	0	0	0	0	0	0	0	0	0	0	0	0	0	0	0	0	0	0	0	0	0	0	0	0	0	0	0	0	0	0	0	0
xxxFusobacterium_nucleat	xxxFusobacterium_nucleatum_subsp_vincentii_4_1_13	[472..574]	Shuttleworthia_satelles_DSM_14600_NZ_GG665866_1_rna19_0005	0	0	0	0	0	0	0	0	0	0	0	0	0	0	0	0	0	0	0	0	0	0	0	0	0	0	0	0	0	0	0	0	0	0	0	0	0	0	0	0	0	0	0	0	0	0
xxxFusobacterium_nucleat	xxxFusobacterium_nucleatum_subsp_vincentii_ATCC_49256	[19..120]	Cutibacterium_acnes_J139_NZ_ADFS01000001_1_rna32_0028	0	0	0	0	0	0	0	0	0	0	0	0	0	0	0	0	0	0	0	0	0	0	0	0	0	0	0	0	0	0	0	0	0	0	0	0	0	0	0	0	0	0	0	0	0	0
xxxFusobacterium_nucleat	xxxFusobacterium_nucleatum_subsp_vincentii_ATCC_49256	[174..276]	Eubacterium_siraeum_DSM_15702_GCF_0003820851_ASM38208v1_NZ_KB907544_1__0020	0	0	0	0	0	0	0	0	0	0	0	0	0	0	0	0	0	0	0	0	0	0	0	0	0	0	0	0	0	0	0	0	0	0	0	0	0	0	0	0	0	0	0	0	0	0
xxxFusobacterium_nucleat	xxxFusobacterium_nucleatum_subsp_vincentii_ATCC_49256	[319..423]	Faecalibacterium_prausnitzii_NZ_DS483500_1_rna34_0106	0	0	0	0	0	0	0	0	0	0	0	0	0	0	0	0	0	0	0	0	0	0	0	0	0	0	0	0	0	0	0	0	0	0	0	0	0	0	0	0	0	0	0	0	0	0
xxxFusobacterium_nucleat	xxxFusobacterium_nucleatum_subsp_vincentii_ATCC_49256	[467..576]	Prevotella_copri_NZ_GG703855_1_rna43_0029	0	0	0	0	0	0	0	0	0	0	0	0	0	0	0	0	0	0	0	0	0	0	0	0	0	0	0	0	0	0	0	0	0	0	0	0	0	0	0	0	0	0	0	0	0	0
xxxFusobacterium_nucleat	xxxFusobacterium_nucleatum_subsp_vincentii_ATCC_49256	[623..725]	Shuttleworthia_satelles_DSM_14600_NZ_GG665866_1_rna19_0005	0	0	0	0	0	0	0	0	0	0	0	0	0	0	0	0	0	0	0	0	0	0	0	0	0	0	0	0	0	0	0	0	0	0	0	0	0	0	0	0	0	0	0	0	0	0
xxxFusobacterium_periodo	xxxFusobacterium_periodonticum_1_1_41FAA	[22..124]	Eubacterium_siraeum_DSM_15702_GCF_0003820851_ASM38208v1_NZ_KB907544_1__0020	0	0	0	0	0	0	0	0	0	0	0	0	0	0	0	0	0	0	0	0	0	0	0	0	0	0	0	0	0	0	0	0	0	0	0	0	0	0	0	0	0	0	0	0	0	0
xxxFusobacterium_periodo	xxxFusobacterium_periodonticum_1_1_41FAA	[165..266]	Faecalibacterium_prausnitzii_NZ_DS483500_1_rna34_0106	0	0	0	0	0	0	0	0	0	0	0	0	0	0	0	0	0	0	0	0	0	0	0	0	0	0	0	0	0	0	0	0	0	0	0	0	0	0	0	0	0	0	0	0	0	0
xxxFusobacterium_periodo	xxxFusobacterium_periodonticum_1_1_41FAA	[318..422]	Prevotella_copri_NZ_GG703855_1_rna43_0029	0	0	0	0	0	0	0	0	0	0	0	0	0	0	0	0	0	0	0	0	0	0	0	0	0	0	0	0	0	0	0	0	0	0	0	0	0	0	0	0	0	0	0	0	0	0
xxxFusobacterium_periodo	xxxFusobacterium_periodonticum_1_1_41FAA	[465..567]	Shuttleworthia_satelles_DSM_14600_NZ_GG665866_1_rna19_0005	0	0	0	0	0	0	0	0	0	0	0	0	0	0	0	0	0	0	0	0	0	0	0	0	0	0	0	0	0	0	0	0	0	0	0	0	0	0	0	0	0	0	0	0	0	0
xxxFusobacterium_periodo	xxxFusobacterium_periodonticum_2_1_31	[27..129]	Cutibacterium_acnes_J139_NZ_ADFS01000001_1_rna32_0028	0	0	0	0	0	0	0	0	0	0	0	0	0	0	0	0	0	0	0	0	0	0	0	0	0	0	0	0	0	0	0	0	0	0	0	0	0	0	0	0	0	0	0	0	0	0
xxxFusobacterium_periodo	xxxFusobacterium_periodonticum_2_1_31	[172..276]	Eubacterium_siraeum_DSM_15702_GCF_0003820851_ASM38208v1_NZ_KB907544_1__0020	0	0	0	0	0	0	0	0	0	0	0	0	0	0	0	0	0	0	0	0	0	0	0	0	0	0	0	0	0	0	0	0	0	0	0	0	0	0	0	0	0	0	0	0	0	0
xxxFusobacterium_periodo	xxxFusobacterium_periodonticum_2_1_31	[320..429]	Faecalibacterium_prausnitzii_NZ_DS483500_1_rna34_0106	0	0	0	0	0	0	0	0	0	0	0	0	0	0	0	0	0	0	0	0	0	0	0	0	0	0	0	0	0	0	0	0	0	0	0	0	0	0	0	0	0	0	0	0	0	0
xxxFusobacterium_periodo	xxxFusobacterium_periodonticum_2_1_31	[481..582]	Prevotella_copri_NZ_GG703855_1_rna43_0029	0	0	0	0	0	0	0	0	0	0	0	0	0	0	0	0	0	0	0	0	0	0	0	0	0	0	0	0	0	0	0	0	0	0	0	0	0	0	0	0	0	0	0	0	0	0
xxxFusobacterium_periodo	xxxFusobacterium_periodonticum_2_1_31	[623..725]	Shuttleworthia_satelles_DSM_14600_NZ_GG665866_1_rna19_0005	0	0	0	0	0	0	0	0	0	0	0	0	0	0	0	0	0	0	0	0	0	0	0	0	0	0	0	0	0	0	0	0	0	0	0	0	0	0	0	0	0	0	0	0	0	0
xxxFusobacterium_periodo	xxxFusobacterium_periodonticum_ATCC_33693	[27..129]	Cutibacterium_acnes_J139_NZ_ADFS01000001_1_rna32_0028	0	0	0	0	0	0	0	0	0	0	0	0	0	0	0	0	0	0	0	0	0	0	0	0	0	0	0	0	0	0	0	0	0	0	0	0	0	0	0	0	0	0	0	0	0	0
xxxFusobacterium_periodo	xxxFusobacterium_periodonticum_ATCC_33693	[172..276]	Eubacterium_siraeum_DSM_15702_GCF_0003820851_ASM38208v1_NZ_KB907544_1__0020	0	0	0	0	0	0	0	0	0	0	0	0	0	0	0	0	0	0	0	0	0	0	0	0	0	0	0	0	0	0	0	0	0	0	0	0	0	0	0	0	0	0	0	0	0	0
xxxFusobacterium_periodo	xxxFusobacterium_periodonticum_ATCC_33693	[320..429]	Faecalibacterium_prausnitzii_NZ_DS483500_1_rna34_0106	0	0	0	0	0	0	0	0	0	0	0	0	0	0	0	0	0	0	0	0	0	0	0	0	0	0	0	0	0	0	0	0	0	0	0	0	0	0	0	0	0	0	0	0	0	0
xxxFusobacterium_periodo	xxxFusobacterium_periodonticum_ATCC_33693	[481..582]	Prevotella_copri_NZ_GG703855_1_rna43_0029	0	0	0	0	0	0	0	0	0	0	0	0	0	0	0	0	0	0	0	0	0	0	0	0	0	0	0	0	0	0	0	0	0	0	0	0	0	0	0	0	0	0	0	0	0	0
xxxFusobacterium_periodo	xxxFusobacterium_periodonticum_ATCC_33693	[623..725]	Shuttleworthia_satelles_DSM_14600_NZ_GG665866_1_rna19_0005	0	0	0	0	0	0	0	0	0	0	0	0	0	0	0	0	0	0	0	0	0	0	0	0	0	0	0	0	0	0	0	0	0	0	0	0	0	0	0	0	0	0	0	0	0	0
xxxGardnerella_vaginalis	xxxGardnerella_vaginalis	[27..131]	Cutibacterium_acnes_J139_NZ_ADFS01000001_1_rna32_0028	0	0	2	0	112	0	0	2	0	0	0	0	6	0	0	0	46	0	0	0	0	0	0	0	0	0	130	0	0	102	0	144	0	0	206	0	0	0	78	0	0	0	0	0	0	94
xxxGardnerella_vaginalis	xxxGardnerella_vaginalis	[174..278]	Mageeibacillus_indolicus_NC_013895_2_rna7_0011	0	0	0	0	0	0	0	0	0	0	0	0	0	0	0	0	0	0	0	0	0	0	0	0	0	0	0	0	0	0	0	2	0	0	0	0	0	0	4	0	0	0	0	0	0	2
xxxGardnerella_vaginalis	xxxGardnerella_vaginalis	[318..425]	Prevotella_copri_NZ_GG703855_1_rna43_0029	0	0	0	0	704	0	0	12	0	0	0	2	6	0	0	0	92	0	0	0	0	0	0	0	0	0	817	0	0	470	0	2486	0	0	892	0	0	2	310	2	0	0	2	2	0	588
xxxGardnerella_vaginalis	xxxGardnerella_vaginalis	[476..580]	Shuttleworthia_satelles_DSM_14600_NZ_GG665866_1_rna19_0005	0	0	0	0	0	0	0	0	0	0	0	0	0	0	0	0	26	0	0	0	0	0	0	0	0	0	234	0	0	162	0	1506	2	0	472	0	0	0	20	2	0	0	0	0	0	250
xxxGardnerella_vaginalis	xxxGardnerella_vaginalis_5-1	[23..125]	Bifidobacterium_angulatum_JCM_7096_GCF_0010251551_ASM102515v1_NZ_AP012322_1_rna0_0019	0	0	0	0	0	0	0	2	0	0	0	0	0	0	0	0	22	0	0	0	0	0	0	0	0	0	244	0	0	144	0	1424	2	0	460	0	0	0	18	2	0	0	0	0	0	270
xxxGardnerella_vaginalis	xxxGardnerella_vaginalis_5-1	[173..277]	Cutibacterium_acnes_J139_NZ_ADFS01000001_1_rna32_0028	0	0	0	0	4	0	0	0	0	0	0	0	0	0	0	0	0	0	0	0	0	0	0	0	0	0	2	2	0	6	0	8	0	0	10	0	0	0	0	0	0	0	0	0	0	2
xxxGardnerella_vaginalis	xxxGardnerella_vaginalis_5-1	[314..421]	Mageeibacillus_indolicus_NC_013895_2_rna7_0011	0	0	0	0	684	0	0	12	0	0	0	2	4	0	0	0	88	0	0	0	0	0	0	0	0	0	810	0	0	458	0	2410	0	0	846	0	0	2	300	2	0	0	0	2	0	580
xxxGardnerella_vaginalis	xxxGardnerella_vaginalis_5-1	[474..578]	Prevotella_copri_NZ_GG703855_1_rna43_0029	0	0	0	0	0	0	0	0	0	0	0	0	0	0	0	0	0	0	0	0	0	0	0	0	0	0	0	0	0	0	0	2	0	0	0	0	0	0	4	0	0	0	0	0	0	2
xxxGardnerella_vaginalis	xxxGardnerella_vaginalis_5-1	[621..725]	Shuttleworthia_satelles_DSM_14600_NZ_GG665866_1_rna19_0005	0	0	2	0	106	0	0	2	0	0	0	0	6	0	0	0	40	0	0	0	0	0	0	0	0	0	124	0	0	90	0	170	0	0	200	0	0	0	62	0	0	0	0	0	0	78
xxxGardnerella_vaginalis	xxxGardnerella_vaginalis_AMD	[23..125]	Bifidobacterium_angulatum_JCM_7096_GCF_0010251551_ASM102515v1_NZ_AP012322_1_rna0_0019	0	0	0	0	0	0	0	2	0	0	0	0	0	0	0	0	22	0	0	0	0	0	0	0	0	0	248	0	0	144	0	1422	2	0	458	0	0	0	18	2	0	0	0	0	0	266
xxxGardnerella_vaginalis	xxxGardnerella_vaginalis_AMD	[173..277]	Cutibacterium_acnes_J139_NZ_ADFS01000001_1_rna32_0028	0	0	0	0	4	0	0	0	0	0	0	0	0	0	0	0	0	0	0	0	0	0	0	0	0	0	2	2	0	6	0	8	0	0	10	0	0	0	0	0	0	0	0	0	0	2
xxxGardnerella_vaginalis	xxxGardnerella_vaginalis_AMD	[314..421]	Mageeibacillus_indolicus_NC_013895_2_rna7_0011	0	0	0	0	682	0	0	12	0	0	0	2	4	0	0	0	90	0	0	0	0	0	0	0	0	0	810	0	0	456	0	2418	0	0	842	0	0	2	300	2	0	0	2	2	0	584
xxxGardnerella_vaginalis	xxxGardnerella_vaginalis_AMD	[474..578]	Prevotella_copri_NZ_GG703855_1_rna43_0029	0	0	0	0	0	0	0	0	0	0	0	0	0	0	0	0	0	0	0	0	0	0	0	0	0	0	0	0	0	0	0	2	0	0	0	0	0	0	4	0	0	0	0	0	0	2
xxxGardnerella_vaginalis	xxxGardnerella_vaginalis_AMD	[621..725]	Shuttleworthia_satelles_DSM_14600_NZ_GG665866_1_rna19_0005	0	0	2	0	106	0	0	2	0	0	0	0	6	0	0	0	42	0	0	0	0	0	0	0	0	0	126	0	0	92	0	162	0	0	208	0	0	0	66	0	0	0	2	0	0	68
xxxGardnerella_vaginalis	xxxGardnerella_vaginalis_ATCC_14019	[23..125]	Bifidobacterium_angulatum_JCM_7096_GCF_0010251551_ASM102515v1_NZ_AP012322_1_rna0_0019	0	0	0	0	346	0	0	0	0	0	0	0	0	0	0	0	0	0	0	0	0	0	0	0	0	0	8	2	0	0	0	20	0	0	100	0	0	0	0	22	0	0	0	0	0	108
xxxGardnerella_vaginalis	xxxGardnerella_vaginalis_ATCC_14019	[173..277]	Cutibacterium_acnes_J139_NZ_ADFS01000001_1_rna32_0028	0	0	0	0	4	0	0	0	0	0	0	0	0	0	0	0	0	0	0	0	0	0	0	0	0	0	2	2	0	6	0	8	0	0	10	0	0	0	0	0	0	0	0	0	0	2
xxxGardnerella_vaginalis	xxxGardnerella_vaginalis_ATCC_14019	[314..421]	Mageeibacillus_indolicus_NC_013895_2_rna7_0011	0	0	0	0	102	0	0	0	0	0	0	0	0	0	4	0	2	0	0	0	0	0	0	0	0	0	22	26	0	52	0	132	0	0	150	0	0	0	0	40	0	0	0	0	0	190
xxxGardnerella_vaginalis	xxxGardnerella_vaginalis_ATCC_14019	[474..578]	Prevotella_copri_NZ_GG703855_1_rna43_0029	0	0	0	0	0	0	0	0	0	0	0	0	0	0	0	0	0	0	0	0	0	0	0	0	0	0	0	0	0	0	0	2	0	0	0	0	0	0	4	0	0	0	0	0	0	2
xxxGardnerella_vaginalis	xxxGardnerella_vaginalis_ATCC_14019	[621..725]	Shuttleworthia_satelles_DSM_14600_NZ_GG665866_1_rna19_0005	0	0	2	0	22	0	0	0	0	0	0	0	0	0	0	0	0	0	0	0	0	0	0	0	0	0	0	8	0	0	0	0	0	0	10	0	0	0	0	32	0	0	4	0	0	22
xxxGemella_asaccharolyti	xxxGemella_asaccharolytica	[23..123]	Bifidobacterium_angulatum_JCM_7096_GCF_0010251551_ASM102515v1_NZ_AP012322_1_rna0_0019	0	0	0	0	0	0	0	0	0	0	0	0	0	0	0	0	0	0	0	0	0	0	0	0	0	0	0	0	0	0	0	0	0	0	0	0	0	0	0	0	0	0	0	0	0	0
xxxGemella_asaccharolyti	xxxGemella_asaccharolytica	[168..271]	Cutibacterium_acnes_J139_NZ_ADFS01000001_1_rna32_0028	0	0	0	0	0	0	0	0	0	0	0	0	0	0	0	0	0	0	0	0	0	0	0	0	0	0	0	0	0	0	0	0	0	0	0	0	0	0	0	0	0	0	0	0	0	0
xxxGemella_asaccharolyti	xxxGemella_asaccharolytica	[312..415]	Eubacterium_siraeum_DSM_15702_GCF_0003820851_ASM38208v1_NZ_KB907544_1__0016	0	0	0	0	0	0	0	0	0	0	0	0	0	0	0	0	0	0	0	0	0	0	0	0	0	0	0	0	2	0	0	12	0	0	0	0	0	0	0	0	0	0	0	0	0	0
xxxGemella_asaccharolyti	xxxGemella_asaccharolytica	[463..567]	Eubacterium_siraeum_DSM_15702_GCF_0003820851_ASM38208v1_NZ_KB907544_1__0020	0	0	0	0	0	0	0	0	0	0	0	0	0	0	0	0	0	0	0	0	0	0	0	0	0	0	0	0	0	0	0	0	0	0	0	0	0	0	0	0	0	0	0	0	0	0
xxxGemella_asaccharolyti	xxxGemella_asaccharolytica	[609..715]	Faecalibacterium_prausnitzii_NZ_DS483500_1_rna34_0106	0	0	0	0	0	0	0	0	0	0	0	0	0	0	0	0	0	0	0	0	0	0	0	0	0	0	0	0	10	0	0	0	0	0	0	0	0	0	0	0	0	0	0	0	0	0
xxxGemella_asaccharolyti	xxxGemella_asaccharolytica	[768..880]	Prevotella_copri_NZ_GG703855_1_rna43_0029	0	0	0	0	0	0	0	0	0	0	0	0	0	0	0	0	0	0	0	0	0	0	0	0	0	0	0	0	154	0	0	532	0	0	30	0	0	0	0	0	0	0	0	0	0	32
xxxGemella_asaccharolyti	xxxGemella_asaccharolytica	[923..1037]	Shuttleworthia_satelles_DSM_14600_NZ_GG665866_1_rna19_0005	0	0	0	0	0	0	0	0	0	0	0	0	0	0	0	0	0	0	0	0	0	0	0	0	0	0	0	0	0	0	0	0	0	0	2	0	0	0	0	0	0	0	0	0	0	0
xxxGemella_asaccharolyti	xxxGemella_asaccharolytica	[1083..1188]	Streptococcus_macedonicus_NC_016749_1_rna66_0143	0	0	0	0	0	0	0	0	0	0	0	0	0	0	0	0	0	0	0	0	0	0	0	0	0	0	0	0	6	0	0	2	0	0	0	0	0	0	0	0	0	0	0	0	0	0
xxxGemella_asaccharolyti	xxxGemella_asaccharolytica	[1231..1333]	Veillonella_seminalis_NZ_JH992937_1_rna41_0017	0	0	0	0	0	0	0	0	0	0	0	0	0	0	0	0	0	0	0	0	0	0	0	0	0	0	0	0	2	0	0	12	0	0	0	0	0	0	0	0	0	0	0	0	0	0
xxxGemella_haemolysans	xxxGemella_haemolysans	[18..123]	Bifidobacterium_angulatum_JCM_7096_GCF_0010251551_ASM102515v1_NZ_AP012322_1_rna0_0019	0	0	0	0	0	0	0	0	0	0	0	0	0	0	0	0	0	0	0	0	0	0	0	0	0	0	0	0	0	0	0	0	0	0	0	0	0	0	0	0	0	0	0	0	0	0
xxxGemella_haemolysans	xxxGemella_haemolysans	[173..284]	Cutibacterium_acnes_J139_NZ_ADFS01000001_1_rna32_0028	0	0	0	0	0	0	0	0	0	0	0	0	0	0	0	0	0	0	0	0	0	0	0	0	0	0	0	0	0	0	0	0	0	0	0	0	0	0	0	0	0	0	0	0	0	0
xxxGemella_haemolysans	xxxGemella_haemolysans	[331..436]	Eubacterium_siraeum_DSM_15702_GCF_0003820851_ASM38208v1_NZ_KB907544_1__0020	0	0	0	0	0	0	0	0	0	0	0	0	0	0	0	0	0	0	0	0	0	0	0	0	0	0	0	0	0	0	0	0	0	0	0	0	0	0	0	0	0	0	0	0	0	0
xxxGemella_haemolysans	xxxGemella_haemolysans	[487..590]	Faecalibacterium_prausnitzii_NZ_DS483500_1_rna34_0106	0	0	0	0	0	0	0	0	0	0	0	0	0	0	0	0	0	0	0	0	0	0	0	0	0	0	0	0	0	0	0	0	0	0	0	0	0	0	0	0	0	0	0	0	0	0
xxxGemella_haemolysans	xxxGemella_haemolysans	[500..888]	Mageeibacillus_indolicus_NC_013895_2_rna7_0011	0	0	0	0	0	0	0	0	0	0	0	0	0	0	0	0	0	0	0	0	0	0	0	0	0	0	0	0	0	0	0	0	0	0	0	0	0	0	0	0	0	0	0	0	0	0
xxxGemella_haemolysans	xxxGemella_haemolysans	[633..737]	Prevotella_copri_NZ_GG703855_1_rna43_0029	0	0	0	0	0	0	0	0	0	0	0	0	0	0	0	0	0	0	0	0	0	0	0	0	0	0	0	0	0	0	0	0	0	0	0	0	0	0	0	0	0	0	0	0	0	0
xxxGemella_haemolysans	xxxGemella_haemolysans	[925..1027]	Shuttleworthia_satelles_DSM_14600_NZ_GG665866_1_rna19_0005	0	0	0	0	0	0	0	0	0	0	0	0	0	0	0	0	0	0	0	0	0	0	0	0	0	0	0	0	0	0	0	0	0	0	0	0	0	0	0	0	0	0	0	0	0	0
xxxGemella_haemolysans	xxxGemella_haemolysans	[1077..1178]	Streptococcus_macedonicus_NC_016749_1_rna66_0143	0	0	0	0	0	0	0	0	0	0	0	0	0	0	0	0	0	2	0	0	0	2	0	0	0	0	0	0	0	0	0	0	0	0	0	0	2	0	0	0	0	0	0	0	0	0
xxxGemella_haemolysans	xxxGemella_haemolysans	[1223..1326]	Veillonella_seminalis_NZ_JH992937_1_rna41_0017	0	0	0	0	0	0	0	0	0	0	0	0	0	0	0	0	0	0	0	0	0	0	0	0	0	0	0	0	0	0	0	0	0	0	0	0	0	0	0	0	0	0	0	0	0	0
xxxGemella_sanguinis	xxxGemella_sanguinis	[23..124]	Bifidobacterium_angulatum_JCM_7096_GCF_0010251551_ASM102515v1_NZ_AP012322_1_rna0_0019	0	0	0	0	0	0	0	0	0	0	0	0	0	0	0	0	0	0	0	0	0	0	0	0	0	0	0	0	0	0	0	0	0	0	0	0	0	0	0	0	0	0	0	0	0	0
xxxGemella_sanguinis	xxxGemella_sanguinis	[174..276]	Cutibacterium_acnes_J139_NZ_ADFS01000001_1_rna32_0028	0	0	0	0	0	0	0	0	0	0	0	0	0	0	0	0	0	0	0	0	0	0	0	0	0	0	0	0	0	0	0	0	0	0	0	0	0	0	0	0	0	0	0	0	0	0
xxxGemella_sanguinis	xxxGemella_sanguinis	[314..417]	Eubacterium_siraeum_DSM_15702_GCF_0003820851_ASM38208v1_NZ_KB907544_1__0016	0	0	0	0	0	0	0	0	0	0	0	0	0	0	0	0	0	0	0	0	0	0	0	0	0	0	0	0	0	0	0	0	0	0	0	0	0	0	0	0	0	0	0	0	0	0
xxxGemella_sanguinis	xxxGemella_sanguinis	[432..1343]	Eubacterium_siraeum_DSM_15702_GCF_0003820851_ASM38208v1_NZ_KB907544_1__0020	0	0	0	0	0	0	0	0	0	0	0	0	0	0	0	0	0	0	0	0	0	0	0	0	0	0	0	0	0	0	0	0	0	0	0	0	0	0	0	0	0	0	0	0	0	0
xxxGemella_sanguinis	xxxGemella_sanguinis	[468..573]	Faecalibacterium_prausnitzii_NZ_DS483500_1_rna34_0106	0	0	0	0	0	0	0	0	0	0	0	0	0	0	0	0	0	0	0	0	0	0	0	0	0	0	0	0	0	0	0	0	2	0	0	0	0	0	0	0	0	0	0	0	0	0
xxxGemella_sanguinis	xxxGemella_sanguinis	[613..719]	Mageeibacillus_indolicus_NC_013895_2_rna7_0011	0	0	0	0	0	0	0	0	0	0	0	0	0	0	0	0	0	0	0	0	0	0	0	0	0	0	0	0	0	0	0	0	0	0	0	0	0	0	0	0	0	0	0	0	0	0
xxxGemella_sanguinis	xxxGemella_sanguinis	[771..885]	Prevotella_copri_NZ_GG703855_1_rna43_0029	0	0	0	0	0	0	0	0	0	0	0	0	0	0	0	0	0	0	0	0	0	0	0	0	0	0	0	0	0	0	0	0	0	0	0	0	0	0	0	0	0	0	0	0	0	0
xxxGemella_sanguinis	xxxGemella_sanguinis	[928..1039]	Shuttleworthia_satelles_DSM_14600_NZ_GG665866_1_rna19_0005	0	0	0	0	0	0	0	0	0	0	0	0	0	0	0	0	0	0	0	0	0	0	0	0	0	0	0	0	0	0	0	0	0	0	0	0	0	0	0	0	0	0	0	0	0	0
xxxGemella_sanguinis	xxxGemella_sanguinis	[1088..1192]	Streptococcus_macedonicus_NC_016749_1_rna66_0143	0	0	0	0	0	0	0	0	0	0	0	0	0	0	0	0	0	0	0	0	0	0	0	0	0	0	0	0	0	0	0	0	0	0	0	0	0	0	0	0	0	0	0	0	0	0
xxxGemella_sanguinis	xxxGemella_sanguinis	[1383..1486]	Veillonella_seminalis_NZ_JH992937_1_rna41_0017	0	0	0	0	0	0	0	0	0	0	0	0	0	0	0	0	0	0	0	0	0	0	0	0	0	0	0	0	0	0	0	0	0	0	0	0	0	0	0	0	0	0	0	0	0	0
xxxGiardia_intestinalis	xxxGiardia_intestinalis	[23..98]	Coprinus_comatus_Coprinus_comatus_product_18S_0002	0	0	0	0	0	0	0	0	0	0	0	0	0	0	0	0	0	0	0	0	0	0	0	0	0	0	0	0	0	0	0	0	0	0	0	0	0	0	0	0	0	0	0	0	0	0
xxxGranulicatella_elegan	xxxGranulicatella_elegans	[23..123]	Bifidobacterium_angulatum_JCM_7096_GCF_0010251551_ASM102515v1_NZ_AP012322_1_rna0_0019	0	0	0	0	2	0	0	0	0	0	0	0	0	0	2	0	0	0	0	0	0	0	0	0	0	42	0	0	0	0	0	4	0	0	6	0	0	0	0	0	0	0	0	0	0	30
xxxGranulicatella_elegan	xxxGranulicatella_elegans	[171..276]	Cutibacterium_acnes_J139_NZ_ADFS01000001_1_rna32_0028	0	0	0	0	0	0	0	0	0	0	0	0	0	0	0	0	0	0	0	0	2	0	0	0	0	0	0	0	0	0	0	0	0	0	0	0	0	0	0	0	0	0	0	2	0	0
xxxGranulicatella_elegan	xxxGranulicatella_elegans	[316..420]	Faecalibacterium_prausnitzii_NZ_DS483500_1_rna34_0106	0	0	0	0	0	0	0	0	0	0	0	0	0	0	0	0	0	0	0	0	0	0	0	0	0	0	0	0	0	0	0	0	0	0	0	0	0	0	0	0	0	0	0	0	0	0
xxxGranulicatella_elegan	xxxGranulicatella_elegans	[462..568]	Mageeibacillus_indolicus_NC_013895_2_rna7_0011	0	0	0	0	0	0	0	0	0	0	0	0	0	0	0	0	0	0	0	0	0	0	0	0	0	0	0	0	0	0	0	0	0	0	0	0	0	0	0	0	0	0	0	0	0	0
xxxGranulicatella_elegan	xxxGranulicatella_elegans	[476..718]	Prevotella_copri_NZ_GG703855_1_rna43_0029	0	0	0	0	0	0	0	0	0	0	0	0	0	0	0	0	0	0	0	0	0	0	0	0	0	0	0	0	0	0	0	0	0	0	0	0	0	0	0	0	0	0	0	0	0	0
xxxGranulicatella_elegan	xxxGranulicatella_elegans	[769..873]	Shuttleworthia_satelles_DSM_14600_NZ_GG665866_1_rna19_0005	0	0	0	0	0	0	0	0	0	0	0	0	0	0	0	0	0	0	0	0	0	0	0	0	0	8	0	0	0	0	0	0	0	0	0	0	0	0	0	0	0	0	0	0	0	0
xxxGranulicatella_elegan	xxxGranulicatella_elegans	[922..1024]	Veillonella_seminalis_NZ_JH992937_1_rna41_0017	0	0	0	0	0	0	0	0	0	0	0	0	0	0	0	0	0	0	0	0	0	0	0	0	0	0	0	0	0	0	0	0	0	0	0	0	0	0	0	0	0	0	0	0	0	0
xxxHaemophilus_ducreyi_3	xxxHaemophilus_ducreyi_35000HP_GCF_000007945.1_ASM794v1	[18..121]	Cutibacterium_acnes_J139_NZ_ADFS01000001_1_rna32_0028	0	0	0	0	0	0	0	0	0	0	0	0	0	0	0	0	0	0	0	0	0	0	0	0	0	0	0	0	0	0	0	0	0	0	0	0	0	0	0	0	0	0	0	0	0	0
xxxHaemophilus_ducreyi_3	xxxHaemophilus_ducreyi_35000HP_GCF_000007945.1_ASM794v1	[32..268]	Faecalibacterium_prausnitzii_NZ_DS483500_1_rna34_0106	0	0	0	0	0	0	0	0	0	0	0	0	0	0	0	0	0	0	0	0	0	0	0	0	0	0	0	0	0	0	0	0	0	0	0	0	0	0	0	0	0	0	0	0	0	0
xxxHaemophilus_ducreyi_3	xxxHaemophilus_ducreyi_35000HP_GCF_000007945.1_ASM794v1	[322..426]	Mageeibacillus_indolicus_NC_013895_2_rna7_0011	0	0	0	0	0	0	0	0	0	0	0	0	0	0	0	0	0	0	0	0	0	0	0	0	0	0	0	0	0	0	0	0	0	0	0	0	0	0	0	0	0	0	0	0	0	0
xxxHaemophilus_ducreyi_3	xxxHaemophilus_ducreyi_35000HP_GCF_000007945.1_ASM794v1	[470..574]	Prevotella_copri_NZ_GG703855_1_rna43_0029	0	0	0	0	0	0	0	0	0	0	0	0	0	0	0	0	0	0	0	0	0	0	0	0	0	0	0	0	0	0	0	0	0	0	0	0	0	0	0	0	0	0	0	0	0	0
xxxHaemophilus_ducreyi_3	xxxHaemophilus_ducreyi_35000HP_GCF_000007945.1_ASM794v1	[617..722]	Shuttleworthia_satelles_DSM_14600_NZ_GG665866_1_rna19_0005	0	0	0	0	0	0	0	0	0	0	0	0	0	0	0	0	0	0	0	0	0	0	0	0	0	0	0	0	0	0	0	0	0	0	0	0	0	0	0	0	0	0	0	0	0	0
xxxHaemophilus_parainflu	xxxHaemophilus_parainfluenzae	[27..130]	Cutibacterium_acnes_J139_NZ_ADFS01000001_1_rna32_0028	0	0	0	0	0	0	0	0	0	0	0	0	0	0	0	0	0	0	0	0	0	0	0	0	0	0	0	0	0	0	0	0	0	0	0	0	0	0	0	0	0	0	0	0	0	0
xxxHaemophilus_parainflu	xxxHaemophilus_parainfluenzae	[173..277]	Eubacterium_siraeum_DSM_15702_GCF_0003820851_ASM38208v1_NZ_KB907544_1__0020	0	0	0	0	0	0	0	0	0	0	0	0	0	0	0	0	0	0	0	0	0	0	0	0	0	0	0	0	0	0	0	0	2	0	0	0	0	0	0	0	0	0	0	0	0	0
xxxHaemophilus_parainflu	xxxHaemophilus_parainfluenzae	[321..426]	Faecalibacterium_prausnitzii_NZ_DS483500_1_rna34_0106	0	0	0	0	0	0	0	0	0	0	0	0	0	0	0	0	0	0	0	2	0	0	0	0	0	0	0	0	0	0	0	0	0	0	0	0	0	0	0	0	0	0	0	0	0	0
xxxHaemophilus_parainflu	xxxHaemophilus_parainfluenzae	[473..578]	Mageeibacillus_indolicus_NC_013895_2_rna7_0011	0	0	0	0	0	0	0	0	0	0	0	0	0	0	0	0	0	0	0	0	0	0	0	0	0	0	0	0	0	0	0	0	0	0	0	0	4	0	0	0	0	0	0	0	0	0
xxxHaemophilus_parainflu	xxxHaemophilus_parainfluenzae	[627..729]	Prevotella_copri_NZ_GG703855_1_rna43_0029	0	0	0	0	0	0	0	0	0	0	0	0	0	0	0	0	0	0	0	0	0	0	0	0	0	0	0	0	0	0	0	0	0	0	0	0	0	0	0	0	0	0	0	0	0	0
xxxHaemophilus_parainflu	xxxHaemophilus_parainfluenzae	[640..877]	Shuttleworthia_satelles_DSM_14600_NZ_GG665866_1_rna19_0005	0	0	0	0	0	0	0	0	0	0	0	0	0	0	0	0	0	0	0	0	0	0	0	0	0	0	0	0	0	0	0	0	0	0	0	0	0	0	0	0	0	0	0	0	0	0
xxxHerbaspirillum_serope	xxxHerbaspirillum_seropedicae_SmR1	[23..123]	Bifidobacterium_angulatum_JCM_7096_GCF_0010251551_ASM102515v1_NZ_AP012322_1_rna0_0019	0	0	0	0	0	0	0	0	0	0	0	0	0	0	0	0	0	0	0	0	0	0	0	0	0	2	0	0	2	0	0	0	0	0	0	0	0	0	0	0	0	0	0	0	0	0
xxxHerbaspirillum_serope	xxxHerbaspirillum_seropedicae_SmR1	[171..278]	Cutibacterium_acnes_J139_NZ_ADFS01000001_1_rna32_0028	0	0	0	0	0	0	0	0	0	0	0	0	0	0	0	0	0	0	0	0	0	0	0	0	0	0	0	0	0	0	0	0	0	0	0	0	0	0	0	0	0	0	0	0	0	0
xxxHerbaspirillum_serope	xxxHerbaspirillum_seropedicae_SmR1	[327..430]	Faecalibacterium_prausnitzii_NZ_DS483500_1_rna34_0106	0	0	0	0	0	0	0	0	0	0	0	0	0	0	0	0	0	0	0	0	0	0	0	0	0	0	0	0	12	0	0	0	0	0	0	0	0	0	0	0	0	0	0	0	2	0
xxxJonquetella_anthropi	xxxJonquetella_anthropi	[18..122]	Bifidobacterium_angulatum_JCM_7096_GCF_0010251551_ASM102515v1_NZ_AP012322_1_rna0_0019	0	0	0	0	0	0	0	0	0	0	0	0	0	0	0	0	0	0	0	0	0	0	0	0	0	0	0	0	0	0	0	0	0	0	0	0	0	0	0	0	0	0	0	0	0	0
xxxJonquetella_anthropi	xxxJonquetella_anthropi	[32..270]	Cutibacterium_acnes_J139_NZ_ADFS01000001_1_rna32_0028	0	0	0	0	0	0	0	0	0	0	0	0	0	0	0	0	0	0	0	0	0	0	0	2	0	0	0	0	0	0	0	0	0	0	0	0	0	0	0	0	0	0	0	0	2	0
xxxJonquetella_anthropi	xxxJonquetella_anthropi	[319..425]	Eubacterium_siraeum_DSM_15702_GCF_0003820851_ASM38208v1_NZ_KB907544_1__0020	0	0	0	0	0	0	0	0	0	0	0	0	0	0	0	0	0	0	0	0	0	0	0	0	0	0	0	0	0	0	0	0	0	0	0	0	0	0	0	0	0	0	0	0	0	0
xxxJonquetella_anthropi	xxxJonquetella_anthropi	[472..586]	Faecalibacterium_prausnitzii_NZ_DS483500_1_rna34_0106	0	0	0	0	0	0	0	0	0	0	0	0	0	0	0	0	0	0	0	0	0	0	0	0	0	0	0	0	0	0	0	0	0	0	0	0	0	0	0	0	0	0	0	0	0	0
xxxJonquetella_anthropi	xxxJonquetella_anthropi	[627..731]	Mageeibacillus_indolicus_NC_013895_2_rna7_0011	0	0	0	0	0	0	0	0	0	0	0	0	0	0	0	0	0	0	0	0	0	0	0	0	0	0	0	0	0	0	0	0	0	0	0	0	0	0	0	0	0	0	0	0	0	0
xxxJonquetella_anthropi	xxxJonquetella_anthropi	[780..883]	Prevotella_copri_NZ_GG703855_1_rna43_0029	0	0	0	0	0	0	0	0	0	0	0	0	0	0	0	0	0	0	0	0	0	0	0	0	0	0	0	0	0	0	0	0	0	0	0	0	0	0	0	0	0	0	0	0	0	0
xxxJonquetella_anthropi	xxxJonquetella_anthropi	[930..1030]	Shuttleworthia_satelles_DSM_14600_NZ_GG665866_1_rna19_0005	0	0	0	0	0	0	0	0	0	0	0	0	0	0	0	0	0	0	0	0	0	0	0	0	0	0	0	0	0	0	0	0	0	0	0	0	0	0	0	0	0	0	0	0	0	0
xxxLactobacillus_acidoph	xxxLactobacillus_acidophilus	[21..125]	Eubacterium_siraeum_DSM_15702_GCF_0003820851_ASM38208v1_NZ_KB907544_1__0016	1420	2790	2330	2414	2	3102	1288	1354	790	1406	560	1438	470	2078	2147	1014	3234	488	626	2957	1210	48	2575	0	1846	0	1978	1658	0	1113	0	0	0	1720	532	1438	844	1186	1592	630	0	898	294	612	268	996
xxxLactobacillus_acidoph	xxxLactobacillus_acidophilus	[168..273]	Faecalibacterium_prausnitzii_NZ_DS483500_1_rna34_0106	232	0	70	492	2	108	0	98	664	424	222	0	24	544	0	0	1026	0	178	492	412	0	118	0	348	0	0	398	0	218	72	0	0	250	0	0	124	264	388	0	0	580	532	360	0	0
xxxLactobacillus_acidoph	xxxLactobacillus_acidophilus	[324..438]	Prevotella_copri_NZ_GG703855_1_rna43_0029	0	0	0	0	0	0	0	0	0	0	0	0	0	0	0	0	0	0	0	0	0	0	0	0	0	0	0	0	0	0	0	0	0	0	0	0	0	0	0	0	0	0	0	0	0	0
xxxLactobacillus_acidoph	xxxLactobacillus_acidophilus	[481..583]	Veillonella_seminalis_NZ_JH992937_1_rna41_0017	0	0	0	0	0	0	0	0	0	0	0	0	0	0	0	0	0	0	0	0	0	0	0	0	0	0	0	0	0	0	0	0	0	0	0	0	0	0	0	0	0	0	0	0	0	0
xxxLactobacillus_acidoph	xxxLactobacillus_acidophilus_ATCC_4796	[21..125]	Eubacterium_siraeum_DSM_15702_GCF_0003820851_ASM38208v1_NZ_KB907544_1__0016	1410	2658	2327	2374	2	3012	1254	1346	786	1304	544	1384	456	2028	2112	1026	3252	474	558	2912	1198	56	2558	0	1758	0	1936	1608	0	1080	0	0	0	1718	534	1374	834	1192	1556	640	0	830	284	590	250	970
xxxLactobacillus_acidoph	xxxLactobacillus_acidophilus_ATCC_4796	[168..273]	Faecalibacterium_prausnitzii_NZ_DS483500_1_rna34_0106	224	0	70	488	2	106	0	98	646	412	224	0	24	534	0	0	1016	0	172	490	412	0	114	0	350	0	0	394	0	222	72	0	0	248	0	0	124	264	382	0	0	536	470	346	0	0
xxxLactobacillus_acidoph	xxxLactobacillus_acidophilus_ATCC_4796	[324..438]	Prevotella_copri_NZ_GG703855_1_rna43_0029	0	0	0	0	0	0	0	0	2	0	274	0	0	0	0	0	2	0	0	2	0	0	0	0	0	0	0	2	0	0	0	0	0	0	0	0	0	0	0	0	0	2	0	0	0	2
xxxLactobacillus_acidoph	xxxLactobacillus_acidophilus_ATCC_4796	[481..583]	Veillonella_seminalis_NZ_JH992937_1_rna41_0017	2	6	20	0	0	4	12	6	0	0	4	28	2	0	4	4	0	0	12	8	2	0	2	0	4	0	4	0	0	2	0	0	0	2	0	0	8	0	0	14	0	0	0	0	4	0
xxxLactobacillus_agilis	xxxLactobacillus_agilis	[25..130]	Cutibacterium_acnes_J139_NZ_ADFS01000001_1_rna32_0028	0	0	2	0	0	0	8	0	0	0	0	4	0	0	0	0	0	0	0	0	0	0	0	0	0	2	0	0	54	6	0	0	0	0	0	0	0	0	0	0	2	0	0	0	16	0
xxxLactobacillus_agilis	xxxLactobacillus_agilis	[173..287]	Eubacterium_siraeum_DSM_15702_GCF_0003820851_ASM38208v1_NZ_KB907544_1__0016	0	0	0	0	0	0	0	0	0	0	0	0	0	0	0	0	0	0	0	0	0	0	0	0	0	0	0	0	2	0	0	0	0	0	0	0	0	0	0	0	0	0	0	0	0	0
xxxLactobacillus_agilis	xxxLactobacillus_agilis	[338..443]	Eubacterium_siraeum_DSM_15702_GCF_0003820851_ASM38208v1_NZ_KB907544_1__0020	0	0	0	0	0	0	0	0	0	0	0	0	0	0	0	0	0	0	0	0	0	0	0	0	0	0	0	0	0	0	0	0	0	0	0	0	0	0	0	0	0	0	0	0	0	0
xxxLactobacillus_agilis	xxxLactobacillus_agilis	[351..594]	Faecalibacterium_prausnitzii_NZ_DS483500_1_rna34_0106	0	0	0	0	0	0	0	0	0	0	0	0	0	0	0	0	0	0	0	0	0	0	0	0	0	0	0	0	0	0	0	0	0	0	0	0	0	0	0	0	0	0	0	0	0	0
xxxLactobacillus_agilis	xxxLactobacillus_agilis	[634..738]	Mageeibacillus_indolicus_NC_013895_2_rna7_0011	0	0	0	0	0	0	0	0	0	0	0	0	0	0	0	0	0	0	0	0	0	0	0	0	0	0	0	0	0	0	0	0	0	0	0	0	0	0	0	0	0	0	0	0	0	0
xxxLactobacillus_agilis	xxxLactobacillus_agilis	[784..889]	Shuttleworthia_satelles_DSM_14600_NZ_GG665866_1_rna19_0005	0	0	0	0	0	0	0	0	0	0	0	0	0	0	0	0	0	0	0	0	0	0	0	0	0	0	0	0	0	0	0	0	0	0	0	0	0	0	0	0	0	0	0	0	0	0
xxxLactobacillus_amyloly	xxxLactobacillus_amylolyticus_DSM_11664	[24..128]	Cutibacterium_acnes_J139_NZ_ADFS01000001_1_rna32_0028	0	0	0	0	0	0	0	0	0	0	0	0	0	0	0	0	0	0	0	0	0	0	0	0	0	0	0	0	0	0	0	0	0	0	2	0	0	0	0	0	0	0	0	0	0	0
xxxLactobacillus_amyloly	xxxLactobacillus_amylolyticus_DSM_11664	[174..288]	Eubacterium_siraeum_DSM_15702_GCF_0003820851_ASM38208v1_NZ_KB907544_1__0016	0	0	0	0	0	0	0	0	0	0	0	0	0	0	0	0	0	0	0	0	0	0	0	0	0	0	0	0	0	0	0	0	0	0	0	0	0	0	0	0	0	0	0	0	0	0
xxxLactobacillus_amyloly	xxxLactobacillus_amylolyticus_DSM_11664	[339..444]	Eubacterium_siraeum_DSM_15702_GCF_0003820851_ASM38208v1_NZ_KB907544_1__0020	2	0	2	2	0	2	2	24	2	0	0	2	0	0	0	0	0	0	0	2	4	0	0	0	0	0	0	0	0	0	0	0	0	0	0	0	4	0	0	2	0	0	0	0	0	2
xxxLactobacillus_amyloly	xxxLactobacillus_amylolyticus_DSM_11664	[482..587]	Faecalibacterium_prausnitzii_NZ_DS483500_1_rna34_0106	0	0	0	0	0	0	0	0	0	0	600	0	0	0	0	0	0	0	0	0	0	0	0	0	0	0	0	0	0	0	0	0	0	0	0	0	0	0	0	0	0	0	0	0	0	0
xxxLactobacillus_amyloly	xxxLactobacillus_amylolyticus_DSM_11664	[634..739]	Shuttleworthia_satelles_DSM_14600_NZ_GG665866_1_rna19_0005	0	0	0	0	0	0	0	0	0	0	0	0	0	0	0	0	0	0	0	0	0	0	0	0	0	0	0	0	0	0	0	0	0	0	0	0	0	0	0	0	0	0	0	0	0	0
xxxLactobacillus_amylovo	xxxLactobacillus_amylovorus	[27..129]	Cutibacterium_acnes_J139_NZ_ADFS01000001_1_rna32_0028	0	0	0	0	4	0	0	0	0	0	0	0	0	0	0	0	0	0	0	0	0	0	0	0	0	0	0	0	0	0	0	0	0	0	0	0	0	0	0	0	0	0	0	0	0	0
xxxLactobacillus_amylovo	xxxLactobacillus_amylovorus	[170..275]	Eubacterium_siraeum_DSM_15702_GCF_0003820851_ASM38208v1_NZ_KB907544_1__0016	0	0	0	2	0	0	0	4	10	10	0	0	0	4	0	0	34	0	0	12	0	0	0	0	0	0	0	4	0	4	0	0	0	0	0	0	0	4	8	0	0	4	10	0	0	0
xxxLactobacillus_amylovo	xxxLactobacillus_amylovorus	[318..422]	Eubacterium_siraeum_DSM_15702_GCF_0003820851_ASM38208v1_NZ_KB907544_1__0020	0	0	0	0	0	0	0	0	0	0	0	0	0	0	0	0	0	0	0	0	0	0	0	0	0	0	0	0	0	0	0	0	0	0	0	0	0	0	0	0	0	2	0	0	0	0
xxxLactobacillus_amylovo	xxxLactobacillus_amylovorus	[465..570]	Faecalibacterium_prausnitzii_NZ_DS483500_1_rna34_0106	1396	2708	2264	2372	2	2978	1236	1336	796	1393	566	1422	454	1980	2108	1010	3236	486	568	2838	1220	58	2498	0	1818	0	1952	1622	0	1078	0	0	0	1688	480	1394	828	1186	1584	670	0	758	258	612	284	1004
xxxLactobacillus_amylovo	xxxLactobacillus_amylovorus	[621..735]	Prevotella_copri_NZ_GG703855_1_rna43_0029	0	0	0	0	0	0	0	0	0	6	0	0	0	0	0	0	0	0	0	0	0	0	0	0	0	0	0	0	0	0	0	0	0	0	0	0	0	0	0	0	0	4	0	0	0	0
xxxLactobacillus_amylovo	xxxLactobacillus_amylovorus	[781..885]	Shuttleworthia_satelles_DSM_14600_NZ_GG665866_1_rna19_0005	0	0	0	0	0	0	0	0	0	0	0	0	0	0	0	0	0	0	0	0	0	0	0	0	0	0	0	0	0	0	0	0	0	0	0	0	0	0	0	0	0	0	0	0	0	0
xxxLactobacillus_amylovo	xxxLactobacillus_amylovorus	[928..1033]	Veillonella_seminalis_NZ_JH992937_1_rna41_0017	0	0	0	0	0	0	0	0	0	0	572	0	0	0	0	0	0	0	0	0	0	0	0	0	0	0	0	0	0	0	0	0	0	0	0	0	0	0	0	0	0	0	0	0	0	0
xxxLactobacillus_antri_D	xxxLactobacillus_antri_DSM_16041	[22..127]	Eubacterium_siraeum_DSM_15702_GCF_0003820851_ASM38208v1_NZ_KB907544_1__0016	0	0	0	0	0	0	0	0	0	0	0	0	0	0	0	0	0	0	0	0	0	0	0	0	0	0	0	0	0	0	0	0	0	0	0	0	0	0	0	0	0	0	0	0	0	0
xxxLactobacillus_antri_D	xxxLactobacillus_antri_DSM_16041	[173..287]	Eubacterium_siraeum_DSM_15702_GCF_0003820851_ASM38208v1_NZ_KB907544_1__0020	0	0	0	0	0	0	0	0	0	0	0	0	0	0	0	0	0	0	0	0	0	0	0	0	0	0	0	0	0	0	0	0	0	0	0	0	0	0	0	0	0	0	0	0	0	0
xxxLactobacillus_casei	xxxLactobacillus_casei	[27..129]	Cutibacterium_acnes_J139_NZ_ADFS01000001_1_rna32_0028	0	0	0	0	0	0	0	0	0	0	0	0	0	0	0	0	0	0	0	0	0	0	0	0	0	0	0	0	0	0	0	0	0	0	0	0	0	0	0	0	0	0	0	0	0	0
xxxLactobacillus_casei	xxxLactobacillus_casei	[166..272]	Eubacterium_siraeum_DSM_15702_GCF_0003820851_ASM38208v1_NZ_KB907544_1__0016	0	0	0	0	0	0	0	0	0	0	0	0	0	0	0	0	0	0	0	0	0	0	0	0	0	0	0	0	0	0	0	0	0	0	0	0	0	0	0	0	0	0	0	0	0	0
xxxLactobacillus_casei	xxxLactobacillus_casei	[180..422]	Eubacterium_siraeum_DSM_15702_GCF_0003820851_ASM38208v1_NZ_KB907544_1__0020	0	0	0	0	0	0	0	0	0	0	2	0	0	0	0	0	0	0	0	0	0	0	0	0	0	0	0	0	0	0	0	0	0	0	0	0	0	0	0	0	0	0	0	0	0	0
xxxLactobacillus_casei	xxxLactobacillus_casei	[473..587]	Faecalibacterium_prausnitzii_NZ_DS483500_1_rna34_0106	0	0	0	0	102	0	0	0	0	0	0	0	0	0	0	0	0	0	0	0	0	0	0	0	0	0	0	0	0	0	0	210	0	0	50	0	0	0	0	0	0	0	0	18	0	50
xxxLactobacillus_casei	xxxLactobacillus_casei	[630..735]	Mageeibacillus_indolicus_NC_013895_2_rna7_0011	0	0	0	0	0	0	0	0	0	0	6	0	0	0	0	0	0	0	0	0	0	0	0	0	0	0	0	0	0	0	0	0	0	0	0	0	0	0	0	0	0	0	0	4	0	0
xxxLactobacillus_casei	xxxLactobacillus_casei	[782..887]	Prevotella_copri_NZ_GG703855_1_rna43_0029	0	0	0	0	0	0	0	0	0	0	0	0	0	0	0	0	0	0	0	0	0	0	0	0	0	0	0	0	0	0	0	0	0	0	0	0	0	0	0	0	0	0	0	0	0	0
xxxLactobacillus_casei	xxxLactobacillus_casei	[933..1037]	Veillonella_seminalis_NZ_JH992937_1_rna41_0017	2	0	0	0	0	0	0	0	0	0	32	0	0	0	0	0	0	0	0	0	0	4	0	0	0	0	0	0	0	0	0	0	0	0	0	0	4	0	0	0	0	0	0	102	0	0
xxxLactobacillus_coleoho	xxxLactobacillus_coleohominis	[24..128]	Cutibacterium_acnes_J139_NZ_ADFS01000001_1_rna32_0028	0	0	136	0	0	0	0	0	0	0	0	0	0	0	0	0	0	0	0	0	0	0	0	0	0	0	0	0	0	0	0	0	0	0	0	10	0	0	0	0	0	0	0	0	0	0
xxxLactobacillus_coleoho	xxxLactobacillus_coleohominis	[174..288]	Eubacterium_siraeum_DSM_15702_GCF_0003820851_ASM38208v1_NZ_KB907544_1__0016	0	0	4	0	0	0	0	0	0	0	0	0	0	0	0	0	0	0	0	0	0	0	0	0	0	0	0	0	0	0	0	0	0	0	0	0	0	0	0	0	0	0	0	0	0	0
xxxLactobacillus_coleoho	xxxLactobacillus_coleohominis	[339..444]	Eubacterium_siraeum_DSM_15702_GCF_0003820851_ASM38208v1_NZ_KB907544_1__0020	26	0	26	0	0	0	0	10	0	0	0	0	10	0	0	0	20	0	6	0	0	0	2	0	6	4	0	4	0	2	0	0	0	0	0	4	0	2	0	0	0	0	0	0	0	0
xxxLactobacillus_coleoho	xxxLactobacillus_coleohominis	[482..587]	Faecalibacterium_prausnitzii_NZ_DS483500_1_rna34_0106	0	0	44	0	0	0	0	0	0	0	0	0	0	0	0	0	0	0	0	0	0	0	0	0	0	0	0	0	0	0	0	0	0	0	0	18	0	0	0	0	0	0	0	0	0	0
xxxLactobacillus_coleoho	xxxLactobacillus_coleohominis	[634..739]	Shuttleworthia_satelles_DSM_14600_NZ_GG665866_1_rna19_0005	0	0	20	0	0	0	0	0	0	0	0	0	0	0	0	0	0	0	0	0	0	0	0	0	0	0	0	0	0	0	0	0	0	0	0	12	0	0	0	0	0	0	0	0	0	0
xxxLactobacillus_crispat	xxxLactobacillus_crispatus	[27..129]	Cutibacterium_acnes_J139_NZ_ADFS01000001_1_rna32_0028	0	0	0	96	0	0	0	10	54	44	0	0	0	74	0	0	100	0	0	54	0	0	0	0	6	0	0	62	0	44	0	0	0	0	0	0	10	28	54	0	0	66	64	0	0	0
xxxLactobacillus_crispat	xxxLactobacillus_crispatus	[170..275]	Eubacterium_siraeum_DSM_15702_GCF_0003820851_ASM38208v1_NZ_KB907544_1__0016	0	0	0	2	0	0	0	4	8	12	0	0	0	4	0	0	34	0	0	10	0	0	0	0	0	0	0	4	0	4	0	0	0	0	0	0	0	4	8	0	0	6	12	0	0	0
xxxLactobacillus_crispat	xxxLactobacillus_crispatus	[321..435]	Eubacterium_siraeum_DSM_15702_GCF_0003820851_ASM38208v1_NZ_KB907544_1__0020	0	0	0	1930	0	0	0	258	1502	2460	0	0	52	1960	0	0	3278	0	0	1932	0	0	12	0	106	0	0	1172	0	610	0	0	0	0	0	0	336	638	662	0	0	1788	490	2	0	0
xxxLactobacillus_crispat	xxxLactobacillus_crispatus	[486..591]	Faecalibacterium_prausnitzii_NZ_DS483500_1_rna34_0106	1430	2694	2300	2398	4	3064	1302	1356	784	1434	564	1450	426	2013	2175	1024	3262	484	566	2916	1268	38	2548	0	1840	0	1944	1580	0	1082	0	0	0	1736	502	1432	830	1220	1592	666	0	846	326	574	276	974
xxxLactobacillus_crispat	xxxLactobacillus_crispatus	[632..736]	Prevotella_copri_NZ_GG703855_1_rna43_0029	0	0	0	10	0	0	0	2	16	2	0	0	4	18	0	0	44	0	0	24	0	0	0	0	4	0	0	4	0	2	0	0	0	0	0	0	2	2	40	0	0	12	76	0	0	0
xxxLactobacillus_crispat	xxxLactobacillus_crispatus	[779..884]	Shuttleworthia_satelles_DSM_14600_NZ_GG665866_1_rna19_0005	0	0	0	3450	0	0	0	174	2168	9706	0	0	24	3206	0	0	4546	0	0	1908	0	0	6	0	48	0	0	1624	0	384	0	0	0	0	0	0	214	474	458	0	0	2754	822	0	0	0
xxxLactobacillus_crispat	xxxLactobacillus_crispatus	[933..1037]	Veillonella_seminalis_NZ_JH992937_1_rna41_0017	0	0	0	0	0	0	0	0	0	0	0	0	0	0	0	0	0	0	0	0	0	0	0	0	0	0	0	0	0	0	0	0	0	0	0	0	0	0	0	0	0	0	0	0	0	0
xxxLactobacillus_crispat	xxxLactobacillus_crispatus_214-1	[25..130]	Cutibacterium_acnes_J139_NZ_ADFS01000001_1_rna32_0028	0	0	0	10	0	0	0	2	20	2	0	0	4	24	0	0	62	0	0	30	0	0	0	0	4	0	0	6	0	2	0	0	0	0	0	0	2	2	44	0	0	20	118	0	0	0
xxxLactobacillus_crispat	xxxLactobacillus_crispatus_214-1	[171..276]	Eubacterium_siraeum_DSM_15702_GCF_0003820851_ASM38208v1_NZ_KB907544_1__0016	0	0	0	2	0	0	0	4	2	6	0	0	0	6	0	0	26	0	0	2	0	0	0	0	0	0	0	4	0	0	0	0	0	0	0	0	0	2	4	0	0	2	8	0	0	0
xxxLactobacillus_crispat	xxxLactobacillus_crispatus_214-1	[319..423]	Eubacterium_siraeum_DSM_15702_GCF_0003820851_ASM38208v1_NZ_KB907544_1__0020	0	0	0	1928	0	0	0	258	1520	2456	0	0	52	1946	0	0	3296	0	0	1940	0	0	12	0	104	0	0	1184	0	598	0	0	0	0	0	0	330	640	654	0	0	1796	514	2	0	0
xxxLactobacillus_crispat	xxxLactobacillus_crispatus_214-1	[466..571]	Faecalibacterium_prausnitzii_NZ_DS483500_1_rna34_0106	0	0	0	3436	0	0	0	174	2142	9705	0	0	24	3204	0	0	4546	0	0	1892	0	0	6	0	48	0	0	1632	0	378	0	0	0	0	0	0	212	460	460	0	0	2756	798	0	0	0
xxxLactobacillus_crispat	xxxLactobacillus_crispatus_214-1	[622..736]	Mageeibacillus_indolicus_NC_013895_2_rna7_0011	0	0	0	92	0	0	0	8	68	48	0	0	0	70	0	0	124	0	0	70	0	0	2	0	8	0	0	72	0	40	0	0	0	0	0	0	4	38	58	0	0	74	92	0	0	0
xxxLactobacillus_crispat	xxxLactobacillus_crispatus_214-1	[782..886]	Prevotella_copri_NZ_GG703855_1_rna43_0029	0	0	0	0	0	0	0	0	0	0	0	0	0	0	0	0	0	0	0	0	0	0	0	0	0	0	0	0	0	0	0	0	0	0	0	0	0	0	0	0	0	2	0	2	0	0
xxxLactobacillus_crispat	xxxLactobacillus_crispatus_214-1	[929..1031]	Shuttleworthia_satelles_DSM_14600_NZ_GG665866_1_rna19_0005	0	0	0	0	0	0	0	0	0	0	0	0	0	0	0	0	0	0	0	0	0	0	0	0	0	0	0	0	0	0	0	0	0	0	0	0	0	0	0	0	0	0	0	0	0	0
xxxLactobacillus_crispat	xxxLactobacillus_crispatus_214-1	[0..0]	Veillonella_seminalis_NZ_JH992937_1_rna41_0017	0	0	0	128	0	0	0	4	96	64	0	0	0	76	0	0	120	0	0	66	0	0	0	0	12	0	0	60	0	50	0	0	0	0	0	0	12	30	68	0	0	84	102	0	0	0
xxxLactobacillus_crispat	xxxLactobacillus_crispatus_JV-V01	[25..130]	Cutibacterium_acnes_J139_NZ_ADFS01000001_1_rna32_0028	0	0	0	3508	0	0	0	176	2260	9768	0	0	20	3268	0	0	4574	2	0	1946	0	0	6	0	54	0	0	1608	0	378	0	0	0	0	0	0	224	464	464	0	0	2740	794	0	0	0
xxxLactobacillus_crispat	xxxLactobacillus_crispatus_JV-V01	[171..276]	Eubacterium_siraeum_DSM_15702_GCF_0003820851_ASM38208v1_NZ_KB907544_1__0016	0	0	0	0	0	0	0	0	0	0	0	0	0	0	0	0	0	0	0	0	0	0	0	0	0	0	0	0	0	0	0	0	0	0	0	0	0	0	0	0	0	2	0	0	0	0
xxxLactobacillus_crispat	xxxLactobacillus_crispatus_JV-V01	[319..423]	Eubacterium_siraeum_DSM_15702_GCF_0003820851_ASM38208v1_NZ_KB907544_1__0020	1382	2702	2244	2374	2	3012	1266	1318	806	1448	578	1418	452	1932	2079	1030	3264	480	574	2921	1218	46	2464	0	1746	0	1906	1618	0	1098	0	0	0	1690	526	1396	798	1248	1574	694	0	842	286	582	256	954
xxxLactobacillus_crispat	xxxLactobacillus_crispatus_JV-V01	[466..571]	Faecalibacterium_prausnitzii_NZ_DS483500_1_rna34_0106	0	0	0	1922	0	0	0	256	1518	2482	0	0	50	1952	0	0	3296	0	0	1930	0	0	12	0	106	0	0	1170	0	608	0	0	0	0	0	0	334	640	660	0	0	1824	506	0	0	0
xxxLactobacillus_crispat	xxxLactobacillus_crispatus_JV-V01	[622..736]	Prevotella_copri_NZ_GG703855_1_rna43_0029	0	0	0	10	0	0	0	2	22	2	0	0	4	24	0	0	60	0	0	30	0	0	0	0	4	0	0	6	0	2	0	0	0	0	0	0	2	2	44	0	0	18	128	0	0	0
xxxLactobacillus_crispat	xxxLactobacillus_crispatus_JV-V01	[782..886]	Shuttleworthia_satelles_DSM_14600_NZ_GG665866_1_rna19_0005	0	0	0	2	0	0	0	2	2	6	0	0	0	6	0	0	26	0	0	2	0	0	0	0	0	0	0	4	0	0	0	0	0	0	0	0	0	2	4	0	0	2	8	0	0	0
xxxLactobacillus_crispat	xxxLactobacillus_crispatus_JV-V01	[929..1031]	Veillonella_seminalis_NZ_JH992937_1_rna41_0017	0	0	0	132	0	0	0	4	100	66	0	0	0	74	0	0	122	0	0	70	0	0	0	0	12	0	0	64	0	50	0	0	0	0	0	0	12	30	68	0	0	92	98	0	0	0
xxxLactobacillus_crispat	xxxLactobacillus_crispatus_MV-1A-US	[27..129]	Cutibacterium_acnes_J139_NZ_ADFS01000001_1_rna32_0028	0	0	0	3522	0	0	0	176	2238	9816	0	0	18	3266	0	0	4560	2	0	1944	0	0	6	0	54	0	0	1588	0	378	0	0	0	0	0	0	218	460	468	0	0	2716	844	0	0	0
xxxLactobacillus_crispat	xxxLactobacillus_crispatus_MV-1A-US	[172..276]	Eubacterium_siraeum_DSM_15702_GCF_0003820851_ASM38208v1_NZ_KB907544_1__0016	0	0	0	0	0	0	0	0	0	0	0	0	0	0	0	0	0	0	0	0	0	0	0	0	0	0	0	0	0	0	0	0	0	0	0	0	0	0	0	0	0	2	0	0	0	0
xxxLactobacillus_crispat	xxxLactobacillus_crispatus_MV-1A-US	[322..436]	Eubacterium_siraeum_DSM_15702_GCF_0003820851_ASM38208v1_NZ_KB907544_1__0020	1378	2708	2340	2380	2	3032	1264	1358	796	1502	578	1436	456	2020	2164	1058	3214	510	616	2898	1240	54	2568	0	1810	0	1904	1638	0	1132	0	0	0	1746	492	1454	848	1222	1534	686	0	900	326	610	258	966
xxxLactobacillus_crispat	xxxLactobacillus_crispatus_MV-1A-US	[486..592]	Mageeibacillus_indolicus_NC_013895_2_rna7_0011	0	0	0	1940	0	0	0	262	1492	2482	0	0	52	1948	0	0	3286	0	0	1916	0	0	12	0	104	0	0	1170	0	606	0	0	0	0	0	0	332	632	664	0	0	1820	530	2	0	0
xxxLactobacillus_crispat	xxxLactobacillus_crispatus_MV-1A-US	[629..734]	Prevotella_copri_NZ_GG703855_1_rna43_0029	0	0	0	0	0	0	0	0	0	0	0	0	0	0	0	0	0	0	2	4	0	0	0	0	0	0	0	0	0	0	0	0	0	0	0	0	0	0	0	0	0	0	0	0	0	0
xxxLactobacillus_crispat	xxxLactobacillus_crispatus_MV-1A-US	[781..886]	Shuttleworthia_satelles_DSM_14600_NZ_GG665866_1_rna19_0005	0	0	0	2	0	0	0	4	2	8	0	0	0	6	0	0	26	0	0	2	0	0	0	0	0	0	0	4	0	0	0	0	0	0	0	0	0	2	4	0	0	2	4	0	0	0
xxxLactobacillus_crispat	xxxLactobacillus_crispatus_MV-1A-US	[932..1036]	Veillonella_seminalis_NZ_JH992937_1_rna41_0017	0	0	0	0	0	0	0	0	0	0	0	0	0	0	0	0	0	0	2	4	0	0	0	0	0	0	0	0	0	0	0	0	0	0	0	0	0	0	0	0	0	0	0	0	0	0
xxxLactobacillus_crispat	xxxLactobacillus_crispatus_MV-3A-US	[27..129]	Cutibacterium_acnes_J139_NZ_ADFS01000001_1_rna32_0028	0	0	0	2	0	0	0	2	2	8	0	0	0	6	0	0	24	0	0	2	0	0	0	0	0	0	0	2	0	0	0	0	0	0	0	0	0	2	4	0	0	2	4	0	0	0
xxxLactobacillus_crispat	xxxLactobacillus_crispatus_MV-3A-US	[172..276]	Eubacterium_siraeum_DSM_15702_GCF_0003820851_ASM38208v1_NZ_KB907544_1__0016	0	0	0	1942	0	0	0	256	1500	2460	0	0	52	1958	0	0	3286	0	0	1938	0	0	12	0	106	0	0	1170	0	600	0	0	0	0	0	0	334	642	668	0	0	1810	530	2	0	0
xxxLactobacillus_crispat	xxxLactobacillus_crispatus_MV-3A-US	[322..436]	Eubacterium_siraeum_DSM_15702_GCF_0003820851_ASM38208v1_NZ_KB907544_1__0020	8	10	14	1032	0	14	10	6	4	12	6	12	0	4	18	10	22	2	2	2006	4	0	24	0	14	0	4	4	0	6	0	0	0	12	4	10	0	1488	12	10	0	14	10	2	6	2
xxxLactobacillus_crispat	xxxLactobacillus_crispatus_MV-3A-US	[487..592]	Faecalibacterium_prausnitzii_NZ_DS483500_1_rna34_0106	0	0	0	3192	0	0	0	154	1992	8800	0	0	20	2912	0	0	4089	0	0	1742	0	0	2	0	50	0	0	1486	0	342	0	0	0	0	0	0	202	422	426	0	0	2408	696	0	0	0
xxxLactobacillus_crispat	xxxLactobacillus_crispatus_MV-3A-US	[630..735]	Prevotella_copri_NZ_GG703855_1_rna43_0029	0	0	0	94	0	0	0	8	68	44	0	0	0	72	0	0	124	0	0	70	0	0	2	0	8	0	0	74	0	40	0	0	0	0	0	0	4	38	56	0	0	78	84	0	0	0
xxxLactobacillus_crispat	xxxLactobacillus_crispatus_MV-3A-US	[782..887]	Shuttleworthia_satelles_DSM_14600_NZ_GG665866_1_rna19_0005	0	0	0	0	0	0	0	0	0	0	0	0	0	0	0	0	0	0	0	0	0	0	0	0	0	0	0	0	0	0	0	0	0	0	0	0	0	0	0	0	0	0	0	2	0	0
xxxLactobacillus_crispat	xxxLactobacillus_crispatus_MV-3A-US	[933..1037]	Veillonella_seminalis_NZ_JH992937_1_rna41_0017	0	0	0	0	0	0	0	0	0	0	0	0	0	0	0	0	0	0	2	4	0	0	0	0	0	0	0	0	0	0	0	0	0	0	0	0	0	0	0	0	0	0	0	0	0	0
xxxLactobacillus_crispat	xxxLactobacillus_crispatus_125-2-CHN	[27..129]	Cutibacterium_acnes_J139_NZ_ADFS01000001_1_rna32_0028	0	0	0	2	0	0	0	4	2	8	0	0	0	6	0	0	26	0	0	2	0	0	0	0	0	0	0	4	0	0	0	0	0	0	0	0	0	2	4	0	0	4	4	0	0	0
xxxLactobacillus_crispat	xxxLactobacillus_crispatus_125-2-CHN	[172..276]	Eubacterium_siraeum_DSM_15702_GCF_0003820851_ASM38208v1_NZ_KB907544_1__0016	0	0	0	1940	0	0	0	258	1506	2460	0	0	52	1960	0	0	3278	0	0	1936	0	0	12	0	104	0	0	1156	0	598	0	0	0	0	0	0	332	638	662	0	0	1770	516	2	0	0
xxxLactobacillus_crispat	xxxLactobacillus_crispatus_125-2-CHN	[322..436]	Eubacterium_siraeum_DSM_15702_GCF_0003820851_ASM38208v1_NZ_KB907544_1__0020	1364	2666	2252	2374	0	3058	1260	1330	788	1376	580	1464	448	1920	2088	1018	3262	458	562	2844	1220	52	2558	0	1802	0	1886	1606	0	1052	0	0	0	1716	492	1356	801	1240	1524	626	0	775	272	548	274	974
xxxLactobacillus_crispat	xxxLactobacillus_crispatus_125-2-CHN	[479..584]	Prevotella_copri_NZ_GG703855_1_rna43_0029	0	0	0	3564	0	0	0	176	2234	9902	0	0	26	3288	0	0	4622	2	0	1984	0	0	4	0	54	0	0	1626	0	360	0	0	0	0	0	0	222	484	466	0	0	2738	834	0	0	0
xxxLactobacillus_crispat	xxxLactobacillus_crispatus_125-2-CHN	[631..736]	Shuttleworthia_satelles_DSM_14600_NZ_GG665866_1_rna19_0005	0	0	0	94	0	0	0	8	72	44	0	0	0	72	0	0	124	0	0	70	0	0	2	0	8	0	0	72	0	42	0	0	0	0	0	0	4	38	56	0	0	70	92	0	0	0
xxxLactobacillus_crispat	xxxLactobacillus_crispatus_125-2-CHN	[782..886]	Veillonella_seminalis_NZ_JH992937_1_rna41_0017	0	0	0	0	0	0	0	0	0	0	0	0	0	0	0	0	0	0	0	0	0	0	0	0	0	0	0	0	0	0	0	0	0	0	0	0	0	0	0	0	0	0	0	2	0	0
xxxLactobacillus_curieae	xxxLactobacillus_curieae	[25..129]	Cutibacterium_acnes_J139_NZ_ADFS01000001_1_rna32_0028	0	0	0	0	0	0	0	0	0	0	0	0	0	0	0	0	0	0	0	0	0	0	0	0	0	0	0	0	0	0	0	0	0	0	0	0	0	0	0	0	0	0	0	0	0	0
xxxLactobacillus_curieae	xxxLactobacillus_curieae	[170..275]	Eubacterium_siraeum_DSM_15702_GCF_0003820851_ASM38208v1_NZ_KB907544_1__0016	0	0	0	0	0	0	0	0	0	0	0	0	0	0	0	0	0	0	0	0	0	0	0	0	0	0	0	0	0	0	0	0	0	0	0	0	0	0	0	0	0	0	0	0	0	0
xxxLactobacillus_curieae	xxxLactobacillus_curieae	[318..422]	Eubacterium_siraeum_DSM_15702_GCF_0003820851_ASM38208v1_NZ_KB907544_1__0020	0	0	0	0	0	0	0	0	0	0	0	0	0	0	0	0	0	0	0	0	0	0	0	0	0	0	0	0	0	0	0	0	0	0	0	0	0	0	0	0	0	0	0	0	0	0
xxxLactobacillus_curieae	xxxLactobacillus_curieae	[470..584]	Faecalibacterium_prausnitzii_NZ_DS483500_1_rna34_0106	0	0	0	0	0	0	0	0	0	0	0	0	0	0	0	0	0	0	2	0	0	0	0	0	0	0	0	0	0	0	0	0	0	0	0	2	0	0	0	0	0	0	0	0	0	0
xxxLactobacillus_curieae	xxxLactobacillus_curieae	[636..742]	Mageeibacillus_indolicus_NC_013895_2_rna7_0011	0	0	0	0	0	0	0	0	0	0	0	0	0	0	0	0	0	0	0	0	0	0	0	0	0	0	0	0	0	0	0	0	0	0	0	0	0	0	0	0	0	0	0	0	0	0
xxxLactobacillus_curieae	xxxLactobacillus_curieae	[787..892]	Prevotella_copri_NZ_GG703855_1_rna43_0029	0	0	0	0	0	0	0	0	0	0	0	0	0	0	0	0	0	0	0	0	0	0	0	0	0	0	0	0	0	0	0	0	0	0	0	0	0	0	0	0	0	0	0	0	0	0
xxxLactobacillus_curieae	xxxLactobacillus_curieae	[800..1043]	Streptococcus_macedonicus_NC_016749_1_rna66_0143	0	0	0	0	0	0	0	0	0	0	0	0	0	0	0	0	0	0	0	0	0	0	0	0	0	0	0	0	0	0	0	0	0	0	0	0	0	0	0	0	0	0	0	0	0	0
xxxLactobacillus_curieae	xxxLactobacillus_curieae	[1080..1182]	Veillonella_seminalis_NZ_JH992937_1_rna41_0017	0	0	0	0	0	0	0	0	0	0	0	0	0	0	0	0	0	0	0	0	0	0	0	0	0	0	0	0	0	0	0	0	0	0	0	0	0	0	0	0	0	0	0	0	0	0
xxxLactobacillus_delbrue	xxxLactobacillus_delbrueckii	[24..138]	Eubacterium_siraeum_DSM_15702_GCF_0003820851_ASM38208v1_NZ_KB907544_1__0016	0	0	0	0	2	0	0	0	0	0	0	0	0	0	0	0	0	0	0	0	0	0	0	0	0	0	0	0	0	0	2308	0	0	0	2	0	0	0	0	0	0	0	0	0	0	4
xxxLactobacillus_delbrue	xxxLactobacillus_delbrueckii	[188..294]	Eubacterium_siraeum_DSM_15702_GCF_0003820851_ASM38208v1_NZ_KB907544_1__0020	0	0	0	0	0	0	0	0	0	0	0	0	0	0	0	0	0	0	0	0	0	0	0	0	0	0	0	0	2	0	222	0	0	0	0	0	0	0	0	0	0	0	0	0	0	0
xxxLactobacillus_delbrue	xxxLactobacillus_delbrueckii	[334..439]	Mageeibacillus_indolicus_NC_013895_2_rna7_0011	0	0	0	0	0	0	0	0	0	0	0	0	0	0	0	0	0	0	0	0	0	0	0	0	0	0	0	0	0	0	4	0	0	0	0	0	0	0	0	0	0	0	0	0	0	0
xxxLactobacillus_delbrue	xxxLactobacillus_delbrueckii	[485..589]	Prevotella_copri_NZ_GG703855_1_rna43_0029	0	0	0	0	0	0	0	0	0	0	0	0	0	0	0	0	0	0	0	0	0	0	0	0	0	0	0	0	0	0	48	0	0	0	0	0	0	0	0	0	0	0	0	0	0	0
xxxLactobacillus_delbrue	xxxLactobacillus_delbrueckii	[629..731]	Veillonella_seminalis_NZ_JH992937_1_rna41_0017	0	0	0	0	0	0	0	0	0	0	0	0	0	0	0	0	0	0	0	0	0	0	0	0	0	0	0	0	0	0	2	0	0	0	0	0	0	0	0	0	0	0	0	0	0	0
xxxLactobacillus_delbrue	xxxLactobacillus_delbrueckii_subsp_bulgaricus_ATCC_11842	[25..130]	Cutibacterium_acnes_J139_NZ_ADFS01000001_1_rna32_0028	0	0	0	0	0	0	0	0	0	0	0	0	0	0	0	0	0	0	0	0	0	0	0	0	0	0	0	0	2	0	222	0	0	0	0	0	0	0	0	0	0	0	0	0	0	0
xxxLactobacillus_delbrue	xxxLactobacillus_delbrueckii_subsp_bulgaricus_ATCC_11842	[173..287]	Eubacterium_siraeum_DSM_15702_GCF_0003820851_ASM38208v1_NZ_KB907544_1__0016	0	0	0	0	0	0	0	0	2	0	0	0	0	0	0	0	0	0	0	0	0	0	0	0	0	0	0	0	0	0	172	0	0	0	0	0	0	0	0	0	0	0	0	0	0	0
xxxLactobacillus_delbrue	xxxLactobacillus_delbrueckii_subsp_bulgaricus_ATCC_11842	[337..443]	Eubacterium_siraeum_DSM_15702_GCF_0003820851_ASM38208v1_NZ_KB907544_1__0020	0	0	0	0	0	0	0	0	0	0	0	0	0	0	0	0	0	0	0	0	0	0	0	0	0	0	0	0	0	0	1288	0	0	0	0	0	0	0	0	0	0	0	0	0	0	0
xxxLactobacillus_delbrue	xxxLactobacillus_delbrueckii_subsp_bulgaricus_ATCC_11842	[483..588]	Mageeibacillus_indolicus_NC_013895_2_rna7_0011	0	0	0	0	0	0	0	0	0	0	0	0	0	0	0	0	0	0	0	0	0	0	0	0	0	0	0	0	0	0	4	0	0	0	0	0	0	0	0	0	0	0	0	0	0	0
xxxLactobacillus_delbrue	xxxLactobacillus_delbrueckii_subsp_bulgaricus_ATCC_11842	[634..738]	Veillonella_seminalis_NZ_JH992937_1_rna41_0017	0	0	0	0	0	0	0	0	0	0	0	0	0	0	0	0	0	0	0	0	0	0	0	0	0	0	0	0	0	0	46	0	0	0	0	0	0	0	0	0	0	0	0	2	0	0
xxxLactobacillus_delbrue	xxxLactobacillus_delbrueckii_subsp_bulgaricus_PB2003_044-T3-4	[27..129]	Cutibacterium_acnes_J139_NZ_ADFS01000001_1_rna32_0028	0	0	0	0	0	0	0	0	0	0	0	0	0	0	0	0	0	0	0	0	0	0	0	0	0	0	0	0	0	0	44	0	0	0	0	0	0	0	0	0	0	0	0	0	0	0
xxxLactobacillus_delbrue	xxxLactobacillus_delbrueckii_subsp_bulgaricus_PB2003_044-T3-4	[169..273]	Eubacterium_siraeum_DSM_15702_GCF_0003820851_ASM38208v1_NZ_KB907544_1__0016	0	0	0	0	0	0	0	0	0	0	0	0	0	0	0	0	0	0	0	0	0	0	0	0	0	0	0	0	0	0	0	0	0	0	0	0	0	0	0	0	0	0	0	0	0	0
xxxLactobacillus_delbrue	xxxLactobacillus_delbrueckii_subsp_bulgaricus_PB2003_044-T3-4	[321..435]	Mageeibacillus_indolicus_NC_013895_2_rna7_0011	0	0	0	0	0	0	0	0	0	0	0	0	0	0	0	0	0	0	0	0	0	0	0	0	0	0	0	0	2	0	224	0	0	0	0	0	0	0	0	0	0	0	0	0	0	0
xxxLactobacillus_delbrue	xxxLactobacillus_delbrueckii_subsp_bulgaricus_PB2003_044-T3-4	[485..591]	Prevotella_copri_NZ_GG703855_1_rna43_0029	0	0	0	0	0	0	0	0	0	0	0	0	0	0	0	0	0	0	0	0	0	0	0	0	0	0	0	0	0	0	1290	0	0	0	0	0	0	0	0	0	0	0	0	0	0	0
xxxLactobacillus_delbrue	xxxLactobacillus_delbrueckii_subsp_bulgaricus_PB2003_044-T3-4	[628..732]	Veillonella_seminalis_NZ_JH992937_1_rna41_0017	0	0	0	0	0	0	0	0	0	0	0	0	0	0	0	0	0	0	0	0	0	0	0	0	0	0	0	0	0	0	42	0	0	0	0	0	0	0	0	0	0	0	0	0	0	0
xxxLactobacillus_ferment	xxxLactobacillus_fermentum	[25..130]	Cutibacterium_acnes_J139_NZ_ADFS01000001_1_rna32_0028	0	0	0	0	0	0	0	0	0	0	0	0	0	0	0	0	0	0	0	0	0	0	0	0	0	0	0	0	0	0	0	0	0	0	0	0	0	0	4	0	0	0	0	0	0	0
xxxLactobacillus_ferment	xxxLactobacillus_fermentum	[171..276]	Eubacterium_siraeum_DSM_15702_GCF_0003820851_ASM38208v1_NZ_KB907544_1__0016	0	0	0	0	0	0	0	0	0	0	0	0	0	0	0	0	0	0	0	0	0	0	0	0	0	0	0	0	0	0	0	0	0	0	0	0	0	0	2	0	0	0	0	0	0	0
xxxLactobacillus_ferment	xxxLactobacillus_fermentum	[317..422]	Eubacterium_siraeum_DSM_15702_GCF_0003820851_ASM38208v1_NZ_KB907544_1__0020	24	0	26	0	0	0	0	10	0	0	0	0	8	0	0	0	20	0	8	0	0	0	4	0	6	4	0	4	0	2	0	0	0	0	0	4	0	2	6	0	0	0	2	0	0	0
xxxLactobacillus_ferment	xxxLactobacillus_fermentum	[473..587]	Faecalibacterium_prausnitzii_NZ_DS483500_1_rna34_0106	0	0	0	0	0	0	0	0	0	0	0	0	0	0	0	0	0	0	2	2	0	0	0	0	0	0	0	0	0	0	0	0	0	0	0	0	0	0	14	0	0	0	0	0	0	0
xxxLactobacillus_ferment	xxxLactobacillus_fermentum_28-3-CHN	[25..130]	Cutibacterium_acnes_J139_NZ_ADFS01000001_1_rna32_0028	0	0	0	0	0	0	0	0	0	0	0	0	0	0	0	0	0	0	0	0	0	0	0	0	0	0	0	0	0	0	0	0	0	0	0	0	0	0	4	0	0	0	0	0	0	0
xxxLactobacillus_ferment	xxxLactobacillus_fermentum_28-3-CHN	[171..276]	Eubacterium_siraeum_DSM_15702_GCF_0003820851_ASM38208v1_NZ_KB907544_1__0016	0	0	0	0	0	0	0	0	0	0	0	0	0	0	0	0	0	0	0	0	0	0	0	0	0	0	0	0	0	0	0	0	0	0	0	0	0	0	2	0	0	0	0	0	0	0
xxxLactobacillus_ferment	xxxLactobacillus_fermentum_28-3-CHN	[317..422]	Eubacterium_siraeum_DSM_15702_GCF_0003820851_ASM38208v1_NZ_KB907544_1__0020	26	0	32	0	0	0	0	4	2	0	0	0	8	0	0	0	16	0	10	0	0	0	4	0	8	4	0	6	0	2	0	0	0	0	0	6	0	2	4	0	0	0	0	0	0	0
xxxLactobacillus_ferment	xxxLactobacillus_fermentum_28-3-CHN	[473..587]	Faecalibacterium_prausnitzii_NZ_DS483500_1_rna34_0106	0	0	0	0	0	0	0	0	0	0	0	0	0	0	0	0	0	0	2	2	0	0	0	0	0	0	0	0	0	0	0	0	0	0	0	0	0	0	14	0	0	0	0	0	0	0
xxxLactobacillus_ferment	xxxLactobacillus_fermentum_ATCC_14931	[25..130]	Cutibacterium_acnes_J139_NZ_ADFS01000001_1_rna32_0028	0	0	0	0	0	0	0	0	0	0	0	0	0	0	0	0	0	0	0	0	0	0	0	0	0	0	0	0	0	0	0	0	0	0	0	0	0	0	4	0	0	0	0	0	0	0
xxxLactobacillus_ferment	xxxLactobacillus_fermentum_ATCC_14931	[171..276]	Eubacterium_siraeum_DSM_15702_GCF_0003820851_ASM38208v1_NZ_KB907544_1__0016	0	0	0	0	0	0	0	0	0	0	0	0	0	0	0	0	0	0	0	0	0	0	0	0	0	0	0	0	0	0	0	0	0	0	0	0	0	0	2	0	0	0	0	0	0	0
xxxLactobacillus_ferment	xxxLactobacillus_fermentum_ATCC_14931	[317..422]	Eubacterium_siraeum_DSM_15702_GCF_0003820851_ASM38208v1_NZ_KB907544_1__0020	30	0	28	0	0	0	0	8	2	0	0	0	12	0	0	0	18	0	8	0	0	0	4	0	10	4	0	4	0	2	0	0	0	0	0	2	0	2	6	0	0	0	0	0	0	0
xxxLactobacillus_ferment	xxxLactobacillus_fermentum_ATCC_14931	[473..587]	Faecalibacterium_prausnitzii_NZ_DS483500_1_rna34_0106	0	0	0	0	0	0	0	0	0	0	0	0	0	0	0	0	0	0	0	2	0	0	0	0	0	0	0	0	0	0	0	0	0	0	0	0	0	0	14	0	0	0	0	0	0	0
xxxLactobacillus_ferment	xxxLactobacillus_fermentum_CECT_5716	[22..127]	Cutibacterium_acnes_J139_NZ_ADFS01000001_1_rna32_0028	24	0	30	0	0	0	0	10	0	0	0	0	12	0	0	0	20	0	4	0	0	0	2	0	6	4	0	4	0	2	0	0	0	0	0	0	0	2	4	0	0	0	0	0	0	0
xxxLactobacillus_ferment	xxxLactobacillus_fermentum_CECT_5716	[168..273]	Eubacterium_siraeum_DSM_15702_GCF_0003820851_ASM38208v1_NZ_KB907544_1__0016	0	0	0	0	0	0	0	0	0	0	0	0	0	0	0	0	0	0	0	0	0	0	0	0	0	0	0	0	0	0	0	0	0	0	0	0	0	0	4	0	0	0	0	0	0	0
xxxLactobacillus_ferment	xxxLactobacillus_fermentum_CECT_5716	[324..438]	Eubacterium_siraeum_DSM_15702_GCF_0003820851_ASM38208v1_NZ_KB907544_1__0020	0	0	0	0	0	0	0	0	0	0	0	0	0	0	0	0	0	0	2	2	0	0	0	0	0	0	0	0	0	0	0	0	0	0	0	0	0	0	14	0	0	0	0	0	0	0
xxxLactobacillus_ferment	xxxLactobacillus_fermentum_CECT_5716	[481..586]	Faecalibacterium_prausnitzii_NZ_DS483500_1_rna34_0106	0	0	0	0	0	0	0	0	0	0	0	0	0	0	0	0	0	0	0	0	0	0	0	0	0	0	0	0	0	0	0	0	0	0	0	0	0	0	2	0	0	0	0	0	0	0
xxxLactobacillus_gallina	xxxLactobacillus_gallinarum	[27..129]	Cutibacterium_acnes_J139_NZ_ADFS01000001_1_rna32_0028	0	0	0	0	0	0	0	0	0	0	0	0	0	0	0	0	0	0	0	0	0	0	0	0	0	0	0	0	0	0	0	0	0	0	0	0	0	0	0	0	0	0	0	0	0	0
xxxLactobacillus_gallina	xxxLactobacillus_gallinarum	[170..275]	Eubacterium_siraeum_DSM_15702_GCF_0003820851_ASM38208v1_NZ_KB907544_1__0016	0	0	0	0	0	0	0	0	0	0	80	0	0	0	0	0	0	0	0	0	0	0	0	0	0	0	0	0	0	0	0	0	0	0	0	0	0	0	0	0	0	0	0	0	0	0
xxxLactobacillus_gallina	xxxLactobacillus_gallinarum	[321..425]	Eubacterium_siraeum_DSM_15702_GCF_0003820851_ASM38208v1_NZ_KB907544_1__0020	0	0	0	2	0	0	0	4	8	12	0	0	0	4	0	0	34	0	0	10	0	0	0	0	0	0	0	2	0	4	0	0	0	0	0	0	0	4	8	0	0	8	10	0	0	0
xxxLactobacillus_gallina	xxxLactobacillus_gallinarum	[471..585]	Faecalibacterium_prausnitzii_NZ_DS483500_1_rna34_0106	0	0	0	10	0	0	0	2	14	2	0	0	4	20	0	0	42	0	0	24	0	0	0	0	4	0	0	4	0	2	0	0	0	0	0	0	2	2	44	0	0	10	98	0	0	0
xxxLactobacillus_gallina	xxxLactobacillus_gallinarum	[636..741]	Mageeibacillus_indolicus_NC_013895_2_rna7_0011	0	0	0	1940	0	0	0	260	1468	2462	0	0	52	1972	0	0	3286	0	0	1926	0	0	12	0	106	0	0	1152	0	604	0	0	0	0	0	0	336	648	668	0	0	1820	556	2	0	0
xxxLactobacillus_gallina	xxxLactobacillus_gallinarum	[649..892]	Prevotella_copri_NZ_GG703855_1_rna43_0029	0	0	0	0	0	0	0	0	0	0	0	0	0	0	0	0	0	0	0	0	0	0	0	0	0	0	0	0	0	0	0	0	0	0	0	0	0	0	0	0	0	0	0	0	0	0
xxxLactobacillus_gallina	xxxLactobacillus_gallinarum	[934..1038]	Shuttleworthia_satelles_DSM_14600_NZ_GG665866_1_rna19_0005	0	0	0	0	0	0	0	0	0	0	0	0	0	0	0	0	0	0	0	0	0	0	0	0	0	0	0	0	0	0	0	0	0	0	0	0	0	0	0	0	0	0	0	0	0	0
xxxLactobacillus_gallina	xxxLactobacillus_gallinarum	[1078..1181]	Veillonella_seminalis_NZ_JH992937_1_rna41_0017	0	0	0	0	0	0	0	0	0	0	0	0	0	0	0	0	0	0	0	0	0	0	0	0	0	0	0	0	0	0	0	0	0	0	0	0	0	0	0	0	0	2	0	0	0	0
xxxLactobacillus_gasseri	xxxLactobacillus_gasseri_224-1	[27..129]	Cutibacterium_acnes_J139_NZ_ADFS01000001_1_rna32_0028	0	0	0	0	0	0	0	0	0	0	0	0	0	0	0	0	0	0	0	0	0	2	0	0	0	0	0	0	0	0	0	0	0	0	0	0	0	0	0	0	0	0	0	0	0	0
xxxLactobacillus_gasseri	xxxLactobacillus_gasseri_224-1	[173..278]	Eubacterium_siraeum_DSM_15702_GCF_0003820851_ASM38208v1_NZ_KB907544_1__0016	0	0	0	0	0	0	0	0	0	0	0	0	0	0	0	0	2	0	0	0	0	0	0	0	0	0	0	0	0	0	0	0	0	0	0	0	0	0	0	0	0	0	0	0	0	0
xxxLactobacillus_gasseri	xxxLactobacillus_gasseri_224-1	[319..424]	Eubacterium_siraeum_DSM_15702_GCF_0003820851_ASM38208v1_NZ_KB907544_1__0020	60	0	0	10	0	114	2	40	0	2	0	0	0	0	0	0	126	0	0	0	410	0	0	0	190	0	0	0	0	22	0	0	0	0	2	0	28	2	0	2	0	234	18	4	0	2
xxxLactobacillus_gasseri	xxxLactobacillus_gasseri_224-1	[470..584]	Faecalibacterium_prausnitzii_NZ_DS483500_1_rna34_0106	1384	2758	2308	2384	2	3108	1244	1331	802	1446	576	1408	478	2016	2128	1024	3336	464	590	2886	1216	42	2556	0	1844	0	1970	1669	0	1144	0	0	0	1745	486	1462	827	1196	1562	670	0	826	280	636	264	984
xxxLactobacillus_gasseri	xxxLactobacillus_gasseri_224-1	[635..740]	Prevotella_copri_NZ_GG703855_1_rna43_0029	0	0	0	0	0	0	0	0	0	0	0	0	0	0	0	0	0	0	0	0	0	0	0	0	0	0	0	0	0	0	0	0	0	0	0	0	0	0	0	0	0	0	0	0	0	0
xxxLactobacillus_gasseri	xxxLactobacillus_gasseri_224-1	[648..891]	Veillonella_seminalis_NZ_JH992937_1_rna41_0017	0	0	0	0	0	0	0	0	0	0	0	0	0	0	0	0	0	0	0	0	0	0	0	0	0	0	0	0	0	0	0	0	0	0	0	0	0	0	0	0	0	0	0	0	0	0
xxxLactobacillus_gasseri	xxxLactobacillus_gasseri_224-1	[933..1037]	Mageeibacillus_indolicus_NC_013895_2_rna7_0011	62	0	0	10	0	114	2	40	0	2	0	0	0	0	0	0	126	0	0	0	410	0	0	0	190	0	0	0	0	22	0	0	0	0	0	0	28	2	0	2	0	238	20	4	0	2
xxxLactobacillus_gasseri	xxxLactobacillus_gasseri	[27..129]	Cutibacterium_acnes_J139_NZ_ADFS01000001_1_rna32_0028	0	0	0	0	0	0	0	0	0	0	0	0	0	0	0	0	2	0	0	0	0	0	0	0	0	0	0	0	0	0	0	0	0	0	0	0	0	0	0	0	0	0	0	0	0	0
xxxLactobacillus_gasseri	xxxLactobacillus_gasseri	[170..275]	Eubacterium_siraeum_DSM_15702_GCF_0003820851_ASM38208v1_NZ_KB907544_1__0016	1354	2694	2326	2372	2	3006	1276	1340	792	1300	544	1402	438	1960	2154	1020	3316	474	576	2804	1198	42	2528	0	1788	0	1928	1604	0	1084	0	0	0	1728	498	1370	816	1200	1576	696	0	767	294	598	292	984
xxxLactobacillus_gasseri	xxxLactobacillus_gasseri	[321..435]	Eubacterium_siraeum_DSM_15702_GCF_0003820851_ASM38208v1_NZ_KB907544_1__0020	14	0	0	0	0	0	0	0	0	2	0	0	0	0	0	0	68	0	0	0	0	12	0	0	0	0	0	0	0	8	0	0	0	0	0	0	0	0	0	0	0	0	0	0	0	0
xxxLactobacillus_gasseri	xxxLactobacillus_gasseri	[486..591]	Faecalibacterium_prausnitzii_NZ_DS483500_1_rna34_0106	0	0	0	0	0	0	0	0	0	0	0	0	0	0	0	0	4	0	0	0	0	0	0	0	0	0	0	0	0	0	0	0	0	0	0	0	0	0	0	0	0	0	0	0	0	0
xxxLactobacillus_gasseri	xxxLactobacillus_gasseri	[629..734]	Prevotella_copri_NZ_GG703855_1_rna43_0029	0	0	0	0	0	0	0	0	0	0	0	0	0	0	0	0	0	0	0	0	0	0	0	0	0	0	0	0	0	0	0	0	0	0	0	0	0	0	0	0	0	0	0	0	0	0
xxxLactobacillus_gasseri	xxxLactobacillus_gasseri	[783..887]	Veillonella_seminalis_NZ_JH992937_1_rna41_0017	0	0	0	0	0	0	0	0	0	0	0	0	0	0	0	0	0	0	0	0	0	0	0	0	0	0	0	0	0	0	0	0	0	0	0	0	0	0	0	0	0	0	0	0	0	0
xxxLactobacillus_gasseri	xxxLactobacillus_gasseri_202-4	[27..129]	Cutibacterium_acnes_J139_NZ_ADFS01000001_1_rna32_0028	0	0	0	0	0	0	0	0	0	0	0	0	0	0	0	0	2	0	0	0	0	0	0	0	0	0	0	0	0	0	0	0	0	0	0	0	0	0	0	0	0	0	0	0	0	0
xxxLactobacillus_gasseri	xxxLactobacillus_gasseri_202-4	[172..286]	Eubacterium_siraeum_DSM_15702_GCF_0003820851_ASM38208v1_NZ_KB907544_1__0016	0	0	0	0	0	0	0	0	0	0	0	0	0	0	0	0	0	0	0	0	0	0	0	0	0	0	0	0	0	0	0	0	0	0	0	0	0	0	0	0	0	0	0	0	0	0
xxxLactobacillus_gasseri	xxxLactobacillus_gasseri_202-4	[337..442]	Eubacterium_siraeum_DSM_15702_GCF_0003820851_ASM38208v1_NZ_KB907544_1__0020	60	0	0	10	0	114	2	40	0	2	0	0	0	0	0	0	124	0	0	0	414	0	0	0	190	0	0	0	0	20	0	0	0	0	2	0	28	2	0	2	0	240	22	4	0	2
xxxLactobacillus_gasseri	xxxLactobacillus_gasseri_202-4	[480..585]	Faecalibacterium_prausnitzii_NZ_DS483500_1_rna34_0106	0	0	0	0	0	0	0	0	0	0	0	0	0	0	0	0	0	0	0	0	0	0	0	0	0	0	0	0	0	0	0	0	0	0	0	0	0	0	0	0	0	0	0	0	0	0
xxxLactobacillus_gasseri	xxxLactobacillus_gasseri_202-4	[632..737]	Prevotella_copri_NZ_GG703855_1_rna43_0029	0	0	6	2	0	2	0	0	0	0	0	0	0	4	0	0	0	0	0	2	2	0	0	0	0	0	2	0	0	0	0	0	0	0	0	0	0	0	0	0	0	0	0	0	0	2
xxxLactobacillus_gasseri	xxxLactobacillus_gasseri_202-4	[783..887]	Veillonella_seminalis_NZ_JH992937_1_rna41_0017	0	0	0	0	0	0	0	0	0	0	0	0	0	0	0	0	0	0	0	0	0	0	0	0	0	0	0	0	0	0	0	0	0	0	0	0	0	0	0	0	0	0	0	0	0	0
xxxLactobacillus_gasseri	xxxLactobacillus_gasseri_JV-V03	[25..130]	Cutibacterium_acnes_J139_NZ_ADFS01000001_1_rna32_0028	0	0	0	0	0	0	0	0	0	0	0	0	0	0	0	0	0	0	0	0	0	2	0	0	0	0	0	0	0	0	0	0	0	0	0	0	0	0	0	0	0	0	0	0	0	0
xxxLactobacillus_gasseri	xxxLactobacillus_gasseri_JV-V03	[171..276]	Eubacterium_siraeum_DSM_15702_GCF_0003820851_ASM38208v1_NZ_KB907544_1__0016	14	0	0	0	0	0	0	0	0	2	0	0	0	0	0	0	70	0	0	0	0	12	0	0	0	0	0	0	0	8	0	0	0	0	0	0	0	0	0	0	0	0	0	0	0	0
xxxLactobacillus_gasseri	xxxLactobacillus_gasseri_JV-V03	[319..423]	Eubacterium_siraeum_DSM_15702_GCF_0003820851_ASM38208v1_NZ_KB907544_1__0020	0	0	0	0	0	0	0	0	0	0	0	0	0	0	0	0	0	0	0	0	0	0	0	0	0	0	0	0	0	0	0	0	0	0	0	0	0	0	0	0	0	0	0	0	0	0
xxxLactobacillus_gasseri	xxxLactobacillus_gasseri_JV-V03	[466..571]	Faecalibacterium_prausnitzii_NZ_DS483500_1_rna34_0106	1416	2658	2308	2408	0	3052	1298	1364	734	1450	556	1416	464	2050	2112	1040	3286	504	584	2873	1208	40	2555	0	1800	0	1938	1636	0	1128	0	0	0	1766	500	1422	818	1222	1568	688	0	836	304	620	300	982
xxxLactobacillus_gasseri	xxxLactobacillus_gasseri_JV-V03	[622..736]	Prevotella_copri_NZ_GG703855_1_rna43_0029	634	0	232	0	0	0	0	0	0	0	0	0	8	94	0	0	4	0	400	0	0	20	252	0	0	0	0	0	0	8	0	0	0	542	2	0	0	42	60	0	0	0	0	864	0	2
xxxLactobacillus_gasseri	xxxLactobacillus_gasseri_JV-V03	[779..881]	Veillonella_seminalis_NZ_JH992937_1_rna41_0017	0	0	0	0	0	0	0	0	0	0	0	0	0	0	0	0	2	0	0	0	0	0	0	0	0	0	0	0	0	0	0	0	0	0	0	0	0	0	0	0	0	0	0	0	0	0
xxxLactobacillus_gasseri	xxxLactobacillus_gasseri_MV-22	[22..127]	Eubacterium_siraeum_DSM_15702_GCF_0003820851_ASM38208v1_NZ_KB907544_1__0020	0	0	0	0	0	0	0	0	0	0	0	0	0	0	0	0	0	0	0	0	0	0	0	0	0	0	0	0	0	0	0	0	0	0	0	0	0	0	0	0	0	0	0	0	0	0
xxxLactobacillus_gasseri	xxxLactobacillus_gasseri_MV-22	[170..274]	Faecalibacterium_prausnitzii_NZ_DS483500_1_rna34_0106	0	0	0	0	0	0	0	0	0	0	0	0	0	0	0	0	0	0	0	0	0	4	0	0	0	0	0	0	0	0	0	0	0	0	0	0	0	0	0	0	0	0	0	0	0	0
xxxLactobacillus_gasseri	xxxLactobacillus_gasseri_MV-22	[317..422]	Veillonella_seminalis_NZ_JH992937_1_rna41_0017	1398	2770	2358	2350	4	3092	1254	1370	816	1434	582	1458	472	2046	2160	1006	3378	530	602	2994	1252	54	2526	0	1854	0	1962	1618	0	1112	0	0	0	1714	518	1464	850	1206	1578	710	0	800	328	613	310	976
xxxLactobacillus_hamster	xxxLactobacillus_hamsteri	[24..138]	Cutibacterium_acnes_J139_NZ_ADFS01000001_1_rna32_0028	1358	2714	2316	2344	2	3042	1264	1336	798	1394	567	1428	424	1974	2156	1008	3330	502	582	2874	1214	50	2514	0	1820	0	1904	1642	0	1104	0	0	0	1686	524	1368	806	1174	1506	650	0	761	276	546	266	1000
xxxLactobacillus_hamster	xxxLactobacillus_hamsteri	[189..294]	Eubacterium_siraeum_DSM_15702_GCF_0003820851_ASM38208v1_NZ_KB907544_1__0016	0	0	0	0	0	0	0	0	0	0	0	0	0	0	0	0	0	0	0	0	0	0	0	0	0	0	0	0	0	0	0	0	0	0	0	0	0	0	0	0	0	0	0	0	0	0
xxxLactobacillus_hamster	xxxLactobacillus_hamsteri	[332..437]	Faecalibacterium_prausnitzii_NZ_DS483500_1_rna34_0106	0	0	0	0	0	0	0	0	0	0	0	0	0	0	0	0	0	0	0	0	0	0	0	0	0	0	0	0	0	0	0	0	0	0	0	0	0	0	0	0	0	0	0	0	0	0
xxxLactobacillus_helveti	xxxLactobacillus_helveticus	[25..130]	Cutibacterium_acnes_J139_NZ_ADFS01000001_1_rna32_0028	0	0	0	0	0	0	0	0	2	0	0	0	0	0	0	0	0	0	0	2	0	0	0	0	0	0	0	0	0	0	0	0	0	0	0	0	0	0	0	0	0	0	0	4	0	0
xxxLactobacillus_helveti	xxxLactobacillus_helveticus	[170..274]	Eubacterium_siraeum_DSM_15702_GCF_0003820851_ASM38208v1_NZ_KB907544_1__0016	0	0	0	0	0	0	0	0	0	0	0	0	0	0	0	0	0	0	0	0	0	0	0	0	0	0	0	0	0	0	0	0	0	0	0	0	0	0	0	0	0	0	0	0	0	0
xxxLactobacillus_helveti	xxxLactobacillus_helveticus	[317..422]	Eubacterium_siraeum_DSM_15702_GCF_0003820851_ASM38208v1_NZ_KB907544_1__0020	1350	2756	2292	2348	0	3064	1224	1292	752	1348	566	1428	458	2040	2110	994	3212	496	526	2924	1206	48	2578	0	1844	0	1886	1616	0	1098	0	0	0	1742	492	1408	816	1214	1534	658	0	778	312	558	266	1010
xxxLactobacillus_helveti	xxxLactobacillus_helveticus	[473..587]	Faecalibacterium_prausnitzii_NZ_DS483500_1_rna34_0106	0	0	0	1944	0	0	0	258	1468	2456	0	0	52	1948	0	0	3290	0	0	1930	0	0	14	0	106	0	0	1174	0	604	0	0	0	0	0	0	338	640	658	0	0	1768	550	2	0	0
xxxLactobacillus_helveti	xxxLactobacillus_helveticus	[633..737]	Prevotella_copri_NZ_GG703855_1_rna43_0029	0	0	0	0	0	0	0	0	0	0	0	0	0	0	0	0	0	0	0	0	0	0	0	0	0	0	0	0	0	0	0	0	0	0	0	0	0	0	0	0	0	0	0	0	0	0
xxxLactobacillus_helveti	xxxLactobacillus_helveticus	[783..888]	Shuttleworthia_satelles_DSM_14600_NZ_GG665866_1_rna19_0005	0	0	0	0	0	0	0	0	0	0	0	0	0	0	0	0	0	0	0	0	0	0	0	0	0	0	0	0	0	0	0	0	0	0	0	0	0	0	0	0	0	0	0	0	0	0
xxxLactobacillus_helveti	xxxLactobacillus_helveticus	[929..1031]	Veillonella_seminalis_NZ_JH992937_1_rna41_0017	0	0	0	0	0	0	0	0	0	0	0	0	0	0	0	0	0	0	0	0	0	0	0	0	0	0	0	0	0	0	0	0	0	0	0	0	0	0	0	0	0	0	0	0	0	0
xxxLactobacillus_helveti	xxxLactobacillus_helveticus_DSM_20075	[25..130]	Cutibacterium_acnes_J139_NZ_ADFS01000001_1_rna32_0028	0	0	0	0	0	0	0	0	0	0	0	0	0	0	0	0	0	0	0	0	0	0	0	0	0	0	0	0	0	0	0	0	0	0	0	0	0	0	0	0	0	0	0	0	0	0
xxxLactobacillus_helveti	xxxLactobacillus_helveticus_DSM_20075	[171..276]	Eubacterium_siraeum_DSM_15702_GCF_0003820851_ASM38208v1_NZ_KB907544_1__0016	0	0	0	0	4	0	0	0	0	0	0	0	0	0	0	0	0	0	0	0	0	0	0	0	0	0	0	0	0	0	0	0	0	0	0	0	0	0	0	0	0	0	0	0	0	0
xxxLactobacillus_helveti	xxxLactobacillus_helveticus_DSM_20075	[319..423]	Eubacterium_siraeum_DSM_15702_GCF_0003820851_ASM38208v1_NZ_KB907544_1__0020	0	0	0	0	0	0	0	0	0	0	0	0	0	0	0	0	0	0	0	0	0	0	0	0	0	0	0	0	0	0	0	0	0	0	0	0	0	0	0	0	0	2	0	0	0	0
xxxLactobacillus_helveti	xxxLactobacillus_helveticus_DSM_20075	[466..571]	Faecalibacterium_prausnitzii_NZ_DS483500_1_rna34_0106	1412	2720	2380	2400	2	3058	1320	1348	786	1494	562	1414	456	2068	2138	1044	3378	494	632	2950	1276	48	2538	0	1800	0	1938	1614	0	1102	0	0	0	1732	514	1422	814	1234	1570	626	0	864	294	626	302	994
xxxLactobacillus_helveti	xxxLactobacillus_helveticus_DSM_20075	[622..736]	Prevotella_copri_NZ_GG703855_1_rna43_0029	0	0	0	1928	0	0	0	264	1486	2428	0	0	50	1952	0	0	3298	0	0	1940	0	0	12	0	104	0	0	1160	0	604	0	0	0	0	0	0	334	636	660	0	0	1832	524	2	0	0
xxxLactobacillus_helveti	xxxLactobacillus_helveticus_DSM_20075	[782..886]	Shuttleworthia_satelles_DSM_14600_NZ_GG665866_1_rna19_0005	0	0	0	0	0	0	0	0	0	0	0	0	0	0	0	0	0	0	0	0	0	0	0	0	0	0	0	0	0	0	0	0	0	0	0	0	0	0	0	0	0	0	0	0	0	0
xxxLactobacillus_helveti	xxxLactobacillus_helveticus_DSM_20075	[929..1031]	Veillonella_seminalis_NZ_JH992937_1_rna41_0017	0	0	0	0	0	0	0	0	0	0	0	0	0	0	0	0	0	0	0	0	0	0	0	0	0	0	0	0	0	0	0	0	0	0	0	0	0	0	0	0	0	0	0	0	0	0
xxxLactobacillus_iners	xxxLactobacillus_iners	[25..130]	Cutibacterium_acnes_J139_NZ_ADFS01000001_1_rna32_0028	150	608	524	0	0	596	356	254	0	0	0	272	78	0	496	252	0	120	172	236	112	0	688	0	332	0	432	0	0	38	0	0	0	276	212	286	130	0	0	306	0	0	0	0	186	338
xxxLactobacillus_iners	xxxLactobacillus_iners	[170..274]	Eubacterium_siraeum_DSM_15702_GCF_0003820851_ASM38208v1_NZ_KB907544_1__0016	820	8466	1760	0	0	8046	1992	994	0	0	0	2656	86	0	3248	554	0	608	410	1020	212	0	2720	0	434	0	1528	0	0	112	0	0	0	494	392	364	250	0	2	1422	0	0	2	0	894	634
xxxLactobacillus_iners	xxxLactobacillus_iners	[317..422]	Eubacterium_siraeum_DSM_15702_GCF_0003820851_ASM38208v1_NZ_KB907544_1__0020	1412	2720	2284	2422	4	3064	1296	1374	794	1382	572	1414	442	2009	2210	987	3282	498	582	2906	1218	54	2510	0	1836	0	1926	1603	0	1086	0	0	0	1712	494	1440	842	1222	1582	680	0	782	286	592	284	1008
xxxLactobacillus_iners	xxxLactobacillus_iners	[473..587]	Faecalibacterium_prausnitzii_NZ_DS483500_1_rna34_0106	486	2058	1328	0	0	2096	1868	610	0	0	0	1054	182	0	2096	448	0	230	416	1002	240	0	1904	0	502	0	1398	0	0	150	0	0	2	734	732	308	298	0	0	940	0	0	0	0	596	866
xxxLactobacillus_iners	xxxLactobacillus_iners	[633..738]	Prevotella_copri_NZ_GG703855_1_rna43_0029	18	48	58	0	0	80	18	28	0	0	0	102	6	0	68	14	0	64	18	30	20	0	70	0	14	0	38	0	0	0	0	0	0	22	66	34	6	0	0	120	0	0	0	0	20	58
xxxLactobacillus_iners	xxxLactobacillus_iners	[779..881]	Veillonella_seminalis_NZ_JH992937_1_rna41_0017	2	8	12	0	0	4	18	12	0	0	6	20	2	0	8	4	0	2	14	8	2	0	4	0	4	0	2	0	0	2	0	0	0	2	4	2	2	0	0	20	0	0	0	0	6	2
xxxLactobacillus_iners_A	xxxLactobacillus_iners_AB-1	[25..130]	Cutibacterium_acnes_J139_NZ_ADFS01000001_1_rna32_0028	26	56	84	0	0	96	36	32	0	0	0	108	6	0	72	18	0	82	32	30	22	0	80	0	28	0	50	0	0	2	0	0	0	20	86	36	14	0	0	134	0	0	0	0	24	50
xxxLactobacillus_iners_A	xxxLactobacillus_iners_AB-1	[171..276]	Eubacterium_siraeum_DSM_15702_GCF_0003820851_ASM38208v1_NZ_KB907544_1__0016	706	7305	1584	0	0	6994	1772	864	0	0	0	2396	58	0	2756	496	0	492	398	922	188	0	2344	0	364	0	1362	0	0	82	0	0	0	416	322	324	218	0	2	1234	0	0	0	0	820	532
xxxLactobacillus_iners_A	xxxLactobacillus_iners_AB-1	[319..423]	Eubacterium_siraeum_DSM_15702_GCF_0003820851_ASM38208v1_NZ_KB907544_1__0020	152	604	524	0	0	593	354	256	0	0	0	272	76	0	494	252	0	120	164	236	110	0	686	0	328	0	428	0	0	38	0	0	0	276	212	284	130	0	0	304	0	0	0	0	194	334
xxxLactobacillus_iners_A	xxxLactobacillus_iners_AB-1	[466..571]	Faecalibacterium_prausnitzii_NZ_DS483500_1_rna34_0106	1376	2684	2328	2360	2	3036	1218	1300	770	1452	556	1434	450	2012	2104	996	3244	486	554	2870	1200	52	2488	0	1802	0	1970	1578	0	1120	0	0	0	1704	512	1406	828	1204	1598	678	0	867	300	554	260	988
xxxLactobacillus_iners_A	xxxLactobacillus_iners_AB-1	[622..736]	Prevotella_copri_NZ_GG703855_1_rna43_0029	488	2050	1328	0	0	2090	1882	616	0	0	0	1052	184	0	2105	450	0	230	412	1000	242	0	1898	0	506	0	1392	0	0	150	0	0	2	732	742	308	298	0	0	926	0	0	0	0	596	862
xxxLactobacillus_iners_A	xxxLactobacillus_iners_AB-1	[779..881]	Veillonella_seminalis_NZ_JH992937_1_rna41_0017	2	6	20	0	0	4	10	6	0	0	4	26	2	0	4	4	0	0	12	8	2	0	2	0	4	0	4	0	0	2	0	0	0	2	0	0	8	0	0	14	0	0	0	0	6	0
xxxLactobacillus_iners_D	xxxLactobacillus_iners_DSM_13335	[27..129]	Cutibacterium_acnes_J139_NZ_ADFS01000001_1_rna32_0028	490	2048	1328	0	0	2100	1880	612	0	0	0	1052	182	0	2094	448	0	230	416	1006	242	0	1908	0	510	0	1380	0	0	150	0	0	2	736	730	304	300	0	0	940	0	0	0	0	586	862
xxxLactobacillus_iners_D	xxxLactobacillus_iners_DSM_13335	[172..286]	Eubacterium_siraeum_DSM_15702_GCF_0003820851_ASM38208v1_NZ_KB907544_1__0016	2	6	20	0	0	4	12	6	0	0	4	26	2	0	4	4	0	0	12	8	2	0	2	0	4	0	4	0	0	2	0	0	0	2	0	0	8	0	0	14	0	0	0	0	4	2
xxxLactobacillus_iners_D	xxxLactobacillus_iners_DSM_13335	[337..442]	Eubacterium_siraeum_DSM_15702_GCF_0003820851_ASM38208v1_NZ_KB907544_1__0020	1400	2720	2330	2354	2	3022	1248	1306	778	1434	562	1454	438	2000	2130	1000	3170	472	564	2738	1148	48	2516	0	1820	0	1944	1598	0	1056	0	0	0	1726	502	1398	800	1220	1594	666	0	840	284	582	228	972
xxxLactobacillus_iners_D	xxxLactobacillus_iners_DSM_13335	[480..585]	Faecalibacterium_prausnitzii_NZ_DS483500_1_rna34_0106	730	7468	1544	0	0	7184	1728	884	0	0	0	2410	76	2	2796	474	0	514	416	936	184	0	2374	0	382	0	1356	0	0	86	0	0	0	424	336	374	224	0	2	1338	0	0	0	0	794	566
xxxLactobacillus_iners_D	xxxLactobacillus_iners_DSM_13335	[632..737]	Prevotella_copri_NZ_GG703855_1_rna43_0029	18	70	72	0	0	118	28	32	0	0	0	98	6	0	62	18	0	88	16	34	14	0	72	0	18	0	56	0	0	0	0	0	0	26	68	36	10	0	0	142	0	0	0	0	22	70
xxxLactobacillus_iners_D	xxxLactobacillus_iners_DSM_13335	[783..887]	Veillonella_seminalis_NZ_JH992937_1_rna41_0017	144	618	514	0	0	582	350	270	0	0	0	266	72	0	506	272	0	118	164	246	110	0	660	0	318	0	436	0	0	34	0	0	0	278	220	302	140	0	0	310	0	0	0	0	210	338
xxxLactobacillus_ingluvi	xxxLactobacillus_ingluviei	[24..128]	Cutibacterium_acnes_J139_NZ_ADFS01000001_1_rna32_0028	188	0	0	0	0	0	0	60	10	6	0	0	236	22	0	0	192	0	62	0	0	0	36	0	14	0	0	14	2	22	0	0	0	0	0	0	0	28	0	0	0	0	12	0	0	0
xxxLactobacillus_ingluvi	xxxLactobacillus_ingluviei	[174..288]	Eubacterium_siraeum_DSM_15702_GCF_0003820851_ASM38208v1_NZ_KB907544_1__0016	0	0	4	0	0	0	0	0	0	0	0	0	0	0	0	0	0	0	0	0	0	0	0	0	0	0	0	0	0	0	0	0	0	0	0	0	0	0	0	0	0	0	0	0	0	0
xxxLactobacillus_ingluvi	xxxLactobacillus_ingluviei	[339..444]	Eubacterium_siraeum_DSM_15702_GCF_0003820851_ASM38208v1_NZ_KB907544_1__0020	28	0	30	0	0	0	0	8	0	0	0	0	10	0	0	0	22	0	10	0	0	0	4	0	8	4	0	2	0	2	0	0	0	0	0	4	0	2	6	0	0	0	0	0	0	0
xxxLactobacillus_ingluvi	xxxLactobacillus_ingluviei	[482..587]	Faecalibacterium_prausnitzii_NZ_DS483500_1_rna34_0106	0	0	0	0	0	0	0	0	0	0	0	0	0	0	0	0	0	0	0	0	0	0	0	0	0	0	0	0	0	0	0	0	0	0	0	0	0	0	0	0	0	0	0	0	0	0
xxxLactobacillus_ingluvi	xxxLactobacillus_ingluviei	[634..739]	Shuttleworthia_satelles_DSM_14600_NZ_GG665866_1_rna19_0005	0	0	0	0	0	0	0	0	0	0	0	0	0	0	0	0	0	0	0	0	0	0	0	0	0	0	0	0	0	0	0	0	0	0	0	0	0	0	0	0	0	0	0	0	0	0
xxxLactobacillus_jenseni	xxxLactobacillus_jensenii_269-3	[27..129]	Cutibacterium_acnes_J139_NZ_ADFS01000001_1_rna32_0028	8	0	0	0	0	6	0	0	0	0	0	0	0	2	0	0	0	0	6	0	8	0	8	0	2	0	0	0	0	0	0	0	0	6	0	0	0	0	0	0	0	2	0	20	0	0
xxxLactobacillus_jenseni	xxxLactobacillus_jensenii_269-3	[170..275]	Eubacterium_siraeum_DSM_15702_GCF_0003820851_ASM38208v1_NZ_KB907544_1__0016	6	0	2	0	0	0	0	2	0	0	0	0	0	0	0	0	0	0	8	0	0	0	2	0	0	0	0	0	0	0	0	0	0	0	0	0	0	0	0	0	0	0	0	4	0	0
xxxLactobacillus_jenseni	xxxLactobacillus_jensenii_269-3	[321..435]	Eubacterium_siraeum_DSM_15702_GCF_0003820851_ASM38208v1_NZ_KB907544_1__0020	60	0	0	10	0	114	2	40	0	2	0	0	0	0	0	0	124	0	0	0	410	0	0	0	190	0	0	0	0	22	0	0	0	0	0	0	28	2	0	2	0	230	20	4	0	2
xxxLactobacillus_jenseni	xxxLactobacillus_jensenii_269-3	[486..591]	Faecalibacterium_prausnitzii_NZ_DS483500_1_rna34_0106	1452	2730	2320	2360	4	3096	1284	1374	801	1385	570	1464	460	2002	2158	1024	3276	490	582	2936	1194	46	2564	0	1832	0	1944	1616	0	1084	0	0	0	1726	512	1488	836	1200	1567	656	0	848	288	622	328	996
xxxLactobacillus_jenseni	xxxLactobacillus_jensenii_269-3	[629..734]	Prevotella_copri_NZ_GG703855_1_rna43_0029	222	0	50	2	570	64	0	24	0	2	0	0	0	64	0	0	0	0	166	0	204	0	184	0	96	0	0	0	0	10	0	0	0	216	132	0	8	26	28	0	0	180	30	542	0	0
xxxLactobacillus_jenseni	xxxLactobacillus_jensenii_269-3	[783..887]	Veillonella_seminalis_NZ_JH992937_1_rna41_0017	198	0	54	468	6	90	0	102	588	396	212	0	14	474	0	0	946	0	130	464	394	0	114	0	282	0	0	396	0	188	66	0	0	212	0	0	100	250	316	0	0	506	512	322	0	0
xxxLactobacillus_jenseni	xxxLactobacillus_jensenii_27-2-CHN	[27..129]	Cutibacterium_acnes_J139_NZ_ADFS01000001_1_rna32_0028	634	0	234	0	0	0	0	0	0	0	0	0	8	98	0	0	4	0	394	0	0	20	246	0	0	0	0	0	0	8	0	0	0	546	2	0	0	42	60	0	0	0	0	858	0	2
xxxLactobacillus_jenseni	xxxLactobacillus_jensenii_27-2-CHN	[172..286]	Eubacterium_siraeum_DSM_15702_GCF_0003820851_ASM38208v1_NZ_KB907544_1__0016	0	0	0	0	0	0	0	2	0	0	0	0	0	0	0	0	0	0	4	0	0	0	0	0	0	0	0	0	0	0	0	0	0	0	0	0	0	0	0	0	0	0	0	6	0	0
xxxLactobacillus_jenseni	xxxLactobacillus_jensenii_27-2-CHN	[337..442]	Eubacterium_siraeum_DSM_15702_GCF_0003820851_ASM38208v1_NZ_KB907544_1__0020	1410	2626	2310	2390	2	3036	1256	1316	770	1432	576	1428	456	1978	2172	1020	3300	488	578	2814	1178	50	2569	0	1790	0	1948	1570	0	1078	0	0	0	1666	494	1386	822	1188	1542	654	0	796	306	604	290	978
xxxLactobacillus_jenseni	xxxLactobacillus_jensenii_27-2-CHN	[480..585]	Faecalibacterium_prausnitzii_NZ_DS483500_1_rna34_0106	222	0	50	2	571	64	0	26	0	2	0	0	0	64	0	0	0	0	166	0	204	0	184	0	92	0	0	0	0	10	0	0	0	216	132	0	8	26	28	0	0	182	28	554	0	0
xxxLactobacillus_jenseni	xxxLactobacillus_jensenii_27-2-CHN	[632..737]	Prevotella_copri_NZ_GG703855_1_rna43_0029	12	0	0	0	0	6	0	0	0	0	0	0	0	0	0	0	0	0	12	0	18	0	22	0	8	0	0	0	0	0	0	0	0	16	0	0	0	0	0	0	0	8	0	26	0	0
xxxLactobacillus_jenseni	xxxLactobacillus_jensenii_27-2-CHN	[783..887]	Veillonella_seminalis_NZ_JH992937_1_rna41_0017	0	0	0	0	0	0	0	0	0	0	0	0	0	0	0	0	0	0	0	0	0	0	0	0	0	0	0	0	0	0	0	0	0	0	0	0	0	0	0	0	0	2	0	0	0	0
xxxLactobacillus_jenseni	xxxLactobacillus_jensenii_JV-V16	[25..130]	Cutibacterium_acnes_J139_NZ_ADFS01000001_1_rna32_0028	10	0	0	0	0	16	0	2	0	0	0	0	0	4	0	0	0	0	16	0	16	0	8	0	14	0	0	0	0	0	0	0	0	14	0	0	0	2	0	0	0	6	4	32	0	0
xxxLactobacillus_jenseni	xxxLactobacillus_jensenii_JV-V16	[171..276]	Eubacterium_siraeum_DSM_15702_GCF_0003820851_ASM38208v1_NZ_KB907544_1__0020	0	0	0	0	0	0	0	0	0	0	0	0	0	0	0	0	0	0	0	0	0	0	0	0	0	0	0	0	0	0	0	0	0	0	0	0	0	0	0	0	0	0	0	0	0	0
xxxLactobacillus_jenseni	xxxLactobacillus_jensenii_JV-V16	[317..422]	Faecalibacterium_prausnitzii_NZ_DS483500_1_rna34_0106	1370	2700	2302	2334	2	3016	1240	1312	844	1316	556	1400	440	1942	2136	1000	3250	488	554	2828	1174	52	2544	0	1784	0	1918	1566	0	1070	0	0	0	1696	516	1382	784	1192	1552	666	0	838	264	590	304	1016
xxxLactobacillus_jenseni	xxxLactobacillus_jensenii_JV-V16	[476..580]	Prevotella_copri_NZ_GG703855_1_rna43_0029	16	0	8	46	0	12	0	16	36	54	18	0	2	58	0	0	76	0	18	36	26	0	12	0	24	0	0	32	0	24	6	0	0	12	0	0	10	24	30	0	0	52	40	26	0	0
xxxLactobacillus_jenseni	xxxLactobacillus_jensenii_JV-V16	[620..722]	Veillonella_seminalis_NZ_JH992937_1_rna41_0017	2	0	2	0	0	0	0	2	0	0	0	0	0	0	0	0	0	0	2	0	2	0	2	0	0	0	0	0	0	0	0	0	0	0	0	0	0	0	2	0	0	0	0	8	0	0
xxxLactobacillus_jenseni	xxxLactobacillus_jensenii_SJ-7A-US	[25..130]	Cutibacterium_acnes_J139_NZ_ADFS01000001_1_rna32_0028	8	0	0	0	0	12	0	0	0	0	0	0	0	0	0	0	0	0	14	0	24	0	22	0	22	0	0	0	0	0	0	0	0	20	0	0	0	0	0	0	0	2	2	40	0	0
xxxLactobacillus_jenseni	xxxLactobacillus_jensenii_SJ-7A-US	[171..276]	Eubacterium_siraeum_DSM_15702_GCF_0003820851_ASM38208v1_NZ_KB907544_1__0016	236	0	56	2	573	70	0	24	0	2	0	0	2	66	0	0	0	0	176	0	198	0	204	0	82	0	0	0	0	12	0	0	0	220	143	0	8	24	32	0	0	168	28	564	0	0
xxxLactobacillus_jenseni	xxxLactobacillus_jensenii_SJ-7A-US	[319..423]	Eubacterium_siraeum_DSM_15702_GCF_0003820851_ASM38208v1_NZ_KB907544_1__0020	228	0	68	490	2	108	0	98	648	408	222	0	26	532	0	0	1016	0	176	492	408	0	116	0	352	0	0	396	0	218	72	0	0	246	0	0	124	264	386	0	0	538	462	346	0	0
xxxLactobacillus_jenseni	xxxLactobacillus_jensenii_SJ-7A-US	[466..571]	Faecalibacterium_prausnitzii_NZ_DS483500_1_rna34_0106	1426	2710	2226	2362	2	3038	1318	1320	808	1441	560	1448	444	2018	2160	1036	3286	508	580	2840	1204	50	2502	0	1826	0	1920	1618	0	1076	0	0	0	1774	514	1402	816	1258	1540	708	0	862	300	604	300	984
xxxLactobacillus_jenseni	xxxLactobacillus_jensenii_SJ-7A-US	[622..736]	Prevotella_copri_NZ_GG703855_1_rna43_0029	60	0	0	10	0	114	2	40	0	2	0	0	0	0	0	0	126	0	0	0	410	0	0	0	190	0	0	0	0	22	0	0	0	0	0	0	28	2	0	2	0	228	22	6	0	2
xxxLactobacillus_jenseni	xxxLactobacillus_jensenii_SJ-7A-US	[779..881]	Veillonella_seminalis_NZ_JH992937_1_rna41_0017	0	0	0	0	0	0	0	2	0	0	0	0	0	0	0	0	0	0	4	0	0	0	0	0	0	0	0	0	0	0	0	0	0	0	0	0	0	0	0	0	0	0	0	6	0	0
xxxLactobacillus_johnson	xxxLactobacillus_johnsonii	[27..129]	Cutibacterium_acnes_J139_NZ_ADFS01000001_1_rna32_0028	640	0	228	0	0	0	0	0	0	0	0	0	8	98	0	0	4	0	412	0	0	20	250	0	0	0	0	0	0	8	0	0	0	536	2	0	0	42	60	0	0	0	0	850	0	2
xxxLactobacillus_johnson	xxxLactobacillus_johnsonii	[172..286]	Eubacterium_siraeum_DSM_15702_GCF_0003820851_ASM38208v1_NZ_KB907544_1__0016	0	0	0	0	0	0	0	0	0	0	0	0	0	0	0	0	2	0	0	0	0	0	0	0	0	0	0	0	0	0	0	0	0	0	0	0	0	0	0	0	0	0	0	0	0	0
xxxLactobacillus_johnson	xxxLactobacillus_johnsonii	[337..442]	Eubacterium_siraeum_DSM_15702_GCF_0003820851_ASM38208v1_NZ_KB907544_1__0020	1424	2678	2328	2420	2	3042	1264	1278	770	1336	552	1418	438	2040	2136	1024	3268	504	566	2914	1238	44	2524	0	1742	0	1903	1612	0	1092	0	0	0	1704	524	1424	832	1216	1576	662	0	856	288	584	276	978
xxxLactobacillus_johnson	xxxLactobacillus_johnsonii	[480..585]	Faecalibacterium_prausnitzii_NZ_DS483500_1_rna34_0106	0	0	0	0	0	0	0	0	0	0	0	0	0	0	0	0	0	0	0	0	0	0	0	0	0	0	0	0	0	0	0	0	0	0	0	0	0	0	0	0	0	0	0	0	0	0
xxxLactobacillus_johnson	xxxLactobacillus_johnsonii	[632..737]	Prevotella_copri_NZ_GG703855_1_rna43_0029	0	0	0	0	0	0	0	0	0	0	0	0	0	0	0	0	0	0	0	0	0	0	0	0	0	0	0	0	0	0	0	0	0	0	0	0	0	0	0	0	0	0	0	0	0	0
xxxLactobacillus_johnson	xxxLactobacillus_johnsonii	[783..887]	Veillonella_seminalis_NZ_JH992937_1_rna41_0017	12	0	0	0	0	0	0	0	0	0	0	0	0	0	0	0	14	0	0	0	0	12	0	0	2	0	0	0	0	2	0	0	0	0	0	0	0	0	0	0	0	0	0	0	0	0
xxxLactobacillus_johnson	xxxLactobacillus_johnsonii_ATCC_33200	[27..129]	Cutibacterium_acnes_J139_NZ_ADFS01000001_1_rna32_0028	632	0	234	0	0	0	0	0	0	0	0	0	8	100	0	0	4	0	400	0	0	20	252	0	0	0	0	0	0	8	0	0	0	538	2	0	0	40	58	0	0	0	0	866	0	2
xxxLactobacillus_johnson	xxxLactobacillus_johnsonii_ATCC_33200	[172..286]	Eubacterium_siraeum_DSM_15702_GCF_0003820851_ASM38208v1_NZ_KB907544_1__0016	0	0	0	0	0	0	0	0	0	0	0	0	0	0	0	0	2	0	0	0	0	0	0	0	0	0	0	0	0	0	0	0	0	0	0	0	0	0	0	0	0	0	0	0	0	0
xxxLactobacillus_johnson	xxxLactobacillus_johnsonii_ATCC_33200	[337..442]	Eubacterium_siraeum_DSM_15702_GCF_0003820851_ASM38208v1_NZ_KB907544_1__0020	1428	2696	2354	2380	2	3106	1230	1320	760	1412	558	1444	450	2002	2140	1032	3214	502	560	2914	1216	52	2548	0	1848	0	1956	1624	0	1086	0	0	0	1726	518	1412	808	1188	1582	672	0	896	316	622	298	990
xxxLactobacillus_johnson	xxxLactobacillus_johnsonii_ATCC_33200	[480..585]	Faecalibacterium_prausnitzii_NZ_DS483500_1_rna34_0106	0	0	0	0	0	0	0	0	0	0	0	0	0	0	0	0	0	0	0	0	0	0	0	0	0	0	0	0	0	0	0	0	0	0	0	0	0	0	0	0	0	0	0	0	0	0
xxxLactobacillus_johnson	xxxLactobacillus_johnsonii_ATCC_33200	[632..737]	Prevotella_copri_NZ_GG703855_1_rna43_0029	0	0	0	0	0	0	0	0	0	0	0	0	0	0	0	0	0	0	0	0	0	0	0	0	0	0	0	0	0	0	0	0	0	0	0	0	0	0	0	0	0	0	0	0	0	0
xxxLactobacillus_johnson	xxxLactobacillus_johnsonii_ATCC_33200	[783..887]	Veillonella_seminalis_NZ_JH992937_1_rna41_0017	12	0	0	0	0	0	0	0	0	0	0	0	0	0	0	0	14	0	0	0	0	12	0	0	2	0	0	0	0	2	0	0	0	0	0	0	0	0	0	0	0	0	0	0	0	0
xxxLactobacillus_johnson	xxxLactobacillus_johnsonii_FI9785	[27..129]	Cutibacterium_acnes_J139_NZ_ADFS01000001_1_rna32_0028	640	0	234	0	0	0	0	0	0	0	0	0	8	98	0	0	4	0	390	0	0	20	252	0	0	0	0	0	0	8	0	0	0	538	2	0	0	42	58	0	0	0	0	856	0	2
xxxLactobacillus_johnson	xxxLactobacillus_johnsonii_FI9785	[172..286]	Eubacterium_siraeum_DSM_15702_GCF_0003820851_ASM38208v1_NZ_KB907544_1__0016	0	0	0	0	0	0	0	0	0	0	0	0	0	0	0	0	2	0	0	0	0	0	0	0	0	0	0	0	0	0	0	0	0	0	0	0	0	0	0	0	0	0	0	0	0	0
xxxLactobacillus_johnson	xxxLactobacillus_johnsonii_FI9785	[337..442]	Faecalibacterium_prausnitzii_NZ_DS483500_1_rna34_0106	1412	2692	2286	2396	2	3014	1258	1292	770	1402	528	1402	454	1984	2130	1032	3244	438	586	2864	1198	50	2526	0	1786	0	1952	1526	0	1098	0	0	0	1686	480	1390	836	1206	1542	692	0	860	268	558	234	982
xxxLactobacillus_johnson	xxxLactobacillus_johnsonii_FI9785	[480..585]	Prevotella_copri_NZ_GG703855_1_rna43_0029	0	0	0	0	0	0	0	0	0	0	0	0	0	0	0	0	0	0	0	0	0	0	0	0	0	0	0	0	0	0	0	0	0	0	0	0	0	0	0	0	0	0	0	0	0	0
xxxLactobacillus_johnson	xxxLactobacillus_johnsonii_FI9785	[634..738]	Veillonella_seminalis_NZ_JH992937_1_rna41_0017	6	0	0	0	0	0	0	0	0	0	0	0	0	0	0	0	8	0	0	0	0	4	0	0	2	0	0	0	0	2	0	0	0	0	0	0	0	0	0	0	0	0	0	0	0	0
xxxLactobacillus_kefiran	xxxLactobacillus_kefiranofaciens	[25..130]	Cutibacterium_acnes_J139_NZ_ADFS01000001_1_rna32_0028	0	0	0	0	0	0	0	0	0	0	2	0	0	0	0	0	0	0	0	0	0	0	0	0	0	0	0	0	0	0	0	0	0	0	0	0	0	0	0	0	0	0	0	0	0	0
xxxLactobacillus_kefiran	xxxLactobacillus_kefiranofaciens	[171..276]	Eubacterium_siraeum_DSM_15702_GCF_0003820851_ASM38208v1_NZ_KB907544_1__0016	0	0	0	3510	0	0	0	172	2234	9776	0	0	20	3270	0	0	4562	2	0	1948	0	0	6	0	54	0	0	1608	0	382	0	0	0	0	0	0	222	468	458	0	0	2752	790	0	0	0
xxxLactobacillus_kefiran	xxxLactobacillus_kefiranofaciens	[319..423]	Eubacterium_siraeum_DSM_15702_GCF_0003820851_ASM38208v1_NZ_KB907544_1__0020	0	0	0	0	0	0	0	0	0	0	0	0	0	0	0	0	0	0	0	0	0	0	0	0	0	0	0	0	0	0	0	0	0	0	0	0	0	0	0	0	0	0	0	0	0	0
xxxLactobacillus_kefiran	xxxLactobacillus_kefiranofaciens	[466..571]	Faecalibacterium_prausnitzii_NZ_DS483500_1_rna34_0106	2	0	2	2	0	2	2	24	0	0	0	2	0	0	0	0	2	0	0	2	2	0	0	0	0	0	0	2	0	0	0	0	0	0	0	0	4	0	0	0	0	0	0	0	0	2
xxxLactobacillus_kefiran	xxxLactobacillus_kefiranofaciens	[622..736]	Prevotella_copri_NZ_GG703855_1_rna43_0029	0	0	0	0	0	0	0	0	0	6	0	0	0	0	0	0	0	0	0	0	0	0	0	0	0	0	0	0	0	0	0	0	0	0	0	0	0	0	0	0	0	4	0	0	0	0
xxxLactobacillus_kefiran	xxxLactobacillus_kefiranofaciens	[782..886]	Shuttleworthia_satelles_DSM_14600_NZ_GG665866_1_rna19_0005	0	0	0	0	0	0	0	0	0	0	0	0	0	0	0	0	0	0	0	0	0	0	0	0	0	0	0	0	0	0	0	0	0	0	0	0	0	0	0	0	0	0	0	0	0	0
xxxLactobacillus_kefiran	xxxLactobacillus_kefiranofaciens	[929..1031]	Veillonella_seminalis_NZ_JH992937_1_rna41_0017	0	0	0	2	0	0	0	4	2	6	0	0	0	6	0	0	26	0	0	2	0	0	0	0	0	0	0	4	0	0	0	0	0	0	0	0	0	2	4	0	0	2	2	0	0	0
xxxLactobacillus_kitasat	xxxLactobacillus_kitasatonis	[27..129]	Cutibacterium_acnes_J139_NZ_ADFS01000001_1_rna32_0028	0	0	0	0	0	0	0	0	0	0	4	0	0	0	0	0	0	0	0	0	0	0	0	0	0	0	0	0	0	0	0	0	0	0	0	0	0	0	0	0	0	0	0	0	0	0
xxxLactobacillus_kitasat	xxxLactobacillus_kitasatonis	[172..276]	Eubacterium_siraeum_DSM_15702_GCF_0003820851_ASM38208v1_NZ_KB907544_1__0020	0	0	0	2	0	0	0	2	0	4	0	0	0	6	0	0	26	0	0	2	0	0	0	0	0	0	0	2	0	0	0	0	0	0	0	0	0	2	6	0	0	4	2	0	0	0
xxxLactobacillus_kitasat	xxxLactobacillus_kitasatonis	[328..433]	Faecalibacterium_prausnitzii_NZ_DS483500_1_rna34_0106	1440	2760	2350	2474	2	3168	1264	1340	836	1450	578	1472	476	2066	2208	1040	3362	516	594	2982	1248	48	2644	0	1860	0	1962	1638	0	1076	0	0	0	1762	514	1446	840	1234	1622	714	0	914	320	680	286	1008
xxxLactobacillus_kitasat	xxxLactobacillus_kitasatonis	[474..579]	Prevotella_copri_NZ_GG703855_1_rna43_0029	0	0	0	0	0	0	0	0	0	0	0	0	0	0	0	0	0	0	0	0	0	0	0	0	0	0	0	0	0	0	0	0	0	0	0	0	0	0	0	0	0	0	0	0	0	0
xxxLactobacillus_kitasat	xxxLactobacillus_kitasatonis	[625..729]	Shuttleworthia_satelles_DSM_14600_NZ_GG665866_1_rna19_0005	0	0	0	0	0	0	0	0	0	0	0	0	0	0	0	0	0	0	0	0	0	0	0	0	0	0	0	0	0	0	0	0	0	0	0	0	0	0	0	0	0	2	0	0	0	0
xxxLactobacillus_kitasat	xxxLactobacillus_kitasatonis	[769..873]	Veillonella_seminalis_NZ_JH992937_1_rna41_0017	0	0	0	0	0	0	0	0	0	0	0	0	0	0	0	0	0	0	0	0	0	0	0	0	0	0	0	0	0	0	0	0	0	0	0	0	0	0	0	0	0	0	0	0	0	0
xxxLactobacillus_mucosae	xxxLactobacillus_mucosae	[24..138]	Cutibacterium_acnes_J139_NZ_ADFS01000001_1_rna32_0028	0	0	0	0	0	0	0	0	0	0	0	0	0	0	0	0	0	0	0	0	0	0	0	0	0	0	0	0	0	0	0	0	0	0	0	0	0	0	0	0	0	0	0	0	0	0
xxxLactobacillus_mucosae	xxxLactobacillus_mucosae	[189..294]	Eubacterium_siraeum_DSM_15702_GCF_0003820851_ASM38208v1_NZ_KB907544_1__0016	0	0	0	0	0	0	0	0	0	0	0	0	0	0	0	0	0	0	0	0	0	0	0	0	0	0	0	0	0	0	0	0	0	0	0	0	0	0	0	0	0	0	0	0	0	0
xxxLactobacillus_mucosae	xxxLactobacillus_mucosae	[202..445]	Eubacterium_siraeum_DSM_15702_GCF_0003820851_ASM38208v1_NZ_KB907544_1__0020	0	0	0	0	0	0	0	0	0	0	0	0	0	0	0	0	0	0	0	2	0	0	0	0	0	0	0	0	0	0	0	0	0	0	0	0	0	0	14	0	0	0	0	0	0	0
xxxLactobacillus_mucosae	xxxLactobacillus_mucosae	[482..587]	Faecalibacterium_prausnitzii_NZ_DS483500_1_rna34_0106	0	0	0	0	0	0	0	0	0	0	0	0	0	0	0	0	0	0	0	0	0	0	0	0	0	0	0	0	0	0	0	0	0	0	0	0	0	0	2	0	0	0	0	0	0	0
xxxLactobacillus_mucosae	xxxLactobacillus_mucosae	[634..739]	Mageeibacillus_indolicus_NC_013895_2_rna7_0011	0	0	0	0	0	0	0	0	0	0	0	0	0	0	0	0	0	0	0	0	0	0	0	0	0	0	0	0	0	0	0	0	0	0	0	0	0	0	0	0	0	0	0	0	0	0
xxxLactobacillus_oris	xxxLactobacillus_oris	[24..138]	Eubacterium_siraeum_DSM_15702_GCF_0003820851_ASM38208v1_NZ_KB907544_1__0016	0	0	0	0	0	0	0	0	0	0	0	0	0	0	0	0	0	0	0	0	0	0	0	0	0	0	0	0	0	0	0	0	0	0	0	0	0	0	0	0	0	0	0	0	0	0
xxxLactobacillus_oris	xxxLactobacillus_oris	[184..289]	Eubacterium_siraeum_DSM_15702_GCF_0003820851_ASM38208v1_NZ_KB907544_1__0020	0	0	0	0	0	0	0	0	0	0	0	0	0	0	0	0	0	0	0	0	0	0	0	0	0	0	0	0	0	0	0	0	0	0	0	0	0	0	0	0	0	0	0	0	0	0
xxxLactobacillus_plantar	xxxLactobacillus_plantarum	[25..130]	Cutibacterium_acnes_J139_NZ_ADFS01000001_1_rna32_0028	0	0	0	0	0	0	0	0	0	0	0	0	0	0	0	0	0	0	0	0	0	0	0	0	0	0	0	0	0	0	0	0	0	0	0	0	0	0	0	0	0	0	0	0	0	0
xxxLactobacillus_plantar	xxxLactobacillus_plantarum	[171..276]	Eubacterium_siraeum_DSM_15702_GCF_0003820851_ASM38208v1_NZ_KB907544_1__0016	0	0	0	0	0	0	0	0	0	0	0	0	0	0	0	0	0	0	0	0	0	0	0	0	0	0	0	0	0	0	0	0	0	0	0	0	0	0	0	0	0	0	0	0	0	0
xxxLactobacillus_plantar	xxxLactobacillus_plantarum	[317..422]	Eubacterium_siraeum_DSM_15702_GCF_0003820851_ASM38208v1_NZ_KB907544_1__0020	0	0	0	0	0	0	0	0	0	0	0	0	0	0	0	0	0	0	0	0	0	0	0	0	0	0	0	0	0	0	0	0	0	0	0	0	0	0	0	0	0	0	0	0	0	0
xxxLactobacillus_plantar	xxxLactobacillus_plantarum	[473..587]	Faecalibacterium_prausnitzii_NZ_DS483500_1_rna34_0106	0	0	0	0	0	0	0	0	0	0	0	0	0	0	0	0	0	0	0	0	0	0	0	0	0	0	0	0	0	0	0	0	0	0	0	0	0	0	0	0	0	0	0	0	0	0
xxxLactobacillus_plantar	xxxLactobacillus_plantarum	[639..745]	Prevotella_copri_NZ_GG703855_1_rna43_0029	0	0	0	0	0	0	0	0	0	0	0	0	0	0	0	0	0	0	0	0	0	0	0	0	0	0	0	0	0	0	0	0	0	0	0	0	0	0	0	0	0	0	0	0	0	0
xxxLactobacillus_plantar	xxxLactobacillus_plantarum	[785..889]	Shuttleworthia_satelles_DSM_14600_NZ_GG665866_1_rna19_0005	0	0	0	0	0	0	0	0	0	0	0	0	0	0	0	0	0	0	0	0	0	0	0	0	0	0	0	0	0	0	0	0	0	0	0	0	0	0	0	0	0	0	0	0	0	0
xxxLactobacillus_plantar	xxxLactobacillus_plantarum	[937..1041]	Streptococcus_macedonicus_NC_016749_1_rna66_0143	0	0	0	0	0	0	0	0	0	0	0	0	0	0	0	0	0	0	0	0	0	0	0	0	0	0	0	0	0	0	0	0	0	0	0	0	0	0	0	0	0	0	0	0	0	0
xxxLactobacillus_plantar	xxxLactobacillus_plantarum	[1081..1183]	Veillonella_seminalis_NZ_JH992937_1_rna41_0017	0	0	0	0	0	0	0	0	0	0	0	0	0	0	0	0	0	0	2	0	0	0	0	0	0	0	0	0	0	0	0	0	0	0	0	2	0	0	0	0	0	0	0	0	0	0
xxxLactobacillus_pontis	xxxLactobacillus_pontis	[25..130]	Cutibacterium_acnes_J139_NZ_ADFS01000001_1_rna32_0028	0	0	0	0	0	0	0	0	0	0	0	0	0	0	0	0	0	0	0	0	0	0	0	0	0	0	0	0	0	0	0	0	0	0	0	0	0	0	0	0	0	0	0	0	0	0
xxxLactobacillus_pontis	xxxLactobacillus_pontis	[171..276]	Eubacterium_siraeum_DSM_15702_GCF_0003820851_ASM38208v1_NZ_KB907544_1__0016	28	0	0	0	0	0	0	28	6	0	0	0	30	6	0	0	82	0	12	0	0	0	6	0	4	0	0	2	0	6	0	0	0	0	0	0	0	10	0	0	0	0	18	0	0	0
xxxLactobacillus_pontis	xxxLactobacillus_pontis	[317..422]	Eubacterium_siraeum_DSM_15702_GCF_0003820851_ASM38208v1_NZ_KB907544_1__0020	30	0	26	0	0	0	0	10	0	0	0	0	14	0	0	0	18	0	2	0	0	0	4	0	8	4	0	4	0	2	0	0	0	0	0	4	0	2	6	0	0	0	0	0	0	0
xxxLactobacillus_pontis	xxxLactobacillus_pontis	[473..587]	Faecalibacterium_prausnitzii_NZ_DS483500_1_rna34_0106	0	0	0	0	0	0	0	0	0	0	0	0	0	0	0	0	0	0	0	0	0	0	0	0	0	0	0	0	0	0	0	0	0	0	0	0	0	0	0	0	0	0	0	0	0	0
xxxLactobacillus_pontis	xxxLactobacillus_pontis	[630..732]	Prevotella_copri_NZ_GG703855_1_rna43_0029	0	0	0	0	0	0	0	0	0	0	0	0	0	0	0	0	0	0	0	0	0	0	0	0	0	0	0	0	0	0	0	0	0	0	0	0	0	0	0	0	0	0	0	0	0	0
xxxLactobacillus_psittac	xxxLactobacillus_psittaci	[27..129]	Cutibacterium_acnes_J139_NZ_ADFS01000001_1_rna32_0028	0	0	8	0	0	0	0	0	0	0	0	0	0	0	0	0	0	0	0	0	0	0	0	0	0	0	0	0	0	0	0	0	0	0	0	0	0	8	18	0	0	0	0	0	0	0
xxxLactobacillus_psittac	xxxLactobacillus_psittaci	[170..275]	Eubacterium_siraeum_DSM_15702_GCF_0003820851_ASM38208v1_NZ_KB907544_1__0016	0	0	0	0	0	0	0	0	0	0	0	0	0	0	0	0	0	0	0	0	0	0	0	0	0	0	0	0	0	0	0	0	0	0	0	0	0	0	0	0	0	0	0	0	0	0
xxxLactobacillus_psittac	xxxLactobacillus_psittaci	[321..435]	Eubacterium_siraeum_DSM_15702_GCF_0003820851_ASM38208v1_NZ_KB907544_1__0020	640	0	236	0	0	0	0	0	0	0	0	0	8	96	0	0	4	0	396	0	0	20	256	0	0	0	0	0	0	8	0	0	0	540	0	0	0	42	58	0	0	0	0	884	0	2
xxxLactobacillus_psittac	xxxLactobacillus_psittaci	[486..591]	Faecalibacterium_prausnitzii_NZ_DS483500_1_rna34_0106	1398	2790	2310	2382	4	3060	1258	1342	808	1416	558	1438	452	2048	2134	1054	3304	490	588	2946	1238	54	2582	0	1838	0	1954	1618	0	1092	0	0	0	1736	498	1440	814	1222	1566	704	0	836	330	632	284	1020
xxxLactobacillus_psittac	xxxLactobacillus_psittaci	[629..734]	Prevotella_copri_NZ_GG703855_1_rna43_0029	224	0	48	2	569	66	0	26	0	2	0	0	0	64	0	0	0	0	166	0	204	0	186	0	92	0	0	0	0	10	0	0	0	214	134	0	8	26	28	0	0	180	28	538	0	0
xxxLactobacillus_psittac	xxxLactobacillus_psittaci	[783..887]	Veillonella_seminalis_NZ_JH992937_1_rna41_0017	0	0	0	0	0	0	0	0	0	0	0	0	0	0	0	0	0	0	0	0	0	0	0	0	0	0	0	0	0	0	0	0	0	0	0	0	0	0	0	0	0	0	0	2	0	0
xxxLactobacillus_reuteri	xxxLactobacillus_reuteri	[24..138]	Cutibacterium_acnes_J139_NZ_ADFS01000001_1_rna32_0028	0	0	0	0	0	0	0	0	0	0	0	0	0	0	0	0	0	0	0	0	0	0	0	0	0	0	0	0	0	0	0	0	0	0	0	0	0	0	0	0	0	0	0	0	0	0
xxxLactobacillus_reuteri	xxxLactobacillus_reuteri	[1104..1209]	Eubacterium_siraeum_DSM_15702_GCF_0003820851_ASM38208v1_NZ_KB907544_1__0016	0	0	0	0	0	0	0	0	0	0	0	0	0	0	0	0	0	0	0	0	0	0	0	0	0	0	0	0	0	0	0	0	0	0	0	0	0	0	0	0	0	0	0	0	0	0
xxxLactobacillus_reuteri	xxxLactobacillus_reuteri	[478..583]	Faecalibacterium_prausnitzii_NZ_DS483500_1_rna34_0106	0	0	0	0	0	0	0	0	0	0	0	0	0	0	0	0	0	0	0	0	0	0	0	0	0	0	0	0	0	0	0	0	0	0	0	0	0	0	0	0	0	0	0	0	0	0
xxxLactobacillus_ruminis	xxxLactobacillus_ruminis	[27..129]	Cutibacterium_acnes_J139_NZ_ADFS01000001_1_rna32_0028	0	0	0	0	0	0	0	0	0	0	0	0	0	0	0	0	0	0	0	0	0	0	0	0	0	0	0	0	0	0	0	0	0	0	0	0	0	0	0	0	0	0	0	0	0	0
xxxLactobacillus_ruminis	xxxLactobacillus_ruminis	[178..283]	Faecalibacterium_prausnitzii_NZ_DS483500_1_rna34_0106	0	0	0	0	0	0	0	0	0	0	0	0	0	0	0	0	0	0	0	0	0	0	0	0	0	0	0	0	0	0	0	0	0	0	0	0	0	0	0	0	0	0	0	0	0	0
xxxLactobacillus_ruminis	xxxLactobacillus_ruminis	[321..426]	Prevotella_copri_NZ_GG703855_1_rna43_0029	0	0	0	0	567	0	0	0	0	0	0	0	0	0	0	0	0	0	0	0	0	0	0	0	0	0	0	0	0	0	0	0	0	0	132	0	0	0	0	0	0	0	0	0	0	0
xxxLactobacillus_ruminis	xxxLactobacillus_ruminis	[475..579]	Veillonella_seminalis_NZ_JH992937_1_rna41_0017	4	0	0	0	0	0	0	0	0	0	0	0	0	0	0	0	0	0	2	0	0	0	0	0	2	0	0	0	0	0	0	0	0	0	0	0	0	0	0	0	0	0	0	0	0	0
xxxLactobacillus_salivar	xxxLactobacillus_salivarius_CECT_5713	[22..127]	Cutibacterium_acnes_J139_NZ_ADFS01000001_1_rna32_0028	0	0	0	0	0	0	0	0	0	0	0	0	0	0	0	0	0	0	0	0	0	0	0	0	0	0	0	0	0	0	0	0	0	0	0	0	0	0	0	0	0	0	0	0	0	0
xxxLactobacillus_salivar	xxxLactobacillus_salivarius_CECT_5713	[170..274]	Eubacterium_siraeum_DSM_15702_GCF_0003820851_ASM38208v1_NZ_KB907544_1__0016	0	0	0	0	0	0	0	0	0	0	0	0	0	0	0	0	0	0	0	0	0	0	0	0	0	0	0	0	0	0	0	0	0	0	0	0	0	0	0	0	0	0	0	0	0	0
xxxLactobacillus_salivar	xxxLactobacillus_salivarius_CECT_5713	[316..422]	Eubacterium_siraeum_DSM_15702_GCF_0003820851_ASM38208v1_NZ_KB907544_1__0020	0	0	0	0	0	0	0	0	0	0	0	0	0	0	0	0	0	0	0	0	0	0	0	0	0	0	0	0	0	0	0	0	0	0	0	0	0	0	0	0	0	0	0	0	0	0
xxxLactobacillus_salivar	xxxLactobacillus_salivarius_CECT_5713	[330..722]	Faecalibacterium_prausnitzii_NZ_DS483500_1_rna34_0106	0	0	0	0	0	0	0	0	0	0	0	0	0	0	0	0	0	0	0	0	0	0	0	0	0	0	0	0	0	0	0	0	0	0	0	0	0	0	0	0	0	0	0	0	0	0
xxxLactobacillus_salivar	xxxLactobacillus_salivarius_CECT_5713	[472..576]	Mageeibacillus_indolicus_NC_013895_2_rna7_0011	0	0	0	0	0	0	0	0	0	0	0	0	0	0	0	0	0	0	0	0	0	0	0	0	0	0	0	0	0	0	0	0	0	0	0	0	0	0	0	0	0	0	0	0	0	0
xxxLactobacillus_salivar	xxxLactobacillus_salivarius_CECT_5713	[773..887]	Shuttleworthia_satelles_DSM_14600_NZ_GG665866_1_rna19_0005	0	0	0	0	0	0	0	0	0	0	0	0	0	0	0	0	0	0	0	0	0	0	0	0	0	0	0	0	4	0	0	0	0	0	0	0	0	0	0	0	0	0	0	0	0	0
xxxLactobacillus_salivar	xxxLactobacillus_salivarius_CECT_5713	[930..1035]	Veillonella_seminalis_NZ_JH992937_1_rna41_0017	0	0	0	0	0	0	0	0	0	0	0	0	0	0	0	0	0	0	0	0	0	0	0	0	0	0	0	0	0	0	0	0	0	0	0	0	0	0	0	0	0	0	0	0	0	0
xxxLactobacillus_taiwane	xxxLactobacillus_taiwanensis	[27..129]	Cutibacterium_acnes_J139_NZ_ADFS01000001_1_rna32_0028	0	0	0	0	0	0	0	0	0	0	0	0	0	0	0	0	0	0	0	0	0	0	0	0	0	0	0	0	0	0	0	0	0	2	2	0	0	0	0	0	0	0	0	0	0	2
xxxLactobacillus_taiwane	xxxLactobacillus_taiwanensis	[172..286]	Eubacterium_siraeum_DSM_15702_GCF_0003820851_ASM38208v1_NZ_KB907544_1__0016	0	0	0	0	0	0	0	0	0	0	0	0	0	0	0	0	0	0	0	0	0	0	0	0	0	0	0	0	0	0	0	0	0	0	0	0	0	0	0	0	0	0	0	0	0	0
xxxLactobacillus_taiwane	xxxLactobacillus_taiwanensis	[337..442]	Faecalibacterium_prausnitzii_NZ_DS483500_1_rna34_0106	1434	2792	2316	2388	4	3086	1260	1336	840	1370	558	1432	422	2032	2198	1022	3314	496	551	2988	1198	46	2508	0	1858	0	1958	1610	0	1120	0	0	0	1730	500	1418	810	1226	1612	666	0	849	340	588	260	1026
xxxLactobacillus_taiwane	xxxLactobacillus_taiwanensis	[480..585]	Prevotella_copri_NZ_GG703855_1_rna43_0029	0	0	0	0	0	0	0	0	0	0	0	0	0	0	0	0	0	0	0	0	0	0	0	0	0	0	0	0	0	0	0	0	0	0	0	0	0	0	0	0	0	0	0	0	0	0
xxxLactobacillus_taiwane	xxxLactobacillus_taiwanensis	[634..738]	Veillonella_seminalis_NZ_JH992937_1_rna41_0017	0	0	0	0	0	0	0	0	0	0	0	0	0	0	0	0	0	0	0	0	0	0	0	0	0	0	0	0	0	0	0	0	0	0	0	0	0	0	0	0	0	0	0	0	0	0
xxxLactobacillus_ultunen	xxxLactobacillus_ultunensis_DSM_16047	[27..129]	Cutibacterium_acnes_J139_NZ_ADFS01000001_1_rna32_0028	0	0	0	10	0	0	0	2	22	2	0	0	4	24	0	0	62	0	0	30	0	0	0	0	4	0	0	6	0	2	0	0	0	0	0	0	2	2	44	0	0	18	120	0	0	0
xxxLactobacillus_ultunen	xxxLactobacillus_ultunensis_DSM_16047	[172..276]	Eubacterium_siraeum_DSM_15702_GCF_0003820851_ASM38208v1_NZ_KB907544_1__0016	0	0	0	2	0	0	0	4	0	6	0	0	0	4	0	0	26	0	0	2	0	0	0	0	0	0	0	4	0	0	0	0	0	0	0	0	0	2	4	0	0	2	6	0	0	0
xxxLactobacillus_ultunen	xxxLactobacillus_ultunensis_DSM_16047	[322..436]	Eubacterium_siraeum_DSM_15702_GCF_0003820851_ASM38208v1_NZ_KB907544_1__0020	0	0	0	4	14	0	0	0	0	0	0	0	0	2	0	0	2	0	0	2	0	0	0	0	0	0	0	0	0	0	0	0	0	0	0	0	0	0	2	0	0	2	4	0	0	0
xxxLactobacillus_ultunen	xxxLactobacillus_ultunensis_DSM_16047	[487..592]	Faecalibacterium_prausnitzii_NZ_DS483500_1_rna34_0106	1382	2736	2318	2396	2	3010	1218	1346	750	1418	582	1392	430	1978	2146	1018	3172	464	528	2860	1216	48	2480	0	1808	0	1948	1596	0	1074	0	0	0	1700	506	1364	812	1200	1568	666	0	836	332	592	276	982
xxxLactobacillus_ultunen	xxxLactobacillus_ultunensis_DSM_16047	[630..735]	Prevotella_copri_NZ_GG703855_1_rna43_0029	0	0	0	0	0	0	0	0	0	0	0	0	0	0	0	0	0	0	0	0	0	0	0	0	0	0	0	0	0	0	0	0	0	0	0	0	0	0	0	0	0	0	0	0	0	0
xxxLactobacillus_ultunen	xxxLactobacillus_ultunensis_DSM_16047	[782..887]	Shuttleworthia_satelles_DSM_14600_NZ_GG665866_1_rna19_0005	0	0	0	0	0	0	0	0	0	0	2	0	0	0	0	0	0	0	0	0	0	0	0	0	0	0	0	0	0	0	0	0	0	0	0	0	0	0	0	0	0	0	0	0	0	0
xxxLactobacillus_ultunen	xxxLactobacillus_ultunensis_DSM_16047	[933..1037]	Veillonella_seminalis_NZ_JH992937_1_rna41_0017	0	0	0	0	0	0	0	0	0	0	0	0	0	0	0	0	0	0	0	0	0	0	0	0	0	0	0	0	0	0	0	0	0	0	0	0	0	0	0	0	0	0	0	0	0	0
xxxLactobacillus_vaginal	xxxLactobacillus_vaginalis	[24..138]	Cutibacterium_acnes_J139_NZ_ADFS01000001_1_rna32_0028	28	0	26	0	0	0	0	4	2	0	0	0	10	0	0	0	20	0	10	0	0	0	4	0	6	4	0	2	0	2	0	0	0	0	0	6	0	2	4	0	0	0	2	0	0	0
xxxLactobacillus_vaginal	xxxLactobacillus_vaginalis	[189..294]	Eubacterium_siraeum_DSM_15702_GCF_0003820851_ASM38208v1_NZ_KB907544_1__0016	194	0	0	0	0	0	0	60	10	6	0	0	232	22	0	0	192	0	64	0	0	0	38	0	14	0	0	12	2	22	0	0	0	0	0	0	0	28	0	0	0	0	14	0	0	0
xxxLactobacillus_vaginal	xxxLactobacillus_vaginalis	[332..437]	Eubacterium_siraeum_DSM_15702_GCF_0003820851_ASM38208v1_NZ_KB907544_1__0020	30	0	0	0	0	0	0	24	6	0	0	0	28	6	0	0	84	0	14	0	0	0	6	0	4	0	0	4	0	6	0	0	0	0	0	0	0	10	0	0	0	0	16	0	0	0
xxxLactobacillus_vaginal	xxxLactobacillus_vaginalis	[484..589]	Faecalibacterium_prausnitzii_NZ_DS483500_1_rna34_0106	10	0	0	0	0	0	0	4	0	0	0	0	2	4	0	0	8	0	10	0	0	0	2	0	4	0	0	0	0	4	0	0	0	0	0	0	0	2	0	0	0	0	2	0	0	0
xxxLactobacillus_vaginal	xxxLactobacillus_vaginalis	[637..742]	Mageeibacillus_indolicus_NC_013895_2_rna7_0011	0	0	0	0	0	0	0	0	0	0	0	0	0	0	0	0	0	0	0	14	2	0	0	0	0	0	0	0	2	0	0	0	0	0	0	234	0	0	0	0	2	0	0	0	0	0
xxxLawsonella_clevelande	xxxLawsonella_clevelandensis	[25..128]	Bifidobacterium_angulatum_JCM_7096_GCF_0010251551_ASM102515v1_NZ_AP012322_1_rna0_0019	0	0	0	0	0	2	0	0	0	0	0	0	0	0	0	0	0	0	0	0	0	0	0	0	0	0	0	0	2	0	0	0	0	0	0	0	0	0	0	0	0	0	0	0	2	0
xxxLawsonella_clevelande	xxxLawsonella_clevelandensis	[169..274]	Cutibacterium_acnes_J139_NZ_ADFS01000001_1_rna32_0028	0	0	0	0	0	2	0	0	0	0	0	2	0	0	0	0	0	0	0	0	0	0	0	0	0	2	0	0	8	0	0	0	0	0	0	0	0	0	0	0	0	0	0	0	0	2
xxxLawsonella_clevelande	xxxLawsonella_clevelandensis	[320..424]	Eubacterium_siraeum_DSM_15702_GCF_0003820851_ASM38208v1_NZ_KB907544_1__0020	0	0	0	0	0	0	0	0	0	0	0	0	0	0	0	0	0	0	0	0	0	0	0	0	0	0	0	0	0	0	0	0	0	0	0	0	0	0	0	0	0	0	0	0	0	0
xxxLawsonella_clevelande	xxxLawsonella_clevelandensis	[475..582]	Mageeibacillus_indolicus_NC_013895_2_rna7_0011	0	0	0	0	0	0	0	0	0	0	0	0	0	0	0	0	0	0	0	0	0	0	0	0	0	0	0	0	2	0	0	0	0	0	0	0	0	0	0	0	0	0	0	0	0	2
xxxLawsonella_clevelande	xxxLawsonella_clevelandensis	[619..723]	Prevotella_copri_NZ_GG703855_1_rna43_0029	0	0	0	0	0	0	0	0	0	0	0	0	0	0	0	0	0	0	0	0	0	0	0	0	0	0	0	0	0	0	0	0	0	0	0	0	0	0	0	0	0	0	0	0	0	0
xxxLawsonella_clevelande	xxxLawsonella_clevelandensis	[773..874]	Shuttleworthia_satelles_DSM_14600_NZ_GG665866_1_rna19_0005	0	0	0	0	0	0	0	0	0	0	0	0	0	0	0	0	0	0	0	0	0	0	0	0	0	0	0	0	0	0	0	0	0	0	0	0	0	0	0	0	0	0	0	0	0	0
xxxLeptotrichia_buccalis	xxxLeptotrichia_buccalis_C-1013-b	[22..115]	Cutibacterium_acnes_J139_NZ_ADFS01000001_1_rna32_0028	0	0	0	0	0	0	0	0	0	0	0	0	0	0	0	0	0	0	0	0	0	0	0	0	0	0	0	0	0	0	0	0	0	0	0	0	0	0	0	0	0	0	0	0	0	0
xxxLeptotrichia_buccalis	xxxLeptotrichia_buccalis_C-1013-b	[156..258]	Eubacterium_siraeum_DSM_15702_GCF_0003820851_ASM38208v1_NZ_KB907544_1__0016	0	0	0	0	0	0	0	0	0	0	0	0	0	0	0	0	0	0	0	0	0	0	0	0	0	0	0	0	0	0	0	0	0	0	0	0	0	0	0	0	0	0	0	0	0	0
xxxLeptotrichia_buccalis	xxxLeptotrichia_buccalis_C-1013-b	[309..414]	Eubacterium_siraeum_DSM_15702_GCF_0003820851_ASM38208v1_NZ_KB907544_1__0020	0	0	0	0	0	0	0	0	0	0	0	0	0	0	0	0	0	0	0	0	0	0	0	0	0	0	0	0	0	0	0	0	0	0	0	0	0	0	0	0	0	0	0	0	0	0
xxxLeptotrichia_buccalis	xxxLeptotrichia_buccalis_C-1013-b	[457..562]	Faecalibacterium_prausnitzii_NZ_DS483500_1_rna34_0106	0	0	0	0	0	0	0	0	0	0	0	0	0	0	0	0	0	0	0	0	0	0	0	0	0	0	0	0	0	0	0	0	0	0	0	0	0	0	0	0	0	0	0	0	0	0
xxxLeptotrichia_buccalis	xxxLeptotrichia_buccalis_C-1013-b	[609..712]	Shuttleworthia_satelles_DSM_14600_NZ_GG665866_1_rna19_0005	0	0	0	0	0	0	0	0	0	0	0	0	0	0	0	0	0	0	0	0	0	0	0	0	0	0	0	0	0	0	0	0	0	0	0	0	0	0	0	0	0	0	0	0	0	0
xxxLeptotrichia_goodfell	xxxLeptotrichia_goodfellowii_F0264	[22..124]	Cutibacterium_acnes_J139_NZ_ADFS01000001_1_rna32_0028	0	0	0	0	0	0	0	0	0	0	0	0	0	0	0	0	0	0	0	0	0	0	0	0	0	0	0	0	0	0	0	0	0	0	0	0	0	0	0	0	0	0	0	0	0	0
xxxLeptotrichia_goodfell	xxxLeptotrichia_goodfellowii_F0264	[165..267]	Eubacterium_siraeum_DSM_15702_GCF_0003820851_ASM38208v1_NZ_KB907544_1__0016	0	0	0	0	0	0	0	0	0	0	0	0	0	0	0	0	0	0	0	0	0	0	0	0	0	0	0	0	0	0	0	0	0	0	0	0	0	0	0	0	0	0	0	0	0	0
xxxLeptotrichia_goodfell	xxxLeptotrichia_goodfellowii_F0264	[319..424]	Eubacterium_siraeum_DSM_15702_GCF_0003820851_ASM38208v1_NZ_KB907544_1__0020	0	0	0	0	0	0	0	0	0	0	0	0	0	0	0	0	0	0	0	0	0	0	0	0	0	0	0	0	0	0	0	0	0	0	0	0	0	0	0	0	0	0	0	0	0	0
xxxLeptotrichia_goodfell	xxxLeptotrichia_goodfellowii_F0264	[467..572]	Faecalibacterium_prausnitzii_NZ_DS483500_1_rna34_0106	0	0	0	0	0	0	0	0	0	0	0	0	0	0	0	0	0	0	0	0	0	0	0	0	0	0	0	0	0	0	0	0	0	0	0	0	0	0	0	0	0	0	0	0	0	0
xxxLeptotrichia_goodfell	xxxLeptotrichia_goodfellowii_F0264	[618..721]	Shuttleworthia_satelles_DSM_14600_NZ_GG665866_1_rna19_0005	0	0	0	0	0	0	0	0	0	0	0	0	0	0	0	0	0	0	0	0	0	0	0	0	0	0	0	0	0	0	0	0	0	0	0	0	0	0	0	0	0	0	0	0	0	0
xxxLeptotrichia_hofstadi	xxxLeptotrichia_hofstadii_F0254	[25..130]	Cutibacterium_acnes_J139_NZ_ADFS01000001_1_rna32_0028	0	0	0	0	0	0	0	0	0	0	0	0	0	0	0	0	0	0	0	0	0	0	0	0	0	0	0	0	0	0	0	0	0	0	0	0	0	0	0	0	0	0	0	0	2	2
xxxLeptotrichia_hofstadi	xxxLeptotrichia_hofstadii_F0254	[173..278]	Eubacterium_siraeum_DSM_15702_GCF_0003820851_ASM38208v1_NZ_KB907544_1__0016	0	0	0	0	0	0	0	0	0	0	0	0	0	0	0	0	0	0	0	0	0	0	0	0	0	0	0	0	0	0	0	0	0	0	0	0	0	0	0	0	0	0	0	0	0	0
xxxLeptotrichia_hofstadi	xxxLeptotrichia_hofstadii_F0254	[324..427]	Eubacterium_siraeum_DSM_15702_GCF_0003820851_ASM38208v1_NZ_KB907544_1__0020	0	0	0	0	0	0	0	0	0	0	0	0	0	0	0	0	0	0	0	0	0	0	0	0	0	0	0	0	0	0	0	0	0	0	0	0	0	0	0	0	0	0	0	0	0	0
xxxLeptotrichia_hofstadi	xxxLeptotrichia_hofstadii_F0254	[478..580]	Faecalibacterium_prausnitzii_NZ_DS483500_1_rna34_0106	0	0	0	0	0	0	0	0	0	0	0	0	0	0	0	0	0	0	0	0	0	0	0	0	0	0	0	0	0	0	0	0	0	0	0	0	0	0	0	0	0	0	0	0	0	0
xxxLeptotrichia_hofstadi	xxxLeptotrichia_hofstadii_F0254	[621..714]	Shuttleworthia_satelles_DSM_14600_NZ_GG665866_1_rna19_0005	0	0	0	0	0	0	0	0	0	0	0	0	0	0	0	0	0	0	0	0	0	0	0	0	0	0	0	0	0	0	0	0	0	0	0	0	0	0	0	0	0	0	0	0	0	0
xxxMageeibacillus_indoli	xxxMageeibacillus_indolicus	[23..123]	Bifidobacterium_angulatum_JCM_7096_GCF_0010251551_ASM102515v1_NZ_AP012322_1_rna0_0019	0	0	0	0	0	0	0	0	0	0	0	0	0	0	0	0	0	0	0	0	0	0	0	0	0	0	0	0	0	0	0	0	0	0	0	0	0	0	0	0	0	0	0	0	0	0
xxxMageeibacillus_indoli	xxxMageeibacillus_indolicus	[171..276]	Cutibacterium_acnes_J139_NZ_ADFS01000001_1_rna32_0028	0	0	0	0	2	0	0	0	0	0	0	0	0	0	0	0	0	0	0	0	0	0	0	0	0	0	0	0	0	0	0	0	0	0	2	0	0	0	0	0	0	0	0	0	0	0
xxxMageeibacillus_indoli	xxxMageeibacillus_indolicus	[313..419]	Eubacterium_siraeum_DSM_15702_GCF_0003820851_ASM38208v1_NZ_KB907544_1__0016	0	0	0	0	0	0	0	0	0	0	0	0	0	0	0	0	0	0	0	0	0	0	0	0	0	0	0	0	0	0	0	0	0	0	0	0	0	0	0	0	0	0	0	0	0	0
xxxMageeibacillus_indoli	xxxMageeibacillus_indolicus	[327..569]	Faecalibacterium_prausnitzii_NZ_DS483500_1_rna34_0106	0	0	0	0	0	0	0	0	0	0	0	0	0	0	0	0	0	0	0	0	0	0	0	0	0	0	0	0	0	0	0	0	0	0	0	0	0	0	0	0	0	0	0	0	0	0
xxxMageeibacillus_indoli	xxxMageeibacillus_indolicus	[620..734]	Mageeibacillus_indolicus_NC_013895_2_rna7_0011	0	0	0	0	14	0	0	0	0	0	0	0	0	0	0	0	0	0	0	0	0	0	0	0	0	0	0	0	0	0	0	0	0	0	6	0	0	0	0	0	0	0	0	0	0	0
xxxMageeibacillus_indoli	xxxMageeibacillus_indolicus	[777..879]	Prevotella_copri_NZ_GG703855_1_rna43_0029	0	0	0	0	2	0	0	0	0	0	0	0	0	0	0	0	0	0	0	0	0	0	0	0	0	0	0	0	0	0	0	0	0	0	0	0	0	0	0	0	0	0	0	0	0	0
xxxMegasphaera_genomosp_	xxxMegasphaera_genomosp_type_1	[23..123]	Bifidobacterium_angulatum_JCM_7096_GCF_0010251551_ASM102515v1_NZ_AP012322_1_rna0_0019	0	0	0	0	0	0	0	0	0	0	0	0	0	0	0	0	0	0	0	0	0	0	0	0	0	0	0	0	0	0	0	0	0	0	0	0	0	0	0	0	0	0	0	0	0	0
xxxMegasphaera_genomosp_	xxxMegasphaera_genomosp_type_1	[164..270]	Cutibacterium_acnes_J139_NZ_ADFS01000001_1_rna32_0028	0	0	0	0	0	0	0	0	0	0	0	0	0	0	0	0	0	0	0	0	0	0	0	0	0	0	0	0	0	0	0	0	0	0	0	0	0	0	0	0	0	0	0	0	0	0
xxxMegasphaera_genomosp_	xxxMegasphaera_genomosp_type_1	[178..571]	Eubacterium_siraeum_DSM_15702_GCF_0003820851_ASM38208v1_NZ_KB907544_1__0020	0	0	0	0	2	0	0	0	0	0	0	0	0	0	0	0	0	0	0	0	0	0	0	0	0	0	0	0	0	0	0	2	0	0	4	0	0	0	0	0	0	0	0	0	0	4
xxxMegasphaera_genomosp_	xxxMegasphaera_genomosp_type_1	[321..428]	Faecalibacterium_prausnitzii_NZ_DS483500_1_rna34_0106	0	0	0	0	1730	0	0	0	0	0	0	0	0	0	0	0	0	0	0	0	0	0	2	0	0	0	0	0	8	0	0	272	0	0	918	0	0	0	0	0	0	0	0	0	0	2280
xxxMegasphaera_genomosp_	xxxMegasphaera_genomosp_type_1	[619..725]	Mageeibacillus_indolicus_NC_013895_2_rna7_0011	0	0	0	0	42077	2	0	0	0	0	0	6	10	0	0	0	0	0	0	2	2	0	0	0	0	0	0	0	0	2	0	19636	0	0	23506	0	0	0	0	0	0	0	0	0	0	40031
xxxMegasphaera_genomosp_	xxxMegasphaera_genomosp_type_1	[774..877]	Veillonella_seminalis_NZ_JH992937_1_rna41_0017	0	0	0	0	1202	0	0	0	0	0	0	0	0	0	0	0	0	0	0	0	0	0	0	0	0	0	0	0	0	0	0	874	0	0	776	0	0	0	0	0	0	0	0	0	0	1116
xxxMegasphaera_micronuci	xxxMegasphaera_micronuciformis	[23..123]	Bifidobacterium_angulatum_JCM_7096_GCF_0010251551_ASM102515v1_NZ_AP012322_1_rna0_0019	0	0	0	0	0	0	0	0	0	0	0	0	0	0	0	0	0	0	0	0	0	0	0	0	0	0	0	0	0	0	0	0	0	0	0	0	0	0	0	0	0	0	0	0	0	0
xxxMegasphaera_micronuci	xxxMegasphaera_micronuciformis	[167..272]	Cutibacterium_acnes_J139_NZ_ADFS01000001_1_rna32_0028	0	0	0	0	2	0	0	0	0	0	0	0	0	0	0	0	0	0	0	0	0	0	0	0	0	0	0	0	0	0	0	2	0	0	2	0	0	0	0	0	0	0	0	0	0	4
xxxMegasphaera_micronuci	xxxMegasphaera_micronuciformis	[321..428]	Eubacterium_siraeum_DSM_15702_GCF_0003820851_ASM38208v1_NZ_KB907544_1__0020	0	0	0	0	0	0	0	0	0	0	0	0	0	0	0	0	0	0	0	0	0	0	0	0	0	0	0	0	0	2	0	0	0	0	0	0	0	0	0	0	0	0	0	0	0	0
xxxMegasphaera_micronuci	xxxMegasphaera_micronuciformis	[472..577]	Shuttleworthia_satelles_DSM_14600_NZ_GG665866_1_rna19_0005	0	0	0	0	0	0	0	0	0	0	0	0	0	0	0	0	0	0	0	0	0	0	0	0	0	0	0	0	0	0	0	0	0	0	0	0	0	0	0	0	0	0	0	0	0	0
xxxMegasphaera_micronuci	xxxMegasphaera_micronuciformis	[623..726]	Veillonella_seminalis_NZ_JH992937_1_rna41_0017	0	0	0	0	0	0	0	0	0	0	0	0	0	0	0	0	0	0	0	0	0	0	0	0	0	0	0	0	0	0	0	0	0	0	0	0	0	0	0	0	0	0	0	0	0	0
xxxMillerozyma_farinosa	xxxMillerozyma_farinosa	[28..132]	Aspergillus_tubingensis_KT326815_1_product_18S_0002	0	0	0	0	0	0	0	0	0	0	0	0	0	0	0	0	0	0	0	0	0	0	0	0	0	0	0	0	0	0	0	0	0	0	0	0	0	0	0	0	0	0	0	0	0	0
xxxMillerozyma_farinosa	xxxMillerozyma_farinosa	[173..281]	Coprinus_comatus_Coprinus_comatus_product_18S_0002	0	0	0	0	0	0	0	0	0	0	0	0	0	0	0	0	0	0	0	0	0	0	0	0	0	0	0	0	0	0	0	0	0	0	0	0	0	0	0	0	0	0	0	0	0	0
xxxMillerozyma_farinosa	xxxMillerozyma_farinosa	[322..431]	Saccharomyces_pastorianus_Saccharomyces_pastorianus_product_26S_0001	0	0	0	0	0	0	0	0	0	0	0	0	0	0	0	0	0	0	0	0	0	0	0	0	0	0	0	0	0	0	0	0	0	0	0	0	0	0	0	0	0	0	0	0	0	0
xxxMobiluncus_curtisii	xxxMobiluncus_curtisii	[25..128]	Bifidobacterium_angulatum_JCM_7096_GCF_0010251551_ASM102515v1_NZ_AP012322_1_rna0_0019	0	0	0	0	0	0	0	0	0	0	0	0	0	0	0	0	0	0	0	0	0	0	0	0	0	0	0	0	0	0	0	0	0	0	0	0	0	0	0	0	0	0	0	0	0	0
xxxMobiluncus_curtisii	xxxMobiluncus_curtisii	[170..273]	Cutibacterium_acnes_J139_NZ_ADFS01000001_1_rna32_0028	0	0	0	0	70	0	0	0	0	0	0	0	0	0	0	0	0	0	0	0	0	0	0	0	0	0	0	0	18	0	0	0	0	0	2	0	0	0	0	0	0	0	0	0	0	0
xxxMobiluncus_curtisii	xxxMobiluncus_curtisii	[318..423]	Eubacterium_siraeum_DSM_15702_GCF_0003820851_ASM38208v1_NZ_KB907544_1__0020	0	0	0	0	104	0	0	0	0	0	0	0	0	0	0	0	0	0	0	0	0	0	0	0	0	0	0	0	0	0	0	0	0	0	0	0	0	0	0	0	0	0	0	0	0	2
xxxMobiluncus_curtisii	xxxMobiluncus_curtisii	[464..571]	Faecalibacterium_prausnitzii_NZ_DS483500_1_rna34_0106	0	0	0	0	0	0	0	0	0	0	0	0	0	0	0	0	0	0	0	0	0	0	0	0	0	0	0	0	0	0	0	0	0	0	0	0	0	0	0	0	0	0	0	0	0	0
xxxMobiluncus_curtisii	xxxMobiluncus_curtisii	[623..727]	Prevotella_copri_NZ_GG703855_1_rna43_0029	0	0	0	0	18	0	0	0	0	0	0	0	0	0	0	0	0	0	0	0	0	0	0	0	0	0	0	0	0	0	0	0	0	0	0	0	0	0	0	0	0	0	0	0	0	0
xxxMobiluncus_curtisii	xxxMobiluncus_curtisii	[770..873]	Shuttleworthia_satelles_DSM_14600_NZ_GG665866_1_rna19_0005	0	0	0	0	0	0	0	0	0	0	0	0	0	0	0	0	0	0	0	0	0	0	0	0	0	0	0	0	0	0	0	0	0	0	0	0	0	0	0	0	0	0	0	0	0	0
xxxMobiluncus_curtisii_A	xxxMobiluncus_curtisii_ATCC_43063	[27..130]	Bifidobacterium_angulatum_JCM_7096_GCF_0010251551_ASM102515v1_NZ_AP012322_1_rna0_0019	0	0	0	0	18	0	0	0	0	0	0	0	0	0	0	0	0	0	0	0	0	0	0	0	0	0	0	0	0	0	0	0	0	0	0	0	0	0	0	0	0	0	0	0	0	0
xxxMobiluncus_curtisii_A	xxxMobiluncus_curtisii_ATCC_43063	[173..277]	Cutibacterium_acnes_J139_NZ_ADFS01000001_1_rna32_0028	0	0	0	0	0	0	0	0	0	0	0	0	0	0	0	0	0	0	0	0	0	0	0	0	0	0	0	0	0	0	0	0	0	0	0	0	0	0	0	0	0	0	0	0	0	0
xxxMobiluncus_curtisii_A	xxxMobiluncus_curtisii_ATCC_43063	[329..436]	Eubacterium_siraeum_DSM_15702_GCF_0003820851_ASM38208v1_NZ_KB907544_1__0020	0	0	0	0	26	0	0	0	0	0	0	0	0	0	0	0	0	0	0	0	0	0	0	0	0	0	0	0	2	0	0	0	0	0	0	0	0	0	0	0	0	0	0	0	0	0
xxxMobiluncus_curtisii_A	xxxMobiluncus_curtisii_ATCC_43063	[478..581]	Faecalibacterium_prausnitzii_NZ_DS483500_1_rna34_0106	0	0	0	0	0	0	0	0	0	0	0	0	0	0	0	0	0	0	0	0	0	0	0	0	0	0	0	0	0	0	0	0	0	0	0	0	0	0	0	0	0	0	0	0	0	0
xxxMobiluncus_curtisii_A	xxxMobiluncus_curtisii_ATCC_43063	[626..731]	Prevotella_copri_NZ_GG703855_1_rna43_0029	0	0	0	0	100	0	0	0	0	0	0	0	0	0	0	0	0	0	0	0	0	0	0	0	0	0	0	0	0	0	0	0	0	0	0	0	0	0	0	0	0	0	0	0	0	2
xxxMobiluncus_curtisii_A	xxxMobiluncus_curtisii_ATCC_43063	[772..875]	Shuttleworthia_satelles_DSM_14600_NZ_GG665866_1_rna19_0005	0	0	0	0	64	0	0	0	0	0	0	0	0	0	0	0	0	0	0	0	0	0	0	0	0	0	0	0	20	0	0	0	0	0	0	0	0	0	0	0	0	0	0	0	0	0
xxxMobiluncus_mulieris	xxxMobiluncus_mulieris	[27..131]	Bifidobacterium_angulatum_JCM_7096_GCF_0010251551_ASM102515v1_NZ_AP012322_1_rna0_0019	0	0	0	0	18	0	0	0	0	0	0	0	0	0	0	0	0	0	0	0	0	0	0	0	0	0	0	0	0	0	0	0	0	0	0	0	0	0	0	0	0	0	0	0	0	0
xxxMobiluncus_mulieris	xxxMobiluncus_mulieris	[174..278]	Cutibacterium_acnes_J139_NZ_ADFS01000001_1_rna32_0028	0	0	0	0	0	0	0	0	0	0	0	0	0	0	0	0	0	0	0	0	0	0	0	0	0	0	0	0	0	0	0	0	0	0	0	0	0	0	0	0	0	0	0	0	0	0
xxxMobiluncus_mulieris	xxxMobiluncus_mulieris	[330..437]	Eubacterium_siraeum_DSM_15702_GCF_0003820851_ASM38208v1_NZ_KB907544_1__0020	2	0	0	0	48	0	0	0	0	0	0	0	0	0	0	0	0	0	0	0	0	0	0	0	0	0	0	0	8	0	0	0	0	0	0	0	0	0	0	0	0	0	0	0	0	0
xxxMobiluncus_mulieris	xxxMobiluncus_mulieris	[478..583]	Faecalibacterium_prausnitzii_NZ_DS483500_1_rna34_0106	0	0	0	0	0	0	0	0	0	0	0	0	0	0	0	0	0	0	0	0	0	0	0	0	0	0	0	0	0	0	0	0	0	0	0	0	0	0	0	0	0	0	0	0	0	0
xxxMobiluncus_mulieris	xxxMobiluncus_mulieris	[628..729]	Prevotella_copri_NZ_GG703855_1_rna43_0029	0	0	0	0	0	0	0	0	0	0	0	0	0	0	0	0	0	0	0	0	0	0	0	0	0	0	0	0	0	0	0	0	0	0	0	0	0	0	0	0	0	0	0	0	0	0
xxxMobiluncus_mulieris	xxxMobiluncus_mulieris	[771..873]	Shuttleworthia_satelles_DSM_14600_NZ_GG665866_1_rna19_0005	0	0	0	0	0	0	0	0	0	0	0	0	0	0	0	0	0	0	0	0	0	0	0	0	0	0	0	0	28	0	0	0	0	0	0	0	0	0	0	0	0	0	0	0	0	0
xxxMobiluncus_mulieris_2	xxxMobiluncus_mulieris_28-1	[27..131]	Bifidobacterium_angulatum_JCM_7096_GCF_0010251551_ASM102515v1_NZ_AP012322_1_rna0_0019	0	0	0	0	18	0	0	0	0	0	0	0	0	0	0	0	0	0	0	0	0	0	0	0	0	0	0	0	0	0	0	0	0	0	0	0	0	0	0	0	0	0	0	0	0	0
xxxMobiluncus_mulieris_2	xxxMobiluncus_mulieris_28-1	[174..278]	Cutibacterium_acnes_J139_NZ_ADFS01000001_1_rna32_0028	0	0	0	0	0	0	0	0	0	0	0	0	0	0	0	0	0	0	0	0	0	0	0	0	0	0	0	0	0	0	0	0	0	0	0	0	0	0	0	0	0	0	0	0	0	0
xxxMobiluncus_mulieris_2	xxxMobiluncus_mulieris_28-1	[330..437]	Eubacterium_siraeum_DSM_15702_GCF_0003820851_ASM38208v1_NZ_KB907544_1__0020	2	0	0	0	50	0	0	0	0	0	0	0	0	0	0	0	0	0	0	0	0	0	0	0	0	0	0	0	8	0	0	0	0	0	0	0	0	0	0	0	0	0	0	0	0	0
xxxMobiluncus_mulieris_2	xxxMobiluncus_mulieris_28-1	[478..583]	Faecalibacterium_prausnitzii_NZ_DS483500_1_rna34_0106	0	0	0	0	0	0	0	0	0	0	0	0	0	0	0	0	0	0	0	0	0	0	0	0	0	0	0	0	0	0	0	0	0	0	0	0	0	0	0	0	0	0	0	0	0	0
xxxMobiluncus_mulieris_2	xxxMobiluncus_mulieris_28-1	[628..729]	Prevotella_copri_NZ_GG703855_1_rna43_0029	0	0	0	0	0	0	0	0	0	0	0	0	0	0	0	0	0	0	0	0	0	0	0	0	0	0	0	0	0	0	0	0	0	0	0	0	0	0	0	0	0	0	0	0	0	0
xxxMobiluncus_mulieris_2	xxxMobiluncus_mulieris_28-1	[771..873]	Shuttleworthia_satelles_DSM_14600_NZ_GG665866_1_rna19_0005	0	0	0	0	0	0	0	0	0	0	0	0	0	0	0	0	0	0	0	0	0	0	0	0	0	0	0	0	26	0	0	0	0	0	0	0	0	0	0	0	0	0	0	0	0	0
xxxMobiluncus_mulieris_A	xxxMobiluncus_mulieris_ATCC_35243	[25..127]	Bifidobacterium_angulatum_JCM_7096_GCF_0010251551_ASM102515v1_NZ_AP012322_1_rna0_0019	0	0	0	0	0	0	0	0	0	0	0	0	0	0	0	0	0	0	0	0	0	0	0	0	0	0	0	0	0	0	0	0	0	0	0	0	0	0	0	0	0	0	0	0	0	0
xxxMobiluncus_mulieris_A	xxxMobiluncus_mulieris_ATCC_35243	[169..270]	Cutibacterium_acnes_J139_NZ_ADFS01000001_1_rna32_0028	0	0	0	0	0	0	0	0	0	0	0	0	0	0	0	0	0	0	0	0	0	0	0	0	0	0	0	0	30	0	0	0	0	0	0	0	0	0	0	0	0	0	0	0	0	0
xxxMobiluncus_mulieris_A	xxxMobiluncus_mulieris_ATCC_35243	[315..420]	Eubacterium_siraeum_DSM_15702_GCF_0003820851_ASM38208v1_NZ_KB907544_1__0020	0	0	0	0	0	0	0	0	0	0	0	0	0	0	0	0	0	0	0	0	0	0	0	0	0	0	0	0	0	0	0	0	0	0	0	0	0	0	0	0	0	0	0	0	0	0
xxxMobiluncus_mulieris_A	xxxMobiluncus_mulieris_ATCC_35243	[461..568]	Faecalibacterium_prausnitzii_NZ_DS483500_1_rna34_0106	2	0	0	0	50	0	0	0	0	0	0	0	0	0	0	0	0	0	0	0	0	0	0	0	0	0	0	0	8	0	0	0	0	0	0	0	0	0	0	0	0	0	0	0	0	0
xxxMobiluncus_mulieris_A	xxxMobiluncus_mulieris_ATCC_35243	[617..721]	Prevotella_copri_NZ_GG703855_1_rna43_0029	0	0	0	0	0	0	0	0	0	0	0	0	0	0	0	0	0	0	0	0	0	0	0	0	0	0	0	0	0	0	0	0	0	0	0	0	0	0	0	0	0	0	0	0	0	0
xxxMobiluncus_mulieris_A	xxxMobiluncus_mulieris_ATCC_35243	[770..874]	Shuttleworthia_satelles_DSM_14600_NZ_GG665866_1_rna19_0005	0	0	0	0	18	0	0	0	0	0	0	0	0	0	0	0	0	0	0	0	0	0	0	0	0	0	0	0	0	0	0	0	0	0	0	0	0	0	0	0	0	0	0	0	0	0
xxxMorganella_morganii	xxxMorganella_morganii	[18..123]	Cutibacterium_acnes_J139_NZ_ADFS01000001_1_rna32_0028	0	0	0	0	0	0	0	0	0	0	0	0	0	0	0	0	0	0	0	0	0	0	0	0	0	0	0	0	0	0	0	0	0	0	0	0	0	0	0	0	0	0	0	0	0	0
xxxMorganella_morganii	xxxMorganella_morganii	[32..272]	Faecalibacterium_prausnitzii_NZ_DS483500_1_rna34_0106	0	0	0	0	0	0	0	0	0	0	0	0	0	0	0	0	0	0	0	0	0	0	0	0	0	0	0	0	0	0	0	0	0	0	0	0	0	0	0	0	0	0	0	0	0	0
xxxMorganella_morganii	xxxMorganella_morganii	[326..430]	Mageeibacillus_indolicus_NC_013895_2_rna7_0011	0	0	0	0	0	0	0	0	0	0	0	0	0	0	0	0	0	0	0	0	0	0	0	0	0	0	0	0	0	0	0	0	0	0	0	0	0	0	0	0	0	0	0	0	0	0
xxxMorganella_morganii	xxxMorganella_morganii	[474..578]	Prevotella_copri_NZ_GG703855_1_rna43_0029	0	0	0	0	0	0	0	0	0	0	0	0	0	0	0	0	0	0	0	0	0	0	0	0	0	0	0	0	0	0	0	0	0	0	0	0	0	0	0	0	0	0	0	0	0	0
xxxMorganella_morganii	xxxMorganella_morganii	[621..726]	Shuttleworthia_satelles_DSM_14600_NZ_GG665866_1_rna19_0005	0	0	0	0	0	0	0	0	0	0	0	0	0	0	0	0	0	0	0	0	0	0	0	0	0	0	0	0	0	0	0	0	584	0	0	0	0	0	0	0	0	0	0	0	0	0
xxxMycobacteroides_absce	xxxMycobacteroides_abscessus	[23..123]	Bifidobacterium_angulatum_JCM_7096_GCF_0010251551_ASM102515v1_NZ_AP012322_1_rna0_0019	0	0	0	0	0	0	0	0	0	0	0	0	0	0	0	0	0	0	0	0	0	0	0	0	0	0	0	0	0	0	0	0	0	0	0	0	0	0	0	0	0	0	0	0	0	0
xxxMycobacteroides_absce	xxxMycobacteroides_abscessus	[171..274]	Cutibacterium_acnes_J139_NZ_ADFS01000001_1_rna32_0028	0	0	0	0	0	0	0	0	0	0	0	0	0	0	0	0	0	0	0	0	0	0	0	0	0	0	0	0	0	0	0	0	0	0	0	0	0	0	0	0	0	0	0	0	0	0
xxxMycobacteroides_absce	xxxMycobacteroides_abscessus	[315..421]	Eubacterium_siraeum_DSM_15702_GCF_0003820851_ASM38208v1_NZ_KB907544_1__0020	0	0	0	0	0	0	0	0	0	0	0	0	0	0	0	0	0	0	0	0	0	0	0	0	0	0	0	0	0	0	0	0	0	0	0	0	0	0	0	0	0	0	0	0	0	0
xxxMycobacteroides_absce	xxxMycobacteroides_abscessus	[465..569]	Prevotella_copri_NZ_GG703855_1_rna43_0029	0	0	0	0	0	0	0	0	0	0	0	0	0	0	0	0	0	0	0	0	0	0	0	0	0	0	0	0	0	0	0	0	0	0	0	0	0	0	0	0	0	0	0	0	0	0
xxxMycobacteroides_absce	xxxMycobacteroides_abscessus	[618..722]	Shuttleworthia_satelles_DSM_14600_NZ_GG665866_1_rna19_0005	0	0	0	0	0	0	0	0	0	0	0	0	0	0	0	0	0	0	0	0	0	0	0	0	0	0	0	0	0	0	0	0	0	0	0	0	0	0	0	0	0	0	0	0	0	0
xxxMycoplasma_hominis	xxxMycoplasma_hominis	[27..128]	Cutibacterium_acnes_J139_NZ_ADFS01000001_1_rna32_0028	0	0	0	0	0	0	0	0	0	0	0	0	0	0	0	0	0	0	0	0	0	0	0	0	0	0	0	0	0	0	0	0	0	0	4	0	0	0	0	0	0	0	0	0	0	0
xxxMycoplasma_hominis	xxxMycoplasma_hominis	[171..275]	Eubacterium_siraeum_DSM_15702_GCF_0003820851_ASM38208v1_NZ_KB907544_1__0020	0	0	0	0	0	0	0	0	0	0	0	0	0	0	0	0	0	0	0	0	0	0	0	0	0	0	0	0	0	0	0	0	0	0	2	0	0	0	0	0	0	0	0	0	0	0
xxxMycoplasma_hominis	xxxMycoplasma_hominis	[322..427]	Prevotella_copri_NZ_GG703855_1_rna43_0029	0	0	0	0	0	0	0	0	0	0	0	0	0	0	0	0	0	0	0	0	0	0	0	0	0	0	0	0	0	0	0	0	0	0	50	0	0	0	0	0	0	0	0	0	0	0
xxxMycoplasma_hominis	xxxMycoplasma_hominis	[468..569]	Shuttleworthia_satelles_DSM_14600_NZ_GG665866_1_rna19_0005	0	0	0	0	0	0	0	0	0	0	0	0	0	0	0	0	0	0	0	0	0	0	0	0	0	0	0	0	0	0	0	0	0	0	0	0	0	0	0	0	0	0	0	0	0	0
xxxNakaseomyces_delphens	xxxNakaseomyces_delphensis	[28..132]	Aspergillus_tubingensis_KT326815_1_product_18S_0002	0	0	0	0	0	0	0	0	0	0	0	0	0	0	0	0	0	0	0	0	0	0	0	0	0	0	0	0	0	0	0	0	0	0	0	0	0	0	0	0	0	0	0	0	0	0
xxxNakaseomyces_delphens	xxxNakaseomyces_delphensis	[173..281]	Coprinus_comatus_Coprinus_comatus_product_18S_0002	0	0	0	0	0	0	0	0	0	0	0	0	0	0	0	0	0	0	0	0	0	0	0	0	0	0	0	0	0	0	0	0	0	0	0	0	0	0	0	0	0	0	0	0	0	0
xxxNakaseomyces_delphens	xxxNakaseomyces_delphensis	[322..431]	Saccharomyces_pastorianus_Saccharomyces_pastorianus_product_26S_0001	0	0	0	0	0	0	0	0	0	0	0	0	0	0	0	0	0	0	0	0	0	0	0	0	0	0	0	0	0	0	0	0	0	0	0	0	0	0	0	0	0	0	0	0	0	0
xxxNaumovozyma_castellii	xxxNaumovozyma_castellii	[21..125]	Aspergillus_tubingensis_KT326815_1_product_18S_0002	0	0	0	0	0	0	0	0	0	0	0	0	0	0	0	0	0	0	0	0	0	0	0	0	0	0	0	0	0	0	0	0	0	0	0	0	0	0	0	0	0	0	0	0	0	0
xxxNaumovozyma_castellii	xxxNaumovozyma_castellii	[172..280]	Coprinus_comatus_Coprinus_comatus_product_18S_0002	0	0	0	0	0	0	0	0	0	0	0	0	0	0	0	0	0	0	0	0	0	0	0	0	0	0	0	0	0	0	0	0	0	0	0	0	0	0	0	0	0	0	0	0	0	0
xxxNaumovozyma_castellii	xxxNaumovozyma_castellii	[322..432]	Saccharomyces_pastorianus_Saccharomyces_pastorianus_product_26S_0001	0	0	0	0	0	0	0	0	0	0	0	0	0	0	0	0	0	0	0	0	0	0	0	0	0	0	0	0	0	0	0	0	0	0	0	0	0	0	0	0	0	0	0	0	0	0
xxxNeisseria_flavescens_	xxxNeisseria_flavescens_NRL30031_H210	[30..134]	Bifidobacterium_angulatum_JCM_7096_GCF_0010251551_ASM102515v1_NZ_AP012322_1_rna0_0019	0	0	0	0	0	0	0	0	0	0	0	0	0	0	0	0	0	0	0	0	0	0	0	0	0	0	0	0	0	0	0	0	0	0	0	0	0	0	0	0	0	0	0	0	0	0
xxxNeisseria_flavescens_	xxxNeisseria_flavescens_NRL30031_H210	[172..277]	Cutibacterium_acnes_J139_NZ_ADFS01000001_1_rna32_0028	0	0	0	0	0	0	0	0	0	0	0	0	0	0	0	0	0	0	0	0	0	0	0	0	0	0	0	0	0	0	0	0	0	0	0	0	0	0	0	0	0	0	0	0	0	0
xxxNeisseria_flavescens_	xxxNeisseria_flavescens_NRL30031_H210	[325..425]	Faecalibacterium_prausnitzii_NZ_DS483500_1_rna34_0106	0	0	0	0	0	0	0	0	0	0	0	0	0	0	0	0	0	0	0	0	0	0	0	0	0	0	0	0	0	0	0	0	0	0	0	0	0	0	0	0	0	0	0	0	0	0
xxxNeisseria_flavescens_	xxxNeisseria_flavescens_SK114	[23..123]	Bifidobacterium_angulatum_JCM_7096_GCF_0010251551_ASM102515v1_NZ_AP012322_1_rna0_0019	0	0	0	0	0	0	0	0	0	0	0	0	0	0	0	0	0	0	0	0	0	0	0	0	0	0	0	0	0	0	0	0	0	0	0	0	0	0	0	0	0	0	0	0	0	0
xxxNeisseria_flavescens_	xxxNeisseria_flavescens_SK114	[171..276]	Cutibacterium_acnes_J139_NZ_ADFS01000001_1_rna32_0028	0	0	0	0	0	0	0	0	0	0	0	0	0	0	0	0	0	0	0	0	0	0	0	0	0	0	0	0	0	0	0	0	0	0	0	0	0	0	0	0	0	0	0	0	0	0
xxxNeisseria_flavescens_	xxxNeisseria_flavescens_SK114	[325..429]	Faecalibacterium_prausnitzii_NZ_DS483500_1_rna34_0106	0	0	0	0	0	0	0	0	0	0	0	0	0	0	0	0	0	0	0	0	0	0	0	0	0	0	0	0	0	0	0	0	0	0	0	0	0	0	0	0	0	0	0	0	0	0
xxxNeisseria_gonorrhoeae	xxxNeisseria_gonorrhoeae	[19..123]	Cutibacterium_acnes_J139_NZ_ADFS01000001_1_rna32_0028	0	0	0	0	0	0	0	0	0	0	0	0	0	0	0	0	0	0	0	0	0	0	0	0	0	0	0	0	0	0	0	0	0	0	0	0	0	0	0	0	0	0	0	0	0	0
xxxNeisseria_gonorrhoeae	xxxNeisseria_gonorrhoeae	[175..280]	Faecalibacterium_prausnitzii_NZ_DS483500_1_rna34_0106	0	0	0	0	0	0	0	0	0	0	0	0	0	0	0	0	0	0	0	0	0	0	0	0	0	0	0	0	0	0	0	0	0	0	0	0	0	0	0	0	0	0	0	0	0	0
xxxNeisseria_meningitidi	xxxNeisseria_meningitidis	[23..123]	Bifidobacterium_angulatum_JCM_7096_GCF_0010251551_ASM102515v1_NZ_AP012322_1_rna0_0019	0	0	0	0	0	0	0	0	0	0	0	0	0	0	0	0	0	0	0	0	0	0	0	0	0	0	0	0	0	0	0	0	0	0	0	0	0	0	0	0	0	0	0	0	0	0
xxxNeisseria_meningitidi	xxxNeisseria_meningitidis	[171..276]	Cutibacterium_acnes_J139_NZ_ADFS01000001_1_rna32_0028	0	0	0	0	0	0	0	0	0	0	0	0	0	0	0	0	0	0	0	0	0	0	0	0	0	0	0	0	0	0	0	0	0	0	0	0	0	0	0	0	0	0	0	0	0	0
xxxNeisseria_meningitidi	xxxNeisseria_meningitidis	[314..418]	Faecalibacterium_prausnitzii_NZ_DS483500_1_rna34_0106	0	0	0	0	0	0	0	0	0	0	0	0	0	0	0	0	0	0	0	0	0	0	0	0	0	0	0	0	0	0	0	0	0	0	0	0	0	0	0	0	0	0	0	0	0	0
xxxNeisseria_mucosa_ATCC	xxxNeisseria_mucosa_ATCC_25996	[23..123]	Bifidobacterium_angulatum_JCM_7096_GCF_0010251551_ASM102515v1_NZ_AP012322_1_rna0_0019	0	0	0	0	0	0	0	0	0	0	0	0	0	0	0	0	0	0	0	0	0	0	0	0	0	0	0	0	0	0	0	0	0	0	0	0	0	0	0	0	0	0	0	0	0	0
xxxNeisseria_mucosa_ATCC	xxxNeisseria_mucosa_ATCC_25996	[171..276]	Cutibacterium_acnes_J139_NZ_ADFS01000001_1_rna32_0028	0	0	0	0	0	0	0	0	0	0	0	0	0	0	0	0	0	0	0	0	0	0	0	0	0	0	0	0	0	0	0	0	0	0	0	0	0	0	0	0	0	0	0	0	0	0
xxxNeisseria_mucosa_ATCC	xxxNeisseria_mucosa_ATCC_25996	[314..418]	Faecalibacterium_prausnitzii_NZ_DS483500_1_rna34_0106	0	0	0	0	0	0	0	0	0	0	0	0	0	0	0	0	0	0	0	0	0	0	0	0	0	0	0	0	0	0	0	0	0	0	0	0	0	0	0	0	0	0	0	0	0	0
xxxNeisseria_sicca_ATCC_	xxxNeisseria_sicca_ATCC_29256	[30..134]	Bifidobacterium_angulatum_JCM_7096_GCF_0010251551_ASM102515v1_NZ_AP012322_1_rna0_0019	0	0	0	0	0	0	0	0	0	0	0	0	0	0	0	0	0	0	0	0	0	0	0	0	0	0	0	0	0	0	0	0	0	0	0	0	0	0	0	0	0	0	0	0	0	0
xxxNeisseria_sicca_ATCC_	xxxNeisseria_sicca_ATCC_29256	[172..277]	Cutibacterium_acnes_J139_NZ_ADFS01000001_1_rna32_0028	0	0	0	0	0	0	0	0	0	0	0	0	0	0	0	0	0	0	0	0	0	0	0	0	0	0	0	0	0	0	0	0	0	0	0	0	0	0	0	0	0	0	0	0	0	0
xxxNeisseria_sicca_ATCC_	xxxNeisseria_sicca_ATCC_29256	[325..425]	Faecalibacterium_prausnitzii_NZ_DS483500_1_rna34_0106	0	0	0	0	0	0	0	0	0	0	0	0	0	0	0	0	0	0	0	0	0	0	0	0	0	0	0	0	0	0	0	0	0	0	0	0	0	0	0	0	0	0	0	0	0	0
xxxNeisseria_subflava_NJ	xxxNeisseria_subflava_NJ9703	[23..123]	Bifidobacterium_angulatum_JCM_7096_GCF_0010251551_ASM102515v1_NZ_AP012322_1_rna0_0019	0	0	0	0	0	0	0	0	0	0	0	0	0	0	0	0	0	0	0	0	0	0	0	0	0	0	0	0	0	0	0	0	0	0	0	0	0	0	0	0	0	0	0	0	0	0
xxxNeisseria_subflava_NJ	xxxNeisseria_subflava_NJ9703	[171..276]	Cutibacterium_acnes_J139_NZ_ADFS01000001_1_rna32_0028	0	0	0	0	0	0	0	0	0	0	0	0	0	0	0	0	0	0	0	0	0	0	0	0	0	0	0	0	0	0	0	0	0	0	0	0	0	0	0	0	0	0	0	0	0	0
xxxNeisseria_subflava_NJ	xxxNeisseria_subflava_NJ9703	[314..418]	Faecalibacterium_prausnitzii_NZ_DS483500_1_rna34_0106	0	0	0	0	0	0	0	0	0	0	0	0	0	0	0	0	0	0	0	0	0	0	0	0	0	0	0	0	0	0	0	0	0	0	0	0	0	0	0	0	0	0	0	0	0	0
xxxOlsenella_uli_DSM_708	xxxOlsenella_uli_DSM_7084	[25..126]	Bifidobacterium_angulatum_JCM_7096_GCF_0010251551_ASM102515v1_NZ_AP012322_1_rna0_0019	0	0	0	0	0	0	0	0	0	0	0	0	0	0	0	0	0	0	0	0	0	0	0	0	0	0	0	0	0	0	0	0	0	0	0	0	0	0	0	0	0	0	0	0	0	0
xxxOlsenella_uli_DSM_708	xxxOlsenella_uli_DSM_7084	[168..270]	Cutibacterium_acnes_J139_NZ_ADFS01000001_1_rna32_0028	0	0	0	0	0	0	0	0	0	0	0	0	0	0	0	0	0	0	0	0	0	0	0	0	0	0	0	0	0	0	0	0	0	0	0	0	0	0	0	0	0	0	0	0	0	0
xxxOlsenella_uli_DSM_708	xxxOlsenella_uli_DSM_7084	[312..414]	Eubacterium_siraeum_DSM_15702_GCF_0003820851_ASM38208v1_NZ_KB907544_1__0020	0	0	0	0	0	0	0	0	0	0	0	0	0	0	0	0	0	0	0	0	0	0	0	0	0	0	0	0	0	0	0	0	0	0	0	0	0	0	0	0	0	0	0	0	0	0
xxxOlsenella_uli_DSM_708	xxxOlsenella_uli_DSM_7084	[463..568]	Faecalibacterium_prausnitzii_NZ_DS483500_1_rna34_0106	0	0	0	0	0	0	0	0	0	0	0	0	0	0	0	0	0	0	0	0	0	0	0	0	0	0	0	0	0	0	0	0	0	0	0	0	0	0	0	0	0	0	0	0	0	0
xxxOribacterium_sinus_F0	xxxOribacterium_sinus_F0268	[27..129]	Bifidobacterium_angulatum_JCM_7096_GCF_0010251551_ASM102515v1_NZ_AP012322_1_rna0_0019	0	0	0	0	0	0	0	0	0	0	0	0	0	0	0	0	0	0	0	0	0	0	0	0	0	0	0	0	0	0	0	0	0	0	0	0	0	0	0	0	0	0	0	0	0	0
xxxOribacterium_sinus_F0	xxxOribacterium_sinus_F0268	[172..276]	Cutibacterium_acnes_J139_NZ_ADFS01000001_1_rna32_0028	0	0	0	0	0	0	0	0	0	0	0	0	0	0	0	0	0	0	0	0	0	0	0	0	0	0	0	0	0	0	0	0	0	0	0	0	0	0	0	0	0	0	0	0	0	0
xxxOribacterium_sinus_F0	xxxOribacterium_sinus_F0268	[328..432]	Eubacterium_siraeum_DSM_15702_GCF_0003820851_ASM38208v1_NZ_KB907544_1__0020	0	0	0	0	0	0	0	0	0	0	0	0	0	0	0	0	0	0	0	0	0	0	0	0	0	0	0	0	0	0	0	0	0	0	0	0	0	0	0	0	0	0	0	0	0	0
xxxOribacterium_sinus_F0	xxxOribacterium_sinus_F0268	[470..575]	Faecalibacterium_prausnitzii_NZ_DS483500_1_rna34_0106	0	0	0	0	0	0	0	0	0	0	0	0	0	0	0	0	0	0	0	0	0	0	0	0	0	0	0	0	0	0	0	0	0	0	0	0	0	0	0	0	0	0	0	0	0	0
xxxOribacterium_sinus_F0	xxxOribacterium_sinus_F0268	[622..727]	Prevotella_copri_NZ_GG703855_1_rna43_0029	0	0	0	0	0	0	0	0	0	0	0	0	0	0	0	0	0	0	0	0	0	0	0	0	0	0	0	0	0	0	0	0	0	0	0	0	0	0	0	0	0	0	0	0	0	0
xxxOribacterium_sinus_F0	xxxOribacterium_sinus_F0268	[772..867]	Shuttleworthia_satelles_DSM_14600_NZ_GG665866_1_rna19_0005	0	0	0	0	0	0	0	0	0	0	0	0	0	0	0	0	0	0	0	0	0	0	0	0	0	0	0	0	0	0	0	0	0	0	0	0	0	0	0	0	0	0	0	0	0	0
xxxOribacterium_sp_oral_	xxxOribacterium_sp_oral_taxon_078_str_F0262	[22..127]	Bifidobacterium_angulatum_JCM_7096_GCF_0010251551_ASM102515v1_NZ_AP012322_1_rna0_0019	0	0	0	0	0	0	0	0	0	0	0	0	0	0	0	0	0	0	0	0	0	0	0	0	0	0	0	0	0	0	0	0	0	0	0	0	0	0	0	0	0	0	0	0	0	0
xxxOribacterium_sp_oral_	xxxOribacterium_sp_oral_taxon_078_str_F0262	[168..272]	Cutibacterium_acnes_J139_NZ_ADFS01000001_1_rna32_0028	0	0	0	0	0	0	0	0	0	0	0	0	0	0	0	0	0	0	0	0	0	0	0	0	0	0	0	0	0	0	0	0	0	0	0	0	0	0	0	0	0	0	0	0	0	0
xxxOribacterium_sp_oral_	xxxOribacterium_sp_oral_taxon_078_str_F0262	[324..428]	Eubacterium_siraeum_DSM_15702_GCF_0003820851_ASM38208v1_NZ_KB907544_1__0020	0	0	0	0	0	0	0	0	0	0	0	0	0	0	0	0	0	0	0	0	0	0	0	0	0	0	0	0	0	0	0	0	0	0	0	0	0	0	0	0	0	0	0	0	0	0
xxxOribacterium_sp_oral_	xxxOribacterium_sp_oral_taxon_078_str_F0262	[471..576]	Faecalibacterium_prausnitzii_NZ_DS483500_1_rna34_0106	0	0	0	0	0	0	0	0	0	0	0	0	0	0	0	0	0	0	0	0	0	0	0	0	0	0	0	0	0	0	0	0	0	0	0	0	0	0	0	0	0	0	0	0	0	0
xxxOribacterium_sp_oral_	xxxOribacterium_sp_oral_taxon_078_str_F0262	[620..722]	Prevotella_copri_NZ_GG703855_1_rna43_0029	0	0	0	0	0	0	0	0	0	0	0	0	0	0	0	0	0	0	0	0	0	0	0	0	0	0	0	0	0	0	0	0	0	0	0	0	0	0	0	0	0	0	0	0	0	0
xxxOribacterium_sp_oral_	xxxOribacterium_sp_oral_taxon_078_str_F0262	[772..867]	Shuttleworthia_satelles_DSM_14600_NZ_GG665866_1_rna19_0005	0	0	0	0	0	0	0	0	0	0	0	0	0	0	0	0	0	0	0	0	0	0	0	0	0	0	0	0	0	0	0	0	0	0	0	0	0	0	0	0	0	0	0	0	0	0
xxxPantoea_dispersa	xxxPantoea_dispersa	[25..130]	Cutibacterium_acnes_J139_NZ_ADFS01000001_1_rna32_0028	0	0	0	0	0	0	0	0	0	0	0	0	0	0	0	0	0	0	0	0	0	0	0	0	0	0	0	0	0	0	0	0	0	0	0	0	0	0	0	0	0	0	0	0	0	0
xxxPantoea_dispersa	xxxPantoea_dispersa	[167..272]	Faecalibacterium_prausnitzii_NZ_DS483500_1_rna34_0106	0	0	0	0	0	0	0	0	0	0	0	0	0	0	0	0	0	0	0	0	0	0	0	0	0	0	0	0	0	0	0	0	0	0	0	0	0	0	0	0	0	0	0	0	0	0
xxxPantoea_dispersa	xxxPantoea_dispersa	[181..421]	Mageeibacillus_indolicus_NC_013895_2_rna7_0011	0	0	0	0	0	0	0	0	0	0	0	0	0	0	0	0	0	0	0	0	0	0	0	0	0	0	0	0	0	0	0	0	0	0	0	0	0	0	0	0	0	0	0	0	0	0
xxxPantoea_dispersa	xxxPantoea_dispersa	[473..577]	Prevotella_copri_NZ_GG703855_1_rna43_0029	0	0	0	0	0	0	0	0	0	0	0	0	0	0	0	0	0	0	0	0	0	0	0	0	0	0	0	0	0	0	0	0	0	0	0	0	0	0	0	0	0	0	0	0	0	0
xxxPantoea_dispersa	xxxPantoea_dispersa	[620..723]	Shuttleworthia_satelles_DSM_14600_NZ_GG665866_1_rna19_0005	0	0	0	0	0	0	0	0	0	0	0	0	0	0	0	0	0	0	0	0	0	0	0	0	0	0	0	0	0	0	0	0	0	0	0	0	0	0	0	0	0	0	0	0	0	0
xxxParabacteroides_dista	xxxParabacteroides_distasonis_ATCC_8503	[23..114]	Bifidobacterium_angulatum_JCM_7096_GCF_0010251551_ASM102515v1_NZ_AP012322_1_rna0_0019	0	0	0	0	0	0	0	0	0	0	0	0	0	0	0	0	0	0	0	0	0	0	0	0	0	0	0	0	0	0	0	0	0	0	0	0	0	0	0	0	0	0	0	0	0	0
xxxParabacteroides_dista	xxxParabacteroides_distasonis_ATCC_8503	[156..257]	Cutibacterium_acnes_J139_NZ_ADFS01000001_1_rna32_0028	0	0	0	0	0	0	0	0	0	0	0	0	0	0	0	0	0	0	0	0	0	0	0	0	0	0	0	0	0	0	0	0	0	0	0	0	0	0	0	0	0	0	0	0	0	0
xxxParabacteroides_dista	xxxParabacteroides_distasonis_ATCC_8503	[311..415]	Eubacterium_siraeum_DSM_15702_GCF_0003820851_ASM38208v1_NZ_KB907544_1__0016	0	0	0	0	0	0	0	0	0	0	0	0	0	0	0	0	0	0	0	0	0	0	0	0	0	0	0	0	0	0	0	0	0	0	0	0	0	0	0	0	0	0	0	0	0	0
xxxParabacteroides_dista	xxxParabacteroides_distasonis_ATCC_8503	[460..705]	Faecalibacterium_prausnitzii_NZ_DS483500_1_rna34_0106	0	0	0	0	0	0	0	0	0	0	0	0	0	0	0	0	0	0	0	0	0	0	0	0	0	0	0	0	0	0	0	0	0	0	0	0	0	0	0	0	0	0	0	0	0	0
xxxParabacteroides_dista	xxxParabacteroides_distasonis_ATCC_8503	[744..860]	Prevotella_copri_NZ_GG703855_1_rna43_0029	0	0	0	0	0	0	0	0	0	0	0	0	0	0	0	0	0	0	0	0	0	0	0	0	0	0	0	0	0	0	0	0	0	0	0	0	0	0	0	0	0	0	0	0	0	0
xxxParabacteroides_dista	xxxParabacteroides_distasonis_ATCC_8503	[903..1007]	Prevotellamassilia_timonensis_NZ_LT629844_1_rna35_0020	0	0	0	0	0	0	0	0	0	0	0	0	0	0	0	0	0	0	0	0	0	0	0	0	0	0	0	0	0	0	0	0	0	0	0	0	0	0	0	0	0	0	0	0	0	0
xxxParabacteroides_johns	xxxParabacteroides_johnsonii_DSM_18315	[23..114]	Bifidobacterium_angulatum_JCM_7096_GCF_0010251551_ASM102515v1_NZ_AP012322_1_rna0_0019	0	0	0	0	0	0	0	0	0	0	0	0	0	0	0	0	0	0	0	0	0	0	0	0	0	0	0	0	0	0	0	0	0	0	0	0	0	0	0	0	0	0	0	0	0	0
xxxParabacteroides_johns	xxxParabacteroides_johnsonii_DSM_18315	[156..257]	Cutibacterium_acnes_J139_NZ_ADFS01000001_1_rna32_0028	0	0	0	0	0	0	0	0	0	0	0	0	0	0	0	0	0	0	0	0	0	0	0	0	0	0	0	0	0	0	0	0	0	0	0	0	0	0	0	0	0	0	0	0	0	0
xxxParabacteroides_johns	xxxParabacteroides_johnsonii_DSM_18315	[309..413]	Eubacterium_siraeum_DSM_15702_GCF_0003820851_ASM38208v1_NZ_KB907544_1__0016	0	0	0	0	0	0	0	0	0	0	0	0	0	0	0	0	0	0	0	0	0	0	0	0	0	0	0	0	0	0	0	0	0	0	0	0	0	0	0	0	0	0	0	0	0	0
xxxParabacteroides_johns	xxxParabacteroides_johnsonii_DSM_18315	[456..570]	Faecalibacterium_prausnitzii_NZ_DS483500_1_rna34_0106	0	0	0	0	0	0	0	0	0	0	0	0	0	0	0	0	0	0	0	0	0	0	0	0	0	0	0	0	0	0	0	0	0	0	0	0	0	0	0	0	0	0	0	0	0	0
xxxParabacteroides_johns	xxxParabacteroides_johnsonii_DSM_18315	[609..929]	Prevotella_copri_NZ_GG703855_1_rna43_0029	0	0	0	0	0	0	0	0	0	0	0	0	0	0	0	0	0	0	0	0	0	0	0	0	0	0	0	0	0	0	0	0	0	0	0	0	0	0	0	0	0	0	0	0	0	0
xxxParabacteroides_johns	xxxParabacteroides_johnsonii_DSM_18315	[974..1078]	Prevotellamassilia_timonensis_NZ_LT629844_1_rna35_0020	0	0	0	0	0	0	0	0	0	0	0	0	0	0	0	0	0	0	0	0	0	0	0	0	0	0	0	0	0	0	0	0	0	0	0	0	0	0	0	0	0	0	0	0	0	0
xxxParabacteroides_merda	xxxParabacteroides_merdae_ATCC_43184	[27..131]	Bifidobacterium_angulatum_JCM_7096_GCF_0010251551_ASM102515v1_NZ_AP012322_1_rna0_0019	0	0	0	0	0	0	0	0	0	0	0	0	0	0	0	0	0	0	0	0	0	0	0	0	0	0	0	0	0	0	0	0	0	0	0	0	0	0	0	0	0	0	0	0	0	0
xxxParabacteroides_merda	xxxParabacteroides_merdae_ATCC_43184	[176..428]	Cutibacterium_acnes_J139_NZ_ADFS01000001_1_rna32_0028	0	0	0	0	0	0	0	0	0	0	0	0	0	0	0	0	0	0	0	0	0	0	0	0	0	0	0	0	0	0	0	0	0	0	0	0	0	0	0	0	0	0	0	0	0	0
xxxParabacteroides_merda	xxxParabacteroides_merdae_ATCC_43184	[467..581]	Eubacterium_siraeum_DSM_15702_GCF_0003820851_ASM38208v1_NZ_KB907544_1__0016	0	0	0	0	0	0	0	0	0	0	0	0	0	0	0	0	0	0	0	0	0	0	0	0	0	0	0	0	0	0	0	0	0	0	0	0	0	0	0	0	0	0	0	0	10	0
xxxParabacteroides_merda	xxxParabacteroides_merdae_ATCC_43184	[624..728]	Faecalibacterium_prausnitzii_NZ_DS483500_1_rna34_0106	0	0	0	0	0	0	0	0	0	0	0	0	0	0	0	0	0	0	0	0	0	0	0	0	0	0	0	0	0	0	0	0	0	0	0	0	0	0	0	0	0	0	0	0	0	0
xxxParabacteroides_merda	xxxParabacteroides_merdae_ATCC_43184	[780..881]	Prevotella_copri_NZ_GG703855_1_rna43_0029	0	0	0	0	0	0	0	0	0	0	0	0	0	0	0	0	0	0	0	0	0	0	0	0	0	0	0	0	0	0	0	0	0	0	0	0	0	0	0	0	0	0	0	0	0	0
xxxParabacteroides_merda	xxxParabacteroides_merdae_ATCC_43184	[923..1014]	Prevotellamassilia_timonensis_NZ_LT629844_1_rna35_0020	0	0	0	0	0	0	0	0	0	0	0	0	0	0	0	0	0	0	0	0	0	0	0	0	0	0	0	0	0	0	0	0	0	0	0	0	0	0	0	0	0	0	0	0	0	0
xxxParabacteroides_sp_20	xxxParabacteroides_sp_20_3	[27..131]	Bifidobacterium_angulatum_JCM_7096_GCF_0010251551_ASM102515v1_NZ_AP012322_1_rna0_0019	0	0	0	0	0	0	0	0	0	0	0	0	0	0	0	0	0	0	0	0	0	0	0	0	0	0	0	0	0	0	0	0	0	0	0	0	0	0	0	0	0	0	0	0	0	0
xxxParabacteroides_sp_20	xxxParabacteroides_sp_20_3	[176..419]	Cutibacterium_acnes_J139_NZ_ADFS01000001_1_rna32_0028	0	0	0	0	0	0	0	0	0	0	0	0	0	0	0	0	0	0	0	0	0	0	0	0	0	0	0	0	0	0	0	0	0	0	0	0	0	0	0	0	0	0	0	0	0	0
xxxParabacteroides_sp_20	xxxParabacteroides_sp_20_3	[458..572]	Eubacterium_siraeum_DSM_15702_GCF_0003820851_ASM38208v1_NZ_KB907544_1__0016	0	0	0	0	2	0	0	0	0	0	0	0	0	0	0	0	0	0	0	0	0	0	0	0	0	0	0	0	0	0	0	0	0	0	0	0	0	0	0	0	0	0	0	0	0	0
xxxParabacteroides_sp_20	xxxParabacteroides_sp_20_3	[615..719]	Faecalibacterium_prausnitzii_NZ_DS483500_1_rna34_0106	0	0	0	0	0	0	0	0	0	0	0	0	0	0	0	0	0	0	0	0	0	0	0	0	0	0	0	0	0	0	0	0	0	0	0	0	0	0	0	0	0	0	0	0	0	0
xxxParabacteroides_sp_20	xxxParabacteroides_sp_20_3	[771..872]	Prevotella_copri_NZ_GG703855_1_rna43_0029	0	0	0	0	0	0	0	0	0	0	0	0	0	0	0	0	0	0	0	0	0	0	0	0	0	0	0	0	0	0	0	0	0	0	0	0	0	0	0	0	0	0	0	0	0	0
xxxParabacteroides_sp_20	xxxParabacteroides_sp_20_3	[914..1005]	Prevotellamassilia_timonensis_NZ_LT629844_1_rna35_0020	0	0	0	0	0	0	0	0	0	0	0	0	0	0	0	0	0	0	0	0	0	0	0	0	0	0	0	0	0	0	0	0	0	0	0	0	0	0	0	0	0	0	0	0	0	0
xxxParabacteroides_sp_2_	xxxParabacteroides_sp_2_1_7	[23..114]	Bifidobacterium_angulatum_JCM_7096_GCF_0010251551_ASM102515v1_NZ_AP012322_1_rna0_0019	0	0	0	0	0	0	0	0	0	0	0	0	0	0	0	0	0	0	0	0	0	0	0	0	0	0	0	0	0	0	0	0	0	0	0	0	0	0	0	0	0	0	0	0	0	0
xxxParabacteroides_sp_2_	xxxParabacteroides_sp_2_1_7	[156..257]	Cutibacterium_acnes_J139_NZ_ADFS01000001_1_rna32_0028	0	0	0	0	0	0	0	0	0	0	0	0	0	0	0	0	0	0	0	0	0	0	0	0	0	0	0	0	0	0	0	0	0	0	0	0	0	0	0	0	0	0	0	0	0	0
xxxParabacteroides_sp_2_	xxxParabacteroides_sp_2_1_7	[309..413]	Eubacterium_siraeum_DSM_15702_GCF_0003820851_ASM38208v1_NZ_KB907544_1__0016	0	0	0	0	0	0	0	0	0	0	0	0	0	0	0	0	0	0	0	0	0	0	0	0	0	0	0	0	0	0	0	0	0	0	0	0	0	0	0	0	0	0	0	0	0	0
xxxParabacteroides_sp_2_	xxxParabacteroides_sp_2_1_7	[456..572]	Faecalibacterium_prausnitzii_NZ_DS483500_1_rna34_0106	0	0	0	0	0	0	0	0	0	0	0	0	0	0	0	0	0	0	0	0	0	0	0	0	0	0	0	0	0	0	0	0	0	0	0	0	0	0	0	0	0	0	0	0	0	0
xxxParabacteroides_sp_2_	xxxParabacteroides_sp_2_1_7	[611..855]	Prevotella_copri_NZ_GG703855_1_rna43_0029	0	0	0	0	0	0	0	0	0	0	0	0	0	0	0	0	0	0	0	0	0	0	0	0	0	0	0	0	0	0	0	0	0	0	0	0	0	0	0	0	0	0	0	0	0	0
xxxParabacteroides_sp_2_	xxxParabacteroides_sp_2_1_7	[900..1004]	Prevotellamassilia_timonensis_NZ_LT629844_1_rna35_0020	0	0	0	0	0	0	0	0	0	0	0	0	0	0	0	0	0	0	0	0	0	0	0	0	0	0	0	0	0	0	0	0	0	0	0	0	0	0	0	0	0	0	0	0	0	0
xxxParabacteroides_sp_D1	xxxParabacteroides_sp_D13	[23..114]	Bifidobacterium_angulatum_JCM_7096_GCF_0010251551_ASM102515v1_NZ_AP012322_1_rna0_0019	0	0	0	0	0	0	0	0	0	0	0	0	0	0	0	0	0	0	0	0	0	0	0	0	0	0	0	0	0	0	0	0	0	0	0	0	0	0	0	0	0	0	0	0	0	0
xxxParabacteroides_sp_D1	xxxParabacteroides_sp_D13	[156..257]	Cutibacterium_acnes_J139_NZ_ADFS01000001_1_rna32_0028	0	0	0	0	0	0	0	0	0	0	0	0	0	0	0	0	0	0	0	0	0	0	0	0	0	0	0	0	0	0	0	0	0	0	0	0	0	0	0	0	0	0	0	0	0	0
xxxParabacteroides_sp_D1	xxxParabacteroides_sp_D13	[309..413]	Eubacterium_siraeum_DSM_15702_GCF_0003820851_ASM38208v1_NZ_KB907544_1__0016	0	0	0	0	0	0	0	0	0	0	0	0	0	0	0	0	0	0	0	0	0	0	0	0	0	0	0	0	0	0	0	0	0	0	0	0	0	0	0	0	0	0	0	0	0	0
xxxParabacteroides_sp_D1	xxxParabacteroides_sp_D13	[456..572]	Faecalibacterium_prausnitzii_NZ_DS483500_1_rna34_0106	0	0	0	0	0	0	0	0	0	0	0	0	0	0	0	0	0	0	0	0	0	0	0	0	0	0	0	0	2	0	0	0	0	0	0	0	0	0	0	0	0	0	0	0	0	0
xxxParabacteroides_sp_D1	xxxParabacteroides_sp_D13	[615..719]	Prevotella_copri_NZ_GG703855_1_rna43_0029	0	0	0	0	0	0	0	0	0	0	0	0	0	0	0	0	0	0	0	0	0	0	0	0	0	0	0	0	0	0	0	0	0	0	0	0	0	0	0	0	0	0	0	0	0	0
xxxParastagonospora_nodo	xxxParastagonospora_nodorum	[22..130]	Aspergillus_tubingensis_KT326815_1_product_18S_0002	0	0	0	0	0	0	0	0	0	0	0	0	0	0	0	0	0	0	0	0	0	0	0	0	0	0	0	0	0	0	0	0	0	0	0	0	0	0	0	0	0	0	0	0	0	0
xxxParastagonospora_nodo	xxxParastagonospora_nodorum	[170..274]	Coprinus_comatus_Coprinus_comatus_product_18S_0002	0	0	0	0	0	0	0	0	0	0	0	0	0	0	0	0	0	0	0	0	0	0	0	0	0	0	0	0	0	0	0	0	0	0	0	0	0	0	0	0	0	0	0	0	0	0
xxxParastagonospora_nodo	xxxParastagonospora_nodorum	[321..429]	Saccharomyces_pastorianus_Saccharomyces_pastorianus_product_26S_0001	0	0	0	0	0	0	0	0	0	0	0	0	0	0	0	0	0	0	0	0	0	0	0	0	0	0	0	0	0	0	0	0	0	0	0	0	0	0	0	0	0	0	0	0	0	0
xxxParvimonas_micra	xxxParvimonas_micra	[23..123]	Bifidobacterium_angulatum_JCM_7096_GCF_0010251551_ASM102515v1_NZ_AP012322_1_rna0_0019	0	0	0	0	112	0	0	0	0	0	0	0	0	0	0	0	0	0	0	0	0	0	0	0	0	0	0	0	8	0	0	0	0	0	8	0	0	0	0	0	0	0	0	0	0	0
xxxParvimonas_micra	xxxParvimonas_micra	[171..275]	Cutibacterium_acnes_J139_NZ_ADFS01000001_1_rna32_0028	0	0	0	0	0	0	0	0	0	0	0	0	0	0	0	0	0	0	0	0	0	0	0	0	0	0	0	0	0	0	0	0	0	0	0	0	0	0	0	0	0	0	0	0	0	0
xxxParvimonas_micra	xxxParvimonas_micra	[316..422]	Eubacterium_siraeum_DSM_15702_GCF_0003820851_ASM38208v1_NZ_KB907544_1__0016	0	0	0	0	980	0	0	0	0	0	0	0	0	0	0	0	0	0	0	0	0	0	0	0	0	6	0	0	10	0	0	0	0	0	82	0	0	0	0	0	2	0	0	0	0	0
xxxParvimonas_micra	xxxParvimonas_micra	[468..582]	Eubacterium_siraeum_DSM_15702_GCF_0003820851_ASM38208v1_NZ_KB907544_1__0020	0	0	0	0	292	0	4	0	0	0	0	8	0	0	0	0	0	0	0	0	0	0	0	0	0	4	4	0	40	10	0	216	0	0	166	0	0	0	0	4	0	0	0	0	20	58
xxxParvimonas_micra	xxxParvimonas_micra	[625..729]	Prevotella_copri_NZ_GG703855_1_rna43_0029	0	0	0	0	0	0	0	0	0	0	0	0	0	0	0	0	0	0	0	0	0	0	0	0	0	0	0	0	2	0	0	0	0	0	0	0	0	0	0	0	0	0	0	0	0	0
xxxParvimonas_micra	xxxParvimonas_micra	[778..882]	Shuttleworthia_satelles_DSM_14600_NZ_GG665866_1_rna19_0005	0	0	0	0	6	0	0	0	0	0	0	0	0	0	0	0	0	0	0	0	0	0	0	0	0	0	0	0	0	0	0	0	0	0	2	0	0	0	0	0	0	0	0	0	0	0
xxxPeptoniphilus_asaccha	xxxPeptoniphilus_asaccharolyticus	[27..131]	Bifidobacterium_angulatum_JCM_7096_GCF_0010251551_ASM102515v1_NZ_AP012322_1_rna0_0019	0	0	0	0	0	0	0	0	0	0	0	0	0	0	0	0	0	0	0	0	0	0	0	0	0	0	0	0	0	0	0	0	0	0	0	0	0	0	0	0	0	0	0	0	0	0
xxxPeptoniphilus_asaccha	xxxPeptoniphilus_asaccharolyticus	[174..279]	Cutibacterium_acnes_J139_NZ_ADFS01000001_1_rna32_0028	0	0	0	0	0	0	0	0	0	0	0	0	0	0	0	0	0	0	0	0	0	0	0	0	0	0	0	0	0	0	0	0	0	0	0	0	0	0	0	0	0	0	0	0	0	0
xxxPeptoniphilus_asaccha	xxxPeptoniphilus_asaccharolyticus	[323..429]	Eubacterium_siraeum_DSM_15702_GCF_0003820851_ASM38208v1_NZ_KB907544_1__0020	0	0	0	0	0	0	0	0	0	0	0	0	0	0	0	0	0	0	0	0	0	0	0	0	0	0	0	0	4	0	0	0	0	0	0	0	0	0	0	0	0	0	0	0	0	0
xxxPeptoniphilus_asaccha	xxxPeptoniphilus_asaccharolyticus	[476..582]	Faecalibacterium_prausnitzii_NZ_DS483500_1_rna34_0106	0	0	0	0	0	0	0	0	0	0	0	0	0	0	0	0	0	0	0	0	0	0	0	0	0	0	0	0	0	0	0	0	0	0	0	0	0	0	0	0	0	0	0	0	0	0
xxxPeptoniphilus_asaccha	xxxPeptoniphilus_asaccharolyticus	[627..727]	Prevotella_copri_NZ_GG703855_1_rna43_0029	0	0	0	0	0	0	0	0	0	0	0	0	0	0	0	0	0	0	0	0	0	0	0	0	0	0	0	0	0	0	0	0	0	0	0	0	0	0	0	0	0	0	0	0	0	0
xxxPeptoniphilus_asaccha	xxxPeptoniphilus_asaccharolyticus	[777..874]	Shuttleworthia_satelles_DSM_14600_NZ_GG665866_1_rna19_0005	0	0	0	0	0	0	0	0	0	0	0	0	0	0	0	0	0	0	0	0	0	0	0	0	0	0	0	0	0	0	0	0	0	0	0	0	0	0	0	0	0	0	0	0	0	0
xxxPeptoniphilus_coxii	xxxPeptoniphilus_coxii	[23..123]	Bifidobacterium_angulatum_JCM_7096_GCF_0010251551_ASM102515v1_NZ_AP012322_1_rna0_0019	0	0	0	0	0	0	0	0	0	0	0	0	0	0	0	0	0	0	0	0	0	0	0	0	0	0	0	0	6	0	0	0	0	0	0	0	0	0	0	2	0	0	0	0	6	0
xxxPeptoniphilus_coxii	xxxPeptoniphilus_coxii	[165..266]	Cutibacterium_acnes_J139_NZ_ADFS01000001_1_rna32_0028	0	0	0	0	0	0	0	0	0	0	0	0	0	0	0	0	0	0	0	0	0	0	0	0	0	0	0	0	0	0	0	0	0	0	0	0	0	0	0	0	0	0	0	0	0	0
xxxPeptoniphilus_coxii	xxxPeptoniphilus_coxii	[318..424]	Eubacterium_siraeum_DSM_15702_GCF_0003820851_ASM38208v1_NZ_KB907544_1__0020	0	0	0	0	0	0	0	0	0	0	0	0	0	0	0	0	0	0	0	0	0	0	0	0	0	0	0	0	4	0	0	0	0	0	0	0	0	0	0	0	0	0	0	0	0	0
xxxPeptoniphilus_coxii	xxxPeptoniphilus_coxii	[468..574]	Faecalibacterium_prausnitzii_NZ_DS483500_1_rna34_0106	0	0	0	0	0	0	0	0	0	0	0	2	0	0	0	0	0	0	0	0	0	0	0	0	0	0	2	0	4	0	0	0	0	0	0	0	0	0	0	0	0	0	0	0	0	0
xxxPeptoniphilus_coxii	xxxPeptoniphilus_coxii	[615..719]	Prevotella_copri_NZ_GG703855_1_rna43_0029	0	0	0	0	0	0	0	0	0	0	0	0	0	0	0	0	0	0	0	0	0	0	0	0	0	0	0	0	0	0	0	0	0	0	0	0	0	0	0	0	0	0	0	0	0	0
xxxPeptoniphilus_duerden	xxxPeptoniphilus_duerdenii	[27..130]	Bifidobacterium_angulatum_JCM_7096_GCF_0010251551_ASM102515v1_NZ_AP012322_1_rna0_0019	0	0	0	0	0	0	0	0	0	0	0	0	0	0	0	0	0	0	0	0	0	0	0	0	0	0	0	0	0	0	0	0	0	0	0	0	0	0	0	0	0	0	0	0	0	0
xxxPeptoniphilus_duerden	xxxPeptoniphilus_duerdenii	[173..277]	Cutibacterium_acnes_J139_NZ_ADFS01000001_1_rna32_0028	0	0	0	0	0	0	0	0	0	0	0	0	0	0	0	0	0	0	0	0	0	0	0	0	0	0	0	0	0	0	0	0	0	0	0	0	0	0	0	0	0	0	0	0	0	0
xxxPeptoniphilus_duerden	xxxPeptoniphilus_duerdenii	[321..427]	Eubacterium_siraeum_DSM_15702_GCF_0003820851_ASM38208v1_NZ_KB907544_1__0020	0	0	0	0	0	0	0	0	0	0	0	0	0	0	0	0	0	0	0	0	0	0	0	0	0	4	0	0	44	0	0	0	0	0	0	0	0	0	0	0	0	0	0	0	8	0
xxxPeptoniphilus_duerden	xxxPeptoniphilus_duerdenii	[474..580]	Faecalibacterium_prausnitzii_NZ_DS483500_1_rna34_0106	0	0	0	0	0	0	2	0	0	0	0	0	0	0	0	0	0	0	0	0	0	0	0	0	0	0	0	0	28	0	0	0	0	0	0	0	0	0	0	0	0	0	0	0	16	0
xxxPeptoniphilus_duerden	xxxPeptoniphilus_duerdenii	[625..725]	Prevotella_copri_NZ_GG703855_1_rna43_0029	0	0	0	0	0	0	0	0	0	0	0	0	0	0	0	0	0	0	0	0	0	0	0	0	0	0	0	0	0	0	0	0	0	0	0	0	0	0	0	0	0	0	0	0	0	0
xxxPeptoniphilus_duerden	xxxPeptoniphilus_duerdenii	[775..874]	Shuttleworthia_satelles_DSM_14600_NZ_GG665866_1_rna19_0005	0	0	0	0	0	0	2	0	0	0	0	0	0	0	0	0	0	0	0	0	0	0	0	0	0	0	0	0	8	0	0	0	0	0	0	0	0	0	0	0	0	0	0	0	2	0
xxxPeptoniphilus_harei	xxxPeptoniphilus_harei	[27..130]	Cutibacterium_acnes_J139_NZ_ADFS01000001_1_rna32_0028	0	0	0	0	0	0	0	0	0	0	0	0	0	0	2	0	0	0	0	0	0	0	0	0	0	2	0	0	24	0	0	0	0	0	0	0	0	0	0	0	2	0	0	0	12	0
xxxPeptoniphilus_harei	xxxPeptoniphilus_harei	[171..277]	Eubacterium_siraeum_DSM_15702_GCF_0003820851_ASM38208v1_NZ_KB907544_1__0020	0	0	0	0	0	0	0	0	0	0	0	0	0	0	0	0	0	0	0	0	0	0	0	0	0	0	0	0	0	0	0	0	0	0	0	0	0	0	0	0	0	0	0	0	0	0
xxxPeptoniphilus_harei	xxxPeptoniphilus_harei	[324..430]	Faecalibacterium_prausnitzii_NZ_DS483500_1_rna34_0106	0	0	0	0	0	0	0	0	0	0	0	0	0	0	0	0	0	0	0	0	0	0	0	0	0	0	0	0	4	0	0	2	0	0	0	0	0	0	0	0	0	0	0	0	10	0
xxxPeptoniphilus_harei	xxxPeptoniphilus_harei	[479..576]	Prevotella_copri_NZ_GG703855_1_rna43_0029	0	0	0	0	0	0	0	0	0	0	0	0	0	0	0	0	0	0	0	0	0	0	0	0	0	2	0	0	8	0	0	0	0	0	0	0	0	0	0	0	0	0	0	0	14	0
xxxPeptoniphilus_lacrima	xxxPeptoniphilus_lacrimalis	[27..130]	Bifidobacterium_angulatum_JCM_7096_GCF_0010251551_ASM102515v1_NZ_AP012322_1_rna0_0019	0	0	0	0	0	0	0	0	0	0	0	0	2	0	0	0	0	0	0	0	0	0	0	0	0	0	0	0	0	0	0	0	0	0	0	0	0	0	0	0	0	0	0	0	0	0
xxxPeptoniphilus_lacrima	xxxPeptoniphilus_lacrimalis	[171..277]	Cutibacterium_acnes_J139_NZ_ADFS01000001_1_rna32_0028	0	0	0	0	0	0	0	0	0	0	0	0	0	0	0	0	0	0	0	0	0	0	0	0	0	0	0	0	2	0	0	0	0	0	0	0	0	0	0	0	0	0	0	0	0	0
xxxPeptoniphilus_lacrima	xxxPeptoniphilus_lacrimalis	[323..427]	Eubacterium_siraeum_DSM_15702_GCF_0003820851_ASM38208v1_NZ_KB907544_1__0020	0	0	0	0	0	0	0	0	0	0	0	0	0	0	0	0	0	0	0	0	0	0	0	0	0	0	0	0	0	0	0	0	0	0	0	0	0	0	0	0	0	0	0	0	0	0
xxxPeptoniphilus_lacrima	xxxPeptoniphilus_lacrimalis	[471..577]	Faecalibacterium_prausnitzii_NZ_DS483500_1_rna34_0106	0	0	0	0	0	0	0	0	0	0	0	0	0	0	0	0	0	0	0	0	0	0	0	0	0	0	0	0	0	0	0	0	0	0	0	0	0	0	0	0	0	0	0	0	0	0
xxxPeptoniphilus_lacrima	xxxPeptoniphilus_lacrimalis	[625..725]	Prevotella_copri_NZ_GG703855_1_rna43_0029	0	0	0	0	0	0	0	0	0	0	0	0	0	0	0	0	0	0	0	0	0	0	0	0	0	0	0	0	0	0	0	0	0	0	0	0	0	0	0	0	0	0	0	0	0	0
xxxPeptoniphilus_lacrima	xxxPeptoniphilus_lacrimalis	[775..872]	Shuttleworthia_satelles_DSM_14600_NZ_GG665866_1_rna19_0005	0	0	0	0	0	0	0	0	0	0	0	0	0	0	0	0	0	0	0	0	0	0	0	0	0	0	0	0	0	0	0	0	0	0	0	0	0	0	0	0	0	0	0	0	4	0
xxxPeptoniphilus_sp_oral	xxxPeptoniphilus_sp_oral_taxon_386_str_F0131	[19..118]	Bifidobacterium_angulatum_JCM_7096_GCF_0010251551_ASM102515v1_NZ_AP012322_1_rna0_0019	0	0	0	2	0	0	0	2	0	2	4	0	0	0	0	0	0	0	0	4	0	0	0	0	2	0	0	2	0	0	0	0	0	0	0	0	0	2	2	0	0	2	2	0	0	0
xxxPeptoniphilus_sp_oral	xxxPeptoniphilus_sp_oral_taxon_386_str_F0131	[168..268]	Cutibacterium_acnes_J139_NZ_ADFS01000001_1_rna32_0028	0	0	0	0	0	0	0	0	0	0	0	0	0	0	0	0	0	0	0	0	0	0	0	0	0	0	0	0	0	0	0	0	0	0	0	0	0	0	0	0	0	0	0	0	0	0
xxxPeptoniphilus_sp_oral	xxxPeptoniphilus_sp_oral_taxon_386_str_F0131	[316..422]	Eubacterium_siraeum_DSM_15702_GCF_0003820851_ASM38208v1_NZ_KB907544_1__0020	0	0	0	0	0	0	0	0	0	0	0	0	0	0	0	0	0	0	0	0	0	0	0	0	0	0	0	0	4	0	0	0	0	0	0	0	0	0	0	0	0	0	0	0	0	0
xxxPeptoniphilus_sp_oral	xxxPeptoniphilus_sp_oral_taxon_386_str_F0131	[463..569]	Faecalibacterium_prausnitzii_NZ_DS483500_1_rna34_0106	0	0	0	0	0	0	0	0	0	0	0	0	0	0	0	0	0	0	0	0	0	0	0	0	0	0	0	0	0	0	0	0	0	0	0	0	0	0	0	0	0	0	0	0	0	0
xxxPeptoniphilus_sp_oral	xxxPeptoniphilus_sp_oral_taxon_386_str_F0131	[613..717]	Prevotella_copri_NZ_GG703855_1_rna43_0029	0	0	0	0	0	0	0	0	0	0	0	0	0	0	0	0	0	0	0	0	0	0	0	0	0	0	0	0	0	0	0	0	0	0	0	0	0	0	0	0	0	0	0	0	0	0
xxxPeptoniphilus_sp_oral	xxxPeptoniphilus_sp_oral_taxon_386_str_F0131	[766..870]	Shuttleworthia_satelles_DSM_14600_NZ_GG665866_1_rna19_0005	0	0	0	0	0	0	0	0	0	0	0	0	0	0	0	0	0	0	0	0	0	0	0	0	0	0	0	0	0	0	0	0	0	0	0	0	0	0	0	0	0	0	0	0	2	0
xxxPeptoniphilus_sp_oral	xxxPeptoniphilus_sp_oral_taxon_836_str_F0141	[27..130]	Bifidobacterium_angulatum_JCM_7096_GCF_0010251551_ASM102515v1_NZ_AP012322_1_rna0_0019	0	0	0	0	0	0	0	0	0	0	0	0	0	0	0	0	0	0	0	0	0	0	0	0	0	0	0	0	0	0	0	0	0	0	0	0	0	0	0	0	0	0	0	0	0	0
xxxPeptoniphilus_sp_oral	xxxPeptoniphilus_sp_oral_taxon_836_str_F0141	[173..277]	Cutibacterium_acnes_J139_NZ_ADFS01000001_1_rna32_0028	0	0	0	0	0	0	0	0	0	0	0	0	0	0	0	0	0	0	0	0	0	0	0	0	0	0	0	0	0	0	0	0	0	0	0	0	0	0	0	0	0	0	0	0	0	0
xxxPeptoniphilus_sp_oral	xxxPeptoniphilus_sp_oral_taxon_836_str_F0141	[321..427]	Eubacterium_siraeum_DSM_15702_GCF_0003820851_ASM38208v1_NZ_KB907544_1__0020	0	0	0	0	0	0	0	0	0	0	0	0	0	0	0	0	0	0	0	0	0	0	0	0	0	0	0	0	16	0	0	0	0	0	0	0	0	0	0	0	0	0	0	0	18	0
xxxPeptoniphilus_sp_oral	xxxPeptoniphilus_sp_oral_taxon_836_str_F0141	[474..580]	Faecalibacterium_prausnitzii_NZ_DS483500_1_rna34_0106	0	0	0	0	0	0	0	0	0	0	0	0	2	0	0	0	0	0	0	0	0	0	0	0	0	0	0	0	8	0	0	0	0	0	0	0	0	0	0	0	0	0	0	0	10	0
xxxPeptoniphilus_sp_oral	xxxPeptoniphilus_sp_oral_taxon_836_str_F0141	[625..725]	Prevotella_copri_NZ_GG703855_1_rna43_0029	0	0	0	0	0	0	0	0	0	0	0	0	0	0	0	0	0	0	0	0	0	0	0	0	0	0	0	0	0	0	0	0	0	0	0	0	0	0	0	0	0	0	0	0	0	0
xxxPeptoniphilus_sp_oral	xxxPeptoniphilus_sp_oral_taxon_836_str_F0141	[775..872]	Shuttleworthia_satelles_DSM_14600_NZ_GG665866_1_rna19_0005	0	0	0	0	0	0	0	0	0	0	0	0	0	0	0	0	0	0	0	0	0	0	0	0	0	0	0	0	0	0	0	0	0	0	0	0	0	0	0	0	0	0	0	0	4	0
xxxPeptostreptococcus_an	xxxPeptostreptococcus_anaerobius	[27..129]	Bifidobacterium_angulatum_JCM_7096_GCF_0010251551_ASM102515v1_NZ_AP012322_1_rna0_0019	0	0	0	0	0	0	0	0	0	0	0	0	0	0	2	0	0	0	0	0	0	0	0	0	0	6	0	0	0	8	0	0	0	0	0	0	0	0	0	0	0	0	0	0	0	0
xxxPeptostreptococcus_an	xxxPeptostreptococcus_anaerobius	[173..279]	Cutibacterium_acnes_J139_NZ_ADFS01000001_1_rna32_0028	0	0	0	0	0	0	0	0	0	0	0	0	0	0	0	0	0	0	0	0	0	0	0	0	0	0	0	0	0	0	0	0	0	0	0	0	0	0	0	0	0	0	0	0	0	0
xxxPeptostreptococcus_an	xxxPeptostreptococcus_anaerobius	[320..425]	Eubacterium_siraeum_DSM_15702_GCF_0003820851_ASM38208v1_NZ_KB907544_1__0020	0	0	0	0	0	0	0	0	0	0	0	0	0	0	0	0	0	0	0	0	0	0	0	0	0	0	0	0	0	2	0	0	0	0	0	0	0	0	0	0	0	0	0	0	0	0
xxxPeptostreptococcus_an	xxxPeptostreptococcus_anaerobius	[477..580]	Faecalibacterium_prausnitzii_NZ_DS483500_1_rna34_0106	0	0	0	0	0	0	0	0	0	0	0	0	0	0	0	0	0	0	0	0	0	0	0	0	0	2	0	0	0	0	0	0	0	0	0	0	0	0	0	0	0	0	0	0	0	0
xxxPeptostreptococcus_an	xxxPeptostreptococcus_anaerobius	[622..722]	Prevotella_copri_NZ_GG703855_1_rna43_0029	0	0	0	0	0	0	0	0	0	0	0	0	0	0	0	0	0	0	0	0	0	0	0	0	0	0	0	0	0	0	0	0	0	0	0	0	0	0	0	0	0	0	0	0	0	0
xxxPhascolarctobacterium	xxxPhascolarctobacterium_succinatutens	[22..125]	Bifidobacterium_angulatum_JCM_7096_GCF_0010251551_ASM102515v1_NZ_AP012322_1_rna0_0019	0	0	0	0	0	0	0	0	0	0	0	0	0	0	0	0	0	0	0	0	0	0	0	0	0	0	0	0	0	0	0	0	0	0	0	0	0	0	0	0	0	0	0	0	0	0
xxxPhascolarctobacterium	xxxPhascolarctobacterium_succinatutens	[177..282]	Cutibacterium_acnes_J139_NZ_ADFS01000001_1_rna32_0028	0	0	0	0	0	0	0	0	0	0	0	0	0	0	0	0	0	0	0	0	0	0	0	0	0	0	0	0	0	0	0	0	0	0	0	0	0	0	0	0	0	0	0	0	0	0
xxxPhascolarctobacterium	xxxPhascolarctobacterium_succinatutens	[190..433]	Eubacterium_siraeum_DSM_15702_GCF_0003820851_ASM38208v1_NZ_KB907544_1__0020	0	0	0	0	0	0	0	0	0	0	0	0	0	0	0	0	0	0	0	0	0	0	0	0	0	0	0	0	0	0	0	0	0	0	0	0	0	0	0	0	0	0	0	0	0	0
xxxPhascolarctobacterium	xxxPhascolarctobacterium_succinatutens	[475..580]	Faecalibacterium_prausnitzii_NZ_DS483500_1_rna34_0106	0	0	0	0	0	0	0	0	0	0	0	0	0	0	0	0	0	0	0	0	0	0	0	0	0	0	0	0	0	0	0	0	0	0	0	0	0	0	0	0	0	0	0	0	0	0
xxxPhascolarctobacterium	xxxPhascolarctobacterium_succinatutens	[620..725]	Mageeibacillus_indolicus_NC_013895_2_rna7_0011	0	0	0	0	0	0	0	0	0	0	0	0	0	0	0	0	0	0	0	0	0	0	0	0	0	0	0	0	0	0	0	0	0	0	0	0	0	0	0	0	0	0	0	0	0	0
xxxPhascolarctobacterium	xxxPhascolarctobacterium_succinatutens	[773..873]	Veillonella_seminalis_NZ_JH992937_1_rna41_0017	0	0	0	0	0	0	0	0	0	0	0	0	0	0	0	0	0	0	0	0	0	0	0	0	0	0	0	0	0	0	0	0	0	0	0	0	0	0	0	0	0	0	0	0	0	0
xxxPhytophthora_infestan	xxxPhytophthora_infestans	[21..125]	Aspergillus_tubingensis_KT326815_1_product_18S_0002	0	0	0	0	0	0	0	0	0	0	0	0	0	0	0	0	0	0	0	0	0	0	0	0	0	0	0	0	0	0	0	0	0	0	0	0	0	0	0	0	0	0	0	0	0	0
xxxPhytophthora_infestan	xxxPhytophthora_infestans	[172..280]	Coprinus_comatus_Coprinus_comatus_product_18S_0002	0	0	0	0	0	0	0	0	0	0	0	0	0	0	0	0	0	0	0	0	0	0	0	0	0	0	0	0	0	0	0	0	0	0	0	0	0	0	0	0	0	0	0	0	0	0
xxxPhytophthora_infestan	xxxPhytophthora_infestans	[330..427]	Faecalibacterium_prausnitzii_NZ_DS483500_1_rna34_0106	0	0	0	0	0	0	0	0	0	0	0	0	0	0	0	0	0	0	0	0	0	0	0	0	0	0	0	0	0	0	0	0	0	0	0	0	0	0	0	0	0	0	0	0	0	0
xxxPorphyromonas_endodon	xxxPorphyromonas_endodontalis_ATCC_35406	[23..114]	Bifidobacterium_angulatum_JCM_7096_GCF_0010251551_ASM102515v1_NZ_AP012322_1_rna0_0019	0	0	0	0	0	0	0	0	0	0	0	0	0	0	0	0	0	0	0	0	0	0	0	0	0	0	0	0	0	0	0	0	0	0	0	0	0	0	0	0	0	0	0	0	0	0
xxxPorphyromonas_endodon	xxxPorphyromonas_endodontalis_ATCC_35406	[156..257]	Cutibacterium_acnes_J139_NZ_ADFS01000001_1_rna32_0028	0	0	0	0	0	0	0	0	0	0	0	0	0	0	0	0	0	0	0	0	0	0	0	0	0	0	0	0	0	0	0	0	0	0	0	0	0	0	0	0	0	0	0	0	0	0
xxxPorphyromonas_endodon	xxxPorphyromonas_endodontalis_ATCC_35406	[309..413]	Faecalibacterium_prausnitzii_NZ_DS483500_1_rna34_0106	0	0	0	0	0	0	0	0	0	0	0	0	0	0	0	0	0	0	0	0	0	0	0	0	0	0	0	0	0	0	0	0	0	0	0	0	0	0	0	0	0	0	0	0	0	0
xxxPorphyromonas_endodon	xxxPorphyromonas_endodontalis_ATCC_35406	[450..805]	Prevotella_copri_NZ_GG703855_1_rna43_0029	0	0	0	0	0	0	0	0	0	0	0	0	0	0	0	0	0	0	0	0	0	0	0	0	0	0	0	0	0	0	0	0	0	0	0	0	0	0	0	0	0	0	0	0	0	0
xxxPorphyromonas_endodon	xxxPorphyromonas_endodontalis_ATCC_35406	[850..954]	Prevotellamassilia_timonensis_NZ_LT629844_1_rna35_0020	0	0	0	0	0	0	0	0	0	0	0	0	0	0	0	0	0	0	0	0	0	0	0	0	0	0	0	0	0	0	0	0	0	0	0	0	0	0	0	0	0	0	0	0	0	0
xxxPorphyromonas_gingiva	xxxPorphyromonas_gingivalis_ATCC_33277	[23..114]	Bifidobacterium_angulatum_JCM_7096_GCF_0010251551_ASM102515v1_NZ_AP012322_1_rna0_0019	0	0	0	0	10	0	0	0	0	0	0	0	0	0	0	0	0	0	0	0	0	0	0	0	0	0	0	0	42	0	0	0	0	0	0	0	0	0	0	0	0	0	0	0	0	0
xxxPorphyromonas_gingiva	xxxPorphyromonas_gingivalis_ATCC_33277	[162..266]	Cutibacterium_acnes_J139_NZ_ADFS01000001_1_rna32_0028	0	0	0	0	0	0	0	0	0	0	0	0	0	0	0	0	0	0	0	0	0	0	0	0	0	0	0	0	0	0	0	0	0	0	0	0	0	0	0	0	0	0	0	0	0	0
xxxPorphyromonas_gingiva	xxxPorphyromonas_gingivalis_ATCC_33277	[304..407]	Eubacterium_siraeum_DSM_15702_GCF_0003820851_ASM38208v1_NZ_KB907544_1__0016	0	0	0	0	0	0	0	0	0	0	0	0	0	0	0	0	0	0	0	0	0	0	0	0	0	0	0	0	2	0	0	0	0	0	0	0	0	0	0	0	0	0	0	0	0	0
xxxPorphyromonas_gingiva	xxxPorphyromonas_gingivalis_ATCC_33277	[458..573]	Faecalibacterium_prausnitzii_NZ_DS483500_1_rna34_0106	0	0	0	0	0	0	0	0	0	0	0	0	0	0	0	0	0	0	0	0	0	0	0	0	0	0	0	0	0	0	0	0	0	0	0	0	0	0	0	0	0	0	0	0	0	0
xxxPorphyromonas_gingiva	xxxPorphyromonas_gingivalis_ATCC_33277	[616..720]	Prevotella_copri_NZ_GG703855_1_rna43_0029	0	0	0	0	0	0	0	0	0	0	0	0	0	0	0	0	0	0	0	0	0	0	0	0	0	0	0	0	0	0	0	0	0	0	0	0	0	0	0	0	0	0	0	0	0	0
xxxPrevotella_amnii	xxxPrevotella_amnii	[19..119]	Bifidobacterium_angulatum_JCM_7096_GCF_0010251551_ASM102515v1_NZ_AP012322_1_rna0_0019	0	0	0	0	0	0	0	0	0	0	0	0	0	0	0	0	0	0	0	0	0	0	0	0	0	0	0	0	0	0	0	0	0	0	0	0	0	0	0	0	0	0	0	0	0	0
xxxPrevotella_amnii	xxxPrevotella_amnii	[173..277]	Eubacterium_siraeum_DSM_15702_GCF_0003820851_ASM38208v1_NZ_KB907544_1__0016	0	0	0	0	0	0	0	0	0	0	0	0	0	0	0	0	0	0	0	0	0	0	0	0	0	0	0	0	0	0	0	2	0	0	2	0	0	0	0	0	0	0	0	0	0	0
xxxPrevotella_amnii	xxxPrevotella_amnii	[320..436]	Faecalibacterium_prausnitzii_NZ_DS483500_1_rna34_0106	0	0	0	0	0	0	0	0	0	0	0	0	0	0	0	0	0	0	0	0	0	0	0	0	0	0	0	0	0	0	0	0	0	0	0	0	0	0	0	0	0	0	0	0	0	0
xxxPrevotella_amnii	xxxPrevotella_amnii	[483..574]	Prevotella_copri_NZ_GG703855_1_rna43_0029	0	0	0	0	0	0	0	0	0	0	0	0	0	0	0	0	0	0	0	0	0	0	0	0	0	0	0	0	0	0	0	0	0	0	0	0	0	0	0	0	0	0	0	0	0	0
xxxPrevotella_bergensis_	xxxPrevotella_bergensis_DSM_17361	[22..128]	Bacteroides_dorei_01	0	0	0	0	0	0	0	0	0	0	0	0	0	0	0	0	0	0	0	0	0	0	0	0	0	0	0	0	0	0	0	0	0	0	0	0	0	0	0	0	0	0	0	0	0	0
xxxPrevotella_bergensis_	xxxPrevotella_bergensis_DSM_17361	[173..264]	Bifidobacterium_angulatum_JCM_7096_GCF_0010251551_ASM102515v1_NZ_AP012322_1_rna0_0019	10	0	0	0	20	0	2	0	0	0	0	0	0	0	0	0	0	0	0	0	0	0	0	0	0	0	22	0	26	2	0	122	0	0	4	0	0	0	0	2	0	0	0	0	2	0
xxxPrevotella_bergensis_	xxxPrevotella_bergensis_DSM_17361	[312..416]	Cutibacterium_acnes_J139_NZ_ADFS01000001_1_rna32_0028	0	0	0	0	162	0	0	0	0	0	0	0	0	0	0	0	0	0	0	0	0	0	0	0	0	0	0	0	40	0	0	4	0	0	2	0	0	0	0	0	0	0	0	0	0	20
xxxPrevotella_bergensis_	xxxPrevotella_bergensis_DSM_17361	[454..556]	Eubacterium_siraeum_DSM_15702_GCF_0003820851_ASM38208v1_NZ_KB907544_1__0016	0	0	0	0	0	0	0	0	0	0	0	0	0	0	0	0	0	0	0	0	0	0	0	0	0	0	0	0	0	0	0	0	0	0	0	0	0	0	0	0	0	0	0	0	0	0
xxxPrevotella_bergensis_	xxxPrevotella_bergensis_DSM_17361	[607..727]	Faecalibacterium_prausnitzii_NZ_DS483500_1_rna34_0106	0	0	0	0	2	0	0	0	0	0	0	0	0	0	0	0	0	0	0	0	0	0	0	0	0	0	0	0	2	0	0	2	0	0	0	0	0	0	0	0	0	0	0	0	0	0
xxxPrevotella_bergensis_	xxxPrevotella_bergensis_DSM_17361	[770..874]	Prevotella_copri_NZ_GG703855_1_rna43_0029	0	0	0	0	0	0	0	0	0	0	0	0	0	0	0	0	0	0	0	0	0	0	0	0	0	0	0	0	0	0	0	0	0	0	0	0	0	0	0	0	0	0	0	0	0	0
xxxPrevotella_bivia	xxxPrevotella_bivia	[22..127]	Bacteroides_dorei_01	0	0	0	0	0	0	0	0	0	0	0	0	0	0	0	0	0	0	0	0	0	0	0	0	0	0	0	0	0	0	0	0	0	0	0	0	0	0	0	0	0	0	0	0	0	0
xxxPrevotella_bivia	xxxPrevotella_bivia	[176..280]	Bifidobacterium_angulatum_JCM_7096_GCF_0010251551_ASM102515v1_NZ_AP012322_1_rna0_0019	0	0	0	0	56	0	0	0	10	0	0	0	8	0	22	0	0	0	0	2	0	0	0	0	0	0	30	0	2	18	0	456	0	0	214	0	0	0	0	0	0	0	0	0	10	22
xxxPrevotella_bivia	xxxPrevotella_bivia	[323..439]	Cutibacterium_acnes_J139_NZ_ADFS01000001_1_rna32_0028	0	0	0	0	12	0	0	0	8	0	0	0	0	0	0	0	0	0	0	0	0	0	0	0	0	0	0	0	0	2	0	146	0	0	56	0	0	0	0	0	0	0	0	0	4	0
xxxPrevotella_bivia	xxxPrevotella_bivia	[482..586]	Eubacterium_siraeum_DSM_15702_GCF_0003820851_ASM38208v1_NZ_KB907544_1__0016	0	0	0	0	14	0	0	0	4	0	0	0	0	0	0	0	0	0	0	0	0	0	0	0	0	0	2	0	0	0	0	10	0	0	28	0	0	0	0	0	0	0	0	0	2	2
xxxPrevotella_bivia	xxxPrevotella_bivia	[638..738]	Faecalibacterium_prausnitzii_NZ_DS483500_1_rna34_0106	0	0	0	0	0	0	0	0	0	0	0	0	0	0	0	0	0	0	0	0	0	0	0	0	0	0	0	0	0	0	0	2	0	0	2	0	0	0	0	0	0	0	0	0	0	0
xxxPrevotella_bivia	xxxPrevotella_bivia	[780..871]	Prevotella_copri_NZ_GG703855_1_rna43_0029	0	0	0	0	0	0	0	0	0	0	0	0	0	0	0	0	0	0	0	0	0	0	0	0	0	0	0	0	0	0	0	0	0	0	0	0	0	0	0	0	0	0	0	0	0	0
xxxPrevotella_bryantii_B	xxxPrevotella_bryantii_B14	[22..128]	Cutibacterium_acnes_J139_NZ_ADFS01000001_1_rna32_0028	0	0	0	0	0	0	0	0	0	0	0	0	0	0	0	0	0	0	0	0	0	0	0	0	0	0	0	0	0	0	0	0	0	0	0	0	0	0	0	0	0	0	0	0	0	0
xxxPrevotella_bryantii_B	xxxPrevotella_bryantii_B14	[177..281]	Prevotellamassilia_timonensis_NZ_LT629844_1_rna35_0020	0	0	0	0	0	0	0	0	0	0	0	0	0	0	0	0	0	0	0	0	0	0	0	0	0	0	0	0	0	0	0	0	0	0	0	0	0	0	0	0	0	0	0	0	0	0
xxxPrevotella_bryantii_B	xxxPrevotella_bryantii_B14	[326..627]	Prevotella_copri_NZ_GG703855_1_rna43_0029	0	0	0	0	0	0	0	0	0	0	0	0	0	0	0	0	0	0	0	0	0	0	0	0	0	0	0	0	0	0	0	0	0	0	0	0	0	0	0	0	0	0	0	0	0	0
xxxPrevotella_bryantii_B	xxxPrevotella_bryantii_B14	[666..782]	Faecalibacterium_prausnitzii_NZ_DS483500_1_rna34_0106	0	0	0	0	0	0	0	0	0	0	0	0	0	0	0	0	0	0	0	0	0	0	0	0	0	0	0	0	0	0	0	0	0	0	0	0	0	0	0	0	0	0	0	0	0	0
xxxPrevotella_bryantii_B	xxxPrevotella_bryantii_B14	[825..929]	Bifidobacterium_angulatum_JCM_7096_GCF_0010251551_ASM102515v1_NZ_AP012322_1_rna0_0019	0	0	0	0	0	0	0	0	0	0	0	0	0	0	0	0	0	0	0	0	0	0	0	0	0	0	0	0	0	0	0	0	0	0	0	0	0	0	0	0	0	0	0	0	0	0
xxxPrevotella_bryantii_B	xxxPrevotella_bryantii_B14	[981..1082]	Eubacterium_siraeum_DSM_15702_GCF_0003820851_ASM38208v1_NZ_KB907544_1__0016	0	0	0	0	0	0	0	0	0	0	0	0	0	0	0	0	0	0	0	0	0	0	0	0	0	0	0	0	0	0	0	0	0	0	0	0	0	0	0	0	0	0	0	0	0	0
xxxPrevotella_bryantii_B	xxxPrevotella_bryantii_B14	[1124..1215]	Bacteroides_dorei_01	0	0	0	0	0	0	0	0	0	0	0	0	0	0	0	0	0	0	0	0	0	0	0	0	0	0	0	0	0	0	0	2	0	0	0	0	0	0	0	0	0	0	0	0	0	0
xxxPrevotella_buccae_D17	xxxPrevotella_buccae_D17	[23..114]	Bifidobacterium_angulatum_JCM_7096_GCF_0010251551_ASM102515v1_NZ_AP012322_1_rna0_0019	0	0	0	0	0	0	0	0	0	0	0	0	0	0	0	0	0	0	0	0	0	0	0	0	0	0	0	0	0	0	0	0	0	0	0	0	0	0	0	0	0	0	0	0	0	0
xxxPrevotella_buccae_D17	xxxPrevotella_buccae_D17	[162..266]	Cutibacterium_acnes_J139_NZ_ADFS01000001_1_rna32_0028	0	0	0	0	0	0	0	0	0	0	0	0	0	0	0	0	0	0	0	0	0	0	0	0	0	0	0	0	0	0	0	0	0	0	0	0	0	0	0	0	0	0	0	0	0	0
xxxPrevotella_buccae_D17	xxxPrevotella_buccae_D17	[304..407]	Eubacterium_siraeum_DSM_15702_GCF_0003820851_ASM38208v1_NZ_KB907544_1__0016	0	0	0	0	0	0	0	0	0	0	0	0	0	0	0	0	0	0	0	0	0	0	0	0	0	0	0	0	0	0	0	0	0	0	0	0	0	0	0	0	0	0	0	0	0	0
xxxPrevotella_buccae_D17	xxxPrevotella_buccae_D17	[458..574]	Faecalibacterium_prausnitzii_NZ_DS483500_1_rna34_0106	0	0	0	0	0	0	0	0	0	0	0	0	0	0	0	0	0	0	0	0	0	0	0	0	0	0	0	0	0	0	0	0	0	0	0	0	0	0	0	0	0	0	0	0	0	0
xxxPrevotella_buccae_D17	xxxPrevotella_buccae_D17	[617..721]	Prevotella_copri_NZ_GG703855_1_rna43_0029	0	0	0	0	0	0	0	0	0	0	0	0	0	0	0	0	0	0	0	0	0	0	0	0	0	0	0	0	0	0	0	0	0	0	0	0	0	0	0	0	0	0	0	0	0	0
xxxPrevotella_buccalis	xxxPrevotella_buccalis	[23..115]	Bifidobacterium_angulatum_JCM_7096_GCF_0010251551_ASM102515v1_NZ_AP012322_1_rna0_0019	0	0	0	0	34	0	0	0	0	0	0	0	0	0	0	0	0	0	0	0	0	0	0	0	0	0	0	0	2	0	0	0	0	0	0	0	0	0	0	0	0	0	0	0	0	0
xxxPrevotella_buccalis	xxxPrevotella_buccalis	[157..259]	Eubacterium_siraeum_DSM_15702_GCF_0003820851_ASM38208v1_NZ_KB907544_1__0016	0	0	0	0	0	0	0	0	0	0	0	0	0	0	0	0	0	0	0	0	0	0	0	0	0	0	0	0	0	0	0	0	0	0	0	0	0	0	0	0	0	0	0	0	0	0
xxxPrevotella_buccalis	xxxPrevotella_buccalis	[310..426]	Faecalibacterium_prausnitzii_NZ_DS483500_1_rna34_0106	2	0	0	0	300	0	0	0	0	0	0	0	0	0	0	0	0	0	0	0	0	0	0	0	0	0	2	0	14	0	0	36	0	0	0	0	0	0	0	0	2	0	0	0	0	26
xxxPrevotella_buccalis	xxxPrevotella_buccalis	[469..573]	Prevotella_copri_NZ_GG703855_1_rna43_0029	0	0	0	0	20	0	0	0	0	0	0	0	0	0	0	0	0	0	0	0	0	0	0	0	0	0	0	0	0	0	0	0	0	0	0	0	0	0	0	0	0	0	0	0	0	8
xxxPrevotella_copri	xxxPrevotella_copri	[22..128]	Bacteroides_dorei_01	0	0	0	0	0	0	0	0	0	0	0	0	0	0	0	0	0	0	0	0	0	0	0	0	0	0	0	0	0	0	0	0	0	0	0	0	0	0	0	0	0	0	0	0	0	0
xxxPrevotella_copri	xxxPrevotella_copri	[176..456]	Bifidobacterium_angulatum_JCM_7096_GCF_0010251551_ASM102515v1_NZ_AP012322_1_rna0_0019	0	0	0	0	0	0	0	0	0	0	0	0	0	0	0	0	0	0	0	0	0	0	0	0	0	0	0	0	0	0	0	0	0	0	0	0	0	0	0	0	0	0	0	0	0	0
xxxPrevotella_copri	xxxPrevotella_copri	[495..611]	Cutibacterium_acnes_J139_NZ_ADFS01000001_1_rna32_0028	0	0	0	0	0	0	0	0	0	0	0	0	0	0	0	0	0	0	0	0	0	0	0	0	0	0	0	0	0	0	0	0	0	0	0	0	0	0	0	0	0	0	0	0	0	0
xxxPrevotella_copri	xxxPrevotella_copri	[654..758]	Eubacterium_siraeum_DSM_15702_GCF_0003820851_ASM38208v1_NZ_KB907544_1__0016	0	0	0	0	0	0	0	0	0	0	0	0	0	0	0	0	0	0	0	0	0	0	0	0	0	0	0	0	0	0	0	0	0	0	0	0	0	0	0	0	0	0	0	0	0	0
xxxPrevotella_copri	xxxPrevotella_copri	[804..908]	Faecalibacterium_prausnitzii_NZ_DS483500_1_rna34_0106	0	0	0	0	0	0	0	0	0	0	0	0	0	0	0	0	0	0	0	0	0	0	0	0	0	0	0	0	2	0	0	0	0	0	0	0	0	0	0	0	0	0	0	0	0	0
xxxPrevotella_copri	xxxPrevotella_copri	[960..1061]	Prevotella_copri_NZ_GG703855_1_rna43_0029	0	0	0	0	0	0	0	0	0	0	0	0	0	0	0	0	0	0	0	0	0	0	0	0	0	0	0	0	0	0	0	0	0	0	0	0	0	0	0	0	0	0	0	0	0	0
xxxPrevotella_copri	xxxPrevotella_copri	[1103..1194]	Prevotellamassilia_timonensis_NZ_LT629844_1_rna35_0020	0	0	0	0	0	0	0	0	0	0	0	0	0	0	0	0	0	0	0	0	0	0	0	0	0	0	0	0	0	0	0	0	0	0	0	0	0	0	0	0	0	0	0	0	0	0
xxxPrevotella_corporis	xxxPrevotella_corporis	[22..127]	Bacteroides_dorei_01	0	0	0	0	0	0	0	0	0	0	0	0	0	0	0	0	0	0	0	0	0	0	0	0	0	0	0	0	0	0	0	0	0	0	0	0	0	0	0	0	0	0	0	0	0	0
xxxPrevotella_corporis	xxxPrevotella_corporis	[176..280]	Bifidobacterium_angulatum_JCM_7096_GCF_0010251551_ASM102515v1_NZ_AP012322_1_rna0_0019	0	0	0	0	0	0	0	0	0	0	0	0	0	0	0	0	0	0	0	0	0	0	0	0	0	0	0	0	0	0	0	2	0	0	0	0	0	0	0	0	0	0	0	0	0	0
xxxPrevotella_corporis	xxxPrevotella_corporis	[323..439]	Cutibacterium_acnes_J139_NZ_ADFS01000001_1_rna32_0028	0	0	0	0	0	0	0	0	0	0	0	0	0	0	0	0	0	0	0	0	0	0	0	0	0	0	0	0	0	0	0	0	0	0	0	0	0	0	0	0	0	0	0	0	0	0
xxxPrevotella_corporis	xxxPrevotella_corporis	[482..586]	Eubacterium_siraeum_DSM_15702_GCF_0003820851_ASM38208v1_NZ_KB907544_1__0016	0	0	0	0	0	0	0	0	0	0	0	0	0	0	0	0	0	0	0	0	0	0	0	0	0	0	0	0	0	0	0	0	0	0	0	0	0	0	0	0	0	0	0	0	0	0
xxxPrevotella_corporis	xxxPrevotella_corporis	[638..738]	Faecalibacterium_prausnitzii_NZ_DS483500_1_rna34_0106	0	0	0	0	0	0	0	0	0	0	0	0	0	0	0	0	0	0	0	0	0	0	0	0	0	0	0	0	0	0	0	0	0	0	0	0	0	0	0	0	0	0	0	0	0	0
xxxPrevotella_corporis	xxxPrevotella_corporis	[780..871]	Prevotella_copri_NZ_GG703855_1_rna43_0029	0	0	0	0	0	0	0	0	0	0	0	0	0	0	0	0	0	0	0	0	0	0	0	0	0	0	0	0	0	0	0	0	0	0	0	0	0	0	0	0	0	0	0	0	0	0
xxxPrevotella_denticola	xxxPrevotella_denticola	[27..131]	Bifidobacterium_angulatum_JCM_7096_GCF_0010251551_ASM102515v1_NZ_AP012322_1_rna0_0019	0	0	0	0	0	0	0	0	0	0	0	0	0	0	0	0	0	0	0	0	0	0	0	0	0	0	0	0	0	0	0	0	0	0	0	0	0	0	0	0	0	0	0	0	0	0
xxxPrevotella_denticola	xxxPrevotella_denticola	[174..290]	Cutibacterium_acnes_J139_NZ_ADFS01000001_1_rna32_0028	0	0	0	0	0	0	0	0	0	0	0	0	0	0	0	0	0	0	0	0	0	0	0	0	0	0	0	0	0	0	0	0	0	0	0	0	0	0	0	0	0	0	0	0	0	0
xxxPrevotella_denticola	xxxPrevotella_denticola	[329..597]	Eubacterium_siraeum_DSM_15702_GCF_0003820851_ASM38208v1_NZ_KB907544_1__0016	0	0	0	0	0	0	0	0	0	0	0	0	0	0	0	0	0	0	0	0	0	0	0	0	0	0	0	0	0	0	0	0	0	0	0	0	0	0	0	0	0	0	0	0	0	0
xxxPrevotella_denticola	xxxPrevotella_denticola	[642..746]	Faecalibacterium_prausnitzii_NZ_DS483500_1_rna34_0106	0	0	0	0	0	0	0	0	0	0	0	0	0	0	0	0	0	0	0	0	0	0	0	0	0	0	0	0	0	0	0	0	0	0	0	0	0	0	0	0	0	0	0	0	0	0
xxxPrevotella_denticola	xxxPrevotella_denticola	[798..898]	Prevotella_copri_NZ_GG703855_1_rna43_0029	0	0	0	0	0	0	0	0	0	0	0	0	0	0	0	0	0	0	0	0	0	0	0	0	0	0	0	0	0	0	0	0	0	0	0	0	0	0	0	0	0	0	0	0	0	0
xxxPrevotella_denticola	xxxPrevotella_denticola	[940..1031]	Prevotellamassilia_timonensis_NZ_LT629844_1_rna35_0020	0	0	0	0	0	0	0	0	0	0	0	0	0	0	0	0	0	0	0	0	0	0	0	0	0	0	0	0	0	0	0	0	0	0	0	0	0	0	0	0	0	0	0	0	0	0
xxxPrevotella_disiens	xxxPrevotella_disiens	[22..128]	Bacteroides_dorei_01	0	0	0	0	0	0	0	0	0	0	0	0	0	0	0	0	0	0	0	0	0	0	0	0	0	0	0	0	0	0	0	0	0	0	0	0	0	0	0	0	0	0	0	0	0	0
xxxPrevotella_disiens	xxxPrevotella_disiens	[173..264]	Bifidobacterium_angulatum_JCM_7096_GCF_0010251551_ASM102515v1_NZ_AP012322_1_rna0_0019	0	0	0	0	0	0	0	0	0	0	0	0	0	0	0	0	0	0	0	0	0	0	0	0	0	0	0	0	0	0	0	0	0	0	0	0	0	0	0	0	0	0	0	0	0	0
xxxPrevotella_disiens	xxxPrevotella_disiens	[312..416]	Cutibacterium_acnes_J139_NZ_ADFS01000001_1_rna32_0028	0	0	0	0	8	0	0	0	0	0	0	0	0	0	0	0	0	0	0	0	0	0	0	0	0	0	0	0	0	0	0	0	0	0	0	0	0	0	0	0	0	0	0	0	0	0
xxxPrevotella_disiens	xxxPrevotella_disiens	[462..566]	Eubacterium_siraeum_DSM_15702_GCF_0003820851_ASM38208v1_NZ_KB907544_1__0016	0	0	0	0	2	0	0	0	0	0	0	0	0	0	0	0	0	0	0	0	0	0	0	0	0	0	0	0	0	0	0	0	0	0	0	0	0	0	0	2	0	0	0	0	0	0
xxxPrevotella_disiens	xxxPrevotella_disiens	[609..725]	Faecalibacterium_prausnitzii_NZ_DS483500_1_rna34_0106	0	0	0	0	0	0	0	0	0	0	0	0	0	0	0	0	0	0	0	0	0	0	0	0	0	0	0	0	2	0	0	0	0	0	0	0	0	0	0	0	0	0	0	0	0	0
xxxPrevotella_disiens	xxxPrevotella_disiens	[772..1085]	Prevotella_copri_NZ_GG703855_1_rna43_0029	0	0	0	0	8	0	0	0	0	0	0	0	0	0	0	0	0	0	0	0	0	0	0	0	0	0	0	0	0	0	0	0	0	0	0	0	0	0	0	0	0	0	0	0	0	0
xxxPrevotella_disiens	xxxPrevotella_disiens	[1130..1230]	Prevotellamassilia_timonensis_NZ_LT629844_1_rna35_0020	0	0	0	0	0	0	0	0	0	0	0	0	0	0	0	0	0	0	0	0	0	0	0	0	0	0	0	0	0	0	0	0	0	0	0	0	0	0	0	0	0	0	0	0	0	0
xxxPrevotella_marshii_DS	xxxPrevotella_marshii_DSM_16973	[22..130]	Cutibacterium_acnes_J139_NZ_ADFS01000001_1_rna32_0028	0	0	0	0	0	0	0	0	0	0	0	0	0	0	0	0	0	0	0	0	0	0	0	0	0	0	0	0	0	0	0	0	0	0	0	0	0	0	0	0	0	0	0	0	0	0
xxxPrevotella_marshii_DS	xxxPrevotella_marshii_DSM_16973	[179..283]	Prevotellamassilia_timonensis_NZ_LT629844_1_rna35_0020	0	0	0	0	0	0	0	0	0	0	0	0	0	0	0	0	0	0	0	0	0	0	0	0	0	0	0	0	0	0	0	0	0	0	0	0	0	0	0	0	0	0	0	0	0	0
xxxPrevotella_marshii_DS	xxxPrevotella_marshii_DSM_16973	[328..725]	Eubacterium_siraeum_DSM_15702_GCF_0003820851_ASM38208v1_NZ_KB907544_1__0016	0	0	0	0	0	0	0	0	0	0	0	0	0	0	0	0	0	0	0	0	0	0	0	0	0	0	0	0	0	0	0	0	0	0	0	0	0	0	0	0	0	0	0	0	0	0
xxxPrevotella_marshii_DS	xxxPrevotella_marshii_DSM_16973	[764..882]	Faecalibacterium_prausnitzii_NZ_DS483500_1_rna34_0106	0	0	0	0	0	0	0	0	0	0	0	0	0	0	0	0	0	0	0	0	0	0	0	0	0	0	0	0	0	0	0	0	0	0	0	0	0	0	0	0	0	0	0	0	0	0
xxxPrevotella_marshii_DS	xxxPrevotella_marshii_DSM_16973	[925..1029]	Prevotella_copri_NZ_GG703855_1_rna43_0029	0	0	0	0	0	0	0	0	0	0	0	0	0	0	0	0	0	0	0	0	0	0	0	0	0	0	0	0	0	0	0	0	0	0	0	0	0	0	0	0	0	0	0	0	0	0
xxxPrevotella_marshii_DS	xxxPrevotella_marshii_DSM_16973	[1081..1182]	Bacteroides_dorei_01	0	0	0	0	4	0	0	0	0	0	0	0	0	0	0	0	0	0	0	0	0	0	0	0	0	0	0	0	18	0	0	4	0	0	0	0	0	0	0	0	0	0	0	0	0	2
xxxPrevotella_melaninoge	xxxPrevotella_melaninogenica	[22..128]	Cutibacterium_acnes_J139_NZ_ADFS01000001_1_rna32_0028	0	0	0	0	0	0	0	0	0	0	0	0	0	0	0	0	0	0	0	0	0	0	0	0	0	0	0	0	0	0	0	0	0	0	0	0	0	0	0	0	0	0	0	0	0	0
xxxPrevotella_melaninoge	xxxPrevotella_melaninogenica	[169..269]	Eubacterium_siraeum_DSM_15702_GCF_0003820851_ASM38208v1_NZ_KB907544_1__0016	0	0	0	0	0	0	0	0	0	0	0	0	0	0	0	0	0	0	0	0	0	0	0	0	0	0	0	0	0	0	0	4	0	0	0	0	0	0	0	0	0	0	0	0	0	0
xxxPrevotella_melaninoge	xxxPrevotella_melaninogenica	[323..427]	Faecalibacterium_prausnitzii_NZ_DS483500_1_rna34_0106	0	0	0	0	0	0	0	0	4	0	0	0	0	0	0	0	0	0	0	0	0	0	0	0	0	0	0	0	0	0	0	0	0	0	0	0	0	0	0	0	6	0	0	0	0	0
xxxPrevotella_melaninoge	xxxPrevotella_melaninogenica	[470..586]	Prevotella_copri_NZ_GG703855_1_rna43_0029	0	0	0	0	0	0	0	0	0	0	0	0	0	0	0	0	0	0	0	0	0	0	0	0	0	0	0	0	0	0	0	0	0	0	0	0	0	0	0	0	0	0	0	0	0	0
xxxPrevotella_melaninoge	xxxPrevotella_melaninogenica	[633..1013]	Prevotellamassilia_timonensis_NZ_LT629844_1_rna35_0020	0	0	0	0	0	0	0	0	0	0	0	0	0	0	0	0	0	0	0	0	0	0	0	0	0	0	0	0	0	0	0	0	0	0	0	0	0	0	0	0	0	0	0	0	0	0
xxxPrevotella_melaninoge	xxxPrevotella_melaninogenica	[1050..1154]	Bacteroides_dorei_01	0	0	0	0	0	0	0	0	0	0	0	0	0	0	0	0	0	0	0	0	0	0	0	0	0	0	0	0	0	0	0	0	0	0	0	0	0	0	0	0	0	0	0	0	0	0
xxxPrevotella_melaninoge	xxxPrevotella_melaninogenica_D18	[22..128]	Bacteroides_dorei_01	0	0	0	0	0	0	0	0	0	0	0	0	0	0	0	0	0	0	0	0	0	0	0	0	0	0	0	0	0	0	0	0	0	0	0	0	0	0	0	0	0	0	0	0	0	0
xxxPrevotella_melaninoge	xxxPrevotella_melaninogenica_D18	[177..281]	Bifidobacterium_angulatum_JCM_7096_GCF_0010251551_ASM102515v1_NZ_AP012322_1_rna0_0019	0	0	0	0	0	0	0	0	0	0	0	0	0	0	0	0	0	0	0	0	0	0	0	0	0	0	0	0	0	0	0	0	0	0	0	0	0	0	0	0	0	0	0	0	0	0
xxxPrevotella_melaninoge	xxxPrevotella_melaninogenica_D18	[324..440]	Eubacterium_siraeum_DSM_15702_GCF_0003820851_ASM38208v1_NZ_KB907544_1__0016	0	0	0	0	0	0	0	0	0	0	0	0	0	0	0	0	0	0	0	0	0	0	0	0	0	0	0	0	0	0	0	0	0	0	0	0	0	0	0	0	0	0	0	0	0	0
xxxPrevotella_melaninoge	xxxPrevotella_melaninogenica_D18	[491..591]	Faecalibacterium_prausnitzii_NZ_DS483500_1_rna34_0106	0	0	0	0	0	0	0	0	0	0	0	0	0	0	0	0	0	0	0	0	0	0	0	0	0	0	0	0	0	0	0	4	0	0	0	0	0	0	0	0	0	0	0	0	0	0
xxxPrevotella_melaninoge	xxxPrevotella_melaninogenica_D18	[633..724]	Prevotella_copri_NZ_GG703855_1_rna43_0029	0	0	0	0	0	0	0	0	0	0	0	0	0	0	0	0	0	0	0	0	0	0	0	0	0	0	0	0	0	0	0	0	0	0	0	0	0	0	0	0	0	0	0	0	0	0
xxxPrevotella_oris_C735	xxxPrevotella_oris_C735	[22..128]	Bacteroides_dorei_01	0	0	0	0	0	0	0	0	0	0	0	0	0	0	0	0	0	0	0	0	0	0	0	0	0	0	0	0	0	0	0	0	0	0	0	0	0	0	0	0	0	0	0	0	0	0
xxxPrevotella_oris_C735	xxxPrevotella_oris_C735	[177..281]	Bifidobacterium_angulatum_JCM_7096_GCF_0010251551_ASM102515v1_NZ_AP012322_1_rna0_0019	0	0	0	0	0	0	0	0	0	0	0	0	0	0	0	0	0	0	0	0	0	0	0	0	0	0	0	0	0	0	0	0	0	0	0	0	0	0	0	0	0	0	0	0	0	0
xxxPrevotella_oris_C735	xxxPrevotella_oris_C735	[326..767]	Cutibacterium_acnes_J139_NZ_ADFS01000001_1_rna32_0028	0	0	0	0	0	0	0	0	0	0	0	0	0	0	0	0	0	0	0	0	0	0	0	0	0	0	0	0	0	0	0	0	0	0	0	0	0	0	0	0	0	0	0	0	0	0
xxxPrevotella_oris_C735	xxxPrevotella_oris_C735	[806..923]	Eubacterium_siraeum_DSM_15702_GCF_0003820851_ASM38208v1_NZ_KB907544_1__0016	0	0	0	0	0	0	0	0	0	0	0	0	0	0	0	0	0	0	0	0	0	0	0	0	0	0	2	0	0	0	0	0	0	0	0	0	0	0	0	0	0	0	0	0	0	0
xxxPrevotella_oris_C735	xxxPrevotella_oris_C735	[966..1070]	Faecalibacterium_prausnitzii_NZ_DS483500_1_rna34_0106	0	0	0	0	0	0	0	0	0	0	0	0	0	0	0	0	0	0	0	0	0	0	0	0	0	0	0	0	0	0	0	0	0	0	0	0	0	0	0	0	0	0	0	0	0	0
xxxPrevotella_oris_C735	xxxPrevotella_oris_C735	[1122..1224]	Prevotella_copri_NZ_GG703855_1_rna43_0029	0	0	0	0	0	0	0	0	0	0	0	0	0	0	0	0	0	0	0	0	0	0	0	0	0	0	0	0	0	0	0	0	0	0	0	0	0	0	0	0	0	0	0	0	0	0
xxxPrevotella_oris_C735	xxxPrevotella_oris_C735	[1266..1357]	Prevotellamassilia_timonensis_NZ_LT629844_1_rna35_0020	0	0	0	0	0	0	0	0	0	0	0	0	0	0	0	0	0	0	0	0	0	0	0	0	0	0	0	0	0	0	0	0	0	0	0	0	0	0	0	0	0	0	0	0	0	0
xxxPrevotella_oris_F0302	xxxPrevotella_oris_F0302	[22..128]	Bacteroides_dorei_01	0	0	0	0	0	0	0	0	0	0	0	0	0	0	0	0	0	0	0	0	0	0	0	0	0	0	0	0	0	0	0	0	0	0	0	0	0	0	0	0	0	0	0	0	0	0
xxxPrevotella_oris_F0302	xxxPrevotella_oris_F0302	[173..264]	Bifidobacterium_angulatum_JCM_7096_GCF_0010251551_ASM102515v1_NZ_AP012322_1_rna0_0019	0	0	0	0	0	0	0	0	0	0	0	0	0	0	0	0	0	0	0	0	0	0	0	0	0	0	0	0	0	0	0	0	0	0	0	0	0	0	0	0	0	0	0	0	0	0
xxxPrevotella_oris_F0302	xxxPrevotella_oris_F0302	[312..416]	Cutibacterium_acnes_J139_NZ_ADFS01000001_1_rna32_0028	0	0	0	0	0	0	0	0	0	0	0	0	0	0	0	0	0	0	0	0	0	0	0	0	0	0	0	0	0	0	0	0	0	0	0	0	0	0	0	0	0	0	0	0	0	0
xxxPrevotella_oris_F0302	xxxPrevotella_oris_F0302	[454..556]	Eubacterium_siraeum_DSM_15702_GCF_0003820851_ASM38208v1_NZ_KB907544_1__0016	0	0	0	0	0	0	0	0	0	0	0	0	0	0	0	0	0	0	0	0	0	0	0	0	0	0	0	0	0	0	0	0	0	0	0	0	0	0	0	0	0	0	0	0	0	0
xxxPrevotella_oris_F0302	xxxPrevotella_oris_F0302	[607..724]	Faecalibacterium_prausnitzii_NZ_DS483500_1_rna34_0106	0	0	0	0	0	0	0	0	0	0	0	0	0	0	0	0	0	0	0	0	0	0	0	0	0	0	0	0	0	0	0	0	0	0	0	0	0	0	0	0	0	0	0	0	0	0
xxxPrevotella_oris_F0302	xxxPrevotella_oris_F0302	[763..1219]	Prevotella_copri_NZ_GG703855_1_rna43_0029	0	0	0	0	0	0	0	0	0	0	0	0	0	0	0	0	0	0	0	0	0	0	0	0	0	0	0	0	0	0	0	0	0	0	0	0	0	0	0	0	0	0	0	0	0	0
xxxPrevotella_oris_F0302	xxxPrevotella_oris_F0302	[1264..1368]	Prevotellamassilia_timonensis_NZ_LT629844_1_rna35_0020	0	0	0	0	0	0	0	0	0	0	0	0	0	0	0	0	0	0	0	0	0	0	0	0	0	0	0	0	0	0	0	0	0	0	0	0	0	0	0	0	0	0	0	0	0	0
xxxPrevotella_ruminicola	xxxPrevotella_ruminicola_23	[22..128]	Bacteroides_dorei_01	0	0	0	0	0	0	0	0	0	0	0	0	0	0	0	0	0	0	0	0	0	0	0	0	0	0	0	0	0	0	0	0	0	0	0	0	0	0	0	0	0	0	0	0	0	0
xxxPrevotella_ruminicola	xxxPrevotella_ruminicola_23	[175..279]	Bifidobacterium_angulatum_JCM_7096_GCF_0010251551_ASM102515v1_NZ_AP012322_1_rna0_0019	0	0	0	0	0	0	0	0	0	0	0	0	0	0	0	0	0	0	0	0	0	0	0	0	0	0	0	0	0	0	0	0	0	0	0	0	0	0	0	0	0	0	0	0	0	2
xxxPrevotella_ruminicola	xxxPrevotella_ruminicola_23	[322..438]	Cutibacterium_acnes_J139_NZ_ADFS01000001_1_rna32_0028	0	0	0	0	0	0	0	0	0	0	0	0	0	0	0	0	0	0	0	0	0	0	0	0	0	0	0	0	0	0	0	0	0	0	0	0	0	0	0	0	0	0	0	0	0	0
xxxPrevotella_ruminicola	xxxPrevotella_ruminicola_23	[485..710]	Eubacterium_siraeum_DSM_15702_GCF_0003820851_ASM38208v1_NZ_KB907544_1__0016	0	0	0	0	0	0	0	0	0	0	0	0	0	0	0	0	0	0	0	0	0	0	0	0	0	0	0	0	0	0	0	0	0	0	0	0	0	0	0	0	0	0	0	0	0	0
xxxPrevotella_ruminicola	xxxPrevotella_ruminicola_23	[747..851]	Faecalibacterium_prausnitzii_NZ_DS483500_1_rna34_0106	0	0	0	0	0	0	0	0	0	0	0	0	0	0	0	0	0	0	0	0	0	0	0	0	0	0	0	0	0	0	0	0	0	0	0	0	0	0	0	0	0	0	0	0	0	0
xxxPrevotella_ruminicola	xxxPrevotella_ruminicola_23	[905..1006]	Prevotella_copri_NZ_GG703855_1_rna43_0029	0	0	0	0	0	0	0	0	0	0	0	0	0	0	0	0	0	0	0	0	0	0	0	0	0	0	0	0	0	0	0	0	0	0	0	0	0	0	0	0	0	0	0	0	0	0
xxxPrevotella_ruminicola	xxxPrevotella_ruminicola_23	[1048..1139]	Prevotellamassilia_timonensis_NZ_LT629844_1_rna35_0020	0	0	0	0	0	0	0	0	0	0	0	0	0	0	0	0	0	0	0	0	0	0	0	0	0	0	0	0	0	0	0	0	0	0	0	0	0	0	0	0	0	0	0	0	0	0
xxxPrevotella_sp_oral_ta	xxxPrevotella_sp_oral_taxon_299_str_F0039	[22..128]	Bacteroides_dorei_01	0	0	0	0	0	0	0	0	0	0	0	0	0	0	0	0	0	0	0	0	0	0	0	0	0	0	0	0	0	0	0	0	0	0	0	0	0	0	0	0	0	0	0	0	0	0
xxxPrevotella_sp_oral_ta	xxxPrevotella_sp_oral_taxon_299_str_F0039	[173..264]	Bifidobacterium_angulatum_JCM_7096_GCF_0010251551_ASM102515v1_NZ_AP012322_1_rna0_0019	0	0	0	0	0	0	0	0	0	0	0	0	0	0	0	0	0	0	0	0	0	0	0	0	0	0	0	0	0	0	0	0	0	0	0	0	0	0	0	0	0	0	0	0	0	0
xxxPrevotella_sp_oral_ta	xxxPrevotella_sp_oral_taxon_299_str_F0039	[306..407]	Cutibacterium_acnes_J139_NZ_ADFS01000001_1_rna32_0028	0	0	0	0	0	0	0	0	0	0	0	0	0	0	0	0	0	0	0	0	0	0	0	0	0	0	0	0	0	0	0	0	0	0	0	0	0	0	0	0	0	0	0	0	0	0
xxxPrevotella_sp_oral_ta	xxxPrevotella_sp_oral_taxon_299_str_F0039	[459..563]	Eubacterium_siraeum_DSM_15702_GCF_0003820851_ASM38208v1_NZ_KB907544_1__0016	0	0	0	0	0	0	0	0	0	0	0	0	0	0	0	0	0	0	0	0	0	0	0	0	0	0	0	0	0	0	0	0	0	0	0	0	0	0	0	0	0	0	0	0	0	0
xxxPrevotella_sp_oral_ta	xxxPrevotella_sp_oral_taxon_299_str_F0039	[606..722]	Faecalibacterium_prausnitzii_NZ_DS483500_1_rna34_0106	0	0	0	0	0	0	0	0	0	0	0	0	0	0	0	0	0	0	0	0	0	0	0	0	0	0	0	0	0	0	0	0	0	0	0	0	0	0	0	0	0	0	0	0	0	0
xxxPrevotella_sp_oral_ta	xxxPrevotella_sp_oral_taxon_299_str_F0039	[761..1003]	Prevotella_copri_NZ_GG703855_1_rna43_0029	0	0	0	0	0	0	0	0	0	0	0	0	0	0	0	0	0	0	0	0	0	0	0	0	0	0	0	0	0	0	0	0	0	0	0	0	0	0	0	0	0	0	0	0	0	2
xxxPrevotella_sp_oral_ta	xxxPrevotella_sp_oral_taxon_299_str_F0039	[1048..1152]	Prevotellamassilia_timonensis_NZ_LT629844_1_rna35_0020	0	0	0	0	0	0	0	0	0	0	0	0	0	0	0	0	0	0	0	0	0	0	0	0	0	0	0	0	0	0	0	0	0	0	0	0	0	0	0	0	0	0	0	0	0	0
xxxPrevotella_sp_oral_ta	xxxPrevotella_sp_oral_taxon_317_str_F0108	[27..131]	Bifidobacterium_angulatum_JCM_7096_GCF_0010251551_ASM102515v1_NZ_AP012322_1_rna0_0019	0	0	0	0	0	0	0	0	0	0	0	0	0	0	0	0	0	0	0	0	0	0	0	0	0	0	0	0	0	0	0	0	0	0	0	0	0	0	0	0	0	0	0	0	0	0
xxxPrevotella_sp_oral_ta	xxxPrevotella_sp_oral_taxon_317_str_F0108	[174..292]	Cutibacterium_acnes_J139_NZ_ADFS01000001_1_rna32_0028	0	0	0	0	0	0	0	0	0	0	0	0	0	0	0	0	0	0	0	0	0	0	0	0	0	0	0	0	0	0	0	0	0	0	0	0	0	0	0	0	0	0	0	0	0	0
xxxPrevotella_sp_oral_ta	xxxPrevotella_sp_oral_taxon_317_str_F0108	[335..439]	Eubacterium_siraeum_DSM_15702_GCF_0003820851_ASM38208v1_NZ_KB907544_1__0016	0	0	0	0	0	0	0	0	0	0	0	0	0	0	0	0	0	0	0	0	0	0	0	0	0	0	0	0	0	0	0	0	0	0	0	0	0	0	0	0	0	0	0	0	0	0
xxxPrevotella_sp_oral_ta	xxxPrevotella_sp_oral_taxon_317_str_F0108	[491..591]	Faecalibacterium_prausnitzii_NZ_DS483500_1_rna34_0106	0	0	0	0	0	0	0	0	0	0	0	0	0	0	0	0	0	0	0	0	0	0	0	0	0	0	0	0	0	0	0	0	0	0	0	0	0	0	0	0	0	0	0	0	0	0
xxxPrevotella_sp_oral_ta	xxxPrevotella_sp_oral_taxon_317_str_F0108	[633..724]	Prevotella_copri_NZ_GG703855_1_rna43_0029	0	0	0	0	0	0	0	0	0	0	0	0	0	0	0	0	0	0	0	0	0	0	0	0	0	0	0	0	0	0	0	0	0	0	0	0	0	0	0	0	0	0	0	0	0	0
xxxPrevotella_sp_oral_ta	xxxPrevotella_sp_oral_taxon_472_str_F0295	[26..128]	Bacteroides_dorei_01	0	0	0	0	0	0	0	0	0	0	0	0	0	0	0	0	0	0	0	0	0	0	0	0	0	0	0	0	0	0	0	0	0	0	0	0	0	0	0	0	0	0	0	0	0	0
xxxPrevotella_sp_oral_ta	xxxPrevotella_sp_oral_taxon_472_str_F0295	[177..281]	Bifidobacterium_angulatum_JCM_7096_GCF_0010251551_ASM102515v1_NZ_AP012322_1_rna0_0019	2	0	0	0	1452	0	4	0	0	0	0	0	2	0	0	0	0	0	0	0	0	0	0	0	0	0	4	0	58	20	0	2	0	0	0	0	0	0	0	0	18	0	0	0	2	290
xxxPrevotella_sp_oral_ta	xxxPrevotella_sp_oral_taxon_472_str_F0295	[324..442]	Cutibacterium_acnes_J139_NZ_ADFS01000001_1_rna32_0028	0	0	0	0	0	0	0	0	0	0	0	0	0	0	0	0	0	0	0	0	0	0	0	0	0	0	0	0	0	0	0	0	0	0	0	0	0	0	0	0	0	0	0	0	0	0
xxxPrevotella_sp_oral_ta	xxxPrevotella_sp_oral_taxon_472_str_F0295	[485..589]	Eubacterium_siraeum_DSM_15702_GCF_0003820851_ASM38208v1_NZ_KB907544_1__0016	0	0	0	0	0	0	0	0	0	0	0	0	0	0	0	0	0	0	0	0	0	0	0	0	0	0	0	0	0	0	0	0	0	0	0	0	0	0	0	0	0	0	0	0	0	0
xxxPrevotella_sp_oral_ta	xxxPrevotella_sp_oral_taxon_472_str_F0295	[641..741]	Faecalibacterium_prausnitzii_NZ_DS483500_1_rna34_0106	0	0	0	0	0	0	0	0	0	0	0	0	0	0	0	0	0	0	0	0	0	0	0	0	0	0	0	0	0	0	0	0	0	0	0	0	0	0	0	0	0	0	0	0	0	0
xxxPrevotella_sp_oral_ta	xxxPrevotella_sp_oral_taxon_472_str_F0295	[783..874]	Prevotella_copri_NZ_GG703855_1_rna43_0029	0	0	0	0	0	0	0	0	0	0	0	0	0	0	0	0	0	0	0	0	0	0	0	0	0	0	0	0	0	0	0	0	0	0	0	0	0	0	0	0	0	0	0	0	0	0
xxxPrevotella_timonensis	xxxPrevotella_timonensis	[22..128]	Bacteroides_dorei_01	0	0	0	0	60	0	0	0	0	0	0	0	0	0	0	0	0	0	0	0	0	0	0	0	0	0	0	0	22	2	0	28	0	0	18	0	0	0	0	0	0	0	0	0	0	48
xxxPrevotella_timonensis	xxxPrevotella_timonensis	[177..281]	Bifidobacterium_angulatum_JCM_7096_GCF_0010251551_ASM102515v1_NZ_AP012322_1_rna0_0019	0	0	0	0	431	0	2	0	0	0	0	10	0	0	0	0	0	0	0	0	0	0	0	0	0	2	108	0	216	6	0	690	0	0	306	0	0	0	0	0	0	0	0	0	0	712
xxxPrevotella_timonensis	xxxPrevotella_timonensis	[324..440]	Cutibacterium_acnes_J139_NZ_ADFS01000001_1_rna32_0028	0	0	0	0	1456	0	0	0	6	0	0	40	0	0	0	0	0	0	0	0	0	0	0	0	0	4	78	0	526	18	0	2026	0	0	582	0	0	0	0	0	4	0	0	0	2	750
xxxPrevotella_timonensis	xxxPrevotella_timonensis	[483..587]	Eubacterium_siraeum_DSM_15702_GCF_0003820851_ASM38208v1_NZ_KB907544_1__0016	0	0	0	0	596	0	0	0	0	0	0	14	0	0	0	0	0	0	0	0	0	0	0	0	0	8	16	0	716	8	0	104	0	0	142	0	0	0	0	0	4	0	0	0	2	240
xxxPrevotella_timonensis	xxxPrevotella_timonensis	[639..741]	Faecalibacterium_prausnitzii_NZ_DS483500_1_rna34_0106	0	0	0	0	66	0	0	0	0	0	0	0	0	0	0	0	0	0	0	0	0	0	0	0	0	0	4	0	30	0	0	46	0	0	38	0	0	0	0	0	0	0	0	0	0	28
xxxPrevotella_timonensis	xxxPrevotella_timonensis	[783..875]	Prevotella_copri_NZ_GG703855_1_rna43_0029	0	0	0	0	18	0	0	0	0	0	0	0	0	0	0	0	0	0	0	0	0	0	0	0	0	0	0	0	12	0	0	2	0	0	0	0	0	0	0	0	0	0	0	0	0	6
xxxPrevotella_veroralis_	xxxPrevotella_veroralis_F0319	[22..128]	Bacteroides_dorei_01	0	0	0	0	0	0	0	0	0	0	0	0	0	0	0	0	0	0	0	0	0	0	0	0	0	0	0	0	0	0	0	0	0	0	0	0	0	0	0	0	0	0	0	0	0	0
xxxPrevotella_veroralis_	xxxPrevotella_veroralis_F0319	[169..269]	Cutibacterium_acnes_J139_NZ_ADFS01000001_1_rna32_0028	0	0	0	0	0	0	0	0	0	0	0	0	0	0	0	0	0	0	0	0	0	0	0	0	0	0	0	0	0	0	0	0	0	0	0	0	0	0	0	0	0	0	0	0	0	0
xxxPrevotella_veroralis_	xxxPrevotella_veroralis_F0319	[323..427]	Faecalibacterium_prausnitzii_NZ_DS483500_1_rna34_0106	0	0	0	0	0	0	0	0	0	0	0	0	0	0	0	0	0	0	0	0	0	0	0	0	0	0	0	0	0	0	0	0	0	0	0	0	0	0	0	0	0	0	0	0	0	0
xxxPrevotella_veroralis_	xxxPrevotella_veroralis_F0319	[472..807]	Prevotella_copri_NZ_GG703855_1_rna43_0029	0	0	0	0	0	0	0	0	0	0	0	0	0	0	0	0	0	0	0	0	0	0	0	0	0	0	0	0	0	0	0	0	0	0	0	0	0	0	0	0	0	0	0	0	0	0
xxxPrevotella_veroralis_	xxxPrevotella_veroralis_F0319	[844..948]	Prevotellamassilia_timonensis_NZ_LT629844_1_rna35_0020	0	0	0	0	0	0	0	0	0	0	0	0	0	0	0	0	0	0	0	0	0	0	0	0	0	0	0	0	0	0	0	0	0	0	0	0	0	0	0	0	0	0	0	0	0	0
xxxPrevotellamassilia_ti	xxxPrevotellamassilia_timonensis	[23..114]	Bifidobacterium_angulatum_JCM_7096_GCF_0010251551_ASM102515v1_NZ_AP012322_1_rna0_0019	0	0	0	0	0	0	0	0	0	0	0	0	0	0	0	0	0	0	0	0	0	0	0	0	0	0	0	0	0	0	0	0	0	0	0	0	0	0	0	0	0	0	0	0	0	0
xxxPrevotellamassilia_ti	xxxPrevotellamassilia_timonensis	[162..264]	Cutibacterium_acnes_J139_NZ_ADFS01000001_1_rna32_0028	0	0	0	0	0	0	0	0	0	0	0	0	0	0	0	0	0	0	0	0	0	0	0	0	0	0	0	0	0	0	0	0	0	0	0	0	0	0	0	0	0	0	0	0	0	0
xxxPrevotellamassilia_ti	xxxPrevotellamassilia_timonensis	[302..403]	Eubacterium_siraeum_DSM_15702_GCF_0003820851_ASM38208v1_NZ_KB907544_1__0016	0	0	0	0	0	0	0	0	0	0	0	0	0	0	0	0	0	0	0	0	0	0	0	0	0	0	0	0	0	0	0	0	0	0	0	0	0	0	0	0	0	0	0	0	0	0
xxxPrevotellamassilia_ti	xxxPrevotellamassilia_timonensis	[448..557]	Faecalibacterium_prausnitzii_NZ_DS483500_1_rna34_0106	0	0	0	0	0	0	0	0	0	0	0	0	0	0	0	0	0	0	0	0	0	0	0	0	0	0	0	0	0	0	0	0	0	0	0	0	0	0	0	0	0	0	0	0	0	0
xxxPrevotellamassilia_ti	xxxPrevotellamassilia_timonensis	[604..718]	Prevotella_copri_NZ_GG703855_1_rna43_0029	0	0	0	0	0	0	0	0	0	0	0	0	0	0	0	0	0	0	0	0	0	0	0	0	0	0	0	0	0	0	0	0	0	0	0	0	0	0	0	0	0	0	0	0	0	0
xxxPrevotellamassilia_ti	xxxPrevotellamassilia_timonensis	[761..865]	Prevotellamassilia_timonensis_NZ_LT629844_1_rna35_0020	0	0	0	0	0	0	0	0	0	0	0	0	0	0	0	0	0	0	0	0	0	0	0	0	0	0	0	0	0	0	0	0	0	0	0	0	0	0	0	0	0	0	0	0	0	0
xxxPropionimicrobium_lym	xxxPropionimicrobium_lymphophilum	[25..127]	Bifidobacterium_angulatum_JCM_7096_GCF_0010251551_ASM102515v1_NZ_AP012322_1_rna0_0019	0	0	0	0	0	0	0	0	0	0	0	0	0	0	0	0	0	0	0	0	0	0	0	0	0	0	0	0	0	0	0	0	0	0	0	0	0	0	0	0	0	0	0	0	0	0
xxxPropionimicrobium_lym	xxxPropionimicrobium_lymphophilum	[169..272]	Cutibacterium_acnes_J139_NZ_ADFS01000001_1_rna32_0028	0	0	0	0	0	0	0	0	0	0	0	0	0	0	0	0	0	0	0	0	0	0	0	0	0	0	10	0	4	0	0	0	0	0	0	0	0	0	0	0	0	0	0	0	0	0
xxxPropionimicrobium_lym	xxxPropionimicrobium_lymphophilum	[317..422]	Eubacterium_siraeum_DSM_15702_GCF_0003820851_ASM38208v1_NZ_KB907544_1__0020	0	0	0	0	0	0	0	0	0	0	0	0	0	0	0	0	0	0	0	0	0	0	0	0	0	0	2	0	4	0	0	0	0	0	0	0	0	0	0	0	0	0	0	0	2	0
xxxPropionimicrobium_lym	xxxPropionimicrobium_lymphophilum	[462..569]	Faecalibacterium_prausnitzii_NZ_DS483500_1_rna34_0106	0	0	0	0	0	0	0	0	0	0	0	0	0	0	0	0	0	0	0	0	0	0	0	0	0	0	0	0	0	0	0	0	0	0	0	0	0	0	0	0	0	0	0	0	0	0
xxxPropionimicrobium_lym	xxxPropionimicrobium_lymphophilum	[476..720]	Mageeibacillus_indolicus_NC_013895_2_rna7_0011	0	0	0	0	0	0	0	0	0	0	0	0	0	0	0	0	0	0	0	0	0	0	0	0	0	0	0	0	0	0	0	0	0	0	0	0	0	0	0	0	0	0	0	0	0	0
xxxPseudoflavonifractor_	xxxPseudoflavonifractor_capillosus_ATCC_29799	[23..125]	Bifidobacterium_angulatum_JCM_7096_GCF_0010251551_ASM102515v1_NZ_AP012322_1_rna0_0019	0	0	0	0	0	0	0	0	0	0	0	0	0	0	0	0	0	0	0	0	0	0	0	0	0	0	0	0	0	0	0	0	0	0	0	0	0	0	0	0	0	0	0	0	0	0
xxxPseudoflavonifractor_	xxxPseudoflavonifractor_capillosus_ATCC_29799	[166..271]	Cutibacterium_acnes_J139_NZ_ADFS01000001_1_rna32_0028	0	0	0	0	0	0	0	0	0	0	0	0	0	0	0	0	0	0	0	0	0	0	0	0	0	0	0	0	0	0	0	0	0	0	0	0	0	0	0	0	0	0	0	0	0	0
xxxPseudoflavonifractor_	xxxPseudoflavonifractor_capillosus_ATCC_29799	[180..570]	Eubacterium_siraeum_DSM_15702_GCF_0003820851_ASM38208v1_NZ_KB907544_1__0020	0	0	0	0	6	0	0	0	0	0	0	0	0	0	0	0	0	0	0	0	0	0	0	0	0	0	0	0	0	0	0	0	0	0	2	0	0	0	0	0	0	0	0	0	0	0
xxxPseudoflavonifractor_	xxxPseudoflavonifractor_capillosus_ATCC_29799	[319..425]	Faecalibacterium_prausnitzii_NZ_DS483500_1_rna34_0106	0	0	0	0	0	0	0	0	0	0	0	0	0	0	0	0	0	0	0	0	0	0	0	0	0	0	0	0	0	0	0	0	0	0	0	0	0	0	0	0	0	0	0	0	0	0
xxxPseudoflavonifractor_	xxxPseudoflavonifractor_capillosus_ATCC_29799	[619..727]	Mageeibacillus_indolicus_NC_013895_2_rna7_0011	0	2	0	0	0	0	0	0	0	0	0	0	0	0	0	0	0	0	0	0	0	0	0	0	0	0	0	0	0	0	0	0	0	0	0	0	0	0	0	0	0	0	0	0	0	0
xxxPseudoflavonifractor_	xxxPseudoflavonifractor_capillosus_ATCC_29799	[771..868]	Prevotella_copri_NZ_GG703855_1_rna43_0029	0	0	0	0	0	0	0	0	0	0	0	0	0	0	0	0	0	0	0	0	0	0	0	0	0	0	0	0	0	0	0	0	0	0	0	0	0	0	0	0	0	0	0	0	0	0
xxxPseudomonas_entomophi	xxxPseudomonas_entomophila_L48	[25..130]	Bifidobacterium_angulatum_JCM_7096_GCF_0010251551_ASM102515v1_NZ_AP012322_1_rna0_0019	0	0	0	0	0	0	0	0	0	0	0	0	0	0	0	0	0	0	0	0	0	0	0	0	0	0	0	0	0	0	0	0	0	0	0	0	0	0	0	0	0	0	0	0	0	0
xxxPseudomonas_entomophi	xxxPseudomonas_entomophila_L48	[167..272]	Cutibacterium_acnes_J139_NZ_ADFS01000001_1_rna32_0028	0	0	0	0	0	0	0	0	0	0	0	0	0	0	0	0	0	0	0	0	0	0	0	0	0	0	0	0	0	0	0	0	0	0	0	0	0	0	0	0	0	0	0	0	0	0
xxxPseudomonas_entomophi	xxxPseudomonas_entomophila_L48	[181..421]	Faecalibacterium_prausnitzii_NZ_DS483500_1_rna34_0106	0	0	0	0	0	0	0	0	0	0	0	0	0	0	0	0	0	0	0	0	0	0	0	0	0	0	0	0	0	0	0	0	0	0	0	0	0	0	0	0	0	0	0	0	0	0
xxxPseudomonas_entomophi	xxxPseudomonas_entomophila_L48	[470..574]	Mageeibacillus_indolicus_NC_013895_2_rna7_0011	0	0	0	0	0	0	0	0	0	0	0	0	0	0	0	0	0	0	0	0	0	0	0	0	0	0	0	0	0	0	0	0	0	0	0	0	0	0	0	0	0	0	0	0	0	0
xxxPseudomonas_entomophi	xxxPseudomonas_entomophila_L48	[623..727]	Prevotella_copri_NZ_GG703855_1_rna43_0029	0	0	0	0	0	0	0	0	0	0	0	0	0	0	0	0	0	0	0	0	0	0	0	0	0	0	0	0	0	0	0	0	0	0	0	0	0	0	0	0	0	0	0	0	0	0
xxxPseudomonas_entomophi	xxxPseudomonas_entomophila_L48	[774..874]	Shuttleworthia_satelles_DSM_14600_NZ_GG665866_1_rna19_0005	0	0	0	0	0	0	0	0	0	0	0	0	0	0	0	0	0	0	0	0	0	0	0	0	0	0	0	0	0	0	0	0	0	0	0	0	0	0	0	0	0	0	0	0	0	0
xxxPseudomonas_fluoresce	xxxPseudomonas_fluorescens_Pf0-1	[25..130]	Bifidobacterium_angulatum_JCM_7096_GCF_0010251551_ASM102515v1_NZ_AP012322_1_rna0_0019	0	0	0	0	0	0	0	0	0	0	0	0	0	0	0	0	0	0	0	0	0	0	0	0	0	0	0	0	0	0	0	0	0	0	0	0	0	0	0	0	0	0	0	0	0	0
xxxPseudomonas_fluoresce	xxxPseudomonas_fluorescens_Pf0-1	[168..272]	Cutibacterium_acnes_J139_NZ_ADFS01000001_1_rna32_0028	0	0	0	0	0	0	0	0	0	0	0	0	0	0	0	0	0	0	0	0	0	0	0	0	0	0	0	0	0	0	0	0	0	0	0	0	0	0	0	0	0	0	0	0	0	0
xxxPseudomonas_fluoresce	xxxPseudomonas_fluorescens_Pf0-1	[287..733]	Faecalibacterium_prausnitzii_NZ_DS483500_1_rna34_0106	0	0	0	0	0	0	0	0	0	0	0	0	0	0	0	0	0	0	0	0	0	0	0	0	0	0	0	0	0	0	0	0	0	0	0	0	0	0	0	0	0	0	0	0	0	0
xxxPseudomonas_fluoresce	xxxPseudomonas_fluorescens_Pf0-1	[326..430]	Mageeibacillus_indolicus_NC_013895_2_rna7_0011	0	0	0	0	0	0	0	0	0	0	0	0	0	0	0	0	0	0	0	0	0	0	0	0	0	0	0	0	0	0	0	0	0	0	0	0	0	0	0	0	0	0	0	0	0	0
xxxPseudomonas_fluoresce	xxxPseudomonas_fluorescens_Pf0-1	[474..578]	Prevotella_copri_NZ_GG703855_1_rna43_0029	0	0	0	0	0	0	0	0	0	0	0	0	0	0	0	0	0	0	0	0	0	0	0	0	0	0	0	0	0	0	0	0	0	0	0	0	0	0	0	0	0	0	0	0	0	0
xxxPseudomonas_fluoresce	xxxPseudomonas_fluorescens_Pf0-1	[774..874]	Shuttleworthia_satelles_DSM_14600_NZ_GG665866_1_rna19_0005	0	0	0	0	0	0	0	0	0	0	0	0	0	0	0	0	0	0	0	0	0	0	0	0	0	0	0	0	0	0	0	0	0	0	0	0	0	0	0	0	0	0	0	0	0	0
xxxPseudomonas_fluoresce	xxxPseudomonas_fluorescens_SBW25	[23..123]	Bifidobacterium_angulatum_JCM_7096_GCF_0010251551_ASM102515v1_NZ_AP012322_1_rna0_0019	0	0	0	0	0	0	0	0	0	0	0	0	0	0	0	0	0	0	0	0	0	0	0	0	0	0	0	0	0	0	0	0	0	0	0	0	0	0	0	0	0	0	0	0	0	0
xxxPseudomonas_fluoresce	xxxPseudomonas_fluorescens_SBW25	[171..276]	Cutibacterium_acnes_J139_NZ_ADFS01000001_1_rna32_0028	0	0	0	0	0	0	0	0	0	0	0	0	0	0	0	0	0	0	0	0	0	0	0	0	0	0	0	0	0	0	0	0	0	0	0	0	0	0	0	0	0	0	0	0	0	0
xxxPseudomonas_fluoresce	xxxPseudomonas_fluorescens_SBW25	[313..418]	Faecalibacterium_prausnitzii_NZ_DS483500_1_rna34_0106	0	0	0	0	0	0	0	0	0	0	0	0	0	0	0	0	0	0	0	0	0	0	0	0	0	0	0	0	0	0	0	0	0	0	0	0	0	0	0	0	0	0	0	0	0	0
xxxPseudomonas_fluoresce	xxxPseudomonas_fluorescens_SBW25	[327..567]	Mageeibacillus_indolicus_NC_013895_2_rna7_0011	0	0	0	0	0	0	0	0	0	0	0	0	0	0	0	0	0	0	0	0	0	0	0	0	0	0	0	0	0	0	0	0	0	0	0	0	0	0	0	0	0	0	0	0	0	0
xxxPseudomonas_fluoresce	xxxPseudomonas_fluorescens_SBW25	[618..722]	Prevotella_copri_NZ_GG703855_1_rna43_0029	0	0	0	0	0	0	0	0	0	0	0	0	0	0	0	0	0	0	0	0	0	0	0	0	0	0	0	0	0	0	0	0	0	0	0	0	0	0	0	0	0	0	0	0	0	0
xxxPseudomonas_fluoresce	xxxPseudomonas_fluorescens_SBW25	[766..870]	Shuttleworthia_satelles_DSM_14600_NZ_GG665866_1_rna19_0005	0	0	0	0	0	0	0	0	0	0	0	0	0	0	0	0	0	0	0	0	0	0	0	0	0	0	0	0	0	0	0	0	0	0	0	0	0	0	0	0	0	0	0	0	0	0
xxxPseudomonas_protegens	xxxPseudomonas_protegens_Pf-5	[27..131]	Bifidobacterium_angulatum_JCM_7096_GCF_0010251551_ASM102515v1_NZ_AP012322_1_rna0_0019	0	0	0	0	0	0	0	0	0	0	0	0	0	0	0	0	0	0	0	0	0	0	0	0	0	0	0	0	0	0	0	0	0	0	0	0	0	0	0	0	0	0	0	0	0	0
xxxPseudomonas_protegens	xxxPseudomonas_protegens_Pf-5	[180..284]	Cutibacterium_acnes_J139_NZ_ADFS01000001_1_rna32_0028	0	0	0	0	0	0	0	0	0	0	0	0	0	0	0	0	0	0	0	0	0	0	0	0	0	0	0	0	0	0	0	0	0	0	0	0	0	0	0	0	0	0	0	0	0	0
xxxPseudomonas_protegens	xxxPseudomonas_protegens_Pf-5	[193..733]	Faecalibacterium_prausnitzii_NZ_DS483500_1_rna34_0106	0	0	0	0	0	0	0	0	0	0	0	0	0	0	0	0	0	0	0	0	0	0	0	0	0	0	0	0	0	0	0	0	0	0	0	0	0	0	0	0	0	0	0	0	0	0
xxxPseudomonas_protegens	xxxPseudomonas_protegens_Pf-5	[325..429]	Mageeibacillus_indolicus_NC_013895_2_rna7_0011	0	0	0	0	0	0	0	0	0	0	0	0	0	0	0	0	0	0	0	0	0	0	0	0	0	0	0	0	0	0	0	0	0	0	0	0	0	0	0	0	0	0	0	0	0	0
xxxPseudomonas_protegens	xxxPseudomonas_protegens_Pf-5	[472..577]	Prevotella_copri_NZ_GG703855_1_rna43_0029	0	0	0	0	0	0	0	0	0	0	0	0	0	0	0	0	0	0	0	0	0	0	0	0	0	0	0	0	0	0	0	0	0	0	0	0	0	0	0	0	0	0	0	0	0	0
xxxPseudomonas_protegens	xxxPseudomonas_protegens_Pf-5	[774..874]	Shuttleworthia_satelles_DSM_14600_NZ_GG665866_1_rna19_0005	0	0	0	0	0	0	0	0	0	0	0	0	0	0	0	0	0	0	0	0	0	0	0	0	0	0	0	0	0	0	0	0	0	0	0	0	0	0	0	0	0	0	0	0	0	0
xxxPseudomonas_putida_GB	xxxPseudomonas_putida_GB-1	[23..123]	Bifidobacterium_angulatum_JCM_7096_GCF_0010251551_ASM102515v1_NZ_AP012322_1_rna0_0019	0	0	0	0	0	0	0	0	0	0	0	0	0	0	0	0	0	0	0	0	0	0	0	0	0	0	0	0	0	0	0	0	0	0	0	0	0	0	0	0	0	0	0	0	0	0
xxxPseudomonas_putida_GB	xxxPseudomonas_putida_GB-1	[171..276]	Cutibacterium_acnes_J139_NZ_ADFS01000001_1_rna32_0028	0	0	0	0	0	0	0	0	0	0	0	0	0	0	0	0	0	0	0	0	0	0	0	0	0	0	0	0	0	0	0	0	0	0	0	0	0	0	0	0	0	0	0	0	0	0
xxxPseudomonas_putida_GB	xxxPseudomonas_putida_GB-1	[314..418]	Faecalibacterium_prausnitzii_NZ_DS483500_1_rna34_0106	0	0	0	0	0	0	0	0	0	0	0	0	0	0	0	0	0	0	0	0	0	0	0	0	0	0	0	0	0	0	0	0	0	0	0	0	0	0	0	0	0	0	0	0	0	0
xxxPseudomonas_putida_GB	xxxPseudomonas_putida_GB-1	[433..879]	Mageeibacillus_indolicus_NC_013895_2_rna7_0011	0	0	0	0	0	0	0	0	0	0	0	0	0	0	0	0	0	0	0	0	0	0	0	0	0	0	0	0	0	0	0	0	0	0	0	0	0	0	0	0	0	0	0	0	0	0
xxxPseudomonas_putida_GB	xxxPseudomonas_putida_GB-1	[472..576]	Prevotella_copri_NZ_GG703855_1_rna43_0029	0	0	0	0	0	0	0	0	0	0	0	0	0	0	0	0	0	0	0	0	0	0	0	0	0	0	0	0	0	0	0	0	0	0	0	0	0	0	0	0	0	0	0	0	0	0
xxxPseudomonas_putida_GB	xxxPseudomonas_putida_GB-1	[620..724]	Shuttleworthia_satelles_DSM_14600_NZ_GG665866_1_rna19_0005	0	0	0	0	0	0	0	0	0	0	0	0	0	0	0	0	0	0	0	0	0	0	0	0	0	0	0	0	0	0	0	0	0	0	0	0	0	0	0	0	0	0	0	0	0	0
xxxPseudomonas_putida_KT	xxxPseudomonas_putida_KT2440	[23..123]	Bifidobacterium_angulatum_JCM_7096_GCF_0010251551_ASM102515v1_NZ_AP012322_1_rna0_0019	0	0	0	0	0	0	0	0	0	0	0	0	0	0	0	0	0	0	0	0	0	0	0	0	0	0	0	0	0	0	0	0	0	0	0	0	0	0	0	0	0	0	0	0	0	0
xxxPseudomonas_putida_KT	xxxPseudomonas_putida_KT2440	[171..276]	Cutibacterium_acnes_J139_NZ_ADFS01000001_1_rna32_0028	0	0	0	0	0	0	0	0	0	0	0	0	0	0	0	0	0	0	0	0	0	0	0	0	0	0	0	0	0	0	0	0	0	0	0	0	0	0	0	0	0	0	0	0	0	0
xxxPseudomonas_putida_KT	xxxPseudomonas_putida_KT2440	[313..418]	Faecalibacterium_prausnitzii_NZ_DS483500_1_rna34_0106	0	0	0	0	0	0	0	0	0	0	0	0	0	0	0	0	0	0	0	0	0	0	0	0	0	0	0	0	0	0	0	0	0	0	0	0	0	0	0	0	0	0	0	0	0	0
xxxPseudomonas_putida_KT	xxxPseudomonas_putida_KT2440	[327..567]	Mageeibacillus_indolicus_NC_013895_2_rna7_0011	0	0	0	0	0	0	0	0	0	0	0	0	0	0	0	0	0	0	0	0	0	0	0	0	0	0	0	0	0	0	0	0	0	0	0	0	0	0	0	0	0	0	0	0	0	0
xxxPseudomonas_putida_KT	xxxPseudomonas_putida_KT2440	[618..722]	Prevotella_copri_NZ_GG703855_1_rna43_0029	0	0	0	0	0	0	0	0	0	0	0	0	0	0	0	0	0	0	0	0	0	0	0	0	0	0	0	0	0	0	0	0	0	0	0	0	0	0	0	0	0	0	0	0	0	0
xxxPseudomonas_putida_KT	xxxPseudomonas_putida_KT2440	[766..870]	Shuttleworthia_satelles_DSM_14600_NZ_GG665866_1_rna19_0005	0	0	0	0	0	0	0	0	0	0	0	0	0	0	0	0	0	0	0	0	0	0	0	0	0	0	0	0	0	0	0	0	0	0	0	0	0	0	0	0	0	0	0	0	0	0
xxxPseudomonas_putida_W6	xxxPseudomonas_putida_W619	[23..123]	Bifidobacterium_angulatum_JCM_7096_GCF_0010251551_ASM102515v1_NZ_AP012322_1_rna0_0019	0	0	0	0	0	0	0	0	0	0	0	0	0	0	0	0	0	0	0	0	0	0	0	0	0	0	0	0	0	0	0	0	0	0	0	0	0	0	0	0	0	0	0	0	0	0
xxxPseudomonas_putida_W6	xxxPseudomonas_putida_W619	[165..269]	Cutibacterium_acnes_J139_NZ_ADFS01000001_1_rna32_0028	0	0	0	0	0	0	0	0	0	0	0	0	0	0	0	0	0	0	0	0	0	0	0	0	0	0	0	0	0	0	0	0	0	0	0	0	0	0	0	0	0	0	0	0	0	0
xxxPseudomonas_putida_W6	xxxPseudomonas_putida_W619	[284..879]	Faecalibacterium_prausnitzii_NZ_DS483500_1_rna34_0106	0	0	0	0	0	0	0	0	0	0	0	0	0	0	0	0	0	0	0	0	0	0	0	0	0	0	0	0	0	0	0	0	0	0	0	0	0	0	0	0	0	0	0	0	0	0
xxxPseudomonas_putida_W6	xxxPseudomonas_putida_W619	[323..427]	Mageeibacillus_indolicus_NC_013895_2_rna7_0011	0	0	0	0	0	0	0	0	0	0	0	0	0	0	0	0	0	0	0	0	0	0	0	0	0	0	0	0	0	0	0	0	0	0	0	0	0	0	0	0	0	0	0	0	0	0
xxxPseudomonas_putida_W6	xxxPseudomonas_putida_W619	[470..574]	Prevotella_copri_NZ_GG703855_1_rna43_0029	0	0	0	0	0	0	0	0	0	0	0	0	0	0	0	0	0	0	0	0	0	0	0	0	0	0	0	0	0	0	0	0	0	0	0	0	0	0	0	0	0	0	0	0	0	0
xxxPseudomonas_putida_W6	xxxPseudomonas_putida_W619	[618..723]	Shuttleworthia_satelles_DSM_14600_NZ_GG665866_1_rna19_0005	0	0	0	0	0	0	0	0	0	0	0	0	0	0	0	0	0	0	0	0	0	0	0	0	0	0	0	0	0	0	0	0	0	0	0	0	0	0	0	0	0	0	0	0	0	0
xxxPseudomonas_sp_UK4	xxxPseudomonas_sp_UK4	[23..123]	Bifidobacterium_angulatum_JCM_7096_GCF_0010251551_ASM102515v1_NZ_AP012322_1_rna0_0019	0	0	0	0	0	0	0	0	0	0	0	0	0	0	0	0	0	0	0	0	0	0	0	0	0	0	0	0	0	0	0	0	0	0	0	0	0	0	0	0	0	0	0	0	0	0
xxxPseudomonas_sp_UK4	xxxPseudomonas_sp_UK4	[171..276]	Cutibacterium_acnes_J139_NZ_ADFS01000001_1_rna32_0028	0	0	0	0	0	0	0	0	0	0	0	0	0	0	0	0	0	0	0	0	0	0	0	0	0	0	0	0	0	0	0	0	0	0	0	0	0	0	0	0	0	0	0	0	0	0
xxxPseudomonas_sp_UK4	xxxPseudomonas_sp_UK4	[313..418]	Faecalibacterium_prausnitzii_NZ_DS483500_1_rna34_0106	0	0	0	0	0	0	0	0	0	0	0	0	0	0	0	0	0	0	0	0	0	0	0	0	0	0	0	0	0	0	0	0	0	0	0	0	0	0	0	0	0	0	0	0	0	0
xxxPseudomonas_sp_UK4	xxxPseudomonas_sp_UK4	[327..567]	Mageeibacillus_indolicus_NC_013895_2_rna7_0011	0	0	0	0	0	0	0	0	0	0	0	0	0	0	0	0	0	0	0	0	0	0	0	0	0	0	0	0	0	0	0	0	0	0	0	0	0	0	0	0	0	0	0	0	0	0
xxxPseudomonas_sp_UK4	xxxPseudomonas_sp_UK4	[616..720]	Prevotella_copri_NZ_GG703855_1_rna43_0029	0	0	0	0	0	0	0	0	0	0	0	0	0	0	0	0	0	0	0	0	0	0	0	0	0	0	0	0	0	0	0	0	0	0	0	0	0	0	0	0	0	0	0	0	0	0
xxxPseudomonas_sp_UK4	xxxPseudomonas_sp_UK4	[769..873]	Shuttleworthia_satelles_DSM_14600_NZ_GG665866_1_rna19_0005	0	0	0	0	0	0	0	0	0	0	0	0	0	0	0	0	0	0	0	0	0	0	0	0	0	0	0	0	0	0	0	0	0	0	0	0	0	0	0	0	0	0	0	0	0	0
xxxRaoultella_planticola	xxxRaoultella_planticola	[27..130]	Cutibacterium_acnes_J139_NZ_ADFS01000001_1_rna32_0028	0	0	0	0	0	0	0	0	0	0	0	0	0	0	0	0	0	0	0	0	0	0	0	0	0	0	0	0	0	0	0	0	0	0	0	0	0	0	0	0	0	0	0	0	0	0
xxxRaoultella_planticola	xxxRaoultella_planticola	[173..277]	Faecalibacterium_prausnitzii_NZ_DS483500_1_rna34_0106	0	0	0	0	0	0	0	0	0	0	0	0	0	0	0	0	0	0	0	0	0	0	0	0	0	0	0	0	0	0	0	0	0	0	0	0	0	0	0	0	0	0	0	0	0	0
xxxRaoultella_planticola	xxxRaoultella_planticola	[329..433]	Mageeibacillus_indolicus_NC_013895_2_rna7_0011	0	0	0	0	0	0	0	0	0	0	0	0	0	0	0	0	0	0	0	0	0	0	0	0	0	0	0	0	0	0	0	0	0	0	0	0	0	0	0	0	0	0	0	0	0	0
xxxRaoultella_planticola	xxxRaoultella_planticola	[342..732]	Prevotella_copri_NZ_GG703855_1_rna43_0029	0	0	0	0	0	0	0	0	0	0	0	0	0	0	0	0	0	0	0	0	0	0	0	0	0	0	0	0	0	0	0	0	0	0	0	0	0	0	0	0	0	0	0	0	0	0
xxxRaoultella_planticola	xxxRaoultella_planticola	[471..576]	Shuttleworthia_satelles_DSM_14600_NZ_GG665866_1_rna19_0005	0	0	0	0	0	0	0	0	0	0	0	0	0	0	0	0	0	0	0	0	0	0	0	0	0	0	0	0	0	0	0	0	666	0	0	0	0	0	0	0	0	0	0	0	0	0
xxxRoseburia_faecis_GCF_	xxxRoseburia_faecis_GCF_001405615.1_13414_6_47	[22..127]	Bifidobacterium_angulatum_JCM_7096_GCF_0010251551_ASM102515v1_NZ_AP012322_1_rna0_0019	0	0	0	0	0	0	0	0	0	0	0	0	0	0	0	0	0	0	0	0	0	0	0	0	0	0	0	0	0	0	0	0	0	0	0	0	0	0	0	0	0	0	0	0	0	0
xxxRoseburia_faecis_GCF_	xxxRoseburia_faecis_GCF_001405615.1_13414_6_47	[176..279]	Clostridium_bolteae_ATCC_BAA_613_GCF_0001543651_ASM15436v1_NZ_DS480694_1_rna30_0007	0	0	0	0	0	0	0	0	0	0	0	0	0	0	0	0	0	0	0	0	0	0	0	0	0	0	0	0	0	0	0	0	0	0	0	0	0	0	0	0	0	0	0	0	0	0
xxxRoseburia_faecis_GCF_	xxxRoseburia_faecis_GCF_001405615.1_13414_6_47	[322..426]	Cutibacterium_acnes_J139_NZ_ADFS01000001_1_rna32_0028	0	0	0	0	0	0	0	0	0	0	0	0	0	0	0	0	0	0	0	0	0	0	0	0	0	0	0	0	0	0	0	0	0	0	0	0	0	0	0	0	0	0	0	0	0	0
xxxRoseburia_faecis_GCF_	xxxRoseburia_faecis_GCF_001405615.1_13414_6_47	[477..581]	Eubacterium_siraeum_DSM_15702_GCF_0003820851_ASM38208v1_NZ_KB907544_1__0020	0	0	0	0	0	0	0	0	0	0	0	0	0	0	0	0	0	0	0	0	0	0	0	0	0	0	0	0	0	0	0	0	0	0	0	0	0	0	0	0	0	0	0	0	0	0
xxxRoseburia_faecis_GCF_	xxxRoseburia_faecis_GCF_001405615.1_13414_6_47	[628..732]	Faecalibacterium_prausnitzii_NZ_DS483500_1_rna34_0106	0	0	0	0	0	0	0	0	0	0	0	0	0	0	0	0	0	0	0	0	0	0	0	0	0	0	0	0	0	0	0	0	0	0	0	0	0	0	0	0	0	0	0	0	0	0
xxxRoseburia_faecis_GCF_	xxxRoseburia_faecis_GCF_001405615.1_13414_6_47	[770..875]	Prevotella_copri_NZ_GG703855_1_rna43_0029	2	0	0	0	12	0	0	0	0	0	0	2	0	0	0	0	0	0	0	0	0	0	0	0	0	0	0	0	8	0	0	0	98	0	0	0	0	0	0	0	2	0	0	0	0	0
xxxRoseburia_faecis_GCF_	xxxRoseburia_faecis_GCF_001405615.1_13414_6_47	[923..1023]	Shuttleworthia_satelles_DSM_14600_NZ_GG665866_1_rna19_0005	0	0	0	0	0	0	0	0	0	0	0	0	0	0	0	0	0	0	0	0	0	0	0	0	0	0	0	0	0	0	0	0	0	0	0	0	0	0	0	0	0	0	0	0	0	0
xxxRoseburia_intestinali	xxxRoseburia_intestinalis_L1-82	[19..123]	Bifidobacterium_angulatum_JCM_7096_GCF_0010251551_ASM102515v1_NZ_AP012322_1_rna0_0019	0	0	0	0	0	0	0	0	0	0	0	0	0	0	0	0	0	0	0	0	0	0	0	0	0	0	0	0	0	0	0	0	0	0	0	0	0	0	0	0	0	0	0	0	0	0
xxxRoseburia_intestinali	xxxRoseburia_intestinalis_L1-82	[174..278]	Clostridium_bolteae_ATCC_BAA_613_GCF_0001543651_ASM15436v1_NZ_DS480694_1_rna30_0007	0	0	0	0	0	0	0	0	0	0	0	0	0	0	0	0	0	0	0	0	0	0	0	0	0	0	0	0	0	0	0	0	0	0	0	0	0	0	0	0	0	0	0	0	0	0
xxxRoseburia_intestinali	xxxRoseburia_intestinalis_L1-82	[329..433]	Cutibacterium_acnes_J139_NZ_ADFS01000001_1_rna32_0028	0	0	0	0	0	0	0	0	0	0	0	0	0	0	0	0	0	0	0	0	0	0	0	0	0	0	0	0	0	0	0	0	0	0	0	0	0	0	0	0	0	0	0	0	0	0
xxxRoseburia_intestinali	xxxRoseburia_intestinalis_L1-82	[472..577]	Eubacterium_siraeum_DSM_15702_GCF_0003820851_ASM38208v1_NZ_KB907544_1__0020	0	0	0	0	0	0	0	0	0	0	0	0	0	0	0	0	0	0	0	0	0	0	0	0	0	0	0	0	0	0	0	0	0	0	0	0	0	0	0	0	0	0	0	0	0	0
xxxRoseburia_intestinali	xxxRoseburia_intestinalis_L1-82	[624..729]	Faecalibacterium_prausnitzii_NZ_DS483500_1_rna34_0106	0	0	0	0	0	0	0	0	0	0	0	0	0	0	0	0	0	0	0	0	0	0	0	0	0	0	0	0	0	0	0	0	0	0	0	0	0	0	0	0	0	0	0	0	0	0
xxxRoseburia_intestinali	xxxRoseburia_intestinalis_L1-82	[770..873]	Prevotella_copri_NZ_GG703855_1_rna43_0029	0	0	0	0	0	0	0	0	0	0	0	0	0	0	0	0	0	0	0	0	0	0	0	0	0	0	0	0	0	0	0	0	0	0	0	0	0	0	0	0	0	0	0	0	0	0
xxxRoseburia_intestinali	xxxRoseburia_intestinalis_L1-82	[923..1023]	Shuttleworthia_satelles_DSM_14600_NZ_GG665866_1_rna19_0005	0	0	0	0	0	0	0	0	0	0	0	0	0	0	0	0	0	0	0	0	0	0	0	0	0	0	0	0	0	0	0	0	0	0	0	0	0	0	0	0	0	0	0	0	0	0
xxxRoseburia_inulinivora	xxxRoseburia_inulinivorans_DSM_16841	[21..129]	Bacteroides_sp_3_1_23_01	0	0	0	0	0	0	0	0	0	0	0	0	0	0	0	0	0	0	0	0	0	0	0	0	0	0	0	0	0	0	0	0	0	0	0	0	0	0	0	0	0	0	0	0	0	0
xxxRoseburia_inulinivora	xxxRoseburia_inulinivorans_DSM_16841	[172..272]	Bifidobacterium_angulatum_JCM_7096_GCF_0010251551_ASM102515v1_NZ_AP012322_1_rna0_0019	0	0	0	0	0	0	0	0	0	0	0	0	0	0	0	0	0	0	0	0	0	0	0	0	0	0	0	0	0	0	0	0	0	0	0	0	0	0	0	0	0	0	0	0	0	0
xxxRoseburia_inulinivora	xxxRoseburia_inulinivorans_DSM_16841	[320..424]	Prevotella_copri_NZ_GG703855_1_rna43_0029	0	0	0	0	0	0	0	0	0	0	0	0	0	0	0	0	0	0	0	0	0	0	0	0	0	0	0	0	0	0	0	0	0	0	0	0	0	0	0	0	0	0	0	0	0	0
xxxRoseburia_inulinivora	xxxRoseburia_inulinivorans_DSM_16841	[467..570]	Shuttleworthia_satelles_DSM_14600_NZ_GG665866_1_rna19_0005	0	0	0	0	0	0	0	0	0	0	0	0	0	0	0	0	0	0	0	0	0	0	0	0	0	0	0	0	0	0	0	0	0	0	0	0	0	0	0	0	0	0	0	0	0	0
xxxRothia_dentocariosa_A	xxxRothia_dentocariosa_ATCC_17931	[23..124]	Bifidobacterium_angulatum_JCM_7096_GCF_0010251551_ASM102515v1_NZ_AP012322_1_rna0_0019	0	0	0	0	0	0	0	0	0	0	0	0	0	0	0	0	0	0	0	0	0	0	0	0	0	0	0	0	0	0	0	0	0	0	0	0	2	0	0	0	0	0	0	0	0	0
xxxRothia_dentocariosa_A	xxxRothia_dentocariosa_ATCC_17931	[172..276]	Cutibacterium_acnes_J139_NZ_ADFS01000001_1_rna32_0028	0	0	0	0	0	0	0	0	0	0	0	0	0	0	0	0	0	0	0	0	0	0	0	0	0	0	0	0	0	0	0	0	0	0	0	0	0	0	0	0	0	0	0	0	0	0
xxxRothia_dentocariosa_A	xxxRothia_dentocariosa_ATCC_17931	[313..420]	Mageeibacillus_indolicus_NC_013895_2_rna7_0011	0	0	0	0	0	0	0	0	0	0	0	0	0	0	0	0	0	0	0	0	0	0	0	0	0	0	0	0	0	0	0	0	0	0	0	0	0	0	0	0	0	0	0	0	0	0
xxxRothia_dentocariosa_A	xxxRothia_dentocariosa_ATCC_17931	[468..572]	Prevotella_copri_NZ_GG703855_1_rna43_0029	0	0	0	0	0	0	0	0	0	0	0	0	0	0	0	0	0	0	0	0	0	0	0	0	0	0	0	0	0	0	0	0	0	0	0	0	0	0	0	0	0	0	0	0	0	0
xxxRothia_dentocariosa_A	xxxRothia_dentocariosa_ATCC_17931	[621..725]	Shuttleworthia_satelles_DSM_14600_NZ_GG665866_1_rna19_0005	0	0	0	0	0	0	0	0	0	0	0	0	0	0	0	0	0	0	0	0	0	0	0	0	0	0	0	0	2	0	0	0	0	0	0	0	0	0	0	0	0	0	0	0	0	0
xxxRothia_dentocariosa_M	xxxRothia_dentocariosa_M567	[23..124]	Bifidobacterium_angulatum_JCM_7096_GCF_0010251551_ASM102515v1_NZ_AP012322_1_rna0_0019	0	0	0	0	0	0	0	0	0	0	0	0	0	0	0	0	0	0	0	0	0	0	0	0	0	0	0	0	0	0	0	0	0	0	0	0	2	0	0	0	0	0	0	0	0	0
xxxRothia_dentocariosa_M	xxxRothia_dentocariosa_M567	[172..276]	Cutibacterium_acnes_J139_NZ_ADFS01000001_1_rna32_0028	0	0	0	0	0	0	0	0	0	0	0	0	0	0	0	0	0	0	0	0	0	0	0	0	0	0	0	0	0	0	0	0	0	0	0	0	0	0	0	0	0	0	0	0	0	0
xxxRothia_dentocariosa_M	xxxRothia_dentocariosa_M567	[313..420]	Mageeibacillus_indolicus_NC_013895_2_rna7_0011	0	0	0	0	0	0	0	0	0	0	0	0	0	0	0	0	0	0	0	0	0	0	0	0	0	0	0	0	0	0	0	0	0	0	0	0	0	0	0	0	0	0	0	0	0	0
xxxRothia_dentocariosa_M	xxxRothia_dentocariosa_M567	[468..572]	Prevotella_copri_NZ_GG703855_1_rna43_0029	0	0	0	0	0	0	0	0	0	0	0	0	0	0	0	0	0	0	0	0	0	0	0	0	0	0	0	0	0	0	0	0	0	0	0	0	0	0	0	0	0	0	0	0	0	0
xxxRothia_dentocariosa_M	xxxRothia_dentocariosa_M567	[621..725]	Shuttleworthia_satelles_DSM_14600_NZ_GG665866_1_rna19_0005	0	0	0	0	0	0	0	0	0	0	0	0	0	0	0	0	0	0	0	0	0	0	0	2	0	0	0	0	2	0	0	0	0	0	0	0	0	0	0	0	0	0	0	0	0	0
xxxRothia_mucilaginosa_A	xxxRothia_mucilaginosa_ATCC_25296	[23..123]	Bifidobacterium_angulatum_JCM_7096_GCF_0010251551_ASM102515v1_NZ_AP012322_1_rna0_0019	0	0	0	0	0	0	0	0	0	0	0	0	0	0	0	0	0	0	0	0	0	0	0	0	0	0	0	0	0	0	0	0	0	0	0	0	0	0	0	0	0	0	0	0	0	0
xxxRothia_mucilaginosa_A	xxxRothia_mucilaginosa_ATCC_25296	[171..275]	Cutibacterium_acnes_J139_NZ_ADFS01000001_1_rna32_0028	0	0	0	0	0	0	0	0	0	0	0	0	0	0	0	0	0	0	0	0	0	0	0	0	0	0	0	0	0	0	0	0	0	0	0	0	0	0	0	0	0	0	0	0	0	0
xxxRothia_mucilaginosa_A	xxxRothia_mucilaginosa_ATCC_25296	[312..419]	Mageeibacillus_indolicus_NC_013895_2_rna7_0011	0	0	0	0	0	0	0	0	0	0	0	0	0	0	0	0	0	0	0	0	0	0	0	0	0	0	0	0	0	0	0	0	0	0	0	0	0	0	0	0	0	0	0	0	0	0
xxxRothia_mucilaginosa_A	xxxRothia_mucilaginosa_ATCC_25296	[467..571]	Prevotella_copri_NZ_GG703855_1_rna43_0029	0	0	0	0	0	0	0	0	0	0	0	0	0	0	0	0	0	0	0	0	0	0	0	0	0	0	0	0	0	0	0	0	0	0	0	0	0	0	0	0	0	0	0	0	0	0
xxxRothia_mucilaginosa_A	xxxRothia_mucilaginosa_ATCC_25296	[620..724]	Shuttleworthia_satelles_DSM_14600_NZ_GG665866_1_rna19_0005	0	0	0	0	0	0	0	0	0	0	0	0	0	0	0	0	0	0	0	0	0	0	0	2	0	0	0	0	2	0	0	0	0	0	0	0	0	0	0	0	0	0	0	0	0	0
xxxRothia_mucilaginosa_D	xxxRothia_mucilaginosa_DY-18	[27..131]	Bifidobacterium_angulatum_JCM_7096_GCF_0010251551_ASM102515v1_NZ_AP012322_1_rna0_0019	0	0	0	0	0	0	0	0	0	0	0	0	0	0	0	0	0	0	0	0	0	0	0	0	0	0	0	0	2	0	0	0	0	0	0	0	0	0	0	0	0	0	0	0	0	0
xxxRothia_mucilaginosa_D	xxxRothia_mucilaginosa_DY-18	[174..278]	Cutibacterium_acnes_J139_NZ_ADFS01000001_1_rna32_0028	0	0	0	0	0	0	0	0	0	0	0	0	0	0	0	0	0	0	0	0	0	0	0	0	0	0	0	0	0	0	0	0	0	0	0	0	0	0	0	0	0	0	0	0	0	0
xxxRothia_mucilaginosa_D	xxxRothia_mucilaginosa_DY-18	[329..436]	Mageeibacillus_indolicus_NC_013895_2_rna7_0011	0	0	0	0	0	0	0	0	0	0	0	0	0	0	0	0	0	0	0	0	0	0	0	0	0	0	0	0	0	0	0	0	0	0	0	0	0	0	0	0	0	0	0	0	0	0
xxxRothia_mucilaginosa_D	xxxRothia_mucilaginosa_DY-18	[473..577]	Prevotella_copri_NZ_GG703855_1_rna43_0029	0	0	0	0	0	0	0	0	0	0	0	0	0	0	0	0	0	0	0	0	0	0	0	0	0	0	0	0	0	0	0	0	0	0	0	0	0	0	0	0	0	0	0	0	0	0
xxxRothia_mucilaginosa_D	xxxRothia_mucilaginosa_DY-18	[625..725]	Shuttleworthia_satelles_DSM_14600_NZ_GG665866_1_rna19_0005	0	0	0	0	0	0	0	0	0	0	0	0	0	0	0	0	0	0	0	0	0	0	0	0	0	0	0	0	0	0	0	0	0	0	0	0	0	0	0	0	0	0	0	0	0	0
xxxRuminococcus_albus_8	xxxRuminococcus_albus_8	[23..123]	Bifidobacterium_angulatum_JCM_7096_GCF_0010251551_ASM102515v1_NZ_AP012322_1_rna0_0019	0	0	0	0	0	0	0	0	0	0	0	0	0	0	0	0	0	0	0	0	0	0	0	0	0	0	0	0	0	0	0	0	0	0	0	0	0	0	0	0	0	0	0	0	0	0
xxxRuminococcus_albus_8	xxxRuminococcus_albus_8	[164..269]	Cutibacterium_acnes_J139_NZ_ADFS01000001_1_rna32_0028	0	0	0	0	0	0	0	0	0	0	0	0	0	0	0	0	0	0	0	0	0	0	0	0	0	0	0	0	0	0	0	0	0	0	0	0	0	0	0	0	0	0	0	0	0	0
xxxRuminococcus_albus_8	xxxRuminococcus_albus_8	[178..868]	Eubacterium_siraeum_DSM_15702_GCF_0003820851_ASM38208v1_NZ_KB907544_1__0016	0	0	0	0	0	0	0	0	0	0	0	0	0	0	0	0	0	0	0	0	0	0	0	0	0	0	0	0	0	0	0	0	0	0	0	0	0	0	0	0	0	0	0	0	0	0
xxxRuminococcus_albus_8	xxxRuminococcus_albus_8	[320..426]	Eubacterium_siraeum_DSM_15702_GCF_0003820851_ASM38208v1_NZ_KB907544_1__0020	0	0	0	0	0	0	0	0	0	0	0	0	0	0	0	0	0	0	0	0	0	0	0	0	0	0	0	0	0	0	0	0	0	0	0	0	0	0	0	0	0	0	0	0	0	0
xxxRuminococcus_albus_8	xxxRuminococcus_albus_8	[469..574]	Faecalibacterium_prausnitzii_NZ_DS483500_1_rna34_0106	0	0	0	0	0	0	0	0	0	0	0	0	0	0	0	0	0	0	0	0	0	0	0	0	0	0	0	0	0	0	0	0	0	0	0	0	0	0	0	0	0	0	0	0	0	0
xxxRuminococcus_albus_8	xxxRuminococcus_albus_8	[617..723]	Mageeibacillus_indolicus_NC_013895_2_rna7_0011	0	0	0	0	0	0	0	0	0	0	0	0	0	0	0	0	0	0	0	0	0	0	0	0	0	0	0	0	0	0	0	0	0	0	0	0	0	0	0	0	0	0	0	2	0	0
xxxRuminococcus_albus_8	xxxRuminococcus_albus_8	[917..1014]	Prevotella_copri_NZ_GG703855_1_rna43_0029	0	0	0	0	0	0	0	0	0	0	0	0	0	0	0	0	0	0	0	0	0	0	0	0	0	0	0	0	0	0	0	0	0	0	0	0	0	0	0	0	0	0	0	0	0	0
xxxRuminococcus_lactaris	xxxRuminococcus_lactaris_ATCC_29176	[27..130]	Bifidobacterium_angulatum_JCM_7096_GCF_0010251551_ASM102515v1_NZ_AP012322_1_rna0_0019	0	0	0	0	0	0	0	0	0	0	0	0	0	0	0	0	0	0	0	0	0	0	0	0	0	0	0	0	0	0	0	0	0	0	0	0	0	0	0	0	0	0	0	0	0	0
xxxRuminococcus_lactaris	xxxRuminococcus_lactaris_ATCC_29176	[173..277]	Clostridium_bolteae_ATCC_BAA_613_GCF_0001543651_ASM15436v1_NZ_DS480694_1_rna30_0007	0	0	0	0	0	0	0	0	0	0	0	0	0	0	0	0	0	0	0	0	0	0	0	0	0	0	0	0	0	0	0	0	0	0	0	0	0	0	0	0	0	0	0	0	0	0
xxxRuminococcus_lactaris	xxxRuminococcus_lactaris_ATCC_29176	[323..439]	Cutibacterium_acnes_J139_NZ_ADFS01000001_1_rna32_0028	0	0	0	0	0	0	0	0	0	0	0	0	0	0	0	0	0	0	0	0	0	0	0	0	0	0	0	0	0	0	0	0	0	0	0	0	0	0	0	0	0	0	0	0	0	0
xxxRuminococcus_lactaris	xxxRuminococcus_lactaris_ATCC_29176	[489..593]	Eubacterium_siraeum_DSM_15702_GCF_0003820851_ASM38208v1_NZ_KB907544_1__0016	0	0	0	0	0	0	0	0	0	0	0	0	0	0	0	0	0	0	0	0	0	0	0	0	0	0	0	0	0	0	0	0	0	0	0	0	0	0	0	0	0	0	0	0	0	0
xxxRuminococcus_lactaris	xxxRuminococcus_lactaris_ATCC_29176	[640..744]	Eubacterium_siraeum_DSM_15702_GCF_0003820851_ASM38208v1_NZ_KB907544_1__0020	0	0	0	0	0	0	0	0	0	0	0	0	0	0	0	0	0	0	0	0	0	0	0	0	0	0	0	0	0	0	0	0	0	0	0	0	0	0	0	0	0	0	0	0	0	0
xxxRuminococcus_lactaris	xxxRuminococcus_lactaris_ATCC_29176	[782..887]	Faecalibacterium_prausnitzii_NZ_DS483500_1_rna34_0106	0	0	0	0	0	0	0	0	0	0	0	0	0	0	0	0	0	0	0	0	0	0	0	0	0	0	0	0	0	0	0	0	0	0	0	0	0	0	0	0	0	0	0	0	0	0
xxxRuminococcus_lactaris	xxxRuminococcus_lactaris_ATCC_29176	[934..1039]	Prevotella_copri_NZ_GG703855_1_rna43_0029	0	0	0	0	0	0	0	0	0	0	0	0	0	0	0	0	0	0	0	0	0	0	0	0	0	0	0	0	0	0	0	0	0	0	0	0	0	0	0	0	0	0	0	0	0	0
xxxRuminococcus_lactaris	xxxRuminococcus_lactaris_ATCC_29176	[1084..1184]	Shuttleworthia_satelles_DSM_14600_NZ_GG665866_1_rna19_0005	0	0	0	0	0	0	0	0	0	0	0	0	0	0	0	0	0	0	0	0	0	0	0	0	0	0	0	0	0	0	0	0	0	0	0	0	0	0	0	0	0	0	0	0	0	0
xxxRuminococcus_sp_5_1_3	xxxRuminococcus_sp_5_1_39BFAA	[27..130]	Bifidobacterium_angulatum_JCM_7096_GCF_0010251551_ASM102515v1_NZ_AP012322_1_rna0_0019	0	0	0	0	0	0	0	0	0	0	0	0	0	0	0	0	0	0	0	0	0	0	0	0	0	0	0	0	0	0	0	0	0	0	0	0	0	0	0	0	0	0	0	0	0	0
xxxRuminococcus_sp_5_1_3	xxxRuminococcus_sp_5_1_39BFAA	[173..277]	Cutibacterium_acnes_J139_NZ_ADFS01000001_1_rna32_0028	0	0	0	0	0	0	0	0	0	0	0	0	0	0	0	0	0	0	0	0	0	0	0	0	0	0	0	0	0	0	0	0	0	0	0	0	0	0	0	0	0	0	0	0	0	0
xxxRuminococcus_sp_5_1_3	xxxRuminococcus_sp_5_1_39BFAA	[329..433]	Faecalibacterium_prausnitzii_NZ_DS483500_1_rna34_0106	0	0	0	0	0	0	0	0	0	0	0	0	0	0	0	0	0	0	0	0	0	0	0	0	0	0	0	0	0	0	0	0	0	0	0	0	0	0	0	0	0	0	0	0	0	0
xxxRuminococcus_sp_5_1_3	xxxRuminococcus_sp_5_1_39BFAA	[471..576]	Prevotella_copri_NZ_GG703855_1_rna43_0029	0	0	0	0	0	0	0	0	0	0	0	0	0	0	0	0	0	0	0	0	0	0	0	0	0	0	0	0	0	0	0	0	0	0	0	0	0	0	0	0	0	0	0	0	0	0
xxxRuminococcus_sp_5_1_3	xxxRuminococcus_sp_5_1_39BFAA	[624..724]	Shuttleworthia_satelles_DSM_14600_NZ_GG665866_1_rna19_0005	0	0	0	0	0	0	0	0	2	0	1	0	0	0	0	0	0	0	0	2	0	0	0	0	0	0	0	0	0	0	0	0	0	0	0	0	0	0	0	0	0	0	1	0	0	0
xxxRuminococcus_torques_	xxxRuminococcus_torques_ATCC_27756_GCF_000153925.1_ASM15392v1	[25..130]	Bifidobacterium_angulatum_JCM_7096_GCF_0010251551_ASM102515v1_NZ_AP012322_1_rna0_0019	0	0	0	0	0	0	0	0	0	0	0	0	0	0	0	0	0	0	0	0	0	0	0	0	0	0	0	0	0	0	0	0	0	0	0	0	0	0	0	0	0	0	0	0	0	0
xxxRuminococcus_torques_	xxxRuminococcus_torques_ATCC_27756_GCF_000153925.1_ASM15392v1	[171..276]	Cutibacterium_acnes_J139_NZ_ADFS01000001_1_rna32_0028	0	0	0	0	0	0	0	0	0	0	0	0	0	0	0	0	0	0	0	0	0	0	0	0	0	0	0	0	0	0	0	0	0	0	0	0	0	0	0	0	0	0	0	0	0	0
xxxRuminococcus_torques_	xxxRuminococcus_torques_ATCC_27756_GCF_000153925.1_ASM15392v1	[325..428]	Eubacterium_siraeum_DSM_15702_GCF_0003820851_ASM38208v1_NZ_KB907544_1__0016	0	0	0	0	0	0	0	0	0	0	0	0	0	0	0	0	0	0	0	0	0	0	0	0	0	0	0	0	0	0	0	0	0	0	0	0	0	0	0	0	0	0	0	0	0	0
xxxRuminococcus_torques_	xxxRuminococcus_torques_ATCC_27756_GCF_000153925.1_ASM15392v1	[466..570]	Eubacterium_siraeum_DSM_15702_GCF_0003820851_ASM38208v1_NZ_KB907544_1__0020	0	0	0	0	0	0	0	0	0	0	0	0	0	0	0	0	0	0	0	0	0	0	0	0	0	0	0	0	0	0	0	0	0	0	0	0	0	0	0	0	0	0	0	0	0	0
xxxRuminococcus_torques_	xxxRuminococcus_torques_ATCC_27756_GCF_000153925.1_ASM15392v1	[621..725]	Faecalibacterium_prausnitzii_NZ_DS483500_1_rna34_0106	0	0	0	0	0	0	0	0	0	0	0	0	0	0	0	0	0	0	0	0	0	0	0	0	0	0	0	0	0	0	0	0	0	0	0	0	0	0	0	0	0	0	0	0	0	0
xxxRuminococcus_torques_	xxxRuminococcus_torques_ATCC_27756_GCF_000153925.1_ASM15392v1	[771..885]	Prevotella_copri_NZ_GG703855_1_rna43_0029	0	0	0	0	40	0	0	0	0	0	0	4	0	0	0	0	0	0	0	0	0	0	0	0	0	0	0	0	10	0	0	0	100	0	0	0	0	0	0	0	8	0	0	0	0	2
xxxRuminococcus_torques_	xxxRuminococcus_torques_ATCC_27756_GCF_000153925.1_ASM15392v1	[932..1033]	Shuttleworthia_satelles_DSM_14600_NZ_GG665866_1_rna19_0005	0	0	0	0	0	0	0	0	0	0	0	0	0	0	0	0	0	0	0	0	0	0	0	0	0	0	0	0	0	0	0	0	0	0	0	0	0	0	0	0	0	0	0	0	0	0
xxxSarcoptes_scabiei	xxxSarcoptes_scabiei	[22..135]	Coprinus_comatus_Coprinus_comatus_product_18S_0002	0	0	0	0	0	0	0	0	0	0	0	0	0	0	0	0	0	0	0	0	0	0	0	0	0	0	0	0	0	0	0	0	0	0	0	0	0	0	0	0	0	0	0	0	0	0
xxxSarcoptes_scabiei	xxxSarcoptes_scabiei	[180..286]	Eubacterium_siraeum_DSM_15702_GCF_0003820851_ASM38208v1_NZ_KB907544_1__0020	0	0	0	0	0	2	0	0	0	0	0	0	0	0	0	0	0	2	0	2	0	0	0	0	0	0	0	0	0	0	0	0	0	0	0	0	0	0	2	0	0	0	0	0	0	0
xxxSchistosoma_haematobi	xxxSchistosoma_haematobium	[22..127]	Aspergillus_tubingensis_KT326815_1_product_18S_0002	0	0	0	0	0	0	0	0	0	0	0	0	0	0	0	0	0	0	0	0	0	0	0	0	0	0	0	0	0	0	0	0	0	0	0	0	0	0	0	0	0	0	0	0	0	0
xxxSchistosoma_haematobi	xxxSchistosoma_haematobium	[175..279]	Coprinus_comatus_Coprinus_comatus_product_18S_0002	0	0	0	0	0	0	0	0	0	0	0	0	0	0	0	0	0	0	0	0	0	0	0	0	0	0	0	0	0	0	0	0	0	0	0	0	0	0	0	0	0	0	0	0	0	0
xxxShuttleworthia_satell	xxxShuttleworthia_satelles_DSM_14600	[19..123]	Bifidobacterium_angulatum_JCM_7096_GCF_0010251551_ASM102515v1_NZ_AP012322_1_rna0_0019	0	0	0	0	0	0	0	0	0	0	0	0	0	0	0	0	0	0	0	0	0	0	0	0	0	0	0	0	0	0	0	0	0	0	0	0	0	0	0	0	0	0	0	0	0	0
xxxShuttleworthia_satell	xxxShuttleworthia_satelles_DSM_14600	[177..281]	Cutibacterium_acnes_J139_NZ_ADFS01000001_1_rna32_0028	0	0	0	0	0	0	0	0	0	0	0	0	0	0	0	0	0	0	0	0	0	0	0	0	0	0	0	0	0	0	0	0	0	0	0	0	0	0	0	0	0	0	0	0	0	0
xxxShuttleworthia_satell	xxxShuttleworthia_satelles_DSM_14600	[324..428]	Eubacterium_siraeum_DSM_15702_GCF_0003820851_ASM38208v1_NZ_KB907544_1__0020	0	0	0	0	0	0	0	0	0	0	0	0	0	0	0	0	0	0	0	0	0	0	0	0	0	0	0	0	0	0	0	0	0	0	0	0	0	0	0	0	0	0	0	0	0	0
xxxShuttleworthia_satell	xxxShuttleworthia_satelles_DSM_14600	[472..577]	Faecalibacterium_prausnitzii_NZ_DS483500_1_rna34_0106	2	0	0	0	14	0	0	0	0	0	0	4	0	0	0	0	0	0	0	0	0	0	0	0	0	0	0	0	18	0	0	0	110	0	0	0	0	0	0	0	2	0	0	0	0	0
xxxShuttleworthia_satell	xxxShuttleworthia_satelles_DSM_14600	[624..729]	Prevotella_copri_NZ_GG703855_1_rna43_0029	0	0	0	0	0	0	0	0	0	0	0	0	0	0	0	0	0	0	0	0	0	0	0	0	0	0	0	0	0	0	0	0	0	0	0	0	0	0	0	0	0	0	0	0	0	0
xxxShuttleworthia_satell	xxxShuttleworthia_satelles_DSM_14600	[774..874]	Shuttleworthia_satelles_DSM_14600_NZ_GG665866_1_rna19_0005	0	0	0	0	0	0	0	0	0	0	0	0	0	0	0	0	0	0	0	0	0	0	0	0	0	0	0	0	0	0	0	0	0	0	0	0	0	0	0	0	0	0	0	0	0	0
xxxSlackia_exigua_ATCC_7	xxxSlackia_exigua_ATCC_700122	[24..138]	Bifidobacterium_angulatum_JCM_7096_GCF_0010251551_ASM102515v1_NZ_AP012322_1_rna0_0019	0	0	0	0	2	0	0	0	0	0	0	0	0	0	0	0	0	0	0	0	0	0	0	0	0	0	0	0	0	0	0	0	0	0	0	0	0	0	0	0	0	0	0	0	0	4
xxxSlackia_exigua_ATCC_7	xxxSlackia_exigua_ATCC_700122	[185..287]	Cutibacterium_acnes_J139_NZ_ADFS01000001_1_rna32_0028	0	0	0	0	268	0	0	0	0	0	4	0	0	0	0	0	0	0	0	0	0	0	0	0	0	0	2	0	4	2	0	518	0	0	134	0	0	0	0	0	0	0	0	0	0	162
xxxSlackia_exigua_ATCC_7	xxxSlackia_exigua_ATCC_700122	[337..438]	Eubacterium_siraeum_DSM_15702_GCF_0003820851_ASM38208v1_NZ_KB907544_1__0016	0	0	0	0	0	0	0	0	2	0	0	0	0	0	0	0	0	0	0	0	0	0	0	0	0	0	0	0	0	0	0	0	0	0	0	0	0	0	0	0	0	0	0	0	0	0
xxxSlackia_exigua_ATCC_7	xxxSlackia_exigua_ATCC_700122	[476..577]	Faecalibacterium_prausnitzii_NZ_DS483500_1_rna34_0106	0	0	0	0	0	0	0	0	0	0	0	0	0	0	0	0	0	0	0	0	0	0	0	0	0	0	0	0	0	0	0	0	0	0	0	0	0	0	0	0	0	0	0	0	0	0
xxxSneathia_amnii	xxxSneathia_amnii	[23..123]	Bifidobacterium_angulatum_JCM_7096_GCF_0010251551_ASM102515v1_NZ_AP012322_1_rna0_0019	0	0	0	0	0	0	0	0	0	0	0	0	0	0	0	0	0	0	0	0	0	0	0	0	0	726	0	0	0	0	0	0	0	0	208	0	0	0	0	0	0	0	0	0	0	4128
xxxSneathia_amnii	xxxSneathia_amnii	[171..276]	Cutibacterium_acnes_J139_NZ_ADFS01000001_1_rna32_0028	0	0	0	0	0	0	0	0	0	0	0	0	0	0	0	0	0	0	0	0	0	0	0	0	0	0	0	0	0	0	0	0	0	0	0	0	0	0	0	0	0	0	0	0	0	4
xxxSneathia_amnii	xxxSneathia_amnii	[319..423]	Eubacterium_siraeum_DSM_15702_GCF_0003820851_ASM38208v1_NZ_KB907544_1__0016	0	0	0	0	0	0	0	0	0	0	0	0	0	0	0	0	0	0	0	0	0	0	0	0	0	4	0	0	0	0	0	0	0	0	0	0	0	0	0	0	0	0	0	0	0	18
xxxSneathia_amnii	xxxSneathia_amnii	[469..574]	Eubacterium_siraeum_DSM_15702_GCF_0003820851_ASM38208v1_NZ_KB907544_1__0020	0	0	0	0	0	0	0	0	0	0	0	0	0	0	0	0	0	0	0	0	0	0	0	0	0	202	0	0	0	0	0	0	0	0	310	0	0	0	0	0	0	0	0	0	0	3429
[truncated: 536 more rows]
[truncated: 46 more columns]
