# Supplementary material for: Novel high-resolution targeted sequencing of the cervicovaginal microbiome
Source: BMC Biol. 2021 Dec 16;19:267. doi: 10.1186/s12915-021-01204-z (PMC8680041; doi:10.1186/s12915-021-01204-z)
Supplement: Supplementary file 20 — Additional file 20. Loading scores from PCA analysis (.csv). PCA loading scores showing that anaerobic bacteria have the higher correlation with PC1. [file 12915_2021_1204_MOESM20_ESM.csv]

	PC1	PC2	PC3	PC4	PC5	PC6	PC7	PC8	PC9	PC10	PC11	PC12	PC13	PC14	PC15	PC16	PC17	PC18	PC19	PC20	PC21	PC22	PC23	PC24	PC25	PC26	PC27	PC28	PC29	PC30	PC31	PC32	PC33	PC34	PC35	PC36	PC37	PC38	PC39	PC40	PC41	PC42	PC43	PC44	PC45	PC46	PC47	PC48	PC49
xxxMegasphaera_genomosp_type_1	0.41548829	-0.204340436	0.186143569	-0.094757611	0.1307197	0.242083906	-0.610406218	0.061798721	-0.29371495	0.030766849	-0.084007615	-0.111616245	0.026284719	-0.018030339	0.046346347	-0.110578844	0.140771001	-0.015323321	0.071999793	0.013743662	0.096246056	0.034681294	-0.051654487	-0.103111651	-0.001710165	0.014583289	0.033793042	0.05946835	-0.126485012	0.109364335	-0.111521125	0.008707658	-0.151922766	-0.006884379	-0.018860648	-0.036366256	0.020441082	0.043754269	0.034032511	0.100531425	-0.023211498	-0.018760129	0.061366816	0.039429521	0.015390556	-0.000409225	-0.06285964	-0.069852495	-0.036363991
xxxGardnerella_vaginalis	0.377626818	-0.151071719	0.121512549	0.24813624	-0.050837921	-0.368223674	0.268128037	0.54935345	-0.176238592	-0.01933352	0.256050837	0.051781228	-0.142775587	0.0204152	0.169500827	0.024230042	-0.039333091	0.140091258	-0.032484096	0.009596167	-0.015200408	0.057677492	-0.051049205	0.0046099	-0.076465279	0.02118866	-0.025589779	-0.045303182	4.99E-05	0.019183985	0.01404892	0.026831221	-0.159294983	-0.071631246	-0.062520758	-0.08303589	-0.028362092	0.02688342	0.032815569	-0.094048115	0.009024847	0.028638409	-0.015745113	-0.028508292	-0.016670452	0.003617949	-0.011290914	-0.009415421	0.023328455
xxxDialister_micraerophilus	0.319898858	-0.108403734	0.060137837	0.026206463	-0.091808376	-0.077877067	0.080805345	-0.103745257	0.396495405	0.005173673	-0.251208759	-0.023881355	-0.111122328	-0.097622109	0.043475738	-0.086465249	0.021596726	0.035973265	-0.215569577	-0.01707959	-0.122165059	-0.062350785	-0.061586513	0.061515543	0.344185152	-0.041953147	-0.051878961	0.046564518	-0.039615329	0.15756659	-0.087366953	0.039439314	0.052878811	-0.278577107	-0.007806565	-0.078999236	-0.125471855	-0.036522416	0.110835377	0.384442913	-0.098966618	-0.031662023	0.035296156	0.061036187	0.027047628	0.010511971	0.139555646	0.0698664	0.139316946
xxxAtopobium_vaginae	0.305596246	-0.128753529	0.056880089	0.072452961	-0.059095826	-0.12010726	-0.006221404	0.047778547	0.225088102	-0.242201794	-0.377542762	-0.096775506	0.110704775	-0.041027776	-0.099462046	0.056040458	-0.141978688	-0.160513868	0.010446478	0.03768191	-0.231944262	-0.202890131	0.234206122	-0.101666223	-0.047620801	-0.046775721	0.03945405	-0.061141746	0.158687523	-0.079150561	-0.122717978	-0.077237297	0.064529681	0.397451864	0.053812734	0.004960349	0.169850326	-0.041612571	-0.106489827	-0.239572693	-0.018324659	0.043585362	0.028760839	-0.032756605	-0.011506208	0.046930401	-0.044508112	-0.069689308	-0.077537258
xxxSneathia_sanguinegens	0.266414353	-0.08488513	0.112855932	0.043304565	0.033168341	0.182562198	0.329839296	-0.322623631	-0.349574907	-0.056945257	0.120039181	-0.083823445	0.153676432	-0.055825575	0.145408112	-0.058768557	0.169950443	-0.083266438	-0.26274883	0.034262662	-0.083230525	-0.094102428	0.001154043	0.203330861	-0.025017821	-0.014254714	-0.087511817	-0.064339233	-0.01937668	-0.137830604	0.333867255	0.000728543	0.144703178	0.145195204	-0.028603913	0.080944841	0.221109026	0.037639565	-0.026479396	0.128180424	-0.088112306	-0.003790803	0.005278962	0.088231303	0.021276153	-0.034904978	-0.071915213	0.023182009	-0.052044884
xxxSneathia_amnii	0.262577449	-0.086266951	0.086905921	-0.003472005	-0.007140851	0.138665859	0.34562059	-0.397524351	-0.029992279	-0.046060819	0.216475009	-0.022705526	0.218004519	-0.071182822	-0.145136374	0.080030605	-0.062290068	-0.002938069	0.241703579	-0.004512896	0.067380263	0.082758515	0.020235119	-0.303581307	-0.030947963	-0.004543025	0.072324301	0.090280967	-0.07007522	0.226951293	-0.193662595	-0.091078764	-0.062700796	-0.136767503	0.070058834	-0.157979545	-0.218834952	-0.07932992	0.00332588	-0.199139549	0.162159526	0.006455594	-0.056903331	-0.144710222	-0.0340128	0.046747319	0.028913907	0.035471744	0.032901826
xxxPrevotella_timonensis	0.226935999	-0.074809164	0.048057372	-0.017375267	-0.089228039	-0.076302849	-0.145411215	0.003839793	0.219929197	0.543307386	0.243196012	0.321361271	0.294436422	-0.028644728	-0.210885403	-0.057276605	0.051265068	0.100988583	0.096096743	-0.043465423	-0.070247508	-0.053241405	0.082497431	0.06280975	-0.062100638	0.026090291	0.024639656	-0.11354593	0.118804923	-0.090340928	0.061759893	-0.01214059	0.058610126	-0.020477886	0.074525692	0.339500251	0.036558306	-0.081476603	-0.087698983	0.015756781	-0.012117782	-0.013418926	0.01215589	0.061713239	0.003018289	-0.023841855	0.053690624	0.062889924	0.00410162
xxxPrevotella_buccalis	0.132648462	-0.044229497	0.059459053	-0.018406705	0.01962084	0.030225621	0.18554788	-0.069288279	-0.151299336	0.180492058	-0.477630102	0.106715498	-0.097945866	0.017873673	-0.147313935	0.224561636	-0.27157051	-0.025718529	-0.079288553	0.035297723	0.370049006	0.265130561	-0.089549625	0.167247428	-0.088835285	0.06494785	0.067045426	-0.031437423	-0.122749522	-0.228683453	-0.063005894	-0.021865193	-0.078399634	-0.073788943	0.023204897	0.193829125	0.007795594	0.122885666	-0.001052423	-0.088484189	-0.023189471	0.0060943	0.039460068	-0.012065344	0.002047317	-0.05370792	0.065522117	-0.020386774	0.149626323
xxxParvimonas_micra	0.106768763	-0.055089137	0.013031008	-0.033245973	-0.017485044	0.03309768	-0.245909527	-0.062057051	0.162346543	0.060439726	0.072023214	-0.138698612	-0.103053492	-0.417956734	0.26710618	0.308125421	-0.084147166	0.013814263	-0.040308837	-0.045972815	0.036112119	0.178837387	-0.032431466	0.150850444	-0.081421747	0.084236079	0.030790399	-0.073926227	0.09373605	-0.243008145	0.095589894	0.166854323	0.258225291	-0.062016055	-0.057337719	-0.141056818	-0.166362643	-0.112132278	-0.028004756	-0.200356767	0.140790192	-0.000907576	-0.08366881	-0.105019934	-0.03486738	0.04249402	-0.113044788	0.056719851	-0.061783731
xxxPrevotella_amnii	0.103929541	-0.082953744	0.059546962	-0.030625474	0.06903885	0.125263631	-0.121998792	-0.121295297	-0.008914573	-0.283343208	0.209240072	0.002898128	-0.397230583	0.304781031	-0.020986825	0.15941011	-0.245818134	-0.002360162	-0.035211166	-0.063705853	-0.1416923	0.04152318	-0.033007138	-0.083219247	0.093633416	-0.061811944	-0.062037112	0.004765551	0.274060863	0.092074234	0.050798194	0.106742818	0.011253596	-0.125843489	0.071316472	0.461161326	0.0227629	-0.043576577	-0.108149884	-0.082125311	0.076226465	-0.032640495	-0.01989715	0.019704289	-0.001154873	-0.104473882	0.013224144	0.146261625	-0.028045638
xxxGemella_asaccharolytica	0.088093654	-0.042214328	0.012453241	-0.028748157	-0.016444021	0.046525325	0.073155699	-0.253895246	0.036127413	0.270470793	0.05207882	0.19707903	-0.474821724	0.283508795	-0.008767553	-0.027906446	0.034231534	0.021489922	0.123068522	-0.023670502	-0.146392925	-0.125029441	-0.011442012	1.75E-05	0.065217178	0.06150066	0.054412966	-0.03004726	-0.134618096	-0.162110223	-0.088755666	0.241009929	-0.019466623	0.228083175	-0.086091797	-0.211194344	0.01883923	0.062222383	0.07348984	-0.009274221	0.02510089	0.005754672	-0.122648978	0.034219188	0.000613685	0.072068562	-0.075757905	-0.231136508	0.047964013
xxxPrevotella_bivia	0.086006546	-0.057672089	0.023438659	0.072104883	-0.017892777	0.015944662	-0.063189877	0.00691367	0.274871251	-0.295084851	0.068447265	-0.032260724	-0.012501183	0.126810646	-0.13395882	-0.202757492	0.007214448	0.17751229	0.102427103	-0.092696399	0.207851075	-0.019436901	-0.309157656	-0.070861568	0.082226404	0.001669782	-0.089644798	0.012501973	-0.370984935	-0.366784854	0.307231012	-0.198465642	0.026175956	0.049405038	0.087118231	0.082240468	-0.057143239	0.004788468	-0.062351223	-0.043208334	-0.015454082	0.010036854	-0.024896571	-0.114424038	-0.005910277	0.150649416	0.082858129	0.01269819	-0.055853506
xxxAnaerococcus_tetradius	0.068159811	-0.059827497	0.016592529	0.085187982	-0.004527585	0.01836272	-0.105279344	0.035046986	0.110018958	-0.223800086	0.135502688	0.092924237	0.191223727	0.299935559	-0.236163073	-0.23202962	0.006260909	-0.189570207	-0.186452737	0.162903533	0.167670019	0.141464152	0.137466122	0.257697174	-0.068939155	0.013481321	0.068430737	-0.037229895	0.070752301	-0.114324303	-0.138737507	0.07547186	0.198441584	-0.1277492	-0.058760567	-0.164931499	-0.095407046	0.119005216	0.198639738	-0.126284491	0.178851661	-0.020473453	-0.198454214	0.219201494	-0.024231445	-0.153190483	0.010095357	-0.070680701	-0.055816614
xxxDialister_invisus_DSM_15470	0.061817913	-0.021284509	0.009381082	0.005634185	-0.027730448	-0.032123933	0.065427547	-0.024423239	0.115718243	-0.024384756	-0.136564375	-0.048947542	-0.171724335	0.048559752	0.091036444	-0.315889005	0.208183297	0.016946117	0.297336204	0.115900703	0.33952757	-0.184813623	0.206067223	0.230499723	-0.175582142	-0.025565655	0.008704389	0.032758219	0.051773	0.257201333	0.144405412	0.220731782	0.110162006	-0.071010964	0.008089244	0.104900489	0.0055759	0.011343922	-0.101858383	-0.125908452	-0.036026836	0.032231876	0.101348781	-0.343609708	0.005587245	-0.040258922	-0.155337366	0.058975905	0.07789401
xxxAerococcus_christensenii	0.047851901	-0.02232018	0.012904505	-0.020146187	0.020417568	0.010195945	-0.14797461	0.078907247	-0.160253225	0.146864357	-0.076660572	0.120418957	-0.048187567	0.20409363	-0.164717768	0.199650257	-0.200274057	-0.017978817	0.051344268	-0.019660132	-0.061433824	-0.205153259	0.02018036	0.07246371	-0.132075564	-0.100934961	-0.127227647	0.073192048	0.02324445	0.142984134	0.307005512	-0.33423009	0.100099875	0.182502057	0.112284881	-0.268758892	-0.18797227	0.014498683	0.147000757	0.095989403	0.012098435	0.024320611	-0.107697679	-0.191765866	-0.006262963	-0.039664606	0.051526702	0.132843237	0.083691135
xxxPeptostreptococcus_anaerobius	0.041078223	-0.019781854	-0.013312679	0.051183236	-0.019862745	-0.000184987	-0.004244782	-0.059101837	0.244811337	-0.118714486	0.134754947	-0.012887574	0.029111033	-0.001764156	-0.161058365	0.082490525	-0.134204532	0.028525758	0.111717045	-0.00525721	0.087148477	0.280539419	-0.11970442	-0.031675834	-0.245183529	0.030704099	-0.034155927	-0.004671081	0.110864074	0.039745718	0.020251162	0.115569648	-0.121425011	0.220369953	-0.201098948	-0.20231004	0.258648834	0.054935874	0.053267106	0.38026014	-0.131965827	-0.019530844	0.0014215	0.010696432	0.033249562	-0.085831904	-0.256561482	0.167908301	0.045892612
xxxMobiluncus_curtisii	0.030684758	-0.00964981	0.000479579	-0.002525107	-0.011028971	-0.03645032	0.026343594	0.023569806	0.062314244	0.037518461	-0.109436596	0.029090709	0.047910553	-0.084772839	-0.081128892	0.161724061	-0.168511815	0.056877765	0.067477478	-0.036871099	0.058615589	-0.038947473	-0.034396195	-0.037972597	0.006375262	-0.047928142	-0.105248758	0.068634859	-0.137326707	0.398878249	0.424117948	0.24460103	0.272182321	-0.061857893	-0.039539564	-0.037249821	0.056834467	0.119513745	0.131320699	-0.068222089	0.119422944	-0.035820462	-0.054736392	0.283293211	-0.001869976	-0.018759583	0.054212706	-0.128746618	-0.216323376
xxxPeptoniphilus_sp_oral_taxon_836_str_F0141	0.028276772	-0.011958698	0.005395435	-0.006605191	-0.008727422	0.017490049	-0.011784207	-0.065358291	0.049187845	0.025894554	0.077537263	-0.043466163	-0.072819738	-0.102846422	0.097778324	0.036890634	0.045246749	0.043508402	0.179895558	-0.047779162	0.00205734	-0.024764434	0.024408808	-0.027471879	-0.049380758	0.038496082	0.03753755	-0.015097922	0.215990086	-0.10662637	-0.096640017	-0.208774216	0.135254898	-0.185939973	0.008168569	0.01514682	0.334984227	0.534323219	0.195816844	0.051326179	-0.09375641	0.070757847	-0.193088885	-0.232899069	-0.020222007	0.18382904	0.269473322	0.00647129	-0.147344918
xxxFusobacterium_nucleatum	0.027813247	0.001823115	0.026167854	0.007016745	-0.02639182	-0.02263385	0.093487934	-0.024203409	0.004719396	0.141508306	-0.199531353	0.041164632	-0.103624235	0.046572116	0.031073251	-0.254420295	0.200628181	0.032965661	-0.011227189	-0.121114972	0.000852208	0.326562751	-0.281289532	-0.105506161	0.098831022	0.027950596	-0.078245195	0.12162138	0.468234747	0.02832982	0.105210338	-0.288781276	0.089871081	0.069843343	0.083400875	-0.088288993	-0.119009216	-0.037903152	0.042303655	-0.102513167	0.085101807	-0.017434952	0.072399875	0.044866856	0.00051424	-0.036140028	-0.220689678	-0.141423687	-0.279424552
xxxPrevotella_bergensis_DSM_17361	0.027128024	-0.005000739	0.008586343	0.003028261	-0.004240636	-0.001499816	0.099285559	-0.060578964	0.040352636	-0.063944532	-0.003485423	-0.073251336	-0.161609785	-0.060692783	0.120212858	0.055466455	-0.044367144	0.018684199	0.184884375	0.060617811	0.227687953	-0.142644364	0.207022356	0.191401757	-0.240104124	-0.011725769	0.035229918	-0.071662074	0.132841177	-0.061421441	-0.065808242	-0.251525787	-0.201438471	0.026852494	0.152656247	0.123528606	-0.214830633	-0.214458304	0.073528441	0.372028423	0.096861894	-0.091704747	-0.07927202	0.301870721	0.015539102	0.059532895	0.042372469	-0.028904303	-0.262133757
xxxMycoplasma_hominis	0.024436245	-0.009871357	0.011293263	-0.004001913	0.001270971	0.02401192	-0.025302251	-0.051786023	0.06828448	-0.018470791	0.102754154	-0.058572086	-0.086306605	-0.08255798	0.090290674	0.000928714	0.03927582	0.074226557	0.182494945	-0.048362729	0.015196822	-0.084726412	-0.00722038	-0.04737028	-0.040141898	0.025173123	-0.005309159	-0.041760736	-0.058941676	-0.189331624	0.073580007	-0.135297834	0.116014765	0.012978958	-0.047244231	-0.201339057	0.015085544	-0.263237008	-0.149306789	-0.094633874	-0.081910569	0.041113155	0.097413232	0.185560239	0.057147278	-0.365802126	0.161749946	-0.023032848	0.176581945
xxxAnaerococcus_lactolyticus	0.023001494	0.017624659	-0.024407834	-0.039839938	-0.014574727	0.03419198	-0.065237025	-0.11803891	0.246297503	0.061505508	0.199330134	-0.002112557	-0.182714708	-0.018798419	0.103866627	0.018170703	0.025690962	-0.063353172	-0.206449209	0.067951497	-0.012004792	0.161005456	0.11597439	0.176466562	-0.119080828	-0.039388863	-0.024859203	0.011344591	-0.189611341	0.258021137	0.021904758	-0.339322986	-0.160947329	0.129171056	-0.045833574	0.010357813	0.020570577	0.18882675	0.089340723	-0.337550058	-0.129389227	0.028150928	0.400332418	0.220716753	-0.036764777	0.167829687	0.058279214	0.036573432	0.049110078
xxxMobiluncus_mulieris	0.019842081	-0.005136096	0.014696284	-0.005316589	0.017107758	0.031922276	-0.013479193	-0.01873978	-0.100000161	0.044630185	0.022096932	0.070874783	-0.063251693	0.216542392	-0.127565267	0.052912335	-0.111691978	-0.061150772	-0.054175624	0.047241856	-0.003483682	-0.041147508	0.036833103	0.135584699	-0.045493511	-0.062061724	-0.048602187	0.002807426	0.093152055	-0.066260476	-0.086158922	-0.119085608	0.231871226	-0.394003296	-0.169599541	-0.313249768	0.142305682	-0.266465395	-0.285443358	0.030145019	-0.206578537	0.043080123	0.27684292	-0.107823541	0.005931569	0.21132078	-0.006769242	0.016686188	-0.170264632
xxxVeillonella_atypica	0.018107101	-0.010632029	-0.004551903	-0.002039609	-0.01228702	0.015881492	-0.039768394	-0.04053193	0.043270363	-0.071553295	0.132339566	-0.035379204	0.070555788	0.010692057	-0.035492157	0.01625585	-0.006451523	-0.110108069	-0.101882659	0.045958284	-0.010852953	0.251014022	-0.019982039	0.092045996	-0.124514338	-0.017290102	-0.028458502	0.028439971	0.207757217	0.031635481	0.144785894	0.233658707	-0.078454748	0.199308756	0.155200298	-0.029507044	-0.232633977	-0.043484359	-0.007747679	0.169737815	-0.14682666	0.035337409	0.140100192	-0.316378689	0.038344763	0.139960295	0.280518724	-0.327051858	0.198952719
xxxBifidobacterium_dentium_ATCC_27678	0.017461572	-0.002782324	0.012554315	-0.004648836	0.006942739	0.012403622	0.029070436	-0.023635388	-0.033261326	0.104292526	-0.134824044	0.030423338	-0.092538083	0.042032601	0.013935641	-0.159621446	0.134383674	-0.011044534	0.038698449	0.000581814	0.045314013	0.192286678	-0.069975018	-0.045681227	-0.066545952	0.064349423	0.028381196	0.016162952	0.082894193	0.082468153	0.018979161	0.148220878	-0.053543076	0.194976235	-0.107298945	-0.059990487	0.10820652	-0.150298051	-0.123100522	-0.114784762	0.043172778	0.009774615	-0.142895514	0.143049808	-0.041480567	0.054121648	0.335861477	0.405873882	-0.00767976
xxxPorphyromonas_endodontalis_ATCC_35406	0.01359232	-0.008047745	0.003458584	-0.003168324	-0.003902713	0.015463064	-0.014104877	-0.051231686	0.058847465	-0.018646525	0.0660186	-0.034249779	-0.12572662	-0.018858937	0.063152184	0.017226465	0.007159183	0.0348204	0.161541742	-0.023767254	0.024541367	-0.048261739	0.035112762	-0.015457126	-0.063605637	0.011478536	0.017490173	-0.00681004	0.051317725	-0.017676153	-0.041461078	-0.057780499	0.025620695	-0.021446419	-0.043460808	-0.116550446	0.064573189	0.10863198	0.092070981	0.0025899	-0.035730217	0.015504113	-0.021049036	0.128655185	-0.007219242	-0.293248521	-0.041136537	-0.224999888	0.112441899
xxxUreaplasma_parvum	0.012040458	0.03089239	-0.010408912	-0.023822696	0.013273258	-0.009013709	0.037810988	0.038456507	0.042763034	0.029021982	-0.169230695	-0.020732032	-0.126920948	0.067385759	0.035948895	-0.127955852	0.125613157	-0.166920836	-0.018226297	0.009611644	-0.367959992	0.298381965	0.194248921	-0.309504884	-0.447280628	-0.036593522	0.013820558	-0.192325553	-0.266046376	-0.056233106	0.122166493	-0.044058224	0.113206849	-0.212022832	0.009905858	0.076034005	-0.041476851	-0.048942267	0.011347756	0.109399058	0.027516273	0.011782136	-0.110467136	-0.051788002	-0.003061702	-0.047574782	0.091492851	-0.053465256	-0.011455237
xxxSlackia_exigua_ATCC_700122	0.010178318	-0.006087772	-0.007740833	0.002108335	-0.022105089	-0.017229471	0.061229921	-0.044884391	0.004270327	0.066514727	0.021298319	0.058757901	0.004463143	0.029513199	-0.02851692	0.031126099	0.005559724	-0.005838223	0.009119889	-0.008711568	-0.117087583	-0.07658789	0.020430615	0.003694432	0.086198646	0.019555767	0.050386975	-0.034277924	-0.097453727	-0.192035306	-0.105022718	0.216327177	-0.030516379	0.139290165	0.022362534	0.005003018	-0.291938505	0.152833699	0.196789146	-0.008604984	-0.047996837	-0.019029155	0.332992124	-0.167437963	0.013697023	-0.147791354	-0.114541382	0.172598633	-0.392402968
xxxAnaerococcus_vaginalis	0.008797337	0.001801151	-0.016568068	-0.013898778	-0.019740272	0.003043439	-0.034978788	-0.050854978	0.107866729	0.050051896	0.087714363	0.026669487	-0.027213805	-0.009126144	0.026978607	0.00576996	0.002602285	-0.042676764	-0.218273412	0.055316347	0.004447116	0.088949211	0.0103866	0.125947846	0.023861235	-0.017120155	-0.016903464	0.02258964	-0.068331205	0.145951167	0.020717541	-0.072047902	-0.129707163	0.073472177	0.061557447	0.017448023	0.012666078	-0.116889678	-0.102379545	0.036127755	-0.015432225	0.06428054	-0.291426496	-0.245950106	0.018586378	-0.12400284	0.043157129	0.005663907	-0.207761109
xxxPeptoniphilus_duerdenii	0.008423592	0.003523489	0.002904303	0.00255334	-0.003402747	-0.020316631	0.043566665	0.009137106	0.08466938	0.017287777	-0.008176837	0.038884215	0.059905303	-0.024635059	-0.119409735	0.058706824	-0.11680304	0.067453289	0.085938682	-0.028431778	0.080444602	0.095219711	-0.060414899	-0.115362612	-0.04568383	0.003416207	-0.013288496	-0.003144355	-0.071019349	0.09703255	-0.005681942	0.034729891	-0.104957262	-0.041110355	-0.092699623	0.094734304	0.251369969	-0.060843205	-0.155643711	0.061049121	-0.163855411	0.026236105	0.122096315	0.020873913	0.031329741	-0.075379165	-0.151205008	-0.242312123	-0.223715304
xxxAtopobium_parvulum_DSM_20469	0.00643789	-0.001025812	0.004628638	-0.001713975	0.002559712	0.004573079	0.010717951	-0.008714108	-0.012263086	0.038451509	-0.049708145	0.011216751	-0.034117775	0.015496958	0.005137918	-0.058850674	0.049545785	-0.004071998	0.014267693	0.000214508	0.016706779	0.070893987	-0.025799021	-0.016842167	-0.024534762	0.023724926	0.010463835	0.005959103	0.030562179	0.030405103	0.006997408	0.05464741	-0.019740744	0.071885597	-0.039559943	-0.022117834	0.039894556	-0.055413241	-0.045385811	-0.042319881	0.015917329	0.003603793	-0.052684007	0.052740893	-0.015293429	0.019954057	0.123828439	0.149641244	-0.002831443
xxxPeptoniphilus_harei	0.004309929	0.009870413	-0.010729925	-0.015709137	-0.005729481	0.00462901	-0.016134459	-0.028958358	0.074788965	0.061791836	0.004352601	0.01630159	-0.048874264	-0.035550052	0.046119242	0.015718451	-0.002892883	-0.016043599	-0.185562106	0.038816179	0.026150308	0.01423922	0.010427479	0.107731333	0.085066111	-0.0057747	-0.00244943	0.023197359	-0.168945329	0.109170474	-0.069483293	-0.146103112	-0.134690967	-0.000752091	0.007363584	-0.044004506	0.086706657	-0.029259131	-0.079257513	-0.071491747	-0.111523249	0.115153914	-0.271216439	-0.262272642	0.031651725	-0.47909046	-0.036564665	0.067762305	-0.212796894
xxxPeptoniphilus_lacrimalis	0.004117001	0.000774448	-0.002164448	-0.000443457	-0.005849672	-0.006350109	0.02612006	-0.011057237	0.009601871	0.017223171	-0.012733069	0.008940912	0.025679987	-0.012907873	-0.006707645	-0.00738474	0.014855287	-0.001601176	-0.01279021	-0.0183575	-0.029774227	0.025098623	-0.026914554	-0.013198861	0.049886192	-0.001944967	-0.017582918	0.023710778	0.164813032	-0.016494386	0.009381824	-0.163527668	0.096723908	-0.04730654	0.098823978	0.084941147	0.029055652	0.098703099	0.02862623	-0.013879576	0.006718862	0.009528037	0.052586841	-0.018575017	0.080826819	-0.283931947	-0.188163208	0.008735051	0.503035726
xxxAnaerococcus_prevotii	0.001338538	0.001500203	-0.011157851	-0.007804707	-0.013899256	-0.004401497	-0.015461087	-0.026107007	0.058284846	0.062487154	0.028860768	0.035097407	-0.036018	-0.009095661	0.026642064	-0.000592903	0.001374804	0.002006926	-0.113647084	0.025413431	0.008186645	-0.017747859	0.008475417	0.041887493	0.028199211	0.00251872	0.006430307	-0.009010227	-0.076014162	0.043445508	-0.002751482	-0.057759414	-0.052157196	-0.005833203	0.054988966	0.02657647	0.089100939	-0.10367804	-0.097447787	-0.03037737	0.141818579	0.002387081	-0.253605387	-0.01524968	-0.033528781	0.286273126	-0.303591809	-0.252438208	0.103032905
xxxPeptoniphilus_coxii	0.000908786	0.001018547	-0.007575502	-0.005298922	-0.00943675	-0.002988349	-0.010497138	-0.017725071	0.039571867	0.042424979	0.019594706	0.023829005	-0.024454032	-0.006175401	0.018088341	-0.000402545	0.000933408	0.001362581	-0.07715946	0.017254175	0.005558234	-0.012049717	0.005754293	0.028439061	0.01914555	0.001710058	0.004365787	-0.006117396	-0.051608994	0.029496859	-0.001868089	-0.03921513	-0.035411565	-0.00396039	0.037334164	0.018043807	0.06049412	-0.070391085	-0.066161123	-0.020624387	0.096286193	0.001620683	-0.172182638	-0.010353605	-0.022764004	0.194362047	-0.20612038	-0.171390195	0.069953078
xxxLactobacillus_salivarius_CECT_5713	-0.000433416	0.001392613	-0.011761822	0.029426517	0.007257036	0.01233237	-0.001656316	-0.003955369	-0.013757912	0.003360927	-0.0026571	0.003381422	-0.002581017	-0.003123458	0.004696291	0.01827114	0.02771661	0.01345608	-0.011765141	-0.00704785	-0.020997179	-0.02483457	-0.037445535	0.028018303	-0.036883119	0.039174032	0.003451069	-0.003024554	0.004187805	0.028013871	0.017139436	0.001028339	-0.032883571	-0.03297658	-0.025808635	0.060268296	0.065532539	-0.005783003	-0.055305802	0.013891777	0.212585051	-0.110585362	0.22291953	-0.103625993	-0.035121233	-0.274071056	0.306660752	-0.466074286	-0.135465775
xxxAnaerococcus_hydrogenalis	-0.001108998	0.011170478	-0.001511274	-0.008270661	0.009398657	0.007341416	0.001198806	0.004385263	0.014530623	0.00221413	-0.009399741	-0.006757001	-0.018494044	0.012555507	0.002994245	-0.0151571	0.018757573	-0.034438415	-0.009476334	0.00222432	-0.081379609	0.08044852	0.064732774	-0.068210145	-0.137405881	-0.018224455	-0.002939606	-0.062349398	-0.133977381	-0.014316947	0.058147277	-0.075304638	0.088499189	-0.106900405	-0.046644507	0.116953349	-0.10164392	0.057598069	0.107875977	0.097507026	0.102828112	-0.115191347	0.149283318	-0.102530001	0.058272972	-0.029166012	-0.386744508	0.160925822	-0.003422936
xxxLactobacillus_iners	-0.001552184	0.478752088	0.663772711	-0.047651769	0.432962738	0.178845887	0.103843272	0.151384546	0.156245253	0.032569773	0.02044792	0.003519457	-0.024875768	-0.063790984	-0.051909541	-0.070805723	-0.079176921	0.087911851	-0.041736818	0.002258521	-0.016258542	-0.028065895	0.045324653	0.015454727	0.015645231	0.007703283	-0.016322267	-0.068057649	0.031534608	0.002728435	-0.028716941	0.013287797	0.042284146	0.056180534	-0.021272475	-0.019443331	-0.013612239	-0.014865776	0.039557178	-0.010918161	0.002697616	0.002277827	-0.010000356	-0.037436699	-0.001547742	0.012078283	0.008481867	-0.018719962	0.005796868
xxxEnterococcus_faecalis	-0.001583355	0.004844017	-0.016346162	-0.008214129	-0.010378703	-0.002824226	-0.007335244	-0.007462529	-0.013619086	-0.006851128	-0.002991681	-0.007167261	0.008624798	0.022534927	0.00486182	0.02077512	0.021810295	-0.03275757	0.024625191	-0.008011408	0.02535291	0.003743929	-0.024809555	-0.000366859	0.014545202	-0.008831178	0.006244161	0.093233727	-0.0048781	-0.04849584	0.013796915	0.021352599	-0.020761479	-0.051430509	-0.018532461	0.130023491	0.279639308	-0.528547648	0.737769821	-0.144897778	-0.106438184	0.089976632	0.030220397	-0.123288113	-0.012804876	0.030616897	0.020287329	-0.030944341	0.020126399
xxxStreptococcus_agalactiae	-0.001744778	0.014152192	-0.058240592	-0.030986763	-0.054896296	-0.006878477	-0.051983199	-0.08003387	0.038029094	0.10485008	0.053509868	0.083812165	-0.060466353	-0.040719755	0.15097976	-0.211935213	-0.252139489	0.10801717	-0.447735733	0.190297295	0.305964433	-0.259945118	-0.031985175	-0.455904165	-0.184893184	0.000405917	0.010770704	-0.094431736	0.111373812	-0.043718133	0.007571586	0.047338644	0.008729368	0.023868751	0.095885748	-0.117978612	0.136484297	0.003289522	0.048759219	0.045948891	0.221327453	-0.074025596	0.144316029	-0.076787347	0.005254545	-0.021201902	0.044391475	0.066213264	0.0110908
xxxLactobacillus_delbrueckii	-0.003075361	0.009560776	-0.032340283	-0.016642905	-0.021388786	-0.005970342	-0.01563767	-0.016162827	-0.0317776	-0.01619565	-0.00744074	-0.018098623	0.022961175	0.063371209	0.014010602	0.06026233	0.064556629	-0.115750625	0.090736386	-0.036819189	0.140034236	0.020938923	-0.177280165	-0.00316204	0.189910348	-0.138288154	-0.076861305	-0.891780753	0.02801273	0.184536265	-0.03846988	-0.037935034	0.021950912	0.047157305	0.009282478	-0.044763241	-0.010933162	-0.029983555	0.068051316	-0.025887998	-0.021032996	0.023731372	0.0091843	-0.042499308	-0.00485869	0.012562465	0.008680526	-0.013731465	0.009095934
xxxBifidobacterium_longum_subsp_infantis_ATCC_15697	-0.00353354	0.011304661	-0.039603343	-0.01648214	-0.032057177	0.004203919	-0.024923877	-0.034978533	-0.09328972	-0.030166053	-0.015630676	0.006821776	0.034912573	-0.053032634	0.068302143	-0.287969089	-0.343846471	0.179925513	0.184235793	-0.085630147	-0.237196066	0.234735957	0.126168253	0.317293267	0.163863356	-0.015037889	0.073339151	-0.071935111	-0.10695238	0.011359625	0.017873728	-0.02610818	-0.074336186	0.01500573	0.215103032	-0.153038705	0.281038795	-0.036222758	0.004089117	0.072501965	0.414795223	-0.127111444	0.162495027	-0.106998333	0.004883514	-0.002180611	0.033647646	0.08756822	0.021802346
xxxClostridium_sp_7_2_43FAA	-0.003696949	0.006873536	0.01167857	0.001144902	-0.011828723	-0.000476951	-0.00777217	-0.009582423	0.000647672	0.000703116	-0.00631992	-0.013851025	0.006912692	0.014211776	0.001959245	0.006884765	-0.003966047	0.008150991	0.010677396	0.039834744	-0.011781338	-0.007837649	-0.024241515	0.007360311	-0.005131725	0.013594873	0.011603233	0.002416384	0.001972851	-0.000125224	0.002724034	0.006756991	-0.008405335	-0.001052446	-0.067390538	0.041756973	-0.027208278	0.025883128	-0.007935253	0.080965091	0.288845476	0.789122557	0.093410834	0.059959838	0.505994463	0.049273356	0.010832941	0.001950921	-0.02532038
xxxLactobacillus_fermentum	-0.005832886	-0.007554957	-0.002212541	-0.000467781	-0.004037582	-0.084831445	0.031275865	0.081424194	-0.088838396	-0.000725406	0.127976564	-0.059700648	-0.131979094	-0.056278437	-0.057682457	-0.008157123	-0.003621182	0.009140238	-0.000652165	0.120631531	0.017768567	0.058415076	-0.252385495	0.050454364	-0.105202305	0.157538928	0.082951855	0.056315512	-0.205391606	0.181617969	-0.368252364	-0.014531598	0.553689832	0.219549776	0.426933796	0.10092884	0.061482215	-0.065967146	-0.025734071	0.119741806	-0.101475402	0.039151594	0.036871967	0.051016967	-0.000218194	0.001264833	0.003900295	0.007971943	-0.0323347
xxxBifidobacterium_breve	-0.010152382	0.019058304	-0.091477043	0.027187554	-0.077710482	0.07565056	-0.045225589	-0.08909528	-0.174087728	-0.031947474	-0.014762547	0.058777278	0.010713105	-0.176388842	0.061051185	-0.433161811	-0.473083073	0.222302734	0.027935943	-0.005667712	-0.099506986	0.030958819	0.057924685	0.001076693	-0.038437578	0.016540508	-0.02978595	-0.092681798	0.045873063	0.043017685	-0.0209017	-0.000457809	0.059730251	0.01455579	-0.157835764	0.092853279	-0.258944695	0.009658199	0.051519222	-0.093017779	-0.427388707	0.15068934	-0.160243414	0.073284789	-0.009958363	0.014762235	-0.028617579	-0.111661964	-0.015259711
xxxLactobacillus_taiwanensis	-0.011002857	-0.014893715	-0.08830315	0.275838086	0.094209918	0.197396344	0.008368325	-0.005442111	0.085222338	-0.019402504	-0.076356366	0.05461952	0.046088095	-0.065714387	-0.001619378	-0.081284939	-0.062236516	-0.15506032	-0.01611571	-0.156856313	-0.218542876	-0.305119648	-0.503950097	0.221944241	-0.345769321	0.245084821	0.06702253	-0.03499695	0.025977202	0.134365839	-0.099206541	-0.030286181	-0.106475235	-0.080454402	-0.196367884	0.065898664	-0.044423803	-0.010817461	0.015149981	-0.051500738	0.147220238	-0.057223199	0.012690006	-0.059857347	-0.024944393	0.010885069	0.013965539	0.024306408	0.039585376
xxxEntamoeba_histolytica	-0.011178138	-0.006514786	0.021389127	-0.00589649	-0.013884742	0.010120131	-0.009046076	-0.017097906	0.010991077	-0.025466638	-0.032406958	0.068787908	0.034431234	0.010816814	0.057926349	0.036758658	0.023299097	0.08048058	0.043291167	0.192919746	-0.068220512	0.006383199	-0.071889791	0.025950561	-0.051538072	-0.026528215	-0.101860288	-0.008411866	0.00591072	-0.000832517	-0.040848254	0.021670818	-0.036953504	-0.032248356	0.066847536	-0.04402692	0.018211977	0.001045348	0.022722124	-0.170729565	-0.122765028	-0.450693048	-0.101035276	0.000204624	0.797104531	0.056527503	0.042783681	-0.00937927	-0.030322612
xxxLactobacillus_coleohominis	-0.013185496	0.016638389	0.016939025	0.003358545	0.008538346	0.066226967	0.003724597	0.025298587	0.032170904	0.019672595	0.000910999	-0.022971624	-0.061404745	-0.103360377	-0.130146891	-0.058932344	-0.025039343	-0.225204037	0.025845794	-0.000231675	-0.080241728	-0.088334475	-0.080908816	0.002277563	-0.062874186	0.095621579	0.04265086	-0.052943717	0.066278932	-0.076509033	0.189275614	0.194911152	-0.303114237	-0.274719526	0.625772427	-0.218472555	0.087204511	0.062223293	-0.011493808	-0.129027616	-0.21293366	0.1457483	0.003814645	0.172868808	-0.032004798	-0.031249727	-0.097356534	0.052750417	-0.050967848
xxxLactobacillus_gasseri_224-1	-0.023450661	0.009808863	-0.147123071	0.498037311	0.165051946	0.102434282	-0.078154101	-0.114967129	-0.038056288	0.011484452	-0.099588788	-0.161565771	-0.059020417	0.005087092	-0.271866554	0.134230636	0.233933155	0.610912386	-0.165383436	0.033883791	-0.064535431	0.03106141	0.142825477	0.019836041	-0.080345173	-0.072825775	0.051868796	-0.109749435	0.053059176	0.033555617	-0.027285521	0.042598407	-0.017229398	-0.027107294	0.114110601	-0.045004927	-0.001654518	-0.012809387	0.031009172	-0.052211636	-0.01362093	0.042573081	0.004790706	0.002787351	-0.034472174	0.002552898	-0.010922089	0.005922954	0.003734624
xxxLactobacillus_amylovorus	-0.023852093	-0.071590643	-0.007038767	-0.034964089	-0.014737371	0.038945176	0.025487477	0.01244377	0.035344528	0.085317851	-0.015342393	-0.214181021	0.074683372	0.152107535	0.016978186	0.004135468	-0.033554021	0.049693778	-0.029575993	-0.155910571	0.037574398	0.004519502	0.20098977	-0.010497101	-0.013316664	0.566468669	-0.699758184	-0.04881922	-0.024638543	0.003804883	-0.123476704	0.035041542	-0.020381314	-0.0074017	0.051139233	-0.008851719	0.001382738	-0.002021973	0.017805926	-0.023740096	0.031841916	0.011595832	0.003341896	-0.014809836	-0.008988415	0.006556562	0.002343417	0.004635344	0.006948973
xxxLactobacillus_psittaci	-0.03158246	-0.045135399	-0.003035242	-0.028729557	-0.164935952	0.11146664	0.028798919	0.116422632	-0.135556314	-0.065387294	0.096781865	0.066656012	-0.352688189	-0.507133636	-0.560279886	-0.107536633	0.096916686	-0.147402241	-0.009701134	0.200526811	-0.020280438	-0.032932085	0.065884909	-0.010502942	0.106064989	0.029867027	-0.208633568	-0.029771728	0.022409704	-0.038104303	0.021729819	-0.060993769	-0.024671312	0.024578721	-0.158139142	0.032924783	0.012659034	-0.01320598	0.019740531	0.015498134	0.130447788	-0.058815626	0.017944951	-0.056080396	0.02162161	0.00801224	0.028865587	0.005353573	0.012283888
xxxClostridium_perfringens_C_str_JGS1495	-0.040839333	-0.023411637	0.068780745	-0.009013966	-0.00116222	0.012884272	-0.033193821	-0.069598495	0.045257545	-0.040161133	-0.091525537	0.166789511	0.109092982	0.028475248	0.183756159	0.084299401	0.019322364	0.131427761	0.193587532	0.731218515	-0.19154758	0.0364394	-0.22086687	0.036609593	-0.021039503	-0.092661165	-0.32386857	0.018635295	0.013651469	-0.064619842	-0.029359834	0.009493166	-0.065831051	-0.048612751	0.013745977	0.022683404	-0.002116775	0.017894537	-0.002505579	-0.011213936	0.054339177	0.104132251	0.01084365	0.025607158	-0.266205687	-0.028410218	-0.01627625	0.008280256	0.004350203
xxxLactobacillus_johnsonii	-0.048218694	-0.024468158	-0.078248063	0.629196022	0.190604545	0.172213096	-0.040406683	0.0373867	0.042945329	0.111359166	0.033829686	0.143568389	-0.023762793	-0.01823351	0.181868163	0.003961819	-0.117420118	-0.349728793	0.141676147	0.169738968	0.11076467	0.105961827	0.181842647	-0.166162633	0.302565644	0.198932258	0.066053218	0.036148938	-0.038316529	0.008512728	0.116794543	-0.078019718	0.07929542	0.050679424	0.007986062	0.034220364	0.011392058	-0.027162596	-0.024396907	0.089219594	-0.045307329	-0.026486128	0.032231795	-0.020209122	0.054336775	0.022276902	0.005443851	0.006871989	-0.007204589
xxxLactobacillus_vaginalis	-0.05837367	-0.050415424	0.039607962	0.244835947	0.067784864	0.010519398	-0.031728873	-0.052572071	-0.009473036	0.019555117	0.002685465	0.209367095	-0.011528685	-0.138745767	0.099904404	-0.062217143	0.006037191	-0.143044216	0.008583583	-0.33710881	0.092458288	0.017050967	-0.007570382	0.022148824	-0.134089001	-0.593559707	-0.458237057	0.118366141	-0.067181725	-0.074681193	-0.250097657	0.11298607	0.02608788	0.028149616	0.118146497	-0.000606478	0.03822803	0.01996811	-0.013628813	-0.017322825	0.04185431	0.038580204	-0.00546719	0.029125366	-0.003074623	-0.013919014	0.010728371	0.003721394	0.003145637
xxxLactobacillus_ultunensis_DSM_16047	-0.105264046	-0.295849164	-0.030243679	-0.014424376	0.149175003	0.118329389	0.141933689	0.148474275	0.113769777	0.38943941	0.08702101	-0.653723359	-0.000295857	0.097334569	-0.093809785	-0.122986555	-0.18675217	-0.094798086	0.033135216	0.157213272	-0.032252572	-0.018434445	-0.103257114	0.014193138	0.034455227	-0.293912372	0.004643302	0.032501679	0.01673991	-0.069774956	-0.006039025	0.015836689	-0.002881521	0.01661685	-0.067311838	0.046328667	-0.009280821	0.018121942	0.007946237	-0.027592287	0.026275897	-0.036586126	-0.037618279	0.012800199	0.020737787	-0.012087137	0.010015675	-0.012879948	-0.00633135
xxxLactobacillus_acidophilus	-0.224615343	-0.064682868	0.454138545	0.245433429	-0.105856499	-0.598781973	-0.217186647	-0.391342965	-0.134909483	0.04555214	0.006594438	-0.187445099	-0.022896833	-0.013734981	-0.092374874	-0.055861153	-0.046411048	-0.109261051	0.002363258	0.015085099	-0.016883298	-0.025035648	-0.059877775	0.003540232	-0.02282825	0.073022756	0.021336779	-0.006624993	-0.025311904	0.018456347	0.046769258	-0.028678624	-0.056444384	-0.049703859	-0.057154469	0.031332936	-0.01026372	0.007361726	0.002095394	-0.004674535	0.007541939	-0.032722881	-0.002114892	-0.002171157	0.004191776	-0.006705142	0.003426236	0.007200002	0.005171701
xxxLactobacillus_crispatus	-0.268613292	-0.664628118	0.087458656	-0.194892455	0.515584143	-0.083861451	0.086944547	-0.002445049	0.057233489	-0.112558323	-0.023206597	0.283111533	0.001145915	-0.118735494	0.002227253	-0.026683318	0.03617303	0.093471033	-0.052246742	-0.045105487	-0.012968044	0.000849903	0.068734534	0.001364183	-0.006909619	0.09910745	0.065190532	-0.069562749	0.015726136	0.035525814	0.031927047	-0.028189562	0.01417953	0.010585822	0.010176745	-0.042144091	-0.006222257	-0.020592326	0.021845935	0.01057805	-0.032613312	0.030632015	0.017775196	-0.022485016	0.004385909	0.014079664	3.97E-05	-0.006228325	0.002066311
xxxLactobacillus_jensenii_269-3	-0.283464584	-0.296282256	0.44360925	0.116746626	-0.588365864	0.41983118	0.049413665	0.151913339	0.051101395	-0.011096054	-0.044807469	0.060131745	0.027575603	0.074613133	0.097153288	0.071995466	0.02244437	0.111276811	-0.039325169	-0.067050924	-0.005346799	0.015142185	0.047628869	-0.012485091	-0.031947549	-0.00434733	0.115940515	-0.0278698	-0.0100743	0.048474306	-0.010264332	0.001871203	0.025893475	0.017852959	0.038316526	-0.018570004	0.010455527	-0.012441202	0.003913714	0.007954138	-0.023308943	0.014771787	0.014690309	-0.00715097	-0.02108636	0.00106074	-0.003430738	-0.000705092	0.003560626
[truncated: 9 more columns]
